# Supplementary material for: Preparation of Functionalized Amides Using Dicarbamoylzincs
Source: Angew Chem Int Ed Engl. 2022 Jun 13;61(31):e202205440. doi: 10.1002/anie.202205440 (PMC9401601; doi:10.1002/anie.202205440)
Supplement: Supplementary file 1 — Supporting Information [file ANIE-61-0-s006.cif]

data_publication_text
_publ_requested_journal          'Angew. Chem.'
_publ_contact_author_name        'Prof. Dr. Paul Knochel'
_publ_contact_author_address     
;
Department of Chemistry
Ludwig Maximilian University
Butenandtstr. 5-13 (F)
81377 Munich
Germany
;
_publ_contact_author_email       paul.knochel@cup.uni-muenchen.de
_publ_contact_author_phone       +49-89-2180-77681
loop_
_publ_author_name
_publ_author_address
'Dimitrije Djukanovic'
;
Department of Chemistry
Ludwig Maximilian University
Butenandtstr. 5-13 (F)
81377 Munich
Germany
;
'Maximilian A. Ganiek'
;
Patheon, by Thermo Fisher Scientific
Patheon Regensburg GmbH
Donaustauferstr. 378
93055 Regensburg
Germany
;
'Kohei Nishi'
;
Department of Chemistry
Graduate School of Engineering Science
Osaka University
Toyonaka, Osaka
Japan
;
'Konstantin Karaghiosoff'
;
Department of Chemistry
Ludwig Maximilian University
Butenandtstr. 5-13 (D)
81377 Munich
Germany
;
'Kazushi Mashima'
;
Department of Chemistry
Graduate School of Engineering Science
Osaka University
Toyonaka, Osaka
Japan
;
'Paul Knochel'
;
Department of Chemistry
Ludwig Maximilian University
Butenandtstr. 5-13 (F)
81377 Munich
Germany
;
 
data_test1
 
_audit_creation_method            SHELXL-2014
_chemical_name_systematic
;
1-(octahydroquinolin-1(2H)-yl)-2-phenylethane-1,2-dione
;
_chemical_name_common             ?
_chemical_melting_point           ?
_chemical_formula_moiety          
'C17 H20 I N O2'
_chemical_formula_sum
'C17 H20 I N O2' 
_chemical_formula_weight          397.24

loop_
 _atom_type_symbol
 _atom_type_description
 _atom_type_scat_dispersion_real
 _atom_type_scat_dispersion_imag
 _atom_type_scat_source
 'C'  'C'   0.0033   0.0016
 'International Tables Vol C Tables 4.2.6.8 and 6.1.1.4'
 'H'  'H'   0.0000   0.0000
 'International Tables Vol C Tables 4.2.6.8 and 6.1.1.4'
 'N'  'N'   0.0061   0.0033
 'International Tables Vol C Tables 4.2.6.8 and 6.1.1.4'
 'O'  'O'   0.0106   0.0060
 'International Tables Vol C Tables 4.2.6.8 and 6.1.1.4'
 'I'  'I'  -0.4742   1.8119
 'International Tables Vol C Tables 4.2.6.8 and 6.1.1.4'
 
_space_group_crystal_system       monoclinic
_space_group_IT_number            14
_space_group_name_H-M_alt         'P 21/c'
_space_group_name_Hall            '-P 2ybc'
 
_shelx_space_group_comment
;
The symmetry employed for this shelxl refinement is uniquely defined
by the following loop, which should always be used as a source of
symmetry information in preference to the above space-group names.
They are only intended as comments.
;
 
loop_
 _space_group_symop_operation_xyz
 'x, y, z'
 '-x, y+1/2, -z+1/2'
 '-x, -y, -z'
 'x, -y-1/2, z-1/2'
 
_cell_length_a                    13.0951(7)
_cell_length_b                    8.9157(6)
_cell_length_c                    14.5136(9)
_cell_angle_alpha                 90
_cell_angle_beta                  110.787(7)
_cell_angle_gamma                 90
_cell_volume                      1584.19(18)
_cell_formula_units_Z             4
_cell_measurement_temperature     123(2)
_cell_measurement_reflns_used     6557 
_cell_measurement_theta_min       1.7530 
_cell_measurement_theta_max       30.9130 
 
_exptl_crystal_description        block 
_exptl_crystal_colour             yellow 
_exptl_crystal_density_meas       . 
_exptl_crystal_density_method     .              
_exptl_crystal_density_diffrn     1.666          
_exptl_crystal_F_000              792
_exptl_crystal_size_max           0.350
_exptl_crystal_size_mid           0.250
_exptl_crystal_size_min           0.100
_exptl_absorpt_coefficient_mu     2.026
_shelx_estimated_absorpt_T_min    0.537
_shelx_estimated_absorpt_T_max    0.823
_exptl_absorpt_correction_type    multi-scan 
_exptl_absorpt_correction_T_min   0.69772 
_exptl_absorpt_correction_T_max   1.00000 
_exptl_absorpt_process_details    
;
CrysAlisPro 1.171.40.84a (Rigaku Oxford Diffraction, 2020)
Empirical absorption correction using spherical harmonics,
implemented in SCALE3 ABSPACK scaling algorithm.
;
_diffrn_ambient_temperature       123(2)
_diffrn_radiation_wavelength      0.71073
_diffrn_radiation_type            MoK\a
_diffrn_source                    'fine-focus sealed X-ray tube'     
_diffrn_measurement_device_type   'Xcalibur, Sapphire3' 
_diffrn_measurement_method        '\w scans' 
_diffrn_detector_area_resol_mean  15.9809 
_diffrn_reflns_number             26840
_diffrn_reflns_av_unetI/netI      0.0288
_diffrn_reflns_av_R_equivalents   0.0430
_diffrn_reflns_limit_h_min        -17
_diffrn_reflns_limit_h_max        17
_diffrn_reflns_limit_k_min        -11
_diffrn_reflns_limit_k_max        11
_diffrn_reflns_limit_l_min        -19
_diffrn_reflns_limit_l_max        19
_diffrn_reflns_theta_min          2.826
_diffrn_reflns_theta_max          28.278
_diffrn_reflns_theta_full         25.242
_diffrn_measured_fraction_theta_max   0.995
_diffrn_measured_fraction_theta_full  0.994
_diffrn_reflns_Laue_measured_fraction_max    0.995
_diffrn_reflns_Laue_measured_fraction_full   0.994
_diffrn_reflns_point_group_measured_fraction_max   0.995
_diffrn_reflns_point_group_measured_fraction_full  0.994
_reflns_number_total              3914
_reflns_number_gt                 3137
_reflns_threshold_expression      'I > 2\s(I)'
_reflns_Friedel_coverage          0.000
_reflns_Friedel_fraction_max      .
_reflns_Friedel_fraction_full     .
 
_reflns_special_details
;
 Reflections were merged by SHELXL according to the crystal
 class for the calculation of statistics and refinement.
 
 _reflns_Friedel_fraction is defined as the number of unique
 Friedel pairs measured divided by the number that would be
 possible theoretically, ignoring centric projections and
 systematic absences.
;
 
_computing_data_collection        'CrysAlisPro 1.171.40.84a (Rigaku OD, 2020)'
_computing_cell_refinement        'CrysAlisPro 1.171.40.84a (Rigaku OD, 2020)'
_computing_data_reduction         'CrysAlisPro 1.171.40.84a (Rigaku OD, 2020)'
_computing_structure_solution     'SHELXS-97 (Sheldrick, 1990)'
_computing_structure_refinement   'SHELXL-2014 (Sheldrick, 2014)'
_computing_molecular_graphics     
;
'ORTEP (M. N. Burnett, C. K. Johnson, ORTEP-III: Oak Ridge Thermal Ellipsoid
# Plot Program for Crystal Structure Illustrations, Oak Ridge National
# Laboratory Report ORNL-6895, 1996). Windows version (L. J. Farrugia, Univ.
# Glasgow) used --- SCHAKAL (E. Keller, University of  Freiburg (Breisgau),
# Germany, 1995)'
;
_computing_publication_material   
;
PLATON (A. L. Spek, Acta Crystallogr, Sect. A, 1990, 46, C34, 1995 version).
# --- T.B.Cohen, Pure Appl. Chem. 1996,68,2339-2359 (atomic masses).
;
_refine_special_details
;
 Refinement of F^2^ against ALL reflections.  The weighted R-factor wR and
 goodness of fit S are based on F^2^, conventional R-factors R are based
 on F, with F set to zero for negative F^2^. The threshold expression of
 F^2^ > 2\s(F^2^) is used only for calculating R-factors(gt) etc. and is
 not relevant to the choice of reflections for refinement.  R-factors based
 on F^2^ are statistically about twice as large as those based on F, and R-
 factors based on ALL data will be even larger.
;
_refine_ls_structure_factor_coef  Fsqd
_refine_ls_matrix_type            full
_refine_ls_weighting_scheme       calc
_refine_ls_weighting_details
'w=1/[\s^2^(Fo^2^)+(0.0321P)^2^+0.5325P] where P=(Fo^2^+2Fc^2^)/3'
_atom_sites_solution_primary      direct
_atom_sites_solution_secondary    difmap
_atom_sites_solution_hydrogens    geom
_refine_ls_hydrogen_treatment     mixed
_refine_ls_extinction_method      none
_refine_ls_extinction_coef        .
_refine_ls_number_reflns          3914
_refine_ls_number_parameters      203
_refine_ls_number_restraints      0
_refine_ls_R_factor_all           0.0412
_refine_ls_R_factor_gt            0.0274
_refine_ls_wR_factor_ref          0.0671
_refine_ls_wR_factor_gt           0.0612
_refine_ls_goodness_of_fit_ref    1.034
_refine_ls_restrained_S_all       1.034
_refine_ls_shift/su_max           0.003
_refine_ls_shift/su_mean          0.000
 
loop_
 _atom_site_label
 _atom_site_type_symbol
 _atom_site_fract_x
 _atom_site_fract_y
 _atom_site_fract_z
 _atom_site_U_iso_or_equiv
 _atom_site_adp_type
 _atom_site_occupancy
 _atom_site_site_symmetry_order  
 _atom_site_calc_flag
 _atom_site_refinement_flags_posn
 _atom_site_refinement_flags_adp
 _atom_site_refinement_flags_occupancy
 _atom_site_disorder_assembly
 _atom_site_disorder_group
I1 I 0.43481(2) 0.05006(2) 0.76805(2) 0.03116(7) Uani 1 1 d . . . . .
O1 O 0.19360(14) 0.1112(2) 0.62786(13) 0.0294(4) Uani 1 1 d . . . . .
N1 N -0.04440(15) 0.1546(2) 0.62625(14) 0.0183(4) Uani 1 1 d . . . . .
C1 C 0.21621(19) 0.1196(2) 0.79921(17) 0.0183(5) Uani 1 1 d . . . . .
O2 O 0.02142(14) -0.07664(18) 0.68421(13) 0.0250(4) Uani 1 1 d . . . . .
C2 C 0.33060(19) 0.1062(3) 0.84457(18) 0.0201(5) Uani 1 1 d . . . . .
C3 C 0.3799(2) 0.1282(3) 0.94538(18) 0.0240(5) Uani 1 1 d . . . . .
H3 H 0.456(2) 0.1162(5) 0.9757(9) 0.029 Uiso 1 1 calc R U . . .
C6 C 0.1566(2) 0.1590(3) 0.85855(17) 0.0203(5) Uani 1 1 d . . . . .
H6 H 0.086(2) 0.1677(4) 0.8319(9) 0.024 Uiso 1 1 calc R U . . .
C5 C 0.2064(2) 0.1845(3) 0.95822(18) 0.0246(5) Uani 1 1 d . . . . .
H5 H 0.1649(13) 0.2128(9) 0.9960(11) 0.030 Uiso 1 1 calc R U . . .
C4 C 0.3182(2) 0.1678(3) 1.00185(18) 0.0265(5) Uani 1 1 d . . . . .
H4 H 0.3519(11) 0.1831(6) 1.069(2) 0.032 Uiso 1 1 calc R U . . .
C13 C -0.15901(19) 0.1074(3) 0.60548(18) 0.0204(5) Uani 1 1 d . . . . .
H13 H -0.1695(4) 0.015(3) 0.5727(10) 0.024 Uiso 1 1 calc R U . . .
C7 C 0.15430(19) 0.1022(2) 0.69137(17) 0.0179(5) Uani 1 1 d . . . . .
C8 C 0.03496(19) 0.0546(3) 0.66575(16) 0.0183(4) Uani 1 1 d . . . . .
C12 C -0.23748(19) 0.2208(3) 0.53713(17) 0.0222(5) Uani 1 1 d . . . . .
H12 H -0.2341(2) 0.311(3) 0.5738(11) 0.027 Uiso 1 1 calc R U . . .
C11 C -0.2033(2) 0.2589(3) 0.45067(18) 0.0262(5) Uani 1 1 d . . . . .
H11A H -0.2501(10) 0.3273(15) 0.4122(9) 0.031 Uiso 1 1 calc R U . . .
H11B H -0.2073(2) 0.1755(18) 0.4142(8) 0.031 Uiso 1 1 calc R U . . .
C14 C -0.1847(2) 0.0865(3) 0.69940(19) 0.0250(5) Uani 1 1 d . . . . .
H14A H -0.1741(3) 0.1805(19) 0.7348(8) 0.030 Uiso 1 1 calc R U . . .
H14B H -0.1349(10) 0.0137(15) 0.7414(9) 0.030 Uiso 1 1 calc R U . . .
C9 C -0.02770(19) 0.3059(2) 0.59491(17) 0.0197(5) Uani 1 1 d . . . . .
H9A H 0.0478(14) 0.3238(4) 0.6111(4) 0.024 Uiso 1 1 calc R U . . .
H9B H -0.0551(5) 0.3775(14) 0.6282(7) 0.024 Uiso 1 1 calc R U . . .
C17 C -0.3530(2) 0.1578(3) 0.50844(19) 0.0278(5) Uani 1 1 d . . . . .
H17A H -0.4035(10) 0.2261(13) 0.4643(9) 0.033 Uiso 1 1 calc R U . . .
H17B H -0.3573(2) 0.0645(18) 0.4746(7) 0.033 Uiso 1 1 calc R U . . .
C16 C -0.3848(2) 0.1333(3) 0.5988(2) 0.0306(6) Uani 1 1 d . . . . .
H16A H -0.4588(16) 0.0861(10) 0.5778(5) 0.037 Uiso 1 1 calc R U . . .
H16B H -0.3890(2) 0.232(2) 0.6293(7) 0.037 Uiso 1 1 calc R U . . .
C15 C -0.3028(2) 0.0329(3) 0.6754(2) 0.0263(5) Uani 1 1 d . . . . .
H15A H -0.3099(2) -0.073(2) 0.6497(5) 0.032 Uiso 1 1 calc R U . . .
H15B H -0.3203(4) 0.0325(3) 0.7375(12) 0.032 Uiso 1 1 calc R U . . .
C10 C -0.0864(2) 0.3220(3) 0.48381(17) 0.0245(5) Uani 1 1 d . . . . .
H10A H -0.0452(8) 0.2686(10) 0.4495(7) 0.029 Uiso 1 1 calc R U . . .
H10B H -0.0891(2) 0.428(2) 0.4657(4) 0.029 Uiso 1 1 calc R U . . .
 
loop_
 _atom_site_aniso_label
 _atom_site_aniso_U_11
 _atom_site_aniso_U_22
 _atom_site_aniso_U_33
 _atom_site_aniso_U_23
 _atom_site_aniso_U_13
 _atom_site_aniso_U_12
I1 0.01847(9) 0.04891(12) 0.02801(10) -0.00067(8) 0.01061(7) 0.00462(8)
O1 0.0247(9) 0.0427(11) 0.0221(9) 0.0069(8) 0.0100(8) 0.0022(8)
N1 0.0166(9) 0.0175(9) 0.0190(9) 0.0009(8) 0.0042(8) -0.0013(8)
C1 0.0188(11) 0.0143(11) 0.0205(11) 0.0017(9) 0.0054(9) 0.0007(9)
O2 0.0234(9) 0.0202(9) 0.0286(9) 0.0042(7) 0.0059(8) -0.0001(7)
C2 0.0195(11) 0.0181(11) 0.0230(12) -0.0006(9) 0.0078(10) -0.0010(9)
C3 0.0177(12) 0.0242(13) 0.0265(13) 0.0018(10) 0.0033(10) -0.0015(10)
C6 0.0168(11) 0.0184(11) 0.0243(12) -0.0023(9) 0.0055(9) -0.0011(9)
C5 0.0291(13) 0.0237(12) 0.0243(12) -0.0055(10) 0.0135(11) -0.0032(10)
C4 0.0288(13) 0.0286(13) 0.0186(12) -0.0020(10) 0.0041(10) -0.0018(11)
C13 0.0172(11) 0.0195(11) 0.0218(12) -0.0017(10) 0.0037(10) -0.0014(9)
C7 0.0183(11) 0.0148(10) 0.0195(11) 0.0049(9) 0.0055(9) 0.0016(9)
C8 0.0182(11) 0.0192(11) 0.0158(10) 0.0011(9) 0.0039(9) 0.0022(9)
C12 0.0197(11) 0.0255(13) 0.0213(12) 0.0008(10) 0.0070(10) 0.0019(10)
C11 0.0229(12) 0.0312(14) 0.0215(12) 0.0048(11) 0.0040(10) 0.0024(11)
C14 0.0220(13) 0.0295(13) 0.0230(12) 0.0008(10) 0.0074(10) -0.0016(10)
C9 0.0196(11) 0.0150(11) 0.0240(12) -0.0006(9) 0.0071(10) -0.0001(9)
C17 0.0174(12) 0.0345(14) 0.0286(13) 0.0010(11) 0.0047(10) 0.0016(11)
C16 0.0183(12) 0.0383(15) 0.0365(15) -0.0021(13) 0.0115(11) 0.0003(11)
C15 0.0173(12) 0.0300(14) 0.0322(14) 0.0048(11) 0.0096(11) -0.0035(10)
C10 0.0276(13) 0.0258(13) 0.0205(12) 0.0047(10) 0.0089(10) 0.0000(10)
 
_geom_special_details
;
 All esds (except the esd in the dihedral angle between two l.s. planes)
 are estimated using the full covariance matrix.  The cell esds are taken
 into account individually in the estimation of esds in distances, angles
 and torsion angles; correlations between esds in cell parameters are only
 used when they are defined by crystal symmetry.  An approximate (isotropic)
 treatment of cell esds is used for estimating esds involving l.s. planes.
;
 
loop_
 _geom_bond_atom_site_label_1
 _geom_bond_atom_site_label_2
 _geom_bond_distance
 _geom_bond_site_symmetry_2
 _geom_bond_publ_flag
I1 C2 2.103(2) . ?
O1 C7 1.207(3) . ?
N1 C8 1.334(3) . ?
N1 C9 1.465(3) . ?
N1 C13 1.483(3) . ?
C1 C6 1.397(3) . ?
C1 C2 1.411(3) . ?
C1 C7 1.494(3) . ?
O2 C8 1.227(3) . ?
C2 C3 1.388(3) . ?
C3 C4 1.386(4) . ?
C3 H3 0.94(3) . ?
C6 C5 1.378(3) . ?
C6 H6 0.87(3) . ?
C5 C4 1.381(3) . ?
C5 H5 0.93(3) . ?
C4 H4 0.93(3) . ?
C13 C14 1.527(3) . ?
C13 C12 1.529(3) . ?
C13 H13 0.93(3) . ?
C7 C8 1.532(3) . ?
C12 C11 1.513(3) . ?
C12 C17 1.527(3) . ?
C12 H12 0.95(3) . ?
C11 C10 1.539(3) . ?
C11 H11A 0.904(19) . ?
C11 H11B 0.904(19) . ?
C14 C15 1.536(3) . ?
C14 H14A 0.97(2) . ?
C14 H14B 0.967(19) . ?
C9 C10 1.527(3) . ?
C9 H9A 0.945(18) . ?
C9 H9B 0.945(18) . ?
C17 C16 1.525(4) . ?
C17 H17A 0.958(19) . ?
C17 H17B 0.958(19) . ?
C16 C15 1.531(4) . ?
C16 H16A 1.00(2) . ?
C16 H16B 1.00(2) . ?
C15 H15A 1.01(2) . ?
C15 H15B 1.01(2) . ?
C10 H10A 0.978(18) . ?
C10 H10B 0.978(18) . ?
 
loop_
 _geom_angle_atom_site_label_1
 _geom_angle_atom_site_label_2
 _geom_angle_atom_site_label_3
 _geom_angle
 _geom_angle_site_symmetry_1
 _geom_angle_site_symmetry_3
 _geom_angle_publ_flag
C8 N1 C9 124.7(2) . . ?
C8 N1 C13 118.43(19) . . ?
C9 N1 C13 116.72(18) . . ?
C6 C1 C2 117.8(2) . . ?
C6 C1 C7 117.3(2) . . ?
C2 C1 C7 124.9(2) . . ?
C3 C2 C1 120.0(2) . . ?
C3 C2 I1 116.38(18) . . ?
C1 C2 I1 123.65(17) . . ?
C4 C3 C2 120.6(2) . . ?
C4 C3 H3 119.7 . . ?
C2 C3 H3 119.7 . . ?
C5 C6 C1 121.9(2) . . ?
C5 C6 H6 119.0 . . ?
C1 C6 H6 119.0 . . ?
C6 C5 C4 119.5(2) . . ?
C6 C5 H5 120.2 . . ?
C4 C5 H5 120.2 . . ?
C5 C4 C3 120.1(2) . . ?
C5 C4 H4 119.9 . . ?
C3 C4 H4 119.9 . . ?
N1 C13 C14 112.39(19) . . ?
N1 C13 C12 110.07(19) . . ?
C14 C13 C12 110.5(2) . . ?
N1 C13 H13 107.9 . . ?
C14 C13 H13 107.9 . . ?
C12 C13 H13 107.9 . . ?
O1 C7 C1 125.0(2) . . ?
O1 C7 C8 120.5(2) . . ?
C1 C7 C8 114.24(19) . . ?
O2 C8 N1 125.4(2) . . ?
O2 C8 C7 115.1(2) . . ?
N1 C8 C7 119.4(2) . . ?
C11 C12 C17 114.4(2) . . ?
C11 C12 C13 111.0(2) . . ?
C17 C12 C13 107.8(2) . . ?
C11 C12 H12 107.8 . . ?
C17 C12 H12 107.8 . . ?
C13 C12 H12 107.8 . . ?
C12 C11 C10 112.2(2) . . ?
C12 C11 H11A 109.2 . . ?
C10 C11 H11A 109.2 . . ?
C12 C11 H11B 109.2 . . ?
C10 C11 H11B 109.2 . . ?
H11A C11 H11B 107.9 . . ?
C13 C14 C15 111.0(2) . . ?
C13 C14 H14A 109.4 . . ?
C15 C14 H14A 109.4 . . ?
C13 C14 H14B 109.4 . . ?
C15 C14 H14B 109.4 . . ?
H14A C14 H14B 108.0 . . ?
N1 C9 C10 109.87(19) . . ?
N1 C9 H9A 109.7 . . ?
C10 C9 H9A 109.7 . . ?
N1 C9 H9B 109.7 . . ?
C10 C9 H9B 109.7 . . ?
H9A C9 H9B 108.2 . . ?
C16 C17 C12 111.4(2) . . ?
C16 C17 H17A 109.4 . . ?
C12 C17 H17A 109.4 . . ?
C16 C17 H17B 109.4 . . ?
C12 C17 H17B 109.4 . . ?
H17A C17 H17B 108.0 . . ?
C17 C16 C15 111.9(2) . . ?
C17 C16 H16A 109.2 . . ?
C15 C16 H16A 109.2 . . ?
C17 C16 H16B 109.2 . . ?
C15 C16 H16B 109.2 . . ?
H16A C16 H16B 107.9 . . ?
C16 C15 C14 111.9(2) . . ?
C16 C15 H15A 109.2 . . ?
C14 C15 H15A 109.2 . . ?
C16 C15 H15B 109.2 . . ?
C14 C15 H15B 109.2 . . ?
H15A C15 H15B 107.9 . . ?
C9 C10 C11 111.6(2) . . ?
C9 C10 H10A 109.3 . . ?
C11 C10 H10A 109.3 . . ?
C9 C10 H10B 109.3 . . ?
C11 C10 H10B 109.3 . . ?
H10A C10 H10B 108.0 . . ?
 
loop_
 _geom_torsion_atom_site_label_1
 _geom_torsion_atom_site_label_2
 _geom_torsion_atom_site_label_3
 _geom_torsion_atom_site_label_4
 _geom_torsion
 _geom_torsion_site_symmetry_1
 _geom_torsion_site_symmetry_2
 _geom_torsion_site_symmetry_3
 _geom_torsion_site_symmetry_4
 _geom_torsion_publ_flag
C6 C1 C2 C3 1.7(3) . . . . ?
C7 C1 C2 C3 178.4(2) . . . . ?
C6 C1 C2 I1 -179.40(17) . . . . ?
C7 C1 C2 I1 -2.6(3) . . . . ?
C1 C2 C3 C4 -2.0(4) . . . . ?
I1 C2 C3 C4 179.03(19) . . . . ?
C2 C1 C6 C5 0.0(3) . . . . ?
C7 C1 C6 C5 -177.0(2) . . . . ?
C1 C6 C5 C4 -1.4(4) . . . . ?
C6 C5 C4 C3 1.1(4) . . . . ?
C2 C3 C4 C5 0.6(4) . . . . ?
C8 N1 C13 C14 71.2(3) . . . . ?
C9 N1 C13 C14 -113.0(2) . . . . ?
C8 N1 C13 C12 -165.2(2) . . . . ?
C9 N1 C13 C12 10.6(3) . . . . ?
C6 C1 C7 O1 157.8(2) . . . . ?
C2 C1 C7 O1 -19.0(4) . . . . ?
C6 C1 C7 C8 -28.3(3) . . . . ?
C2 C1 C7 C8 154.9(2) . . . . ?
C9 N1 C8 O2 -173.1(2) . . . . ?
C13 N1 C8 O2 2.3(3) . . . . ?
C9 N1 C8 C7 6.8(3) . . . . ?
C13 N1 C8 C7 -177.8(2) . . . . ?
O1 C7 C8 O2 100.9(3) . . . . ?
C1 C7 C8 O2 -73.3(3) . . . . ?
O1 C7 C8 N1 -79.0(3) . . . . ?
C1 C7 C8 N1 106.8(2) . . . . ?
N1 C13 C12 C11 47.4(3) . . . . ?
C14 C13 C12 C11 172.1(2) . . . . ?
N1 C13 C12 C17 173.37(19) . . . . ?
C14 C13 C12 C17 -61.9(3) . . . . ?
C17 C12 C11 C10 180.0(2) . . . . ?
C13 C12 C11 C10 -57.8(3) . . . . ?
N1 C13 C14 C15 -178.2(2) . . . . ?
C12 C13 C14 C15 58.4(3) . . . . ?
C8 N1 C9 C10 116.6(2) . . . . ?
C13 N1 C9 C10 -58.9(3) . . . . ?
C11 C12 C17 C16 -175.7(2) . . . . ?
C13 C12 C17 C16 60.3(3) . . . . ?
C12 C17 C16 C15 -55.4(3) . . . . ?
C17 C16 C15 C14 50.4(3) . . . . ?
C13 C14 C15 C16 -51.9(3) . . . . ?
N1 C9 C10 C11 46.2(3) . . . . ?
C12 C11 C10 C9 9.5(3) . . . . ?
 
_refine_diff_density_max    0.824
_refine_diff_density_min   -0.460
_refine_diff_density_rms    0.088

_shelxl_version_number 2014-3

_shelx_res_file
;
TITL SIR97 run in space group P 21/c
CELL  0.71073  13.0951   8.9157  14.5136   90.000  110.787   90.000
ZERR     4.00   0.0007   0.0006   0.0009    0.000    0.007    0.000
LATT   1
SYMM  - X, 1/2 + Y, 1/2 - Z
SFAC  C    H    N    O    I
UNIT  68 80 4 8 4
LIST 4 ! automatically inserted. Change 6 to 4 for CHECKCIF!!
MERG   2
OMIT 1 0 0
OMIT 0 1 1
OMIT -2 0 4
OMIT -6 2 1
OMIT -3 2 5
OMIT -2 2 1
OMIT 1 1 1
OMIT -3 0 4
OMIT -3 4 3
OMIT 7 2 1
OMIT -2 4 3
OMIT -16 1 8
OMIT -3 0 2
OMIT -3 2 4
OMIT 0 2 7
OMIT -6 2 7
OMIT -3 0 6
OMIT 0 4 0
OMIT -1 1 1
SHEL 1000 0.75
FMAP   2
PLAN   25
ACTA
BOND   $H
CONF
SIZE 0.35 0.25 0.10
L.S.  40
TEMP  -150.00
WGHT    0.032100    0.532500
FVAR       0.11951
I1    5    0.434812    0.050057    0.768054    11.00000    0.01847    0.04891 =
         0.02801   -0.00067    0.01061    0.00462
O1    4    0.193600    0.111188    0.627856    11.00000    0.02472    0.04274 =
         0.02213    0.00693    0.01002    0.00218
N1    3   -0.044397    0.154566    0.626253    11.00000    0.01663    0.01755 =
         0.01897    0.00094    0.00417   -0.00135
C1    1    0.216210    0.119595    0.799213    11.00000    0.01883    0.01426 =
         0.02045    0.00171    0.00537    0.00073
O2    4    0.021417   -0.076639    0.684215    11.00000    0.02336    0.02016 =
         0.02862    0.00416    0.00587   -0.00005
C2    1    0.330602    0.106231    0.844573    11.00000    0.01950    0.01806 =
         0.02303   -0.00057    0.00777   -0.00100
C3    1    0.379898    0.128248    0.945382    11.00000    0.01769    0.02423 =
         0.02646    0.00178    0.00334   -0.00150
AFIX  44
H3    2    0.455922    0.116197    0.975662    11.00000   -1.20000
AFIX   0
C6    1    0.156589    0.159036    0.858546    11.00000    0.01681    0.01841 =
         0.02429   -0.00234    0.00555   -0.00111
AFIX  44
H6    2    0.086347    0.167745    0.831939    11.00000   -1.20000
AFIX   0
C5    1    0.206374    0.184483    0.958219    11.00000    0.02907    0.02373 =
         0.02434   -0.00547    0.01347   -0.00322
AFIX  44
H5    2    0.164852    0.212768    0.995958    11.00000   -1.20000
AFIX   0
C4    1    0.318167    0.167820    1.001855    11.00000    0.02880    0.02865 =
         0.01862   -0.00196    0.00410   -0.00178
AFIX  44
H4    2    0.351910    0.183121    1.068958    11.00000   -1.20000
AFIX   0
C13   1   -0.159011    0.107449    0.605484    11.00000    0.01724    0.01951 =
         0.02185   -0.00172    0.00371   -0.00142
AFIX  14
H13   2   -0.169481    0.015295    0.572716    11.00000   -1.20000
AFIX   0
C7    1    0.154302    0.102199    0.691365    11.00000    0.01835    0.01481 =
         0.01950    0.00486    0.00550    0.00161
C8    1    0.034961    0.054626    0.665751    11.00000    0.01821    0.01920 =
         0.01583    0.00113    0.00390    0.00224
C12   1   -0.237480    0.220839    0.537128    11.00000    0.01968    0.02549 =
         0.02128    0.00081    0.00700    0.00193
AFIX  14
H12   2   -0.234140    0.310718    0.573827    11.00000   -1.20000
AFIX   0
C11   1   -0.203278    0.258946    0.450675    11.00000    0.02289    0.03119 =
         0.02147    0.00482    0.00398    0.00242
AFIX  24
H11A  2   -0.250102    0.327334    0.412193    11.00000   -1.20000
H11B  2   -0.207328    0.175541    0.414167    11.00000   -1.20000
AFIX   0
C14   1   -0.184677    0.086472    0.699398    11.00000    0.02196    0.02954 =
         0.02297    0.00083    0.00741   -0.00164
AFIX  24
H14A  2   -0.174108    0.180506    0.734798    11.00000   -1.20000
H14B  2   -0.134947    0.013653    0.741409    11.00000   -1.20000
AFIX   0
C9    1   -0.027696    0.305878    0.594907    11.00000    0.01957    0.01496 =
         0.02402   -0.00062    0.00713   -0.00010
AFIX  24
H9A   2    0.047828    0.323847    0.611141    11.00000   -1.20000
H9B   2   -0.055139    0.377454    0.628244    11.00000   -1.20000
AFIX   0
C17   1   -0.353000    0.157838    0.508444    11.00000    0.01741    0.03449 =
         0.02865    0.00103    0.00471    0.00159
AFIX  24
H17A  2   -0.403528    0.226057    0.464334    11.00000   -1.20000
H17B  2   -0.357254    0.064494    0.474647    11.00000   -1.20000
AFIX   0
C16   1   -0.384759    0.133264    0.598756    11.00000    0.01828    0.03832 =
         0.03648   -0.00210    0.01145    0.00031
AFIX  24
H16A  2   -0.458752    0.086056    0.577782    11.00000   -1.20000
H16B  2   -0.388955    0.232447    0.629340    11.00000   -1.20000
AFIX   0
C15   1   -0.302768    0.032908    0.675406    11.00000    0.01728    0.03003 =
         0.03220    0.00481    0.00962   -0.00348
AFIX  24
H15A  2   -0.309929   -0.072850    0.649713    11.00000   -1.20000
H15B  2   -0.320276    0.032472    0.737524    11.00000   -1.20000
AFIX   0
C10   1   -0.086351    0.321955    0.483809    11.00000    0.02759    0.02577 =
         0.02053    0.00472    0.00889   -0.00005
AFIX  24
H10A  2   -0.045160    0.268591    0.449476    11.00000   -1.20000
H10B  2   -0.089133    0.427954    0.465749    11.00000   -1.20000
REM #####
AFIX   0
HKLF    4

REM  SIR97 run in space group P 21/c
REM R1 =  0.0274 for    3137 Fo > 4sig(Fo)  and  0.0412 for all    3914 data
REM    203 parameters refined using      0 restraints

END

WGHT      0.0321      0.5325

REM Highest difference peak  0.824,  deepest hole -0.460,  1-sigma level  0.088
Q1    1   0.4325 -0.1539  0.7705  11.00000  0.05    0.82
Q2    1   0.4215  0.0060  0.7115  11.00000  0.05    0.56
Q3    1   0.3737  0.0519  0.7961  11.00000  0.05    0.49
Q4    1   0.4933  0.0477  0.7719  11.00000  0.05    0.46
Q5    1   0.4227  0.0942  0.7087  11.00000  0.05    0.45
Q6    1   0.4360  0.1545  0.7747  11.00000  0.05    0.44
Q7    1   0.4915  0.0260  0.8321  11.00000  0.05    0.42
Q8    1   0.3788  0.0789  0.7245  11.00000  0.05    0.42
Q9    1  -0.2144  0.2427  0.4983  11.00000  0.05    0.40
Q10   1   0.0111  0.1818  0.6798  11.00000  0.05    0.38
Q11   1  -0.2526  0.0504  0.6677  11.00000  0.05    0.37
Q12   1   0.4976  0.0914  0.8300  11.00000  0.05    0.36
Q13   1  -0.0786  0.1505  0.6402  11.00000  0.05    0.35
Q14   1   0.1841  0.1175  0.7456  11.00000  0.05    0.34
Q15   1  -0.3622  0.1503  0.5587  11.00000  0.05    0.33
Q16   1  -0.2909  0.1744  0.5124  11.00000  0.05    0.33
Q17   1   0.0959  0.1048  0.6850  11.00000  0.05    0.32
Q18   1   0.1939  0.1411  0.8374  11.00000  0.05    0.32
Q19   1  -0.1757  0.0974  0.6515  11.00000  0.05    0.32
Q20   1  -0.3461  0.0263  0.6288  11.00000  0.05    0.32
Q21   1   0.1951  0.1957  0.9048  11.00000  0.05    0.31
Q22   1  -0.3012  0.4360  0.5252  11.00000  0.05    0.31
Q23   1   0.4437  0.0916  0.8296  11.00000  0.05    0.31
Q24   1   0.1777  0.1264  0.9049  11.00000  0.05    0.29
Q25   1   0.3590  0.1432  0.8919  11.00000  0.05    0.29
;
_shelx_res_checksum   62282

_shelx_hkl_file
;
   0   0   1    0.02    0.04
   0   0  -1    0.00    0.04
   0   0   2  238.30    2.03
   0   0  -2  241.01    2.05
   0   0   2  254.32    2.69
   0   0  -2  252.94    2.51
   0   0   2  229.12    2.33
   0   0  -3    0.07    0.15
   0   0   3   -0.03    0.17
   0   0  -3   -0.04    0.27
   0   0  -3   -0.10    0.17
   0   0   3    0.49    0.24
   0   0  -4  191.14    2.60
   0   0  -4  200.18    3.44
   0   0   4  199.59    3.41
   0   0  -4  199.55    3.18
   0   0   4  195.63    3.06
   0   0  -5    0.01    0.18
   0   0  -5   -0.23    0.41
   0   0  -5   -0.05    0.25
   0   0   5   -0.05    0.29
   0   0  -6   29.62    1.28
   0   0  -6   32.28    1.77
   0   0   6   32.78    1.58
   0   0   7    0.15    0.46
   0   0  -7    0.07    0.24
   0   0  -7   -0.54    0.57
   0   0   7    0.24    0.43
   0   0   8   66.41    2.72
   0   0   8   64.73    2.58
   0   0  -8   65.48    2.91
   0   0   8   63.71    2.51
   0   0   9    0.08    0.52
   0   0   9    0.41    0.49
   0   0  -9   -0.52    0.73
   0   0  -9    0.14    0.69
   0   0   9    0.33    0.46
   0   0  10   11.05    1.28
   0   0  10   11.08    1.33
   0   0 -10    9.72    1.48
   0   0 -10    9.89    1.38
   0   0  10   10.83    1.21
   0   0  11   -0.86    0.71
   0   0  11   -0.45    0.77
   0   0 -11   -0.80    0.60
   0   0 -11   -0.20    0.81
   0   0 -11   -0.42    0.75
   0   0  11   -0.01    0.55
   0   0  12    0.17    0.60
   0   0  12   -0.43    0.87
   0   0 -12    0.45    0.58
   0   0 -12   -0.31    0.98
   0   0 -12   -0.19    0.84
   0   0  12    0.11    0.50
   0   0  13   -0.21    0.73
   0   0  13   -0.18    0.71
   0   0 -13   -0.23    0.56
   0   0 -13   -0.24    0.91
   0   0 -13   -0.58    1.07
   0   0  13    0.00    0.54
   0   0  14    1.31    0.70
   0   0  14   -0.09    0.97
   0   0 -14    0.57    0.56
   0   0 -14    1.97    0.98
   0   0 -14    1.06    0.95
   0   0  14    1.74    0.76
   0   0  15   -0.96    0.70
   0   0  15   -0.80    0.92
   0   0 -15   -0.14    0.61
   0   0 -15   -0.19    0.96
   0   0  15    0.87    0.66
   0   0  16   -0.14    0.94
   0   0  16   -0.69    0.64
   0   0 -16   -1.38    1.11
   0   0 -16   -0.89    0.67
   0   0  17    0.10    0.54
   0   0  17   -0.43    1.04
   0   0 -17   -0.59    1.22
   0   0 -17    1.78    0.84
   0   0  18    5.39    1.48
   0   0 -18    3.98    1.44
   0   0  19    1.46    0.96
   0   0 -19   -3.58    1.59
   0   0  20    0.05    0.83
   0   1   0    0.29    0.10
   0   1   0    0.05    0.09
   0  -1   0    0.26    0.12
   0  -1   0    0.00    0.07
   0   1   0    0.38    0.12
   0  -1   0    0.06    0.11
   0  -1   0    0.06    0.08
   0  -1   0    0.00    0.10
   0   1   0    0.55    0.16
   0  -1   1    6.39    0.35
   0   1   1    6.65    0.44
   0   1  -1    6.84    0.35
   0   1  -1    6.62    0.47
   0  -1  -1    6.98    0.42
   0   1   1    6.89    0.42
   0   1   1    3.66    0.32
   0   1  -1    7.18    0.48
   0  -1  -1    6.83    0.42
   0  -1  -2   11.25    0.62
   0   1   2   10.95    0.63
   0  -1  -2   10.70    0.61
   0   1   2    9.82    0.57
   0  -1  -2    9.80    0.64
   0   1   2   10.02    0.63
   0   1  -2   10.29    0.69
   0   1   2    9.37    0.64
   0  -1  -2   10.30    0.64
   0  -1   2   10.52    0.70
   0   1   2   10.79    0.55
   0  -1   2   10.33    0.65
   0  -1  -2   10.47    0.54
   0   1  -2   10.67    0.69
   0  -1   2    8.89    0.66
   0  -1  -3   33.58    1.17
   0  -1  -3   33.33    1.21
   0   1   3   32.22    1.20
   0   1   3   30.49    1.12
   0  -1  -3   29.79    1.18
   0   1  -3   29.62    1.29
   0   1   3   32.19    1.24
   0  -1   3   32.60    1.32
   0   1   3   29.77    1.10
   0   1  -3   29.96    1.26
   0  -1  -3   32.40    1.15
   0   1  -3   30.46    1.30
   0  -1   3   30.15    1.30
   0  -1  -3   29.27    0.89
   0   1   4    5.72    0.61
   0  -1  -4    7.26    0.64
   0   1   4    5.14    0.62
   0  -1  -4    6.06    0.61
   0   1  -4    5.98    0.71
   0   1   4    6.85    0.67
   0  -1  -4    5.54    0.60
   0   1  -4    5.23    0.69
   0   1   4    6.38    0.61
   0  -1   4    5.96    0.66
   0  -1  -4    6.31    0.66
   0   1  -4    5.09    0.62
   0  -1  -4    6.23    0.51
   0  -1   4    5.51    0.69
   0   1   5   79.87    2.24
   0   1   5   73.89    2.25
   0   1   5   75.62    2.23
   0   1  -5   73.13    1.42
   0   1  -5   76.47    2.48
   0  -1  -5   74.83    2.20
   0   1  -5   78.88    2.57
   0  -1  -5   78.69    2.36
   0   1   5   77.22    1.90
   0  -1  -5   79.22    2.02
   0  -1   5   75.78    2.45
   0   1   6  105.65    2.96
   0   1   6  109.35    2.88
   0   1   6  103.31    2.78
   0   1  -6   99.55    1.86
   0   1  -6  107.48    3.18
   0   1  -6  105.72    3.24
   0  -1  -6  107.11    3.06
   0  -1  -6  107.94    2.63
   0   1   6  106.45    2.49
   0  -1   6  104.17    3.10
   0   1   7  113.76    3.29
   0   1   7  112.97    3.16
   0   1  -7  109.08    3.44
   0   1  -7  100.60    2.09
   0   1   7  106.37    2.99
   0  -1  -7  104.72    3.29
   0   1  -7  109.54    3.58
   0   1   7  108.78    2.77
   0  -1   7  109.29    3.40
   0   1   8    1.64    0.57
   0   1   8    1.58    0.68
   0   1  -8    1.21    0.32
   0   1  -8    1.36    0.65
   0   1  -8    2.57    0.92
   0   1  -8    0.71    0.64
   0  -1  -8    1.48    0.66
   0  -1   8    1.20    0.64
   0   1   8    1.71    0.53
   0   1   9   88.99    3.36
   0   1   9   94.20    3.32
   0   1  -9   92.53    3.57
   0  -1  -9   94.15    3.65
   0   1  -9  105.38    3.98
   0   1  -9   94.13    3.76
   0  -1  -9   93.08    3.92
   0   1   9   89.14    2.91
   0  -1   9   89.87    3.45
   0   1  10    8.88    1.31
   0   1  10    5.88    1.10
   0   1 -10    7.96    1.34
   0  -1 -10    3.09    1.02
   0  -1 -10    4.72    1.24
   0   1 -10    8.46    1.38
   0   1 -10    4.28    1.22
   0  -1  10    5.36    1.04
   0   1  10    4.81    0.92
   0   1  11  136.49    4.68
   0   1  11  134.55    4.41
   0   1 -11  129.62    4.72
   0   1 -11  131.58    4.96
   0  -1 -11  142.02    5.05
   0  -1 -11  131.16    5.18
   0   1 -11  142.80    5.19
   0  -1  11  129.88    4.53
   0  -1  12   24.67    2.23
   0   1  12   29.03    2.27
   0   1  12   31.90    2.46
   0  -1  12   23.65    2.07
   0   1 -12   26.67    2.31
   0  -1 -12   28.59    2.53
   0   1 -12   27.28    2.47
   0  -1 -12   31.87    2.85
   0  -1  12   26.39    2.19
   0  -1  13   93.97    4.18
   0   1  13   93.38    4.30
   0  -1  13   89.46    4.30
   0   1  13   91.98    4.06
   0   1 -13   90.50    4.32
   0  -1 -13   90.85    3.93
   0  -1 -13   87.12    4.43
   0   1 -13   98.46    4.76
   0  -1 -13   87.54    4.67
   0  -1  13   97.65    4.28
   0   1  14    4.04    1.23
   0  -1  14    4.24    1.31
   0   1  14    4.07    1.13
   0  -1  14    3.63    1.13
   0  -1 -14    4.31    1.04
   0   1 -14    4.63    1.19
   0  -1 -14    2.77    1.37
   0  -1 -14    4.87    1.35
   0   1 -14    4.04    1.29
   0  -1  14    3.63    1.02
   0  -1  15   31.17    2.84
   0   1  15   37.83    2.84
   0  -1  15   32.32    2.70
   0   1  15   35.92    2.97
   0  -1 -15   29.05    2.48
   0   1 -15   34.37    2.94
   0  -1 -15   30.42    2.92
   0   1 -15   33.21    3.09
   0  -1 -15   33.85    3.27
   0  -1  15   32.97    2.72
   0  -1  16   -0.05    0.88
   0   1  16    2.04    1.10
   0  -1  16    3.62    1.09
   0   1  16    3.33    0.97
   0   1 -16    3.10    1.06
   0   1 -16    3.10    1.33
   0  -1 -16    1.87    1.14
   0  -1  16    3.15    1.10
   0  -1  17   10.56    1.74
   0   1  17   10.04    1.81
   0   1  17   10.10    1.66
   0  -1  17   10.84    1.96
   0   1 -17    7.26    1.52
   0  -1 -17    7.86    1.98
   0   1 -17   11.77    2.17
   0  -1  17    9.70    1.69
   0   1  18   -0.53    1.00
   0  -1  18   -0.17    0.82
   0   1 -18    0.34    0.90
   0  -1 -18    0.59    1.11
   0   1  19    4.51    1.45
   0  -1  19    3.42    1.46
   0  -1 -19    1.20    1.10
   0   1 -19    5.03    1.61
   0  -1  20   -3.01    1.55
   0   1  20    1.27    1.25
   0   2   0  158.23    2.63
   0  -2   0  172.60    2.39
   0  -2   0  162.87    2.68
   0   2   0  169.17    2.40
   0   2   0  162.94    2.59
   0  -2   0  165.83    2.66
   0  -2   0  170.07    2.60
   0   2   0  169.28    2.57
   0  -2   0  171.38    1.95
   0   2   0  173.46    2.00
   0   2   0  171.29    2.96
   0  -2   0  164.73    2.90
   0  -2   0  168.09    2.58
   0   2   1  844.66    5.68
   0  -2  -1  857.51    5.74
   0  -2  -1  889.06    6.15
   0   2   1  871.17    6.15
   0  -2  -1  897.19    6.59
   0  -2   1  893.02    6.66
   0  -2   1  869.37    5.73
   0   2  -1  898.86    6.67
   0   2   1  894.02    5.26
   0  -2  -1  907.70    5.38
   0   2   1  911.86    6.57
   0   2  -1  891.90    5.70
   0   2  -1  879.67    7.48
   0   2  -1  879.26    5.32
   0  -2   1  883.68    5.26
   0  -2   1  901.08    6.64
   0   2  -1  950.54    6.86
   0   2   2  898.69    6.50
   0   2   2  916.62    6.58
   0  -2  -2  911.89    6.65
   0  -2  -2  968.99    6.75
   0   2  -2  939.43    7.49
   0  -2  -2  950.88    5.25
   0   2   2  941.11    7.21
   0  -2  -2  945.69    7.30
   0  -2   2  915.55    5.73
   0   2  -2  936.75    5.55
   0  -2   2  946.70    7.54
   0   2  -2  906.23    4.17
   0  -2  -2  914.57    6.78
   0  -2   2  929.11    7.44
   0   2  -2 1000.00    7.77
   0   2   3    9.80    0.81
   0  -2  -3   11.64    0.82
   0  -2  -3   12.22    0.88
   0  -2  -3   10.98    0.81
   0   2  -3   10.70    0.61
   0   2  -3    8.92    0.88
   0  -2  -3    9.90    0.85
   0   2   3    9.55    0.85
   0   2   3   10.94    0.95
   0  -2  -3   10.78    0.71
   0   2  -3   11.13    0.66
   0  -2   3   10.34    0.83
   0  -2   3   11.42    0.98
   0   2   3    9.42    0.79
   0   2   4  104.51    2.63
   0   2   4  106.30    2.91
   0   2  -4  106.25    3.03
   0  -2  -4   99.18    2.33
   0   2   4  104.99    2.57
   0  -2   4  109.92    3.04
   0   2   5   40.84    1.80
   0   2   5   39.93    1.73
   0   2  -5   40.05    2.02
   0   2   5   41.24    1.93
   0  -2  -5   40.65    1.69
   0  -2  -5   39.89    1.34
   0  -2   5   40.97    2.03
   0   2   6   54.87    2.16
   0   2   6   54.96    2.24
   0   2   6   58.61    2.39
   0   2  -6   56.47    2.53
   0  -2  -6   54.36    2.15
   0   2  -6   58.67    2.29
   0  -2   6   54.83    2.50
   0  -2  -6   54.90    1.74
   0   2   7   14.25    1.21
   0   2   7   14.18    1.31
   0   2   7   14.62    1.31
   0   2  -7   13.01    1.40
   0   2  -7   13.23    0.63
   0  -2  -7   13.02    1.21
   0   2  -7   15.65    1.34
   0  -2   7   14.75    1.45
   0   2   8   13.06    1.32
   0   2   8   14.55    1.31
   0   2   8   16.05    1.42
   0   2  -8   15.06    0.72
   0   2  -8   14.88    1.52
   0  -2  -8   15.10    1.41
   0   2  -8   13.53    1.36
   0  -2   8   14.19    1.47
   0   2   9   43.15    2.43
   0   2   9   44.01    2.34
   0   2  -9   41.45    1.25
   0   2  -9   41.03    2.57
   0   2   9   45.11    2.41
   0  -2  -9   40.07    2.69
   0   2  -9   41.20    2.47
   0  -2  -9   44.22    2.50
   0  -2   9   44.37    2.64
   0   2  10    5.92    1.10
   0   2  10    6.08    1.02
   0   2 -10    5.68    1.15
   0  -2 -10    6.83    1.18
   0   2 -10    8.83    1.34
   0  -2 -10    5.32    1.23
   0  -2  10    8.41    1.29
   0   2  11   -0.09    0.59
   0   2  11   -0.13    0.58
   0   2 -11    1.08    0.79
   0  -2 -11    0.48    0.75
   0  -2 -11   -0.21    0.95
   0   2 -11   -0.32    0.79
   0  -2  11    0.45    0.80
   0   2  12    8.88    1.32
   0   2  12    7.18    1.26
   0   2 -12    9.83    1.56
   0   2 -12    7.07    1.34
   0  -2 -12    8.31    1.48
   0  -2 -12    5.03    1.36
   0  -2  12    8.58    1.43
   0   2  13    1.13    0.85
   0   2  13    0.70    0.73
   0   2 -13   -0.13    0.78
   0  -2 -13   -2.59    1.17
   0   2 -13    0.27    0.78
   0  -2 -13    1.10    0.91
   0  -2  13    1.01    0.85
   0  -2  14    0.23    0.65
   0   2  14   -0.40    0.85
   0   2  14   -0.19    0.55
   0   2 -14    0.07    0.72
   0  -2 -14   -0.63    0.55
   0  -2 -14    0.79    0.77
   0   2 -14   -0.21    0.85
   0  -2 -14   -0.94    1.18
   0  -2  14   -0.71    0.94
   0  -2  15   -0.08    0.97
   0   2  15   -0.11    0.62
   0  -2  15   -0.64    0.75
   0   2  15   -0.66    0.90
   0   2 -15    0.58    0.77
   0   2 -15   -0.63    1.07
   0  -2 -15   -0.38    1.03
   0  -2 -15   -0.59    0.97
   0  -2  15    0.22    0.63
   0  -2  16    0.45    0.88
   0  -2  16    0.87    0.69
   0   2  16    1.46    1.10
   0   2  16    0.63    0.56
   0   2 -16   -0.42    0.79
   0   2 -16   -1.44    0.96
   0  -2 -16    0.28    0.91
   0  -2 -16   -0.10    1.05
   0  -2  16    0.41    0.73
   0  -2  17   -0.64    0.90
   0   2  17    0.97    0.54
   0  -2  17   -0.04    0.52
   0   2  17    0.02    0.99
   0   2 -17    0.04    0.76
   0   2 -17   -0.75    1.25
   0  -2 -17   -1.34    1.53
   0  -2  17    0.76    0.73
   0   2  18    3.18    1.25
   0  -2  18    3.01    1.32
   0   2 -18    2.25    1.17
   0   2 -18    2.28    1.27
   0  -2 -18    2.19    1.42
   0  -2  18    3.07    1.11
   0   2  19   -1.08    1.02
   0  -2  19   -2.36    1.31
   0  -2 -19    2.19    1.28
   0   2 -19    3.01    1.54
   0  -3   0   -0.04    0.24
   0   3   0    0.48    0.31
   0  -3   0   -0.17    0.33
   0  -3   0    0.00    0.30
   0   3   0    0.21    0.34
   0   3   0   -0.14    0.31
   0  -3   0    0.18    0.44
   0  -3   0    0.03    0.13
   0  -3   0    0.28    0.23
   0  -3   0    0.15    0.36
   0   3   1   20.07    1.19
   0   3   1   21.82    1.11
   0  -3  -1   21.65    1.10
   0   3  -1   21.96    1.13
   0   3  -1   19.95    1.22
   0   3  -1   21.44    1.14
   0  -3  -1   20.59    1.06
   0   3   1   21.33    1.26
   0   3   1   20.70    1.07
   0  -3   1   19.88    1.10
   0  -3  -1   20.68    0.87
   0  -3  -1   21.02    1.32
   0   3  -1   21.56    0.98
   0  -3   1   19.49    0.93
   0  -3   1   20.17    1.24
   0   3   2    1.10    0.49
   0  -3  -2    0.34    0.27
   0  -3  -2    0.65    0.26
   0  -3   2    0.74    0.33
   0   3  -2    0.50    0.48
   0   3   2    0.37    0.30
   0   3   2    0.19    0.41
   0   3   2    0.38    0.26
   0   3  -2    0.69    0.35
   0   3  -2    0.63    0.29
   0  -3   2    0.29    0.46
   0   3   3   18.45    1.20
   0   3   3   19.53    1.25
   0   3   3   19.19    1.35
   0   3  -3   18.05    0.97
   0   3  -3   15.32    1.25
   0   3   3   19.18    1.41
   0  -3   3   17.47    1.00
   0  -3  -3   17.15    0.89
   0   3  -3   17.54    1.14
   0  -3  -3   17.30    0.91
   0   3  -3   17.57    0.70
   0  -3   3   17.57    1.35
   0   3   4   42.34    1.88
   0   3  -4   39.82    2.11
   0   3  -4   39.99    1.39
   0   3   4   43.11    2.12
   0  -3  -4   40.41    1.34
   0   3   4   42.04    2.03
   0  -3  -4   39.00    1.51
   0   3  -4   39.63    1.34
   0  -3   4   38.58    2.07
   0   3   4   40.68    1.85
   0   3   5   -0.12    0.42
   0   3   5    0.46    0.52
   0   3  -5    0.12    0.25
   0   3   5    0.15    0.57
   0   3  -5   -0.21    0.57
   0   3  -5    0.05    0.30
   0  -3  -5    0.40    0.35
   0  -3   5    0.94    0.63
   0   3   6   88.57    3.02
   0   3  -6   85.83    2.06
   0   3   6   86.19    3.25
   0   3  -6   88.64    3.44
   0  -3  -6   83.87    2.67
   0   3  -6   84.03    2.63
   0   3   6   88.89    2.98
   0  -3  -6   83.33    1.30
   0  -3   6   86.28    3.37
   0  -3  -6   87.23    2.17
   0   3   7   24.86    1.75
   0   3  -7   25.58    2.02
   0   3   7   27.38    1.96
   0   3  -7   25.75    1.15
   0  -3  -7   24.78    1.60
   0   3  -7   24.79    1.59
   0   3   7   24.79    1.69
   0  -3  -7   26.14    1.29
   0  -3   7   25.90    2.05
   0   3   8   43.26    2.40
   0   3   8   43.28    2.49
   0   3  -8   54.89    1.73
   0   3  -8   44.08    2.73
   0   3  -8   43.47    2.28
   0  -3  -8   47.44    2.81
   0  -3  -8   44.64    2.30
   0   3   8   46.04    2.37
   0  -3   8   46.10    2.75
   0   3   9   69.27    3.07
   0   3   9   70.25    3.18
   0   3  -9   65.37    1.16
   0   3  -9   68.97    1.99
   0   3  -9   66.98    3.48
   0   3   9   73.76    3.34
   0  -3  -9   71.97    3.12
   0  -3  -9   71.70    3.69
   0   3  -9   69.50    3.05
   0  -3   9   68.45    3.48
   0   3  10   36.65    2.47
   0   3  10   41.20    2.49
   0   3 -10   37.61    2.75
   0   3  10   42.56    2.66
   0  -3 -10   36.98    2.81
   0  -3 -10   37.77    2.46
   0   3 -10   39.76    2.52
   0  -3  10   41.04    2.84
   0   3  11   30.97    2.36
   0   3  11   34.11    2.38
   0   3 -11   33.44    2.74
   0  -3 -11   30.46    2.37
   0  -3 -11   31.87    2.78
   0   3 -11   32.18    2.40
   0  -3  11   29.58    2.56
   0   3  12   51.29    3.16
   0   3  12   49.38    2.98
   0   3 -12   46.20    3.30
   0   3 -12   46.74    3.05
   0  -3 -12   48.80    3.15
   0  -3 -12   53.89    3.69
   0  -3  12   54.28    3.52
   0   3  13   10.52    1.67
   0   3  13    9.25    1.48
   0   3 -13    8.66    1.66
   0   3 -13    9.84    1.59
   0  -3 -13    8.13    1.55
   0  -3 -13   10.00    1.96
   0  -3  13    7.68    1.61
   0   3  14   37.87    2.84
   0   3  14   38.98    3.05
   0   3 -14   33.63    3.02
   0  -3 -14   36.62    3.04
   0   3 -14   38.60    3.08
   0  -3 -14   35.59    3.29
   0  -3  14   34.49    3.01
   0   3  15    5.06    1.32
   0   3  15    7.61    1.46
   0   3 -15   10.30    1.81
   0  -3 -15    8.60    1.64
   0   3 -15    7.22    1.54
   0  -3 -15    8.52    1.90
   0  -3  15    5.70    1.42
   0   3  16   10.28    1.63
   0  -3  16   13.60    2.00
   0   3  16   12.85    2.11
   0   3 -16    9.69    1.88
   0  -3 -16   11.50    2.18
   0   3 -16    9.95    1.84
   0  -3 -16    9.05    1.71
   0  -3  16   10.95    1.92
   0  -3  17    6.84    1.66
   0   3  17    7.22    1.51
   0  -3  17    6.72    1.58
   0   3  17    7.33    1.67
   0   3 -17    6.54    1.56
   0  -3 -17    5.71    1.60
   0  -3 -17    6.71    1.62
   0   3 -17    7.75    1.63
   0  -3  17    7.96    1.78
   0  -3  18    3.49    1.48
   0   3  18    5.36    1.56
   0   3 -18    4.67    1.42
   0  -3 -18    2.50    1.50
   0   3 -18    4.91    1.60
   0  -3  18    3.12    1.17
   0   3  19    4.73    1.63
   0  -3  19    6.95    1.83
   0   3 -19    2.56    1.21
   0   3 -19    7.78    1.86
   0  -3  19    7.10    1.72
   0  -4   0   52.80    1.93
   0   4   0   58.46    2.04
   0   4   0   55.66    2.15
   0   4   0   58.94    2.27
   0  -4   0   56.72    1.62
   0  -4   0   55.28    1.09
   0  -4   0   61.24    2.63
   0  -4   0   54.86    2.15
   0   4   1  271.93    4.40
   0  -4  -1  291.51    4.50
   0   4   1  295.94    5.10
   0   4  -1  279.21    4.51
   0   4   1  283.73    4.50
   0   4  -1  274.41    4.65
   0   4  -1  281.08    5.03
   0   4   1  280.66    5.08
   0  -4  -1  267.70    5.25
   0  -4  -1  279.03    3.39
   0  -4   1  275.36    3.80
   0   4  -1  277.24    3.85
   0  -4  -1  272.43    3.50
   0  -4  -1  267.67    4.45
   0  -4   1  265.82    4.95
   0   4   2    9.92    1.07
   0   4   2    9.93    0.95
   0   4  -2    9.04    0.92
   0   4   2    9.70    0.85
   0   4  -2    9.53    1.10
   0   4   2    9.85    1.12
   0   4  -2    8.41    0.85
   0   4  -2    9.04    0.80
   0  -4  -2    9.16    0.80
   0  -4   2    8.08    1.02
   0   4   3  224.88    4.64
   0   4   3  210.87    4.28
   0  -4  -3  224.92    3.72
   0   4  -3  221.44    5.04
   0   4   3  227.10    5.17
   0   4   3  223.79    4.95
   0   4  -3  212.96    3.84
   0  -4  -3  226.06    4.19
   0  -4   3  212.47    4.94
   0   4   4   75.08    2.77
   0   4   4   76.23    2.75
   0  -4   4   70.80    2.27
   0   4   4   78.89    3.07
   0  -4  -4   74.68    2.11
   0   4   4   74.68    3.13
   0   4  -4   73.15    2.20
   0   4  -4   77.94    3.18
   0  -4  -4   72.00    2.11
   0  -4  -4   75.71    2.70
   0   4  -4   71.96    1.57
   0  -4   4   69.39    3.01
   0   4   5   70.72    2.77
   0   4   5   70.06    3.14
   0  -4  -5   68.75    2.02
   0   4  -5   67.27    2.06
   0   4  -5   70.61    3.18
   0   4   5   70.14    3.01
   0  -4  -5   70.10    2.25
   0  -4  -5   73.99    2.92
   0   4  -5   69.42    1.91
   0  -4   5   67.67    3.13
   0   4   6   24.37    1.74
   0  -4  -6   23.67    1.21
   0   4  -6   24.06    1.99
   0   4  -6   24.16    1.22
   0   4   6   23.96    1.93
   0  -4  -6   23.03    1.44
   0  -4  -6   24.35    1.86
   0   4  -6   23.17    1.30
   0   4   6   24.17    1.75
   0  -4   6   22.84    1.95
   0   4   7  102.66    3.62
   0   4  -7   96.46    4.04
   0   4   7   95.71    3.89
   0   4  -7  101.05    2.44
   0   4  -7   97.48    2.93
   0  -4  -7   98.56    3.17
   0  -4  -7   98.62    3.87
   0  -4   7   93.67    4.01
   0  -4  -7   95.95    1.78
   0   4   7   99.73    3.58
   0   4   8    0.92    0.64
   0   4   8   -0.26    0.66
   0   4   8   -0.07    0.72
   0   4  -8   -0.08    0.81
   0   4  -8   -0.14    0.25
   0  -4  -8   -0.67    0.85
   0   4  -8   -0.05    0.41
   0  -4  -8    0.31    0.55
   0  -4   8    0.26    0.78
   0   4   9    1.51    0.63
   0   4   9    2.51    0.83
   0   4  -9    1.45    0.38
   0   4   9    2.74    0.95
   0   4  -9    1.27    0.78
   0  -4  -9    2.55    0.75
   0  -4  -9    0.50    0.80
   0   4  -9    1.92    0.68
   0  -4   9    1.24    0.83
   0   4  10   12.89    1.64
   0   4  10   14.53    1.78
   0   4 -10   14.03    0.92
   0   4 -10   14.25    1.93
   0  -4 -10   14.52    1.58
   0  -4 -10   15.47    1.97
   0   4 -10   13.45    1.48
   0  -4  10   14.51    1.90
   0   4  10   16.24    1.69
   0   4  11   12.76    1.61
   0   4  11   12.68    1.66
   0   4 -11   11.11    1.77
   0   4  11   12.79    1.70
   0   4 -11   10.50    1.42
   0  -4 -11   12.08    1.58
   0  -4 -11   11.25    1.75
   0  -4  11    9.48    1.66
   0   4  12    1.67    0.86
   0   4  12    2.05    0.87
   0   4 -12    0.75    0.87
   0  -4 -12    1.02    0.64
   0   4 -12    2.51    0.86
   0  -4 -12   -1.13    1.05
   0  -4  12    2.02    1.01
   0   4  13    0.90    0.72
   0   4  13    2.44    0.94
   0   4 -13    1.60    0.91
   0  -4 -13    1.57    0.89
   0  -4 -13    1.53    0.94
   0   4 -13    1.84    0.87
   0  -4  13    1.53    0.99
   0   4  14    0.37    0.62
   0   4  14    1.31    0.81
   0   4 -14    0.25    0.89
   0   4 -14    0.41    0.63
   0  -4 -14    0.63    0.83
   0  -4 -14   -0.50    1.06
   0  -4  14    3.03    1.20
   0   4  15    0.67    0.75
   0   4  15    0.59    0.94
   0   4 -15    0.80    0.79
   0  -4 -15    0.44    0.79
   0   4 -15    0.64    0.72
   0  -4 -15    1.10    0.99
   0  -4  15    0.59    1.18
   0   4  16    1.39    0.83
   0   4  16    2.05    1.18
   0   4 -16    2.54    1.11
   0  -4 -16    2.47    1.10
   0   4 -16    2.83    1.26
   0  -4 -16    0.95    1.03
   0  -4  16    1.70    1.22
   0   4  17    3.92    1.23
   0   4  17    3.61    1.31
   0   4 -17    4.64    1.56
   0   4 -17    2.99    1.12
   0  -4 -17    4.78    1.69
   0  -4 -17    5.91    1.67
   0  -4  17    4.91    1.43
   0   4  18    1.18    1.03
   0  -4  18    1.36    1.30
   0   4 -18    1.91    1.04
   0  -4 -18   -1.13    1.29
   0   4 -18   -0.12    1.07
   0  -4  18   -0.96    0.96
   0   4 -19    3.38    1.40
   0   4  19   -0.53    0.97
   0  -4  19    4.36    1.81
   0  -4  19    0.44    1.00
   0   5   0   -0.05    0.39
   0   5   0    0.57    0.52
   0   5   0    0.17    0.47
   0  -5   0    0.30    0.78
   0  -5   0   -0.24    0.29
   0  -5   0    0.11    0.13
   0  -5   0    0.22    0.43
   0   5  -1   23.66    1.52
   0   5   1   23.14    1.49
   0   5   1   22.13    1.67
   0   5   1   22.22    1.49
   0   5  -1   21.60    1.63
   0   5  -1   24.92    1.64
   0   5   1   22.97    1.68
   0  -5  -1   20.48    1.08
   0  -5  -1   21.61    1.01
   0   5  -1   23.47    1.25
   0  -5  -1   23.37    1.87
   0  -5   1   22.02    1.21
   0  -5   1   22.01    1.64
   0  -5  -1   21.77    1.49
   0   5  -2   10.54    1.08
   0   5   2    9.34    0.99
   0   5   2    9.40    1.18
   0   5   2    9.31    0.95
   0   5   2    8.64    1.15
   0   5   2   10.07    1.26
   0   5  -2    8.08    1.10
   0   5  -2    8.72    0.97
   0   5  -2    8.86    0.86
   0  -5  -2    9.18    1.26
   0  -5  -2    8.93    0.80
   0  -5  -2    8.91    0.77
   0  -5  -2    9.12    0.97
   0  -5   2    9.70    1.20
   0   5   3    4.83    0.98
   0   5  -3    3.74    0.73
   0   5   3    4.43    0.80
   0   5  -3    3.13    0.85
   0   5  -3    3.24    0.66
   0   5   3    2.14    0.85
   0   5   3    3.65    0.87
   0  -5  -3    2.90    0.58
   0  -5   3    4.09    0.90
   0   5   4    8.92    1.19
   0   5   4   13.24    1.58
   0   5  -4   10.08    1.37
   0   5   4    8.36    1.07
   0   5   4   10.12    1.32
   0   5  -4    9.21    0.95
   0  -5  -4    9.97    0.85
   0  -5  -4   11.09    1.15
   0  -5   4   10.45    1.39
   0   5   5    1.36    0.71
   0   5   5    0.07    0.68
   0   5   5    0.80    0.67
   0   5  -5   -0.04    0.31
   0   5  -5    0.15    0.71
   0   5  -5    0.41    0.23
   0  -5  -5    0.38    0.53
   0  -5  -5    0.02    0.32
   0  -5   5   -0.11    0.69
   0   5   6   20.63    1.78
   0   5  -6   20.74    2.00
   0   5   6   19.68    1.98
   0   5  -6   22.59    1.35
   0  -5  -6   20.12    1.76
   0   5  -6   20.47    1.11
   0  -5  -6   20.55    1.41
   0  -5   6   20.36    1.99
   0   5   7    0.58    0.67
   0   5  -7   -0.25    0.81
   0   5  -7    0.60    0.35
   0   5   7    0.77    0.78
   0   5  -7   -0.33    0.38
   0  -5  -7   -0.23    0.44
   0  -5  -7    0.70    0.71
   0  -5   7   -0.38    0.88
   0  -5  -7   -0.07    0.29
   0   5   8   82.37    3.64
   0   5   8   89.49    4.21
   0   5  -8   86.41    4.26
   0   5  -8   86.13    2.46
   0  -5  -8   86.30    3.22
   0  -5  -8   89.05    4.02
   0   5  -8   83.73    2.84
   0  -5   8   84.02    4.18
   0  -5  -8   85.93    1.91
   0   5   9    3.47    1.05
   0   5  -9    5.63    0.66
   0   5  -9    5.25    1.34
   0   5   9    3.88    1.12
   0  -5  -9    2.97    0.80
   0   5  -9    5.43    0.88
   0  -5  -9    4.83    1.16
   0  -5   9    3.72    1.25
   0   5  10   62.62    3.42
   0   5  10   66.79    3.84
   0   5 -10   67.09    4.06
   0  -5 -10   65.93    3.19
   0   5 -10   63.20    2.92
   0  -5 -10   69.30    3.98
   0   5  10   69.46    3.60
   0  -5  10   69.93    4.10
   0   5  11    3.46    1.01
   0   5  11    3.37    0.99
   0   5  11    3.75    1.13
   0   5 -11    2.70    1.22
   0  -5 -11    3.56    1.00
   0  -5 -11    4.20    1.19
   0   5 -11    3.81    0.88
   0  -5  11    1.86    0.97
   0   5  12   29.61    2.60
   0   5  12   25.26    2.57
   0   5 -12   29.00    2.90
   0  -5 -12   29.54    2.87
   0  -5 -12   28.35    2.42
   0   5 -12   27.16    2.21
   0   5  12   27.80    2.48
   0  -5  12   27.46    2.82
   0   5  13    2.60    0.96
   0   5  13    1.84    0.92
   0   5 -13    1.28    1.15
   0  -5 -13    2.21    1.19
   0   5 -13    3.65    1.01
   0  -5 -13    2.92    1.02
   0  -5  13    2.02    1.03
   0   5  14   18.96    2.28
   0   5  14   17.75    2.17
   0   5 -14   13.49    2.23
   0  -5 -14   18.61    2.57
   0  -5 -14   15.62    2.03
   0   5 -14   22.46    2.27
   0  -5  14   18.89    2.58
   0   5  15   -0.42    0.81
   0   5  15   -0.67    0.73
   0   5 -15   -0.84    0.99
   0  -5 -15   -2.12    1.20
   0  -5 -15   -1.57    0.91
   0   5 -15   -0.67    0.83
   0  -5  15    1.99    1.43
   0   5  16   16.48    2.18
   0   5  16   16.21    2.30
   0   5 -16   11.46    2.17
   0  -5 -16   13.13    2.09
   0  -5 -16   15.91    2.60
   0  -5  16   12.72    2.28
   0   5  17   -2.16    1.16
   0   5 -17   -1.86    1.17
   0  -5 -17   -0.72    0.83
   0  -5 -17   -0.31    1.03
   0  -5  17    0.43    1.06
   0   5 -18    9.88    2.14
   0   5  18   11.26    2.15
   0  -5  18   11.94    2.36
   0   6   0   11.83    1.19
   0   6   0    9.75    1.18
   0   6   0   12.22    1.36
   0  -6   0   11.69    1.62
   0  -6   0   11.70    0.93
   0   6  -1   41.35    2.18
   0   6   1   41.96    2.16
   0   6   1   43.51    2.53
   0   6   1   44.60    2.30
   0   6   1   41.63    2.58
   0   6  -1   40.59    2.32
   0   6  -1   42.40    2.43
   0  -6  -1   43.72    1.43
   0  -6  -1   41.23    1.67
   0  -6  -1   40.14    2.67
   0  -6   1   41.50    2.45
   0  -6  -1   40.09    2.22
   0   6  -2   53.86    2.51
   0   6   2   51.47    2.76
   0   6   2   58.01    2.57
   0   6   2   57.12    2.48
   0   6   2   49.04    2.82
   0   6  -2   53.18    2.57
   0   6  -2   52.51    2.83
   0   6   2   56.20    2.95
   0  -6  -2   55.84    3.11
   0  -6  -2   54.44    1.95
   0  -6  -2   56.60    1.98
   0  -6  -2   59.98    2.61
   0  -6   2   54.30    2.90
   0   6   3  125.10    4.29
   0   6  -3  127.67    3.96
   0   6   3  121.86    3.82
   0   6  -3  123.08    3.76
   0   6  -3  120.95    4.40
   0   6   3  119.21    4.52
   0   6   3  124.02    3.48
   0   6   3  129.46    4.58
   0  -6  -3  135.43    4.74
   0  -6  -3  133.87    3.43
   0  -6  -3  124.01    3.07
   0  -6  -3  131.33    3.71
   0  -6   3  129.87    4.57
   0   6  -4    2.56    0.74
   0   6   4    1.61    0.82
   0   6  -4    1.15    0.81
   0   6   4    2.83    0.91
   0   6   4    1.61    0.96
   0   6  -4    2.30    0.63
   0   6   4    3.12    0.76
   0  -6  -4    2.28    0.52
   0  -6  -4    2.81    0.68
   0  -6   4    3.04    1.01
   0   6   5   85.91    3.69
   0   6   5   76.32    3.73
   0   6   5   81.50    3.97
   0   6  -5   83.20    3.98
   0   6  -5   79.92    2.87
   0  -6  -5   77.24    2.55
   0  -6  -5   83.53    3.32
   0  -6   5   74.35    3.76
   0   6   6    3.56    0.98
   0   6   6    3.10    0.99
   0   6  -6    3.14    1.11
   0   6  -6    3.39    0.65
   0  -6  -6    2.95    0.62
   0   6  -6    3.30    0.37
   0  -6  -6    3.77    0.89
   0  -6   6    2.95    1.01
   0   6   7    7.22    1.24
   0   6   7    5.53    1.34
   0   6  -7    6.46    0.81
   0   6  -7    7.64    1.51
   0  -6  -7    7.82    1.28
   0   6  -7    7.94    0.71
   0  -6  -7    7.86    1.01
   0  -6   7    5.37    1.32
   0   6   8    4.41    1.13
   0   6  -8    5.27    0.65
   0   6   8    6.90    1.51
   0   6  -8    7.89    0.87
   0   6  -8    6.96    1.55
   0   6  -8    6.34    0.78
   0  -6  -8    6.29    1.29
   0  -6  -8    6.65    0.97
   0  -6  -8    6.29    0.70
   0  -6   8    6.07    1.47
   0   6   9   28.93    2.42
   0   6  -9   25.42    2.65
   0   6   9   28.07    2.64
   0  -6  -9   27.39    2.49
   0  -6  -9   24.28    1.88
   0   6  -9   27.58    1.69
   0  -6   9   25.57    2.64
   0   6  10   -0.57    0.93
   0   6  10   -0.32    1.09
   0   6 -10    1.49    1.16
   0  -6 -10    1.19    0.68
   0   6 -10   -0.26    0.39
   0  -6 -10   -0.38    0.92
   0  -6  10    0.20    1.02
   0   6  11    7.68    1.49
   0   6  11    8.55    1.58
   0   6 -11    7.95    1.72
   0  -6 -11   10.18    1.47
   0  -6 -11   10.80    1.83
   0  -6  11    8.37    1.71
   0   6  12    0.76    0.79
   0   6 -12    0.07    1.00
   0   6  12    0.14    0.93
   0  -6 -12    1.07    0.76
   0  -6 -12   -1.14    1.10
   0  -6  12   -0.64    1.11
   0   6  13    2.00    1.00
   0   6 -13    2.51    1.17
   0  -6 -13   -0.01    0.91
   0  -6 -13    1.51    0.81
   0  -6  13    2.29    1.22
   0   6  14    1.31    0.95
   0   6 -14    4.50    1.69
   0  -6 -14   -0.08    1.03
   0  -6 -14    2.21    0.91
   0  -6  14    2.64    1.24
   0   6  15    1.07    0.93
   0   6 -15    0.67    0.94
   0  -6 -15   -0.28    0.88
   0  -6 -15   -1.54    0.85
   0  -6  15    1.14    1.27
   0   6  16   -0.80    0.90
   0   6 -16    0.24    1.05
   0  -6 -16    1.06    0.78
   0  -6 -16   -0.12    1.29
   0  -6  16    0.15    1.16
   0   6  17    2.27    1.24
   0   6 -17    3.72    1.43
   0  -6 -17    1.60    1.22
   0  -6  17    0.33    0.96
   0   7   0    0.13    0.44
   0   7   0    0.05    0.66
   0   7   0    0.10    0.66
   0   7   0    0.44    0.76
   0  -7   0   -0.15    0.31
   0  -7   0   -0.20    0.98
   0  -7   0    0.37    0.57
   0   7  -1   -0.43    0.66
   0   7   1   -0.25    0.47
   0   7   1   -0.25    0.67
   0   7  -1    0.19    0.57
   0   7   1    0.16    0.55
   0   7  -1   -0.23    0.66
   0   7   1    0.07    0.75
   0   7  -1    0.18    0.66
   0  -7  -1   -0.04    0.87
   0  -7  -1    0.03    0.35
   0  -7  -1    0.08    0.21
   0  -7  -1    0.25    0.59
   0  -7   1    0.68    0.70
   0   7  -2    0.91    0.62
   0   7   2    0.79    0.62
   0   7   2    1.67    0.94
   0   7  -2    1.09    0.66
   0   7   2    1.37    0.66
   0   7   2    0.87    0.57
   0   7  -2    1.10    0.69
   0   7  -2    2.37    0.88
   0  -7  -2    1.63    0.92
   0  -7  -2    1.40    0.40
   0  -7   2    1.33    0.73
   0  -7  -2    1.70    0.46
   0  -7  -2    1.09    0.69
   0   7  -3    0.14    0.53
   0   7   3    0.10    0.77
   0   7  -3    0.18    0.59
   0   7   3   -0.08    0.49
   0   7   3   -0.39    0.78
   0   7  -3    0.84    0.87
   0   7   3    0.28    0.89
   0   7  -3    0.00    0.52
   0   7   3    0.32    0.54
   0  -7  -3   -0.09    0.41
   0  -7  -3   -0.08    0.90
   0  -7   3   -0.49    0.79
   0  -7  -3    0.54    0.39
   0  -7  -3   -0.18    0.59
   0   7  -4    5.40    0.97
   0   7   4    5.04    1.21
   0   7   4    3.26    0.90
   0   7   4    3.37    0.98
   0   7  -4    3.34    0.83
   0   7  -4    4.37    1.10
   0   7  -4    3.82    0.89
   0   7   4    3.87    1.10
   0  -7  -4    3.06    0.73
   0  -7  -4    6.19    1.42
   0  -7  -4    3.51    0.62
   0  -7  -4    2.67    0.74
   0  -7   4    4.53    1.20
   0  -7  -4    4.22    0.71
   0   7  -5    0.55    0.59
   0   7   5    0.57    0.64
   0   7  -5    0.52    0.43
   0   7  -5    0.26    0.86
   0   7   5   -0.08    0.81
   0   7  -5    1.45    0.65
   0  -7  -5    0.91    0.48
   0  -7  -5    0.44    0.52
   0  -7   5    0.86    0.86
   0  -7  -5    0.86    0.53
   0   7   6    7.73    1.38
   0   7  -6    9.58    1.65
   0   7   6    6.48    1.51
   0   7  -6    8.98    1.12
   0   7  -6    8.36    1.06
   0  -7  -6    7.61    0.94
   0  -7  -6    8.18    1.24
   0  -7   6    8.90    1.60
   0   7   7    3.18    0.95
   0   7  -7    4.99    1.37
   0   7   7    3.03    1.02
   0   7  -7    4.00    0.75
   0   7  -7    3.59    0.71
   0  -7  -7    4.39    0.76
   0  -7  -7    5.36    1.11
   0  -7   7    3.38    1.23
   0   7   8   22.99    2.30
   0   7  -8   22.30    2.54
   0   7   8   20.22    2.35
   0   7  -8   22.17    1.55
   0  -7  -8   21.44    1.70
   0  -7  -8   24.47    2.25
   0  -7   8   21.83    2.52
   0   7   9   22.43    2.37
   0   7   9   20.69    2.46
   0   7  -9   19.45    2.49
   0  -7  -9   20.58    1.73
   0  -7  -9   22.78    2.35
   0  -7   9   18.94    2.38
   0   7  10   37.46    3.02
   0   7  10   37.65    3.33
   0   7 -10   34.15    3.24
   0  -7 -10   38.93    2.51
   0  -7 -10   34.02    2.95
   0  -7  10   34.23    3.23
   0   7  11    8.23    1.54
   0   7 -11    7.75    1.81
   0   7  11    6.94    1.66
   0  -7 -11    6.06    1.51
   0  -7 -11    9.17    1.34
   0  -7  11    7.51    1.69
   0   7  12    4.81    1.31
   0   7 -12    7.46    1.83
   0   7  12    7.22    1.66
   0  -7 -12    5.60    1.47
   0  -7 -12    4.32    1.03
   0  -7  12    5.73    1.63
   0   7  13    6.84    1.54
   0   7 -13    8.19    1.98
   0   7  13    5.32    1.55
   0  -7 -13    7.45    1.59
   0  -7  13    6.09    1.81
   0   7  14    3.43    1.34
   0   7 -14    3.51    1.42
   0  -7 -14    4.03    1.39
   0  -7  14    4.43    1.53
   0   7  15    5.05    1.55
   0   7 -15    3.84    1.41
   0  -7 -15    4.92    1.56
   0  -7  15    4.79    1.77
   0   7  16    3.25    1.38
   0   7 -16    0.14    1.00
   0  -7 -16   -0.90    1.07
   0  -7  16    3.76    1.67
   0   8   0   26.73    2.32
   0   8   0   31.88    2.41
   0   8   0   25.73    2.34
   0   8   0   29.89    2.12
   0  -8   0   29.53    2.41
   0   8  -1   15.45    1.58
   0   8   1   13.40    1.49
   0   8   1   14.88    1.90
   0   8   1   14.20    1.77
   0   8  -1   13.19    1.72
   0   8   1   16.02    1.74
   0   8  -1   14.75    1.76
   0   8  -1   15.74    1.86
   0  -8  -1   17.00    1.23
   0  -8  -1   14.11    2.03
   0  -8   1   12.38    1.68
   0  -8  -1   13.83    1.62
   0   8  -2   19.72    1.82
   0   8   2   22.57    1.89
   0   8   2   17.69    1.72
   0   8   2   22.17    2.33
   0   8   2   19.44    2.13
   0   8  -2   21.10    1.99
   0   8  -2   21.17    2.05
   0   8  -2   20.87    2.15
   0  -8  -2   20.59    2.41
   0  -8  -2   23.32    1.27
   0  -8  -2   22.21    1.40
   0  -8  -2   22.65    1.98
   0  -8   2   19.26    2.07
   0   8  -3    8.19    1.25
   0   8  -3    6.89    1.51
   0   8   3    7.49    1.49
   0   8   3    9.94    1.38
   0   8  -3    9.09    1.36
   0   8  -3    7.71    1.28
   0   8   3   10.54    1.80
   0  -8  -3   10.37    1.80
   0  -8  -3    8.60    0.93
   0  -8  -3    8.80    0.94
   0  -8   3    8.95    1.54
   0  -8  -3    9.20    1.27
   0   8  -4   31.63    2.35
   0   8   4   28.33    2.21
   0   8   4   28.93    2.55
   0   8  -4   32.14    2.32
   0   8  -4   31.03    2.26
   0   8   4   27.45    2.60
   0   8  -4   26.40    2.55
   0   8   4   29.81    2.74
   0  -8  -4   27.72    2.66
   0  -8  -4   29.82    1.89
   0  -8  -4   34.89    1.87
   0  -8  -4   33.27    1.75
   0  -8  -4   27.21    2.04
   0  -8   4   30.74    2.74
   0   8  -5    3.31    0.91
   0   8   5    1.05    0.93
   0   8  -5    2.48    0.76
   0   8   5    2.56    1.23
   0   8  -5    2.93    0.84
   0   8  -5    3.46    1.10
   0  -8  -5    2.94    1.14
   0  -8  -5    1.97    0.54
   0  -8  -5    3.86    0.79
   0  -8  -5    2.75    0.72
   0  -8   5    1.29    1.02
   0  -8  -5    4.04    0.74
   0   8  -6    3.58    0.99
   0   8   6    4.68    1.23
   0   8  -6    4.54    0.94
   0   8   6    5.31    1.45
   0   8  -6    3.28    0.80
   0   8  -6    4.09    1.30
   0  -8  -6    4.53    0.74
   0  -8  -6    4.19    1.41
   0  -8  -6    4.37    1.02
   0  -8  -6    4.66    0.91
   0  -8  -6    4.42    0.82
   0  -8   6    3.09    1.16
   0   8  -7    7.92    1.37
   0   8   7    6.61    1.41
   0   8  -7    3.17    1.23
   0   8   7    6.03    1.50
   0   8  -7    5.85    0.99
   0  -8  -7    6.49    1.25
   0  -8   7    6.78    1.55
   0   8   8    6.83    1.43
   0   8   8    5.67    1.53
   0   8  -8    5.16    1.48
   0  -8  -8    8.45    1.45
   0  -8   8    7.83    1.79
   0   8   9    4.60    1.26
   0   8  -9    4.25    1.43
   0   8   9    4.07    1.45
   0  -8  -9    3.00    1.06
   0  -8   9    4.54    1.35
   0   8  10    1.08    1.01
   0   8  10    1.88    1.16
   0   8 -10    2.31    1.24
   0  -8 -10    1.64    1.00
   0  -8  10    1.60    1.18
   0   8  11    2.57    1.14
   0   8  11    0.56    0.69
   0   8 -11    3.07    1.34
   0  -8 -11    2.69    1.12
   0  -8  11    2.06    0.99
   0   8  12    5.51    1.49
   0   8 -12    4.84    1.54
   0   8  12    4.96    1.50
   0  -8 -12    4.67    1.42
   0  -8  12    2.76    1.21
   0   8  13   -1.22    0.99
   0   8 -13    0.63    0.89
   0   8  13    0.08    0.93
   0  -8 -13   -0.53    0.89
   0  -8  13    0.44    1.04
   0   8  14   -0.30    1.05
   0   8 -14   -0.18    1.05
   0  -8 -14   -2.29    1.12
   0  -8  14    0.61    1.33
   0   8  15    0.92    1.07
   0   8 -15    1.03    1.26
   0  -8 -15   -1.91    1.20
   0  -8  15    2.32    1.50
   0   9   0   -0.40    0.53
   0   9   0    0.54    0.76
   0   9   0   -0.29    0.73
   0   9   0   -0.12    0.74
   0  -9   0    0.40    0.73
   0   9  -1    2.16    0.74
   0   9   1    2.44    0.80
   0   9   1    1.39    0.90
   0   9   1    0.77    0.68
   0   9   1   -0.62    0.86
   0   9  -1    2.26    1.08
   0   9  -1    1.28    0.89
   0   9  -1    1.46    0.97
   0  -9  -1    1.61    0.96
   0  -9  -1    2.90    0.96
   0  -9   1    1.87    0.95
   0   9  -2    0.21    0.56
   0   9  -2    0.44    0.58
   0   9   2   -0.23    0.53
   0   9   2    0.04    0.66
   0   9  -2    0.27    0.83
   0   9  -2    0.52    0.80
   0   9   2   -0.07    1.03
   0   9   2   -0.69    1.01
   0  -9  -2   -0.15    0.82
   0  -9   2   -0.21    0.76
   0  -9  -2   -0.05    0.55
   0   9  -3    0.70    0.60
   0   9   3   -0.10    0.88
   0   9  -3   -0.65    1.03
   0   9   3   -0.68    1.14
   0   9   3    0.40    0.59
   0   9  -3    0.07    0.72
   0   9  -3    0.89    0.70
   0  -9  -3    0.65    1.03
   0  -9   3   -0.12    0.77
   0  -9  -3    0.22    0.55
   0   9  -4   -0.40    0.63
   0   9  -4   -0.33    0.60
   0   9  -4    0.66    0.77
   0   9   4   -0.54    0.58
   0   9  -4    0.44    0.89
   0   9   4    0.39    0.84
   0  -9  -4   -0.23    1.00
   0  -9   4    0.11    0.84
   0  -9  -4    0.28    0.51
   0   9   5    4.61    1.32
   0   9  -5    2.23    0.83
   0   9   5    2.64    1.23
   0   9  -5    2.24    1.13
   0   9  -5    2.95    0.94
   0   9  -5    2.75    0.86
   0  -9  -5   -0.41    1.04
   0  -9  -5    2.12    0.69
   0  -9   5    2.31    1.10
   0   9  -6    1.72    0.87
   0   9   6   -0.14    1.03
   0   9  -6    2.99    0.85
   0   9  -6    2.08    1.15
   0   9  -6    1.47    0.68
   0   9   6    2.63    1.21
   0  -9  -6    2.78    1.32
   0  -9   6    1.43    0.96
   0   9   7    5.02    1.30
   0   9   7    6.90    1.72
   0   9  -7    6.46    1.68
   0  -9  -7    4.88    1.44
   0  -9   7    5.78    1.58
   0   9   8    2.54    1.02
   0   9  -8    3.81    1.28
   0   9   8    3.90    1.27
   0  -9  -8    6.05    1.25
   0  -9  -8    7.79    1.79
   0  -9   8    3.55    1.49
   0   9   9   22.29    2.60
   0   9   9   13.63    2.30
   0   9  -9   21.69    2.80
   0  -9  -9   19.74    2.22
   0  -9   9   19.24    2.72
   0   9  10    1.45    1.25
   0   9  10    2.95    1.45
   0   9 -10    2.99    1.30
   0  -9 -10    1.52    0.97
   0  -9  10    0.26    1.00
   0   9  11    6.21    1.50
   0   9 -11    7.48    1.94
   0   9  11    5.90    1.76
   0  -9 -11    9.10    1.74
   0  -9  11    8.02    1.92
   0   9  12    1.47    1.07
   0   9  12   -0.09    0.83
   0   9 -12    3.37    1.55
   0  -9 -12    2.93    1.09
   0  -9  12    1.20    0.97
   0   9  13    0.89    0.95
   0   9 -13    3.95    1.58
   0   9  13    2.75    1.19
   0  -9 -13    1.70    1.09
   0  -9  13    2.89    1.31
   0   9  14    2.08    1.15
   0  -9 -14    3.13    1.22
   0  -9 -15    2.10    1.27
   0  10   0    6.73    1.45
   0  10   0   11.25    1.85
   0  10   0    9.25    1.54
   0 -10   0    9.46    1.61
   0  10   1    1.70    0.93
   0  10  -1    0.38    0.76
   0  10   1    2.23    1.19
   0  10  -1    1.88    0.83
   0  10   1    1.65    0.79
   0  10  -1    1.97    1.15
   0 -10   1    3.78    1.21
   0 -10  -1    1.93    0.90
   0  10  -2    7.71    1.44
   0  10  -2    9.52    1.69
   0  10   2    6.36    1.32
   0  10   2    9.65    1.84
   0  10  -2    8.82    1.70
   0 -10  -2    9.31    1.99
   0 -10   2    9.66    1.73
   0 -10  -2   10.00    1.62
   0  10   3    0.55    0.80
   0  10  -3   -0.14    0.92
   0  10  -3   -0.07    0.70
   0  10  -3    1.16    0.68
   0 -10  -3    0.36    0.93
   0 -10   3    1.20    0.92
   0 -10  -3   -1.19    0.72
   0  10  -4    8.45    1.49
   0  10  -4    9.98    1.88
   0  10  -4    9.87    1.58
   0  10   4   11.77    1.97
   0 -10  -4   12.44    2.27
   0 -10   4   10.35    1.90
   0  10  -5   -0.86    0.96
   0  10  -5   -0.31    0.76
   0  10  -5   -0.93    0.67
   0  10   5    0.69    0.95
   0 -10  -5    0.37    0.92
   0 -10   5    0.27    0.86
   0  10   6    2.17    1.19
   0  10  -6    4.24    1.50
   0 -10  -6    4.02    1.34
   0 -10   6    3.04    1.33
   0  10   7   -0.13    0.92
   0  10   7    2.03    1.17
   0  10  -7   -0.42    1.10
   0 -10  -7    0.58    1.10
   0 -10   7   -0.42    1.02
   0  10   8    4.72    1.51
   0  10  -8    8.98    1.96
   0  10   8    9.00    2.09
   0 -10  -8    7.90    1.88
   0 -10   8    9.08    2.00
   0  10   9    1.81    1.23
   0  10  -9    1.63    1.27
   0  10   9    1.18    1.12
   0 -10  -9    0.46    0.91
   0 -10   9   -0.32    1.11
   0  10  10    5.02    1.46
   0  10  10    4.48    1.55
   0  10 -10    4.39    1.51
   0 -10 -10    6.93    1.85
   0 -10  10    5.52    1.75
   0  10  11    0.41    0.93
   0  10 -11   -0.99    1.09
   0  10  11    0.57    0.89
   0 -10  11    0.40    1.03
   0  10 -12    1.07    0.98
   0  10  12    0.33    1.03
   0  10  12    1.25    0.98
   0 -10  12   -0.41    0.82
   0  11   0    1.31    1.04
   0  11   0   -0.17    0.75
   0 -11   0    0.23    0.66
   0  11   1   -0.13    0.70
   0  11  -1   -0.91    1.08
   0  11   1   -0.24    0.90
   0  11  -1    1.00    1.01
   0 -11  -1    0.01    0.51
   0 -11   1   -0.07    0.58
   0  11  -2    0.86    0.73
   0  11  -2    1.69    1.09
   0  11   2    2.26    1.24
   0  11  -2    0.27    0.80
   0 -11  -2    0.29    0.57
   0 -11   2    1.26    0.90
   0  11  -3    4.17    1.20
   0  11  -3    2.23    0.98
   0  11  -3    0.90    1.07
   0  11   3    5.23    1.69
   0 -11  -3    3.60    1.48
   0 -11   3    4.37    1.27
   0  11   4    2.04    1.32
   0  11  -4    1.18    1.12
   0 -11  -4    1.52    1.28
   0 -11   4    0.94    0.96
   0  11  -5    2.79    1.43
   0  11   5    3.56    1.60
   0 -11  -5    1.89    1.26
   0 -11   5    4.24    1.41
   0  11   6   -0.58    1.12
   0  11  -6   -1.16    1.23
   0 -11  -6   -0.75    1.19
   0 -11   6    0.07    0.84
   0  11  -7    5.91    1.64
   0  11   7    5.65    1.59
   0 -11  -7    9.37    1.99
   0 -11   7    8.84    1.88
   0  11   8    0.08    1.08
   0  11  -8   -0.79    1.10
   0 -11  -8   -0.10    1.17
   0 -11   8    0.41    0.87
   0  11   9    3.54    1.40
   0  11   9    2.64    1.33
   0  11  -9    2.69    1.38
   0 -11  -9    1.75    1.13
   0 -11   9    2.15    1.31
   0  11 -10    0.00    1.07
   0 -11  10   -2.42    1.31
   0  12   0    1.12    1.05
   0  12   0    2.16    1.31
   0 -12   0    0.12    0.68
   0  12  -1    1.02    0.88
   0  12  -1    0.00    0.91
   0  12   1    0.84    0.82
   0 -12   1   -0.46    0.73
   0  12  -2    1.15    0.97
   0  12   2    2.93    1.46
   0  12  -2    3.39    1.20
   0  12  -3   -1.01    1.05
   0  12   3    0.97    1.12
   0 -12   3   -2.50    1.20
   0  12  -4    1.81    1.12
   0  12   4   -1.91    1.20
   0 -12  -4   -1.19    1.21
   0 -12   4   -0.27    0.78
   0  12  -5    0.53    0.85
   0  12   5    0.75    1.24
   0 -12  -5    0.97    1.32
   0 -12   5    2.71    1.30
   0  12  -6    4.96    1.77
   0  12   6    4.36    1.73
   0 -12  -6    5.02    1.80
   0 -12   6    7.38    1.89
   0  12  -7    2.86    1.45
   0 -12   7    0.07    0.73
   0  13   0   -1.96    1.15
   0  13  -1    1.98    1.18
   0  13   1    0.42    0.81
   0  13   2    0.69    1.29
   0  13  -2    1.86    1.24
   0 -13   2    1.79    1.09
   0  13  -3    1.04    1.11
   0 -13   3    1.84    1.13
   0  13  -4    1.56    1.13
   0 -13   4   -0.67    0.86
  -1   0  20    7.79    1.95
  -1   0  19    0.68    0.95
   1   0 -19   -1.11    1.24
  -1   0  18    5.37    1.55
  -1   0  18    6.95    1.56
   1   0 -18    5.68    1.57
  -1   0  17   -1.36    1.24
  -1   0  17   -0.09    0.60
   1   0 -17    0.63    1.02
  -1   0  16   19.61    2.33
  -1   0  16   19.16    2.21
   1   0 -16   16.76    1.97
   1   0 -16   16.76    2.32
   1   0 -16   18.54    2.44
  -1   0  16   16.97    1.88
  -1   0  15    0.14    0.75
  -1   0  15    0.94    0.73
   1   0 -15    1.60    0.85
   1   0 -15    0.45    0.78
   1   0 -15   -0.33    0.86
  -1   0  15    1.39    0.77
  -1   0  14   22.12    2.19
  -1   0  14   23.57    2.23
   1   0 -14   27.21    2.31
   1   0 -14   23.54    2.45
   1   0 -14   24.18    2.58
  -1   0  14   25.08    2.09
  -1   0  13    0.60    0.64
  -1   0  13    0.27    0.68
   1   0 -13    1.96    0.86
   1   0 -13    0.01    0.84
   1   0 -13   -0.32    0.85
  -1   0  13   -0.34    0.56
  -1   0  12   -0.23    0.69
  -1   0  12   -0.29    0.62
   1   0 -12   -0.07    0.51
   1   0 -12    0.17    0.76
  -1   0  12    0.42    0.50
  -1   0  11    0.04    0.60
  -1   0  11   -0.28    0.64
   1   0 -11   -0.22    0.55
   1   0 -11    0.04    0.79
  -1   0  11   -0.08    0.19
  -1   0  11   -0.28    0.48
  -1   0  10    1.36    0.62
  -1   0  10    1.86    0.66
   1   0 -10    3.20    0.77
   1   0 -10    1.61    0.78
  -1   0  10    1.43    0.32
  -1   0  10    2.68    0.69
  -1   0   9   -0.06    0.51
  -1   0   9    0.01    0.48
   1   0  -9   -0.19    0.46
   1   0  -9   -0.22    0.60
  -1   0   9    0.17    0.17
  -1   0   9    0.24    0.35
  -1   0   8   21.86    1.50
  -1   0   8   22.52    1.61
   1   0  -8   21.93    1.23
   1   0  -8   22.66    1.51
   1   0  -8   23.90    1.75
  -1   0   8   22.33    1.45
  -1   0   8   23.03    1.05
  -1   0   7    0.00    0.44
   1   0  -7    0.18    0.28
   1   0  -7    0.26    0.25
   1   0  -7   -0.06    0.36
   1   0  -7    0.06    0.52
  -1   0   7    0.06    0.36
  -1   0   7    0.09    0.17
   1   0  -6   70.68    2.17
   1   0  -6   69.89    1.82
   1   0  -6   65.37    1.97
   1   0  -6   68.96    2.43
   1   0  -6   70.31    2.17
  -1   0   6   69.84    2.14
   1   0  -5    0.43    0.25
   1   0  -5    0.57    0.34
   1   0  -5    0.34    0.19
   1   0  -5    0.11    0.36
  -1   0   5    0.51    0.29
   1   0  -5    0.35    0.21
   1   0  -4  347.60    3.74
   1   0  -4  346.60    3.16
  -1   0   4  364.52    4.43
   1   0  -4  345.80    4.26
  -1   0   4  332.31    3.68
  -1   0   4  349.92    3.04
   1   0  -4  354.20    3.80
   1   0  -3    0.00    0.13
  -1   0   3    0.05    0.13
   1   0  -3    0.08    0.19
  -1   0   3    0.06    0.19
   1   0  -3    0.08    0.25
   1   0  -3    0.10    0.15
  -1   0   3   -0.04    0.12
  -1   0   3    0.12    0.20
   1   0  -2    6.97    0.36
  -1   0   2    5.71    0.34
  -1   0   2    6.46    0.43
   1   0  -2    5.58    0.40
  -1   0   2    5.91    0.34
  -1   0   2    6.42    0.35
  -1   0   1   -0.09    0.07
   1   0  -1   -0.05    0.05
  -1   0   1    0.00    0.07
  -1   0   0    0.04    0.06
   1   0   0    0.02    0.05
   1   0   1    1.94    0.24
  -1   0  -1    0.51    0.15
  -1   0  -1    0.53    0.19
   1   0   1    1.96    0.28
   1   0   1    1.09    0.15
  -1   0  -1    1.42    0.23
  -1   0  -1    1.35    0.16
   1   0   1    0.53    0.16
   1   0   2  712.08    5.26
   1   0   2  715.82    5.54
  -1   0  -2  697.95    5.40
  -1   0  -2  740.23    5.13
   1   0   2  722.82    3.58
   1   0   2  720.98    5.02
  -1   0  -3    0.81    0.41
  -1   0  -3    0.95    0.38
   1   0   3    1.11    0.33
   1   0   3    1.01    0.34
  -1   0  -3    1.68    0.35
   1   0   4  711.15    4.96
  -1   0  -4  702.34    7.27
  -1   0  -4  743.86    7.08
  -1   0  -4  731.04    6.68
   1   0   4  707.42    6.40
   1   0   5   -0.02    0.24
  -1   0  -5    0.56    0.52
   1   0   5    1.28    0.55
   1   0   6  425.61    5.40
   1   0   6  442.65    4.66
  -1   0  -6  444.30    7.03
  -1   0  -6  444.48    6.68
   1   0   6  436.43    6.02
   1   0   7    1.48    0.52
  -1   0  -7    1.16    0.75
   1   0   7    0.55    0.58
   1   0   8  137.12    3.61
   1   0   8  136.06    4.08
  -1   0  -8  139.85    4.38
  -1   0  -8  148.14    4.67
   1   0   8  145.40    3.97
   1   0   9    1.02    0.76
   1   0   9    1.34    0.64
  -1   0  -9    1.53    0.90
  -1   0  -9    1.58    0.97
   1   0   9    1.19    0.66
   1   0  10   87.44    3.29
   1   0  10   89.44    3.76
  -1   0 -10   86.38    3.91
  -1   0 -10   93.16    4.19
   1   0  10   85.32    3.41
   1   0  11    0.57    0.72
   1   0  11    0.81    0.54
  -1   0 -11    0.78    0.88
   1   0  11    0.93    0.63
   1   0  11    0.27    0.25
   1   0  12   29.81    2.51
   1   0  12   30.31    2.20
  -1   0 -12   33.15    2.82
   1   0  12   29.34    2.26
   1   0  13    0.17    0.68
   1   0  13    0.56    0.61
  -1   0 -13    0.13    0.69
  -1   0 -13    0.10    0.97
   1   0  13    0.98    0.71
   1   0  14    3.74    0.95
   1   0  14    2.05    0.90
  -1   0 -14    1.50    0.95
  -1   0 -14    3.54    1.00
   1   0  15   -1.51    1.19
   1   0  15   -1.05    0.67
  -1   0 -15    0.14    0.99
  -1   0 -15   -0.91    0.69
   1   0  16   -0.90    1.14
   1   0  16    2.00    0.92
  -1   0 -16    1.35    0.99
  -1   0 -16   -0.89    0.79
   1   0  17   -0.28    0.96
  -1   0 -17   -2.31    1.34
  -1   0 -17    0.68    0.86
   1   0  18    8.73    1.84
  -1   0 -18    8.05    1.97
   1   0  19   -0.60    0.89
  -1   0 -19    0.12    1.25
  -1  -1  20   -1.11    1.20
  -1   1  20   -2.02    1.24
   1   1 -20    0.79    1.13
  -1  -1  19    7.22    1.69
  -1   1  19    4.98    1.47
   1  -1 -19    2.96    1.48
   1   1 -19    6.00    1.64
  -1   1  18    0.66    0.77
  -1   1  18    1.55    0.82
  -1  -1  18    1.26    1.05
  -1  -1  18    0.42    0.77
   1  -1 -18    0.85    1.25
   1   1 -18    1.64    1.20
  -1   1  17   21.34    2.55
  -1   1  17   21.04    2.37
  -1  -1  17   17.77    2.36
  -1  -1  17   28.43    2.78
   1   1 -17   20.68    2.35
   1  -1 -17   19.81    2.63
   1  -1 -17   18.62    2.72
   1   1 -17   22.11    2.73
  -1  -1  17   23.94    2.43
  -1   1  16    8.87    1.58
  -1  -1  16    7.89    1.56
  -1  -1  16    9.74    1.83
  -1   1  16    9.33    1.66
   1   1 -16    7.33    1.47
   1   1 -16    4.38    1.42
   1  -1 -16   10.99    2.01
   1  -1 -16    8.29    1.83
  -1  -1  16    6.52    1.36
  -1  -1  15   29.70    2.64
  -1   1  15   26.50    2.52
  -1   1  15   26.27    2.42
  -1  -1  15   26.78    2.57
   1   1 -15   25.70    2.46
   1  -1 -15   27.66    2.30
   1  -1 -15   28.49    2.83
   1   1 -15   25.73    2.68
   1  -1 -15   24.26    2.80
  -1  -1  15   25.42    2.34
  -1  -1  14    0.85    0.72
  -1   1  14    1.59    0.98
  -1   1  14    0.78    0.90
  -1  -1  14    0.41    0.72
   1  -1 -14    0.59    0.71
   1   1 -14    1.96    0.94
   1  -1 -14   -0.01    0.83
   1  -1 -14    0.13    1.03
   1   1 -14   -0.21    0.89
   1   1 -14    1.63    0.92
  -1  -1  14    0.68    0.73
  -1   1  13   22.67    2.10
  -1  -1  13   20.71    2.07
  -1  -1  13   24.71    2.21
  -1   1  13   23.06    2.14
   1   1 -13   24.01    2.21
   1  -1 -13   24.34    1.98
   1   1 -13   25.02    2.44
   1  -1 -13   24.95    2.57
   1   1 -13   22.26    2.35
   1  -1 -13   24.16    2.36
  -1  -1  13   24.50    2.15
  -1   1  12   10.66    1.44
  -1  -1  12   10.85    1.51
  -1   1  12   10.50    1.43
  -1  -1  12   11.23    1.50
   1  -1 -12   12.33    1.38
   1   1 -12   13.36    1.64
   1  -1 -12   11.04    1.58
   1   1 -12    9.28    1.52
   1   1 -12   10.16    1.60
  -1  -1  12    8.98    1.32
  -1   1  12   10.63    1.23
  -1   1  11  115.11    4.16
  -1   1  11  110.65    4.01
   1  -1 -11  104.47    3.57
   1   1 -11  112.02    4.22
   1  -1 -11  111.22    4.37
   1   1 -11  108.02    4.40
  -1  -1  11  104.17    3.95
  -1   1  11  112.24    3.47
  -1   1  10   25.15    1.90
  -1   1  10   24.07    1.90
   1   1 -10   23.38    1.95
   1  -1 -10   24.99    1.69
   1   1 -10   22.08    1.23
   1   1 -10   24.77    2.15
   1  -1 -10   25.36    2.05
  -1  -1  10   23.01    1.85
  -1   1  10   22.70    1.50
  -1   1   9  136.62    4.05
  -1   1   9  140.85    3.99
   1   1  -9  136.46    4.15
   1   1  -9  134.92    2.79
   1   1  -9  140.74    4.45
   1  -1  -9  141.23    4.32
  -1  -1   9  135.06    4.11
  -1   1   9  134.03    3.30
  -1   1   8   41.91    2.14
  -1   1   8   40.31    2.03
   1   1  -8   39.32    1.38
   1   1  -8   37.35    2.09
   1   1  -8   35.14    1.47
   1   1  -8   42.62    2.38
   1  -1  -8   41.02    2.20
  -1  -1   8   41.05    2.14
  -1   1   8   42.21    1.73
  -1   1   8   35.70    0.94
  -1   1   7  158.62    3.64
  -1   1   7  153.22    3.81
   1   1  -7  164.27    2.51
   1   1  -7  162.36    3.97
   1   1  -7  160.22    4.13
   1  -1  -7  166.64    4.02
  -1  -1   7  165.97    4.01
  -1   1   7  159.02    3.03
  -1   1   7  164.30    1.94
   1  -1  -7  161.58    3.23
  -1   1   6    4.63    0.66
  -1   1   6    4.63    0.74
   1   1  -6    5.94    0.44
   1   1  -6    5.50    0.79
   1  -1  -6    4.77    0.76
   1   1  -6    5.74    0.86
  -1   1   6    5.04    0.53
   1  -1  -6    5.05    0.54
  -1   1   6    5.87    0.37
  -1  -1   6    4.96    0.75
  -1   1   5  228.41    3.60
  -1   1   5  223.19    3.89
   1  -1  -5  240.75    3.71
   1   1  -5  229.14    4.05
   1  -1  -5  229.70    3.66
   1  -1  -5  228.27    3.86
  -1   1   5  227.36    3.57
   1   1  -5  227.36    2.12
   1  -1  -5  228.16    3.87
   1   1  -5  234.24    4.12
   1  -1  -5  226.15    2.96
  -1   1   5  231.82    2.13
   1   1  -5  241.81    4.17
  -1   1   5  220.14    2.74
  -1  -1   5  235.08    4.10
  -1   1   4    6.29    0.67
   1  -1  -4    6.24    0.61
  -1   1   4    6.37    0.59
   1  -1  -4    7.43    0.62
   1  -1  -4    6.20    0.60
   1  -1  -4    7.22    0.69
  -1   1   4    6.69    0.61
   1   1  -4    7.17    0.72
  -1  -1   4    6.42    0.67
   1  -1  -4    6.32    0.64
  -1   1   4    6.90    0.63
   1   1  -4    6.15    0.67
  -1  -1   4    7.30    0.67
   1  -1  -4    7.34    0.37
  -1  -1   4    6.87    0.71
   1   1  -4    7.02    0.69
  -1   1   4    6.74    0.37
  -1   1   4    6.76    0.40
   1  -1  -4    7.73    0.47
  -1   1   3  460.99    3.95
  -1   1   3  450.37    4.48
   1  -1  -3  497.59    4.70
   1  -1  -3  484.28    4.07
  -1  -1   3  480.41    4.83
   1   1  -3  472.24    4.70
   1  -1  -3  464.81    4.72
   1  -1  -3  468.86    4.45
  -1   1   3  489.13    4.82
  -1   1   3  465.24    4.34
   1  -1  -3  458.12    4.33
  -1  -1   3  504.15    4.65
   1   1  -3  469.38    4.44
  -1   1   3  477.45    3.02
   1  -1  -3  467.20    2.89
   1   1  -3  476.71    4.78
  -1  -1   3  476.58    4.78
  -1   1   2  179.78    2.48
  -1   1   2  183.90    2.12
   1  -1  -2  192.64    2.20
   1  -1  -2  188.33    2.57
   1   1  -2  181.90    2.58
   1  -1  -2  180.45    2.55
  -1   1   2  186.23    2.54
   1  -1  -2  172.91    2.63
  -1  -1   2  184.78    2.65
  -1   1   2  183.68    2.66
   1   1  -2  184.31    2.25
  -1  -1   2  175.72    2.25
   1   1  -2  187.08    2.79
  -1  -1   2  182.82    2.62
  -1   1   2  181.12    1.97
   1  -1  -2  179.54    1.89
  -1  -1   1  265.64    2.40
   1  -1  -1  264.78    2.70
   1  -1  -1  259.22    2.34
  -1   1   1  260.72    2.78
   1   1  -1  261.22    2.74
  -1   1   1  262.74    2.87
   1   1  -1  263.01    2.81
   1   1   0    2.90    0.28
   1   1   0    5.48    0.43
  -1  -1   0    1.04    0.22
  -1  -1   0    6.21    0.39
  -1   1   0    5.65    0.44
   1  -1   0    1.20    0.19
  -1  -1   0    0.96    0.19
   1  -1   0    3.29    0.35
  -1  -1   0    0.68    0.17
   1  -1   0    1.36    0.23
   1  -1   0    6.05    0.36
  -1   1   0    6.00    0.42
   1   1   0    5.74    0.39
  -1   1   0    5.83    0.40
  -1  -1  -1   36.57    1.19
   1   1   1   37.72    1.07
   1   1   1   40.41    1.24
  -1  -1  -1   38.60    1.10
   1  -1   1   39.22    1.00
   1   1   1   39.41    1.16
  -1  -1  -1   35.83    1.10
  -1  -1  -1   37.16    0.77
   1   1   1   36.77    0.75
  -1   1  -1   36.67    0.99
  -1   1  -1   39.15    1.23
   1  -1   1   37.11    1.18
  -1  -1  -2    6.61    0.62
  -1  -1  -2    6.62    0.56
   1   1   2    6.29    0.56
   1   1   2    6.71    0.62
  -1  -1  -2    5.88    0.43
   1  -1   2    6.17    0.52
  -1  -1  -2    6.80    0.50
   1   1   2    7.20    0.66
  -1  -1  -2    6.25    0.62
  -1   1  -2    6.41    0.53
   1   1   2    7.30    0.49
   1  -1   2    6.75    0.63
   1   1   2    7.55    0.48
  -1   1  -2    7.42    0.64
  -1  -1  -3   43.25    1.65
  -1  -1  -3   41.96    1.51
   1   1   3   43.38    1.25
  -1  -1  -3   43.47    1.27
   1   1   3   45.23    1.56
  -1  -1  -3   42.21    1.41
   1  -1   3   46.34    1.70
  -1  -1  -3   42.48    1.70
  -1   1  -3   41.32    1.49
   1   1   3   43.69    1.38
  -1  -1  -3   43.29    1.34
  -1   1  -3   46.16    1.72
   1  -1   3   44.00    1.67
   1   1   4    4.72    0.53
   1   1   4    5.34    0.69
  -1  -1  -4    4.61    0.50
   1   1   4    4.90    0.62
  -1   1  -4    4.85    0.68
  -1  -1  -4    4.50    0.77
   1   1   4    4.28    0.55
  -1  -1  -4    4.30    0.62
  -1  -1  -4    5.09    0.55
   1  -1   4    4.60    0.70
   1   1   5   50.06    2.02
   1   1   5   50.14    1.72
   1   1   5   49.55    1.85
  -1   1  -5   51.05    2.12
  -1  -1  -5   48.96    1.98
  -1  -1  -5   53.94    2.37
   1  -1   5   47.65    2.06
  -1  -1  -5   49.64    1.78
   1   1   6    1.44    0.58
   1   1   6    1.51    0.45
   1   1   6    2.09    0.51
  -1  -1  -6    1.32    0.57
  -1   1  -6    1.59    0.68
  -1  -1  -6    0.60    0.67
   1  -1   6    1.11    0.57
   1   1   7   41.98    1.88
   1   1   7   42.46    2.19
   1   1   7   44.72    1.93
  -1  -1  -7   40.52    2.18
  -1   1  -7   42.81    2.33
  -1  -1  -7   45.00    2.56
   1  -1   7   44.16    2.26
   1   1   8    8.88    1.15
   1   1   8    7.39    0.91
   1   1   8    9.79    0.97
  -1  -1  -8    9.47    1.22
  -1   1  -8    8.23    1.19
  -1  -1  -8    8.25    1.33
   1  -1   8    8.20    1.13
   1   1   9   15.45    1.56
   1   1   9   14.12    1.31
   1   1   9   17.29    1.36
  -1   1  -9   16.22    1.70
  -1  -1  -9   15.86    1.81
  -1  -1  -9   16.15    1.65
   1  -1   9   13.20    1.43
   1   1  10    2.18    0.90
   1   1  10    2.69    0.74
  -1   1 -10    2.99    0.98
  -1  -1 -10    2.72    0.99
  -1   1 -10    2.08    1.00
  -1  -1 -10    4.18    1.26
   1  -1  10    1.60    0.64
   1   1  11   34.79    2.54
   1  -1  11   35.65    2.29
   1   1  11   39.07    2.35
  -1   1 -11   37.20    2.64
  -1   1 -11   37.43    2.81
  -1  -1 -11   34.84    2.83
  -1  -1 -11   33.67    2.61
   1  -1  11   35.17    2.48
   1  -1  12    6.91    1.44
   1   1  12    8.50    1.33
   1   1  12    8.66    1.47
   1  -1  12    7.15    1.21
  -1   1 -12    7.09    1.45
  -1  -1 -12    7.20    1.52
  -1  -1 -12    7.24    1.61
  -1   1 -12    7.81    1.58
   1  -1  12    7.50    1.32
   1  -1  13   54.02    3.53
   1  -1  13   50.55    3.01
   1   1  13   49.66    3.29
   1   1  13   54.25    3.05
  -1   1 -13   51.43    3.39
  -1   1 -13   51.88    3.61
  -1  -1 -13   46.89    3.55
   1  -1  13   50.85    3.22
   1   1  14   10.23    1.49
   1  -1  14    8.15    1.34
   1  -1  14    6.22    1.44
   1   1  14    8.66    1.60
  -1  -1 -14    9.46    1.51
  -1   1 -14    8.68    1.56
  -1   1 -14    9.70    1.79
  -1  -1 -14    7.95    1.78
   1  -1  14    8.40    1.50
   1   1  15   20.58    2.46
   1  -1  15   26.75    2.72
   1   1  15   23.96    2.25
   1  -1  15   24.71    2.30
  -1   1 -15   25.15    2.62
  -1  -1 -15   21.18    2.22
  -1   1 -15   29.81    3.05
  -1  -1 -15   23.23    2.77
   1  -1  15   25.15    2.47
   1  -1  16    1.65    1.12
   1  -1  16    4.61    1.21
   1   1  16    2.87    0.95
   1   1  16    1.96    1.04
  -1   1 -16    2.60    1.06
  -1  -1 -16    2.97    1.08
  -1   1 -16    1.80    1.08
  -1  -1 -16    2.18    1.31
   1  -1  16    3.53    1.21
   1   1  17   24.37    2.88
   1  -1  17   21.39    2.68
  -1  -1 -17   27.07    3.23
  -1   1 -17   25.75    3.08
  -1   1 -17   21.86    2.62
   1   1  18    1.21    1.12
   1  -1  18    0.21    0.97
  -1  -1 -18    0.81    1.31
  -1   1 -18    1.50    1.32
  -1   1 -18   -0.01    0.63
   1  -1  19    4.75    1.65
   1   1  19    6.34    1.75
  -1  -2  20    2.33    1.15
  -1   2  20    3.51    1.32
   1   2 -20   -0.51    1.12
  -1   2  19   -0.63    0.76
  -1  -2  19    0.11    0.83
   1   2 -19   -0.63    1.09
   1  -2 -19   -0.43    1.11
  -1  -2  18    4.42    1.30
  -1   2  18    6.74    1.69
  -1  -2  18    7.89    1.78
  -1   2  18    7.76    1.61
   1   2 -18    7.86    1.65
   1  -2 -18    5.00    1.45
   1   2 -18    8.71    1.89
   1  -2 -18    5.18    1.69
  -1  -2  18    4.78    1.25
  -1  -2  17    4.84    1.54
  -1   2  17    7.98    1.52
  -1  -2  17    5.25    1.41
  -1   2  17    4.90    1.50
   1   2 -17    6.27    1.46
   1  -2 -17    7.27    1.93
   1   2 -17    7.11    1.77
   1  -2 -17    7.88    1.72
  -1  -2  17    5.94    1.40
  -1   2  16   12.45    1.76
  -1  -2  16    8.45    1.66
  -1  -2  16    9.36    1.64
  -1   2  16   10.74    1.77
   1   2 -16   13.29    2.00
   1   2 -16   10.33    1.87
   1  -2 -16    9.15    1.82
   1  -2 -16   10.31    2.09
  -1  -2  16   10.47    1.74
  -1   2  15    4.04    1.10
  -1  -2  15    3.72    1.05
  -1   2  15    3.97    1.15
  -1  -2  15    3.28    1.13
   1   2 -15    3.17    1.09
   1   2 -15    2.95    1.19
   1  -2 -15    2.23    1.12
   1  -2 -15    2.35    1.27
  -1  -2  15    3.53    1.14
  -1   2  14    7.64    1.45
  -1   2  14    6.14    1.27
   1  -2 -14    6.89    1.09
   1   2 -14    6.24    1.36
   1  -2 -14    9.40    1.60
   1   2 -14    4.63    1.29
   1  -2 -14    3.65    1.21
  -1  -2  14    6.96    1.35
  -1   2  13   -0.01    0.61
  -1   2  13    0.16    0.72
   1  -2 -13    1.29    0.66
   1   2 -13   -0.36    0.76
   1  -2 -13    0.24    0.75
   1   2 -13    1.29    0.91
   1  -2 -13   -0.12    1.01
  -1  -2  13    0.56    0.65
  -1   2  12    2.94    0.86
  -1   2  12    4.62    1.05
   1  -2 -12    4.16    0.78
   1   2 -12    3.88    1.13
   1  -2 -12    6.12    1.22
   1   2 -12    4.10    1.06
   1   2 -12    3.77    1.15
  -1  -2  12    6.36    1.26
  -1   2  11    2.15    0.82
  -1   2  11    2.66    0.84
   1   2 -11    2.68    0.93
   1  -2 -11    2.27    0.92
   1   2 -11    0.94    0.74
   1   2 -11    1.30    0.90
  -1  -2  11    3.96    1.06
  -1   2  10    3.53    0.88
  -1   2  10    4.73    0.95
   1   2 -10    4.61    0.48
   1   2 -10    4.08    0.54
   1   2 -10    4.62    1.06
   1  -2 -10    4.03    0.98
   1   2 -10    4.28    1.02
  -1  -2  10    4.02    0.99
  -1   2   9    1.42    0.61
  -1   2   9    1.80    0.63
   1   2  -9    1.69    0.29
   1   2  -9    2.08    0.37
   1   2  -9    1.58    0.80
   1  -2  -9    2.70    0.81
   1   2  -9    1.95    0.74
  -1  -2   9    2.68    0.86
  -1   2   8   11.00    1.20
  -1   2   8   11.41    1.14
   1   2  -8   10.58    1.28
   1  -2  -8   10.79    1.20
   1   2  -8   10.79    1.30
   1  -2  -8   10.76    0.86
  -1  -2   8   10.92    1.29
  -1   2   7    4.92    0.78
  -1   2   7    5.50    0.83
  -1   2   7    5.23    0.87
   1   2  -7    5.24    0.93
   1  -2  -7    4.77    0.79
   1   2  -7    4.80    0.92
   1  -2  -7    5.69    0.57
  -1  -2   7    6.17    0.99
  -1   2   6   58.43    2.16
  -1   2   6   61.62    2.34
  -1   2   6   61.14    2.45
  -1   2   6   59.74    2.29
   1   2  -6   62.36    2.56
   1   2  -6   60.67    2.43
   1  -2  -6   61.09    2.26
   1  -2  -6   59.12    1.04
   1  -2  -6   59.14    1.55
  -1  -2   6   61.08    2.56
  -1   2   5   24.04    1.40
  -1   2   5   25.29    1.34
   1   2  -5   25.73    1.58
  -1   2   5   23.78    1.52
  -1   2   5   25.81    1.44
   1   2  -5   22.53    1.40
   1  -2  -5   23.40    1.29
  -1  -2   5   24.11    1.55
   1  -2  -5   24.56    0.75
   1  -2  -5   22.67    0.82
  -1   2   4   53.56    1.77
   1  -2  -4   59.03    1.84
  -1   2   4   58.52    2.00
  -1   2   4   54.49    2.08
  -1   2   4   57.55    2.02
   1   2  -4   54.21    0.93
   1   2  -4   56.09    2.13
  -1  -2   4   58.72    1.97
   1  -2  -4   53.57    1.76
   1   2  -4   53.76    1.90
   1  -2  -4   56.54    1.25
  -1  -2   4   56.68    2.16
   1  -2  -3   72.68    2.07
   1  -2  -3   71.38    1.87
   1  -2  -3   66.50    1.82
  -1   2   3   70.46    1.87
   1   2  -3   67.69    2.16
   1  -2  -3   69.32    2.11
   1  -2  -3   67.80    1.08
  -1  -2   3   65.55    1.22
   1  -2  -3   69.04    2.16
  -1  -2   3   66.09    2.14
  -1   2   3   63.43    2.14
   1   2  -3   66.85    1.18
  -1   2   3   68.83    2.09
   1   2  -3   72.61    2.18
  -1  -2   3   69.28    1.88
   1   2  -3   62.53    1.78
  -1   2   3   66.44    2.00
  -1  -2   3   69.16    2.18
   1  -2  -3   64.94    1.47
   1   2  -3   72.49    2.22
  -1   2   2  100.46    2.11
   1  -2  -2  103.95    1.91
   1  -2  -2  104.23    2.12
   1   2  -2  102.09    2.42
  -1   2   2   98.15    1.42
   1  -2  -2  102.27    1.51
  -1  -2   2   99.21    1.68
   1   2  -2  100.62    1.67
  -1   2   2   98.17    2.36
   1  -2  -2   97.46    2.40
   1  -2  -2  100.66    2.40
  -1  -2   2  102.74    2.44
  -1   2   2  100.94    2.45
  -1  -2   2   99.25    2.26
  -1  -2   2  101.21    1.92
   1   2  -2  107.38    2.36
   1  -2  -2  101.45    1.49
  -1  -2   2  100.76    2.42
  -1   2   2   98.57    2.29
   1  -2  -2  104.80    2.35
   1  -2  -1    1.91    0.39
   1  -2  -1    2.36    0.27
  -1  -2   1    2.08    0.39
  -1   2   1    2.66    0.28
   1  -2  -1    2.29    0.36
  -1   2   1    2.19    0.41
   1   2  -1    2.22    0.46
   1  -2  -1    2.29    0.42
  -1   2   1    1.98    0.43
   1  -2  -1    2.47    0.34
  -1  -2   1    2.55    0.43
   1  -2  -1    2.18    0.43
  -1   2   1    2.19    0.31
   1   2  -1    2.04    0.33
  -1   2   1    2.66    0.46
  -1  -2   1    2.19    0.33
   1   2  -1    1.87    0.39
  -1  -2   1    2.35    0.26
   1   2  -1    2.30    0.24
   1   2  -1    2.35    0.44
  -1  -2   1   -0.02    0.55
   1  -2  -1    2.16    0.33
  -1  -2   1    1.59    0.34
  -1   2   1    1.78    0.28
   1   2  -1    2.76    0.38
  -1  -2   0  281.20    3.73
   1   2   0  293.84    3.78
   1   2   0  296.80    3.55
  -1   2   0  304.14    2.41
  -1   2   0  308.96    3.61
  -1   2   0  309.03    3.57
   1  -2   0  306.64    3.92
  -1  -2   0  316.27    3.69
   1   2   0  306.61    3.59
   1  -2   0  306.88    3.62
   1   2   0  305.51    3.64
  -1   2   0  306.22    3.84
  -1  -2   0  299.06    3.61
  -1  -2   0  291.56    3.28
   1  -2   0  307.91    4.02
   1   2   0  302.46    2.80
  -1  -2   0  293.39    3.86
  -1   2   0  317.33    4.09
  -1  -2   0  295.73    2.81
  -1   2   0  314.43    3.68
   1  -2   0  296.64    3.55
   1   2   1  404.95    4.63
  -1  -2  -1  394.91    4.63
  -1  -2  -1  450.15    4.57
   1   2   1  435.38    4.48
   1  -2   1  426.32    4.58
  -1  -2  -1  429.69    4.73
  -1   2  -1  432.33    4.83
  -1   2  -1  424.95    3.72
  -1  -2  -1  429.55    4.18
  -1   2  -1  416.03    4.45
   1   2   1  460.35    4.28
  -1  -2  -1  437.37    2.47
  -1  -2  -1  426.46    4.09
   1  -2   1  420.93    3.01
  -1   2  -1  417.55    3.16
  -1   2  -1  369.98    4.97
   1  -2   1  423.40    4.78
  -1   2  -1  450.41    4.95
  -1  -2  -2  190.91    3.21
   1   2   2  179.34    3.08
   1   2   2  185.42    3.36
  -1  -2  -2  190.86    3.42
  -1   2  -2  178.23    2.90
  -1   2  -2  172.77    2.03
  -1  -2  -2  176.07    3.29
  -1   2  -2  180.89    3.47
   1  -2   2  182.31    2.40
  -1  -2  -2  174.13    2.20
  -1  -2  -2  181.71    3.17
  -1   2  -2  181.01    2.45
   1  -2   2  177.68    3.43
  -1   2  -2  191.54    3.60
  -1  -2  -2  179.10    2.93
  -1  -2  -3  126.98    2.56
   1   2   3  122.77    2.99
   1   2   3  120.58    2.78
  -1   2  -3  125.13    3.16
  -1   2  -3  116.38    2.33
  -1  -2  -3  127.60    3.05
  -1  -2  -3  123.37    2.27
   1   2   3  125.81    2.23
   1   2   3  126.57    2.60
   1  -2   3  119.56    3.07
   1   2   4  237.05    4.21
  -1  -2  -4  250.77    3.86
  -1   2  -4  249.52    4.78
  -1  -2  -4  244.89    4.68
  -1  -2  -4  234.59    3.65
  -1   2  -4  237.92    3.84
   1   2   4  242.00    3.57
  -1  -2  -4  228.68    1.76
   1  -2   4  238.01    4.67
   1   2   4  239.63    3.78
   1   2   5  246.09    4.59
  -1   2  -5  240.29    5.04
   1   2   5  236.77    4.57
  -1  -2  -5  233.23    4.12
  -1  -2  -5  244.79    5.14
  -1   2  -5  242.13    4.37
   1  -2   5  221.55    4.83
  -1  -2  -5  230.62    3.71
   1   2   5  236.29    4.02
   1   2   6  203.17    3.99
   1   2   6  206.10    4.56
   1   2   6  207.67    4.50
  -1   2  -6  213.15    5.05
  -1  -2  -6  208.86    4.33
  -1  -2  -6  221.68    5.27
  -1   2  -6  208.19    4.48
   1  -2   6  211.29    4.99
   1   2   7   56.99    2.29
   1   2   7   53.46    2.52
   1   2   7   61.72    2.60
  -1   2  -7   61.86    2.92
  -1  -2  -7   59.37    2.55
  -1  -2  -7   61.43    3.03
  -1   2  -7   57.98    2.59
   1  -2   7   54.75    2.72
   1   2   8  127.50    4.07
   1   2   8  121.41    3.51
   1   2   8  127.44    3.85
  -1   2  -8  129.15    4.41
  -1  -2  -8  126.68    4.58
  -1   2  -8  125.70    4.05
  -1  -2  -8  124.03    3.95
   1  -2   8  121.37    4.24
   1   2   9   14.63    1.35
   1   2   9   12.96    1.51
  -1   2  -9    8.20    1.36
   1   2   9   11.06    1.24
  -1  -2  -9   13.52    1.75
  -1   2  -9   10.67    1.38
  -1  -2  -9   12.12    1.42
   1  -2   9   13.71    1.59
   1   2  10   26.78    1.90
   1   2  10   27.06    2.15
  -1   2 -10   29.84    2.42
   1   2  10   30.17    2.05
  -1  -2 -10   28.55    2.55
  -1   2 -10   28.73    2.27
  -1  -2 -10   28.93    2.27
   1  -2  10   31.52    2.41
   1   2  11   19.69    1.72
   1   2  11   19.59    1.96
  -1   2 -11   15.49    1.90
  -1  -2 -11   19.78    2.25
  -1   2 -11   17.71    1.95
  -1  -2 -11   20.71    2.05
   1  -2  11   18.47    1.96
   1   2  12   11.07    1.41
   1   2  12   13.95    1.76
  -1   2 -12   10.32    1.68
  -1  -2 -12    8.03    1.45
  -1  -2 -12   12.47    1.97
  -1   2 -12   10.42    1.68
   1  -2  12    9.57    1.56
   1   2  13    9.62    1.36
   1   2  13    9.97    1.62
  -1   2 -13   11.17    1.76
  -1   2 -13    8.41    1.59
  -1  -2 -13   10.62    1.73
  -1  -2 -13    7.36    1.63
   1  -2  13    7.42    1.47
   1   2  14    5.04    1.11
   1  -2  14    2.31    0.88
   1   2  14    3.85    1.24
  -1   2 -14    5.06    1.36
  -1  -2 -14    3.45    1.20
  -1   2 -14    2.70    1.19
  -1  -2 -14    2.09    1.17
   1  -2  14    1.86    0.94
   1  -2  15    0.66    0.90
   1   2  15    0.91    0.86
   1   2  15    0.84    0.73
   1  -2  15    0.01    0.49
  -1   2 -15    0.44    0.76
  -1  -2 -15    1.65    0.77
  -1  -2 -15   -0.04    1.10
  -1   2 -15   -0.89    1.15
   1  -2  15   -0.39    0.66
   1   2  16    0.14    0.59
   1   2  16   -0.48    1.00
   1  -2  16   -0.77    0.60
   1  -2  16    0.58    1.00
  -1   2 -16   -1.91    1.04
  -1  -2 -16   -0.47    1.31
  -1   2 -16   -0.17    1.01
   1  -2  16   -0.19    0.78
   1  -2  17   -2.92    1.30
   1   2  17    0.53    0.81
  -1   2 -17    1.63    1.11
  -1   2 -17    4.24    1.55
  -1  -2 -17   -0.82    1.40
   1  -2  17    0.86    0.82
   1  -2  18    0.94    1.23
   1   2  18   -1.18    1.43
  -1   2 -18   -0.08    0.77
  -1  -2 -18   -0.71    1.19
  -1   2 -18    0.49    1.08
   1  -2  18    2.17    1.23
   1   2  19    1.87    1.17
   1  -2  19    1.43    1.06
  -1  -3  20    1.57    1.07
   1   3 -20    1.56    1.28
  -1  -3  19   -0.75    0.86
  -1   3  19   -0.82    1.00
   1   3 -19   -0.80    0.92
   1  -3 -19    0.14    1.11
   1   3 -19   -1.62    1.18
   1  -3 -19    0.84    1.13
  -1  -3  19   -3.11    1.32
  -1   3  18    6.99    1.54
  -1  -3  18    2.39    1.25
  -1  -3  18    3.61    1.30
  -1   3  18    3.63    1.44
   1   3 -18    3.09    1.34
   1  -3 -18    2.42    1.09
   1  -3 -18    3.26    1.41
   1   3 -18    4.84    1.48
  -1  -3  18    4.06    1.37
  -1   3  17    1.63    0.94
  -1   3  17    0.43    0.90
  -1  -3  17   -0.08    0.97
  -1  -3  17   -1.19    0.86
   1   3 -17   -0.01    0.83
   1  -3 -17    1.03    0.81
   1   3 -17    0.56    0.94
   1  -3 -17    1.23    1.02
  -1  -3  17   -1.73    0.99
  -1   3  16   11.43    1.87
  -1   3  16   17.49    2.20
   1   3 -16   18.48    2.38
   1  -3 -16   17.67    2.42
   1  -3 -16   15.64    2.35
   1   3 -16   14.30    2.16
  -1  -3  16   15.35    2.22
  -1   3  15   10.65    1.68
  -1   3  15    9.63    1.63
   1   3 -15    9.15    1.80
   1  -3 -15   11.21    2.11
   1  -3 -15   10.51    1.80
   1   3 -15   10.34    1.74
  -1  -3  15   15.45    2.15
  -1   3  14   17.53    2.03
  -1   3  14   15.58    1.94
   1   3 -14   17.01    2.16
   1  -3 -14   18.85    2.49
   1  -3 -14   18.30    2.17
   1   3 -14   15.71    2.04
  -1  -3  14   17.83    2.19
  -1   3  13   40.20    2.83
  -1   3  13   40.39    2.86
   1  -3 -13   40.69    2.21
   1   3 -13   41.64    3.17
   1  -3 -13   37.89    3.22
   1  -3 -13   37.12    2.84
   1   3 -13   36.83    2.81
  -1  -3  13   46.48    3.31
  -1   3  12   36.34    2.61
  -1   3  12   36.29    2.63
   1   3 -12   33.71    2.74
   1  -3 -12   38.30    3.11
   1  -3 -12   38.20    2.75
   1   3 -12   35.61    2.66
  -1  -3  12   37.62    2.89
  -1   3  11    6.65    1.18
  -1   3  11    6.57    1.18
   1   3 -11    6.52    1.36
   1   3 -11    6.21    0.46
   1   3 -11    7.22    1.20
   1  -3 -11    5.69    1.16
  -1  -3  11    6.80    1.27
  -1   3  10  136.89    4.53
  -1   3  10  141.44    4.52
   1   3 -10  124.42    2.53
   1   3 -10  129.57    4.86
   1   3 -10  141.12    2.03
   1   3 -10  127.29    1.89
   1   3 -10  140.67    4.49
   1  -3 -10  138.53    4.56
  -1  -3  10  139.39    5.06
  -1   3   9   48.75    2.54
  -1   3   9   51.19    2.69
   1   3  -9   46.84    2.84
   1   3  -9   50.79    1.18
  -1   3   9   50.56    2.78
   1  -3  -9   50.29    2.58
  -1  -3   9   50.87    2.96
   1  -3  -9   46.76    1.80
  -1   3   8   55.72    2.65
  -1   3   8   54.71    2.53
   1   3  -8   53.49    2.89
   1   3  -8   55.27    1.20
  -1   3   8   59.28    2.92
   1  -3  -8   56.71    2.57
   1  -3  -8   53.22    1.75
  -1  -3   8   56.25    2.96
  -1   3   7   86.15    3.13
  -1   3   7   89.91    3.05
   1   3  -7   85.65    1.48
  -1   3   7   88.49    3.40
   1   3  -7   80.84    3.38
   1  -3  -7   88.69    2.96
  -1  -3   7   84.45    3.44
   1  -3  -7   85.38    2.00
   1  -3  -7   87.00    1.46
  -1   3   6   71.49    2.57
  -1   3   6   70.65    2.78
  -1   3   6   75.93    3.04
   1   3  -6   69.16    1.38
   1   3  -6   69.56    2.96
   1  -3  -6   69.00    2.42
  -1  -3   6   67.28    2.97
  -1   3   6   70.02    2.70
   1  -3  -6   73.17    1.55
   1  -3  -6   69.83    1.61
  -1   3   5  112.58    3.05
   1  -3  -5  107.74    1.88
  -1   3   5  125.69    3.75
   1   3  -5  116.28    3.64
   1   3  -5  112.44    1.88
  -1   3   5  116.20    3.41
   1  -3  -5  114.52    2.88
  -1   3   5  119.64    3.33
   1  -3  -5  116.51    2.17
  -1  -3   5  118.35    3.68
   1   3  -4   82.34    2.92
   1   3  -4   82.34    1.73
  -1  -3   4   79.61    1.80
   1  -3  -4   85.18    1.66
  -1   3   4   84.75    2.82
  -1   3   4   89.38    3.02
  -1   3   4   85.33    2.53
  -1  -3   4   85.82    2.96
  -1   3   4   87.64    2.76
  -1   3   3   30.50    1.51
   1  -3  -3   29.98    1.37
  -1   3   3   29.82    1.00
   1   3  -3   32.68    1.74
   1   3  -3   30.01    1.14
  -1  -3   3   30.01    1.17
  -1   3   3   31.75    1.73
   1  -3  -3   30.19    1.05
  -1   3   3   29.85    1.63
  -1  -3   3   30.34    1.37
   1   3  -3   31.60    1.55
  -1  -3   3   31.79    1.74
   1  -3  -2  109.19    2.30
  -1   3   2  106.83    2.66
  -1   3   2  100.59    2.18
   1   3  -2  100.98    2.26
  -1   3   2  108.82    2.99
  -1  -3   2  105.12    2.28
   1  -3  -2  106.42    2.13
  -1   3   2  104.13    2.87
  -1   3   2  103.37    2.04
   1   3  -2  105.36    2.87
  -1  -3   2  102.52    2.16
   1   3  -2  106.39    2.59
  -1  -3   2  105.97    2.55
   1  -3  -2  101.65    2.09
  -1  -3   2  103.46    2.87
   1  -3  -1   11.19    0.69
  -1   3   1   12.34    0.71
   1   3  -1   11.23    0.94
   1   3  -1   12.21    0.88
  -1   3   1   11.89    0.81
   1  -3  -1   10.28    0.77
  -1   3   1   13.16    1.06
  -1  -3   1   10.93    0.81
  -1   3   1   11.22    0.96
   1   3  -1   12.19    0.97
  -1  -3   1   12.71    0.85
  -1  -3   1   11.79    0.47
   1  -3  -1   11.03    0.45
   1  -3  -1   11.44    1.00
   1   3  -1   12.44    0.85
  -1  -3   1   11.95    1.14
   1  -3  -1   10.06    0.77
   1   3   0  136.58    2.98
  -1   3   0  140.85    2.27
  -1  -3   0  136.92    2.99
   1   3   0  134.67    3.02
  -1   3   0  139.50    2.99
   1   3   0  140.10    3.00
   1  -3   0  137.31    2.90
  -1   3   0  131.72    3.04
  -1  -3   0  131.99    2.91
  -1   3   0  136.41    2.92
   1   3   0  134.77    2.88
  -1  -3   0  137.59    2.94
   1  -3   0  133.67    3.30
  -1  -3   0  133.24    2.54
  -1  -3   0  137.38    2.07
  -1  -3   0  136.30    3.30
  -1   3   0  138.10    1.72
   1  -3   0  131.17    2.85
  -1   3   0  146.83    3.02
   1   3   1   14.22    1.03
  -1  -3  -1   13.54    0.99
   1   3   1   14.31    1.05
   1  -3   1   13.29    0.98
   1   3   1   13.77    1.04
  -1   3  -1   13.47    0.90
   1   3   1   14.10    0.95
  -1   3  -1   14.64    1.03
  -1   3  -1   13.87    1.08
  -1  -3  -1   14.35    0.93
  -1  -3  -1   14.10    0.85
  -1   3  -1   14.06    0.72
   1  -3   1   13.81    1.07
   1   3   2    1.03    0.44
   1  -3   2    0.64    0.34
   1   3   2    0.22    0.38
  -1   3  -2    0.37    0.36
  -1   3  -2    0.72    0.47
  -1  -3  -2    0.23    0.24
  -1   3  -2    0.48    0.26
  -1  -3  -2    0.47    0.21
  -1   3  -2    0.42    0.22
  -1  -3  -2    0.39    0.35
   1  -3   2    0.31    0.15
   1  -3   2    0.92    0.53
   1   3   3    2.48    0.58
  -1   3  -3    1.76    0.61
  -1  -3  -3    2.47    0.44
  -1   3  -3    2.21    0.35
   1   3   3    2.60    0.62
  -1   3  -3    3.10    0.56
  -1  -3  -3    3.37    0.67
  -1  -3  -3    2.28    0.38
  -1   3  -3    2.88    0.40
   1  -3   3    1.94    0.65
   1   3   4    0.74    0.53
  -1   3  -4    0.76    0.36
  -1   3  -4    0.01    0.69
  -1   3  -4    0.27    0.16
   1   3   4    0.91    0.54
  -1   3  -4    0.48    0.34
  -1  -3  -4    0.50    0.34
  -1  -3  -4    0.63    0.55
   1  -3   4    0.25    0.55
   1   3   5    0.16    0.37
   1   3   5   -0.08    0.49
  -1   3  -5   -0.03    0.33
  -1   3  -5    0.97    0.71
   1   3   5   -0.36    0.60
  -1  -3  -5   -0.24    0.35
  -1   3  -5    0.25    0.38
  -1  -3  -5    0.46    0.50
   1  -3   5    0.19    0.58
   1   3   6   14.91    1.36
   1   3   6   16.12    1.50
  -1   3  -6   15.45    1.04
  -1   3  -6   13.57    1.50
  -1  -3  -6   11.82    1.36
  -1  -3  -6   15.06    1.20
  -1   3  -6   12.84    1.11
   1  -3   6   12.37    1.43
   1   3   6   13.30    1.18
   1   3   7    1.47    0.64
   1   3   7    1.48    0.54
   1   3   7    1.86    0.70
  -1   3  -7    0.81    0.81
  -1   3  -7    0.94    0.49
  -1  -3  -7    2.08    0.60
  -1  -3  -7    1.29    0.70
   1  -3   7    2.36    0.85
   1   3   8   12.10    1.41
   1   3   8   11.99    1.41
  -1   3  -8   10.19    1.49
  -1  -3  -8   13.07    1.34
  -1  -3  -8   12.04    1.58
  -1   3  -8   13.53    1.36
   1  -3   8   11.92    1.54
   1   3   8   13.35    1.29
   1   3   9   10.06    1.34
  -1   3  -9   14.59    1.80
   1   3   9   10.61    1.38
  -1  -3  -9   12.65    1.71
  -1  -3  -9   15.59    1.57
  -1   3  -9   12.82    1.44
   1  -3   9   13.79    1.71
   1   3   9   13.18    1.37
   1   3  10   13.51    1.59
   1   3  10   15.69    1.69
  -1   3 -10   13.74    1.83
  -1  -3 -10   11.63    1.71
  -1  -3 -10   11.76    1.48
  -1   3 -10   13.47    1.60
   1  -3  10   11.62    1.69
   1   3  10   12.35    1.40
   1   3  11   11.06    1.57
   1   3  11   11.42    1.40
  -1   3 -11    9.04    1.66
   1   3  11   10.01    1.42
  -1  -3 -11   11.07    1.77
  -1  -3 -11   12.18    1.60
  -1   3 -11   11.91    1.57
   1  -3  11   12.26    1.78
   1   3  12   54.11    3.41
  -1   3 -12   58.84    3.81
  -1   3 -12   50.74    3.27
  -1  -3 -12   53.30    3.33
  -1  -3 -12   54.29    3.79
   1  -3  12   52.04    3.50
   1   3  12   53.48    3.03
   1   3  13    4.66    1.18
   1   3  13    6.69    1.20
  -1   3 -13    6.30    1.48
  -1   3 -13    5.90    1.38
  -1  -3 -13    6.14    1.41
  -1  -3 -13    7.63    1.74
   1  -3  13    6.95    1.50
   1   3  14   19.64    2.30
  -1   3 -14   20.18    2.54
  -1  -3 -14   20.13    2.64
  -1   3 -14   18.84    2.26
  -1  -3 -14   19.95    2.32
   1  -3  14   18.23    2.28
   1   3  14   18.65    1.98
   1   3  15   21.76    2.48
  -1   3 -15   22.22    2.68
  -1  -3 -15   20.45    2.81
  -1  -3 -15   19.06    2.34
  -1   3 -15   21.92    2.58
   1  -3  15   24.98    2.78
   1   3  15   24.80    2.36
   1  -3  16   10.25    1.66
   1   3  16   12.73    2.05
  -1   3 -16   13.39    2.14
  -1  -3 -16   14.54    2.53
  -1   3 -16   16.55    2.32
   1  -3  16   11.52    1.97
   1   3  17    0.93    1.02
   1  -3  17    2.11    1.18
  -1   3 -17    2.66    1.12
  -1   3 -17    0.41    1.02
  -1  -3 -17    0.36    0.85
   1  -3  17    2.24    1.17
   1  -3  18    7.77    1.96
   1   3  18    8.44    1.91
  -1   3 -18    7.18    1.66
  -1   3 -18    5.81    1.65
  -1  -3 -18    4.54    1.71
   1  -3  18    4.52    1.51
  -1   3 -19    4.60    1.56
  -1   3 -19    6.06    1.82
   1  -3  19    4.97    1.45
   1   4 -20    5.47    1.63
  -1  -4  20    3.49    1.40
  -1  -4  19    8.82    2.03
  -1   4  19    8.03    1.89
   1   4 -19    7.59    1.89
   1  -4 -19    6.32    1.65
  -1  -4  19    2.35    1.23
  -1  -4  18    2.40    1.18
  -1   4  18    1.77    0.97
  -1   4  18    1.85    0.88
   1   4 -18    0.45    0.85
   1   4 -18    2.79    1.13
   1  -4 -18    0.12    1.19
   1  -4 -18    2.43    1.16
  -1  -4  18    0.75    0.88
  -1   4  17    1.93    0.90
  -1   4  17   -0.07    0.83
   1   4 -17    1.48    1.23
   1  -4 -17    0.78    1.00
   1   4 -17    1.49    1.07
   1  -4 -17    2.51    1.09
  -1  -4  17    0.99    1.03
  -1   4  16    0.52    0.70
  -1   4  16   -1.36    0.78
   1   4 -16    1.14    0.93
   1  -4 -16   -0.97    1.27
   1   4 -16    0.42    0.75
   1  -4 -16   -1.01    1.14
  -1  -4  16    0.24    1.04
  -1   4  15    8.10    1.56
  -1   4  15    7.98    1.59
   1   4 -15    5.96    1.56
   1   4 -15    7.96    1.49
   1  -4 -15    7.16    1.47
   1  -4 -15    7.57    1.85
  -1  -4  15    8.22    1.81
  -1   4  14   -0.04    0.57
  -1   4  14    0.93    0.88
   1   4 -14    1.18    0.83
   1  -4 -14   -0.22    0.69
   1   4 -14    0.22    0.68
   1  -4 -14    0.57    0.94
  -1  -4  14   -0.14    0.86
  -1   4  13    6.44    1.36
  -1   4  13    4.87    1.15
   1   4 -13    5.02    1.28
   1   4 -13    7.26    1.35
   1  -4 -13    5.57    1.22
   1  -4 -13    6.59    1.58
  -1  -4  13    7.86    1.63
  -1   4  12    1.14    0.78
  -1   4  12    0.91    0.73
   1   4 -12    1.61    1.07
   1   4 -12    0.80    0.58
   1  -4 -12    0.68    0.91
   1  -4 -12    2.42    0.88
  -1  -4  12    0.50    0.81
  -1   4  11   -0.12    0.68
  -1   4  11   -0.01    0.60
   1   4 -11   -0.25    0.89
   1  -4 -11   -1.06    1.04
   1   4 -11   -0.17    0.57
   1  -4 -11   -0.54    0.81
  -1  -4  11   -0.62    0.86
  -1   4  10    2.34    0.82
  -1   4  10    0.18    0.65
  -1   4  10    1.78    0.86
   1   4 -10    0.30    0.79
   1  -4 -10    1.60    0.78
   1   4 -10    1.05    0.59
  -1  -4  10    0.67    0.73
  -1   4   9   10.30    1.41
  -1   4   9    9.51    1.26
   1   4  -9   10.58    1.57
   1   4  -9    9.38    0.52
  -1   4   9   11.44    1.58
   1  -4  -9   10.24    1.28
   1   4  -9    9.52    1.13
   1  -4  -9   10.34    0.83
  -1  -4   9    9.74    1.56
  -1   4   8    4.82    0.95
  -1   4   8    4.27    0.91
   1   4  -8    3.07    1.00
  -1   4   8    4.25    1.08
   1  -4  -8    3.42    0.45
   1   4  -8    3.87    0.39
   1  -4  -8    4.37    0.83
   1   4  -8    3.90    0.72
   1  -4  -8    4.17    0.49
  -1  -4   8    3.41    0.94
   1  -4  -8    3.38    0.36
  -1   4   7   -0.08    0.52
  -1   4   7   -0.16    0.53
   1   4  -7    0.05    0.18
   1  -4  -7    0.17    0.17
  -1   4   7    0.17    0.65
   1   4  -7    0.46    0.69
  -1   4   7   -0.33    0.65
   1  -4  -7    0.00    0.45
   1   4  -7   -0.12    0.37
   1  -4  -7   -0.01    0.19
  -1  -4   7    0.42    0.67
   1  -4  -7   -0.15    0.24
  -1   4   6    1.84    0.60
  -1   4   6    1.36    0.60
   1   4  -6    1.88    0.82
  -1   4   6    1.75    0.70
   1   4  -6    1.47    0.32
   1  -4  -6    1.44    0.30
  -1   4   6    1.37    0.64
   1  -4  -6    0.84    0.44
  -1  -4   6    1.21    0.67
   1  -4  -6    1.26    0.35
  -1   4   5   48.76    2.27
  -1   4   5   53.72    2.75
   1   4  -5   47.97    2.57
  -1  -4   5   43.69    1.61
  -1   4   5   52.40    2.58
   1   4  -5   48.67    1.59
   1  -4  -5   47.87    1.50
   1  -4  -5   49.04    1.97
  -1  -4   5   47.67    2.60
  -1  -4   4    0.88    0.33
   1  -4  -4    0.93    0.29
   1   4  -4    0.78    0.60
  -1   4   4    0.77    0.66
  -1   4   4    0.76    0.62
   1   4  -4    1.45    0.38
  -1   4   4    1.00    0.51
  -1  -4   4    0.28    0.65
  -1   4   3   69.83    2.25
  -1   4   3   76.16    2.68
  -1   4   3   68.87    1.90
   1   4  -3   69.70    2.13
  -1   4   3   71.42    2.92
   1   4  -3   71.25    2.82
   1  -4  -3   70.44    1.99
  -1   4   3   71.89    2.82
  -1  -4   3   69.96    2.16
  -1  -4   3   72.61    2.26
   1  -4  -3   70.32    2.00
  -1  -4   3   74.51    2.92
  -1   4   2  105.38    3.11
  -1   4   2  105.42    2.54
   1  -4  -2  113.44    2.66
   1   4  -2  110.41    3.22
   1   4  -2  108.36    2.77
  -1   4   2  106.55    2.55
  -1   4   2  110.66    3.44
   1   4  -2  103.57    3.21
  -1   4   2  107.53    3.35
   1  -4  -2  110.21    2.65
  -1  -4   2  103.70    2.76
   1   4  -2  112.18    2.88
  -1  -4   2  104.97    3.29
   1  -4  -2  108.88    2.63
  -1   4   1  300.16    4.05
   1  -4  -1  304.37    4.06
   1   4  -1  305.76    5.16
  -1   4   1  320.75    5.52
  -1   4   1  325.03    5.59
   1   4  -1  316.99    5.29
  -1   4   1  309.45    4.67
   1   4  -1  318.95    4.96
   1   4  -1  313.86    4.56
  -1  -4   1  314.34    4.47
   1  -4  -1  310.53    5.59
   1  -4  -1  312.85    2.92
  -1  -4   1  318.37    6.17
  -1  -4   1  310.95    5.35
   1  -4  -1  303.34    4.67
   1   4   0   36.81    1.82
   1   4   0   36.79    1.85
  -1   4   0   37.12    1.43
  -1   4   0   37.28    1.80
  -1   4   0   35.76    1.86
   1   4   0   37.58    1.84
   1   4   0   37.80    1.78
  -1   4   0   35.89    1.79
  -1  -4   0   35.51    1.48
  -1  -4   0   37.12    2.08
  -1  -4   0   36.43    1.15
   1  -4   0   37.03    2.06
   1  -4   0   37.39    1.80
   1   4   1  144.76    3.62
  -1   4  -1  138.70    2.85
   1   4   1  142.23    3.55
  -1   4  -1  134.01    3.41
  -1   4  -1  133.18    3.23
   1   4   1  137.57    3.61
   1   4   1  142.92    3.28
  -1   4  -1  135.31    3.58
  -1   4  -1  134.57    2.42
  -1  -4  -1  136.76    3.81
  -1  -4  -1  138.78    2.68
  -1  -4  -1  138.14    2.95
   1  -4   1  139.06    3.61
   1   4   2   29.48    1.71
   1   4   2   31.51    1.78
   1   4   2   32.42    1.88
  -1   4  -2   30.00    1.49
  -1   4  -2   31.10    1.65
  -1   4  -2   31.07    1.87
  -1   4  -2   32.08    1.39
  -1  -4  -2   29.38    1.45
   1  -4   2   28.65    1.79
   1   4   3  295.11    5.42
   1   4   3  299.41    5.54
  -1   4  -3  293.21    4.23
  -1   4  -3  285.00    4.79
  -1   4  -3  296.91    5.93
  -1  -4  -3  292.39    3.56
  -1  -4  -3  303.63    5.10
  -1   4  -3  279.87    3.13
  -1   4  -3  300.36    4.73
   1  -4   3  300.23    5.93
   1   4   4    7.71    1.04
  -1   4  -4    7.07    1.12
   1   4   4    8.20    1.05
  -1   4  -4    7.88    0.85
  -1   4  -4    7.11    0.64
  -1  -4  -4    7.25    0.97
  -1   4  -4    7.44    0.65
  -1  -4  -4    7.40    0.69
   1  -4   4    8.17    1.14
   1   4   5  139.67    4.02
  -1   4  -5  133.87    3.23
  -1   4  -5  131.76    4.43
   1   4   5  135.12    4.36
  -1   4  -5  132.43    2.33
  -1   4  -5  127.94    2.90
  -1  -4  -5  133.49    3.06
  -1  -4  -5  136.41    4.08
   1  -4   5  124.54    4.32
   1   4   6    0.85    0.53
  -1   4  -6    2.53    0.90
   1   4   6    3.04    0.86
  -1   4  -6    2.44    0.50
  -1  -4  -6    2.57    0.57
  -1  -4  -6    2.44    0.82
  -1   4  -6    1.71    0.48
   1  -4   6    1.74    0.83
   1   4   7  107.64    3.86
   1   4   7  104.98    4.08
  -1   4  -7   96.75    4.15
  -1   4  -7  102.67    2.87
  -1  -4  -7  101.36    3.22
  -1  -4  -7  106.42    4.16
  -1   4  -7  107.29    3.27
  -1  -4  -7  102.12    1.51
   1  -4   7   99.58    4.16
  -1  -4  -7  101.43    1.44
   1   4   8    9.19    1.33
   1   4   8    7.04    1.04
  -1   4  -8    9.49    0.92
  -1   4  -8    9.62    1.62
   1   4   8    7.78    1.28
  -1  -4  -8    8.30    1.41
  -1  -4  -8    9.62    1.16
  -1   4  -8    8.60    1.09
   1  -4   8    7.55    1.42
   1   4   9   63.73    3.28
  -1   4  -9   62.67    3.68
  -1   4  -9   69.92    2.42
   1   4   9   70.08    3.57
  -1  -4  -9   70.07    3.14
  -1  -4  -9   69.10    3.75
  -1   4  -9   66.10    3.02
   1   4   9   64.45    3.11
   1  -4   9   61.40    3.60
   1   4  10    2.15    0.84
   1   4  10    0.85    0.73
   1   4  10    0.86    0.74
  -1   4 -10    1.54    0.96
  -1   4 -10    1.10    0.42
  -1   4 -10    1.28    0.69
  -1  -4 -10    1.02    0.67
  -1  -4 -10    1.47    1.01
   1  -4  10    1.97    0.96
   1   4  11   12.12    1.54
   1   4  11    9.14    1.49
   1   4  11   11.72    1.66
  -1   4 -11   10.41    1.78
  -1  -4 -11   11.35    1.50
  -1  -4 -11   11.62    1.86
  -1   4 -11   12.80    1.62
   1  -4  11   12.09    1.90
   1   4  12    0.51    0.64
   1   4  12   -0.09    0.73
   1   4  12   -0.59    0.79
  -1   4 -12    0.85    1.02
  -1  -4 -12   -2.04    1.17
  -1  -4 -12    0.31    0.65
  -1   4 -12   -0.16    0.73
   1  -4  12    0.04    0.86
   1   4  13    5.17    1.14
   1   4  13    2.91    1.16
  -1   4 -13    4.75    1.44
  -1  -4 -13    5.72    1.31
  -1  -4 -13    3.85    1.41
  -1   4 -13    4.15    1.12
   1  -4  13    4.43    1.43
   1   4  14    1.68    0.84
   1   4  14    0.71    0.84
  -1   4 -14    0.12    0.85
  -1   4 -14   -0.13    0.90
  -1  -4 -14   -0.03    0.78
   1  -4  14    2.23    1.13
   1   4  15    4.91    1.32
   1   4  15    3.83    1.09
  -1   4 -15    2.05    1.06
  -1   4 -15    3.44    1.20
  -1  -4 -15    3.61    1.19
  -1  -4 -15    4.01    1.41
   1  -4  15    1.92    1.11
   1   4  16    0.26    0.92
  -1   4 -16   -0.27    1.02
  -1  -4 -16    1.03    1.10
  -1   4 -16    1.94    1.16
   1  -4  16    1.44    1.02
   1   4  17   -0.03    0.84
  -1   4 -17   -1.24    1.05
  -1  -4 -17    1.05    1.19
  -1   4 -17    1.03    1.00
   1  -4  17    0.49    0.95
  -1   4 -18    3.64    1.52
   1   4  18    3.25    1.31
   1  -4  18    2.60    1.49
   1  -4  18    2.96    1.39
  -1   4 -19    1.73    1.24
  -1   5  19   -0.61    0.89
   1   5 -19    0.41    0.98
   1  -5 -19    1.82    1.20
  -1  -5  19   -0.11    0.94
  -1   5  18    1.93    1.05
  -1   5  18    4.15    1.53
   1  -5 -18    1.53    0.96
   1  -5 -18    1.14    0.90
  -1  -5  18    2.11    1.28
  -1   5  17   -0.74    0.71
  -1   5  17    0.98    0.79
   1   5 -17    0.30    0.95
   1  -5 -17   -0.71    0.80
   1  -5 -17   -1.22    1.21
  -1  -5  17    0.91    0.93
  -1   5  16    5.44    1.42
  -1   5  16    4.94    1.35
   1   5 -16    8.72    1.94
   1  -5 -16    3.10    1.36
   1  -5 -16    3.07    1.07
  -1  -5  16    4.92    1.56
  -1   5  15    0.16    0.66
  -1   5  15    0.43    0.78
   1   5 -15   -0.11    0.95
   1  -5 -15    0.21    0.99
   1   5 -15    0.64    0.60
   1  -5 -15    0.98    0.86
  -1  -5  15    0.81    1.16
  -1   5  14   45.60    3.33
   1   5 -14   43.65    3.66
   1  -5 -14   45.46    3.81
   1  -5 -14   41.55    3.15
   1   5 -14   42.72    2.96
  -1   5  14   41.91    3.27
  -1  -5  14   43.89    3.69
  -1   5  13    1.16    0.98
  -1   5  13    0.39    0.70
   1   5 -13    1.61    1.16
   1   5 -13    0.11    0.53
   1  -5 -13    0.46    0.86
   1  -5 -13    1.73    0.85
  -1  -5  13    1.01    1.02
  -1   5  12   54.67    3.39
   1   5 -12   50.58    3.70
   1  -5 -12   57.89    3.35
   1  -5 -12   57.46    3.91
   1   5 -12   55.01    3.01
  -1   5  12   63.45    3.74
  -1  -5  12   53.46    3.82
  -1   5  11    0.94    0.82
  -1   5  11    0.51    0.65
   1   5 -11    1.55    1.01
  -1   5  11    2.15    0.95
   1  -5 -11   -0.11    0.81
   1  -5 -11    0.71    0.67
   1   5 -11    0.75    0.61
  -1  -5  11    1.17    0.94
  -1   5  10   39.03    2.67
  -1   5  10   38.23    2.97
   1   5 -10   36.77    3.02
   1  -5 -10   39.17    2.95
   1   5 -10   42.66    2.32
   1  -5 -10   37.41    2.43
  -1   5  10   38.08    2.72
  -1  -5  10   37.96    3.04
  -1   5   9    0.14    0.65
  -1   5   9    1.67    0.76
  -1   5   9    0.47    0.89
   1   5  -9    0.60    0.23
   1   5  -9    0.31    0.87
   1  -5  -9   -0.38    0.58
   1   5  -9    0.22    0.41
  -1  -5   9   -0.86    0.93
   1  -5  -9    0.05    0.19
  -1   5   8  103.66    3.97
  -1   5   8  108.19    4.60
   1  -5  -8  101.23    2.44
   1   5  -8   98.33    4.43
   1   5  -8   99.72    2.31
   1  -5  -8  106.22    3.58
   1   5  -8  110.24    3.10
  -1  -5   8  106.55    4.60
   1  -5  -8  105.12    2.46
   1  -5  -8  108.63    2.44
  -1   5   7    3.22    0.89
   1  -5  -7    3.55    0.50
  -1   5   7    4.20    1.05
   1   5  -7    4.60    1.18
  -1   5   7    5.20    1.16
   1   5  -7    4.95    0.60
   1   5  -7    4.89    0.64
   1  -5  -7    4.24    0.77
  -1  -5   7    3.02    1.04
   1  -5  -7    4.57    0.61
  -1   5   6  133.39    4.19
   1  -5  -6  125.89    2.80
   1   5  -6  128.16    4.69
  -1   5   6  135.07    4.63
  -1   5   6  139.40    4.91
   1   5  -6  133.63    2.97
   1  -5  -6  132.66    3.57
   1   5  -6  131.27    2.56
  -1  -5   6  130.68    4.74
  -1   5   5   -0.96    0.73
  -1   5   5   -0.81    0.81
  -1   5   5   -0.13    0.65
   1  -5  -5   -0.45    0.25
   1   5  -5   -0.22    0.74
   1   5  -5   -0.02    0.27
   1   5  -5    0.02    0.16
   1  -5  -5   -0.06    0.41
  -1  -5   5   -0.41    0.84
  -1   5   4   68.99    3.16
   1   5  -4   68.63    2.35
  -1   5   4   70.37    3.30
   1   5  -4   72.74    3.26
  -1   5   4   71.82    2.98
  -1  -5   4   72.04    3.31
   1  -5  -4   72.37    2.28
  -1   5   3    6.63    1.10
  -1   5   3    5.09    0.68
   1   5  -3    5.80    0.78
   1   5  -3    7.87    1.14
  -1   5   3    6.83    0.81
  -1   5   3    7.71    1.19
  -1   5   3    7.00    1.03
   1   5  -3    8.42    1.13
   1  -5  -3    6.82    0.81
  -1  -5   3    7.14    1.13
  -1   5   2   40.90    2.25
   1   5  -2   41.04    2.17
  -1   5   2   38.22    1.73
  -1   5   2   40.88    2.34
   1   5  -2   41.80    2.30
  -1   5   2   40.21    2.36
  -1   5   2   41.50    1.86
   1   5  -2   40.12    1.96
   1  -5  -2   38.69    1.27
  -1  -5   2   40.12    1.85
   1  -5  -2   42.02    2.40
   1  -5  -2   39.13    1.85
  -1  -5   2   40.93    2.32
  -1   5   1   50.04    1.91
   1  -5  -1   47.70    1.84
   1   5  -1   53.85    2.44
  -1   5   1   49.62    2.46
   1   5  -1   47.15    2.32
  -1   5   1   50.30    2.51
   1   5  -1   49.53    2.26
  -1   5   1   50.04    2.17
  -1  -5   1   53.52    2.90
  -1  -5   1   47.63    1.93
   1  -5  -1   50.25    1.38
   1  -5  -1   51.17    2.67
   1  -5  -1   49.67    2.20
  -1  -5   1   55.34    2.54
  -1   5   0    0.01    0.32
   1   5   0   -0.03    0.48
  -1   5   0    0.09    0.52
  -1   5   0    1.02    0.60
   1   5   0    0.73    0.53
  -1   5   0   -0.01    0.50
   1   5   0    0.14    0.44
   1  -5   0    0.18    0.12
  -1  -5   0    0.32    0.23
  -1  -5   0    0.57    0.73
   1  -5   0    0.94    0.64
   1  -5   0    0.19    0.13
  -1  -5   0    0.09    0.36
  -1  -5   0    0.55    0.52
   1  -5   0   -0.21    0.50
   1   5   1    1.47    0.66
   1   5   1    1.44    0.54
  -1   5  -1    2.30    0.52
  -1   5  -1    1.56    0.62
   1   5   1    1.56    0.57
  -1   5  -1    1.05    0.55
   1   5   1    2.02    0.69
  -1   5  -1    1.93    0.69
  -1  -5  -1    1.19    0.71
  -1  -5  -1    1.69    0.41
   1  -5   1    2.28    0.72
  -1   5  -1    1.74    0.35
  -1  -5  -1    2.00    0.52
   1   5   2   12.88    1.34
  -1   5  -2   14.43    1.15
   1   5   2   12.68    1.27
   1   5   2   12.98    1.14
  -1   5  -2   11.15    1.31
  -1   5  -2   12.23    1.13
  -1   5  -2   12.34    1.20
   1   5   2   13.18    1.40
  -1   5  -2   12.04    0.92
  -1  -5  -2   13.12    1.48
  -1  -5  -2   14.79    1.09
  -1  -5  -2   14.51    1.10
   1  -5   2   12.93    1.37
   1   5   3    3.29    0.81
   1   5   3    4.57    0.85
  -1   5  -3    3.74    1.00
  -1   5  -3    4.22    0.76
  -1   5  -3    4.03    0.67
  -1  -5  -3    4.05    0.50
  -1  -5  -3    3.25    0.65
   1  -5   3    3.50    0.96
   1   5   4    1.74    0.79
  -1   5  -4    1.75    0.54
   1   5   4    1.63    0.89
  -1   5  -4    1.85    0.82
   1   5   4    1.60    0.67
  -1   5  -4    1.42    0.43
  -1  -5  -4    2.17    0.44
  -1  -5  -4    1.41    0.61
  -1   5  -4    1.87    0.31
   1  -5   4    1.87    0.73
   1   5   5    3.96    0.91
   1   5   5    3.29    0.96
  -1   5  -5    4.13    0.58
  -1   5  -5    2.88    0.97
   1   5   5    3.21    0.79
  -1   5  -5    4.21    0.69
  -1  -5  -5    4.77    0.92
  -1   5  -5    3.93    0.52
  -1  -5  -5    4.45    0.65
   1  -5   5    3.87    1.03
   1   5   6    1.99    0.81
  -1   5  -6    3.01    0.44
  -1   5  -6    3.15    1.11
   1   5   6    2.61    0.87
  -1   5  -6    2.30    0.53
  -1   5  -6    2.21    0.50
  -1  -5  -6    3.00    0.87
  -1  -5  -6    3.13    0.63
   1  -5   6    4.38    1.13
   1   5   7    4.79    1.07
  -1   5  -7    3.89    0.70
  -1   5  -7    4.87    1.25
   1   5   7    6.61    1.25
  -1   5  -7    3.78    0.40
  -1  -5  -7    5.53    1.15
  -1   5  -7    4.70    0.76
  -1  -5  -7    4.28    0.76
   1  -5   7    3.94    1.18
   1   5   8    1.84    0.88
  -1   5  -8    3.07    1.17
  -1   5  -8    4.09    0.69
   1   5   8    4.25    1.21
  -1  -5  -8    3.27    0.77
  -1   5  -8    2.79    0.65
  -1  -5  -8    2.67    1.04
   1  -5   8    3.06    1.07
  -1  -5  -8    3.48    0.35
   1   5   9    1.21    0.81
   1   5   9    1.42    0.96
  -1   5  -9    1.90    0.52
  -1   5  -9    0.84    0.95
  -1   5  -9    2.48    0.71
  -1  -5  -9    1.39    0.57
  -1  -5  -9    1.46    0.84
   1  -5   9    2.04    1.02
   1   5  10   38.12    2.77
  -1   5 -10   33.89    2.97
   1   5  10   34.71    2.83
  -1   5 -10   39.72    2.43
  -1  -5 -10   41.85    3.19
  -1  -5 -10   39.50    2.54
   1  -5  10   39.67    3.20
   1   5  11    0.35    0.67
  -1   5 -11    0.42    0.83
   1   5  11    0.54    0.79
  -1  -5 -11    1.25    0.88
  -1   5 -11    0.21    0.58
  -1  -5 -11    1.67    0.82
   1  -5  11    1.36    1.02
   1   5  12    9.56    1.61
  -1   5 -12    9.14    1.80
   1   5  12    9.37    1.66
  -1  -5 -12   12.02    2.01
  -1  -5 -12   10.33    1.56
  -1   5 -12    9.62    1.43
   1  -5  12    9.70    1.88
   1   5  13    1.04    0.79
  -1   5 -13   -0.51    1.24
   1   5  13    0.37    0.78
  -1  -5 -13    0.45    0.85
  -1   5 -13    0.47    0.62
  -1  -5 -13   -0.25    0.77
   1  -5  13    0.38    0.86
   1   5  14   31.76    2.99
  -1   5 -14   33.83    3.37
  -1  -5 -14   36.31    3.55
  -1  -5 -14   35.87    3.00
  -1   5 -14   40.08    3.03
   1  -5  14   34.18    3.38
   1   5  15    0.86    0.98
  -1   5 -15   -0.55    1.17
  -1  -5 -15   -0.21    0.75
  -1  -5 -15   -0.59    1.43
   1  -5  15    0.67    0.99
   1   5  16   11.58    2.01
  -1   5 -16   11.51    2.24
  -1  -5 -16   11.60    2.28
   1  -5  16    8.41    2.02
   1   5  17   -0.68    0.97
  -1   5 -17   -0.02    0.90
  -1  -5 -17    0.49    1.26
   1  -5  17   -0.14    0.83
  -1   5 -18    9.38    2.16
   1  -5  18    3.57    1.54
   1   6 -18    0.74    0.80
  -1   6  18    2.21    1.38
  -1  -6  18   -1.31    1.11
  -1   6  17    4.99    1.64
   1   6 -17    2.37    1.21
   1  -6 -17    1.97    0.98
   1  -6 -17    0.24    0.74
  -1  -6  17    4.28    1.62
  -1   6  16    1.96    1.29
   1   6 -16   -0.88    0.97
   1  -6 -16    0.49    0.73
   1  -6 -16   -0.65    1.12
  -1  -6  16    2.04    1.53
  -1   6  15    3.11    1.28
   1   6 -15    2.22    1.31
   1  -6 -15    3.78    1.28
   1  -6 -15    3.94    1.38
  -1  -6  15    3.95    1.65
  -1   6  14    3.41    1.19
   1   6 -14    5.59    1.59
   1  -6 -14    1.95    1.20
   1  -6 -14    4.71    1.27
  -1  -6  14    2.85    1.29
  -1   6  13    0.24    0.78
   1   6 -13    0.79    1.13
   1  -6 -13    2.28    0.96
   1  -6 -13    1.44    1.03
  -1  -6  13    0.51    0.84
  -1   6  12   -0.49    0.84
   1   6 -12    0.79    1.11
   1  -6 -12   -0.28    0.60
   1  -6 -12   -0.07    0.80
  -1  -6  12    0.09    0.89
  -1   6  11    5.50    1.30
  -1   6  11    4.34    1.23
   1   6 -11    5.14    1.55
   1  -6 -11    6.23    1.18
   1  -6 -11    4.69    1.32
  -1  -6  11    4.34    1.50
  -1   6  10    1.56    0.84
  -1   6  10    1.31    0.97
   1   6 -10    3.44    1.35
   1   6 -10    3.13    0.71
   1  -6 -10    3.28    1.22
   1  -6 -10    1.92    0.76
  -1  -6  10    1.23    1.00
  -1   6   9    0.02    0.80
   1   6  -9   -0.22    0.96
  -1   6   9   -0.13    0.95
   1   6  -9    0.46    0.43
   1  -6  -9   -0.66    0.85
   1  -6  -9    0.78    0.59
  -1  -6   9    0.32    0.89
  -1   6   8    2.42    0.90
   1   6  -8    2.18    1.01
  -1   6   8    3.16    1.26
   1   6  -8    3.11    0.53
   1  -6  -8    3.23    0.81
   1   6  -8    3.35    0.55
   1  -6  -8    2.75    0.74
  -1  -6   8    3.59    1.17
   1  -6  -8    3.14    0.55
  -1   6   7   23.34    2.08
   1   6  -7   26.12    1.49
  -1   6   7   28.33    2.44
  -1   6   7   23.81    2.36
   1   6  -7   24.14    2.36
   1  -6  -7   23.64    1.70
   1  -6  -7   24.71    2.07
   1   6  -7   26.64    1.16
  -1  -6   7   25.30    2.40
   1  -6  -7   28.46    1.65
  -1   6   6    6.93    1.24
  -1   6   6    5.81    1.38
   1   6  -6    7.02    1.32
  -1   6   6    7.55    1.36
   1   6  -6    6.73    0.84
   1   6  -6    7.02    0.42
   1  -6  -6    6.96    1.12
   1  -6  -6    6.58    0.91
   1  -6  -6    6.88    0.80
  -1  -6   6    8.23    1.41
  -1   6   5    7.04    1.25
   1   6  -5    9.47    1.50
  -1   6   5    8.33    1.47
  -1   6   5   10.08    1.53
   1   6  -5   10.81    1.08
   1  -6  -5   10.26    1.21
  -1  -6   5    8.87    1.49
   1  -6  -5    9.09    0.93
  -1   6   4   -0.46    0.79
   1   6  -4    0.12    0.60
  -1   6   4   -0.42    0.74
   1   6  -4    0.18    0.40
   1   6  -4   -0.04    0.71
  -1   6   4   -0.11    0.76
   1  -6  -4   -0.06    0.42
   1  -6  -4    0.28    0.38
  -1  -6   4   -0.44    0.85
  -1   6   3   65.42    2.59
  -1   6   3   65.81    3.13
   1   6  -3   63.56    2.98
   1   6  -3   61.90    3.17
  -1   6   3   63.32    3.33
  -1   6   3   62.07    2.41
  -1   6   3   62.77    3.21
   1   6  -3   61.88    2.66
   1  -6  -3   64.84    3.31
   1  -6  -3   63.90    1.89
   1  -6  -3   67.88    2.39
  -1  -6   3   61.43    3.17
   1  -6  -3   62.23    2.52
   1   6  -2    8.18    1.13
  -1   6   2    7.97    0.93
   1   6  -2    7.97    1.18
   1   6  -2    7.60    1.04
  -1   6   2    9.73    1.11
  -1   6   2   10.48    1.41
  -1   6   2    8.54    1.26
   1  -6  -2    9.07    0.80
  -1  -6   2    8.63    0.98
   1  -6  -2    9.83    1.45
   1  -6  -2    9.14    0.69
   1  -6  -2    8.13    1.02
  -1  -6   2    7.77    1.22
  -1   6   1  103.10    3.02
   1   6  -1   93.54    3.49
  -1   6   1   96.88    3.35
   1   6  -1   99.57    3.58
  -1   6   1  103.44    3.90
  -1   6   1   97.58    3.80
   1   6  -1   98.36    3.65
  -1  -6   1  101.82    3.02
   1  -6  -1   98.11    4.06
   1  -6  -1  102.27    2.18
   1  -6  -1  102.79    2.09
   1  -6  -1  102.24    3.50
  -1  -6   1  102.59    3.82
  -1   6   0    3.11    0.60
   1   6   0    3.25    0.76
   1   6   0    3.56    0.79
  -1   6   0    4.84    0.99
   1   6   0    3.86    0.86
  -1   6   0    3.69    0.86
  -1   6   0    4.17    0.84
  -1  -6   0    3.65    0.40
  -1  -6   0    2.82    1.05
   1  -6   0    3.95    1.10
  -1  -6   0    3.38    0.62
  -1  -6   0    2.66    0.72
   1  -6   0    3.05    0.75
  -1   6  -1  102.44    3.08
   1   6   1   99.23    3.77
   1   6   1   92.78    3.45
  -1   6  -1   93.91    3.54
   1   6   1   91.87    3.66
  -1   6  -1   96.77    3.54
   1   6   1   93.40    3.33
  -1   6  -1   93.03    3.61
  -1  -6  -1   99.50    2.43
  -1  -6  -1   94.44    2.83
  -1  -6  -1   99.88    4.14
   1  -6   1   93.55    3.66
  -1  -6  -1   97.44    3.50
  -1   6  -2   -0.31    0.39
   1   6   2    0.04    0.73
   1   6   2   -0.37    0.63
  -1   6  -2    0.28    0.51
  -1   6  -2   -0.05    0.48
  -1   6  -2   -0.30    0.76
   1   6   2   -0.07    0.51
   1   6   2   -0.51    0.73
  -1  -6  -2    0.24    0.35
  -1  -6  -2    0.17    0.80
   1  -6   2   -0.25    0.65
  -1   6  -2    0.27    0.27
  -1  -6  -2    0.11    0.37
   1   6   3   90.68    3.68
   1   6   3   89.20    3.51
  -1   6  -3   84.03    3.03
  -1   6  -3   88.20    3.11
  -1   6  -3   85.65    3.26
  -1   6  -3   88.52    3.86
  -1  -6  -3   91.91    3.96
  -1  -6  -3   85.57    2.88
  -1  -6  -3   85.30    2.18
  -1  -6  -3   91.69    3.02
   1  -6   3   79.90    3.63
   1   6   4    4.04    1.02
  -1   6  -4    4.30    1.12
  -1   6  -4    3.97    0.78
   1   6   4    5.45    1.14
  -1   6  -4    4.68    0.78
   1   6   4    5.47    1.03
  -1  -6  -4    4.37    0.83
  -1  -6  -4    5.04    0.62
   1  -6   4    3.75    1.02
   1   6   5   63.81    3.20
   1   6   5   66.96    3.33
  -1   6  -5   56.93    3.37
   1   6   5   70.54    3.79
  -1   6  -5   63.63    2.40
  -1   6  -5   67.00    2.78
  -1  -6  -5   62.83    2.18
  -1  -6  -5   71.70    3.16
   1  -6   5   63.19    3.52
   1   6   6   13.18    1.62
  -1   6  -6   12.55    1.23
  -1   6  -6   11.18    1.74
   1   6   6   13.56    1.82
  -1   6  -6   12.02    1.00
  -1  -6  -6   11.69    1.46
  -1   6  -6   14.24    0.90
  -1  -6  -6   13.13    1.12
   1  -6   6   12.36    1.74
   1   6   7   56.79    3.23
  -1   6  -7   63.05    3.82
   1   6   7   61.32    3.71
  -1   6  -7   66.94    2.01
  -1   6  -7   65.09    2.66
  -1  -6  -7   62.26    2.56
  -1   6  -7   62.58    2.21
  -1  -6  -7   67.52    3.51
   1  -6   7   61.03    3.70
   1   6   8   24.40    2.24
   1   6   8   26.13    2.50
  -1   6  -8   20.96    2.39
  -1   6  -8   25.67    1.67
  -1  -6  -8   25.08    2.31
  -1  -6  -8   25.79    1.79
  -1   6  -8   22.32    1.50
   1  -6   8   24.02    2.51
   1   6   9   14.24    1.81
   1   6   9   11.77    1.88
  -1   6  -9   13.24    1.19
  -1   6  -9    9.38    1.77
  -1  -6  -9   11.72    1.35
  -1   6  -9   13.53    1.28
  -1  -6  -9   12.24    1.81
   1  -6   9   12.96    2.01
   1   6  10    6.21    1.38
  -1   6 -10    5.69    1.50
   1   6  10    3.81    1.22
  -1   6 -10    7.09    1.04
  -1  -6 -10    6.48    1.14
  -1  -6 -10    5.90    1.32
   1  -6  10    4.08    1.18
   1   6  11    6.00    1.34
  -1   6 -11    6.21    1.51
   1   6  11    9.43    1.69
  -1  -6 -11    8.71    1.37
  -1  -6 -11    7.01    1.57
   1  -6  11    8.68    1.83
   1   6  12   -0.74    0.98
  -1   6 -12   -0.32    1.17
   1   6  12   -1.19    0.83
  -1  -6 -12   -0.10    1.05
  -1  -6 -12    0.52    0.62
   1  -6  12    0.14    0.97
   1   6  13    2.30    0.98
  -1   6 -13    1.81    1.14
   1   6  13    2.98    1.20
  -1  -6 -13    2.22    0.96
  -1  -6 -13    1.10    0.92
   1  -6  13    2.24    1.26
   1   6  14    1.35    1.01
  -1   6 -14   -0.08    0.95
  -1  -6 -14   -1.47    0.88
  -1  -6 -14   -0.35    0.87
   1  -6  14    1.23    1.14
   1   6  15    2.36    1.29
  -1   6 -15    0.64    1.14
  -1  -6 -15    2.98    1.24
   1  -6  15    2.86    1.35
   1   6  16    0.47    0.86
  -1   6 -16    3.70    1.55
  -1  -6 -16    0.17    0.96
   1  -6  16    1.66    1.28
  -1   6 -17    2.04    1.29
   1   6  17    1.80    0.98
   1  -6  17   -0.24    1.28
  -1   7  17    0.07    0.96
   1   7 -17    0.54    0.93
   1  -7 -17    0.27    0.94
  -1   7  16    1.45    1.07
   1   7 -16    2.33    1.10
   1  -7 -16    2.91    1.24
  -1   7  15    3.26    1.26
   1   7 -15    2.56    1.35
   1  -7 -15    3.51    1.32
  -1  -7  15    4.24    1.82
  -1   7  14   11.22    1.98
   1   7 -14    9.69    2.02
   1  -7 -14   13.87    1.90
   1  -7 -14    8.34    1.77
  -1  -7  14   11.44    2.10
  -1   7  13   11.61    1.95
   1   7 -13   11.72    2.14
   1  -7 -13    8.82    1.85
   1  -7 -13   16.49    1.97
  -1  -7  13   12.92    2.27
  -1   7  12    9.70    1.76
   1   7 -12   13.40    2.28
  -1   7  12    8.94    1.78
   1  -7 -12   12.27    1.99
   1  -7 -12   11.70    1.58
  -1  -7  12    8.17    1.83
  -1   7  11    2.26    1.06
   1   7 -11    4.36    1.39
  -1   7  11    3.62    1.36
   1  -7 -11    3.74    0.95
   1  -7 -11    3.66    1.24
  -1  -7  11    2.42    1.28
  -1   7  10   17.24    2.10
   1   7 -10   21.79    2.61
  -1   7  10   18.95    2.46
   1  -7 -10   16.48    1.71
   1  -7 -10   18.42    2.17
  -1  -7  10   14.67    2.19
  -1   7   9    6.23    1.32
   1   7  -9    7.34    1.59
  -1   7   9    5.62    1.58
   1  -7  -9    4.96    0.97
   1  -7  -9    5.11    1.28
  -1  -7   9    4.09    1.30
  -1   7   8   38.98    2.87
  -1   7   8   36.65    3.17
   1   7  -8   35.66    3.10
   1  -7  -8   40.88    2.83
   1  -7  -8   39.20    2.32
  -1  -7   8   33.20    3.00
   1  -7  -8   39.19    2.04
  -1   7   7   20.86    2.12
  -1   7   7   20.65    2.27
  -1   7   7   20.48    2.41
   1   7  -7   23.70    1.58
   1   7  -7   22.27    2.41
   1  -7  -7   20.35    1.64
   1  -7  -7   20.99    1.98
   1  -7  -7   21.10    1.61
  -1  -7   7   22.67    2.45
   1  -7  -7   21.33    1.46
  -1   7   6   33.32    2.57
   1   7  -6   34.38    2.56
   1   7  -6   31.92    2.71
   1   7  -6   32.31    1.93
  -1   7   6   30.96    2.68
  -1   7   6   32.27    2.77
   1  -7  -6   31.83    2.24
   1  -7  -6   30.18    1.88
  -1  -7   6   33.03    2.81
   1  -7  -6   29.38    1.78
   1   7  -5   25.13    2.15
  -1   7   5   26.00    2.27
   1   7  -5   23.70    2.29
  -1   7   5   25.65    2.50
  -1   7   5   25.77    2.41
   1   7  -5   26.78    1.81
   1  -7  -5   28.83    1.98
  -1  -7   5   25.90    2.47
   1  -7  -5   27.30    1.76
  -1   7   4   30.71    2.02
   1   7  -4   28.35    2.23
  -1   7   4   23.86    2.19
  -1   7   4   24.40    2.31
   1   7  -4   29.79    2.48
  -1   7   4   33.08    2.75
   1   7  -4   31.93    2.06
   1  -7  -4   30.55    1.52
   1  -7  -4   27.82    2.45
   1  -7  -4   29.30    1.83
  -1  -7   4   28.53    2.46
   1  -7  -4   26.89    1.80
  -1   7   3   24.10    1.72
   1   7  -3   24.70    2.02
  -1   7   3   23.86    2.27
   1   7  -3   23.82    2.22
   1   7  -3   26.43    1.94
  -1   7   3   25.77    1.80
  -1   7   3   23.69    2.21
   1  -7  -3   24.28    1.48
   1  -7  -3   30.59    2.54
   1  -7  -3   24.69    1.25
   1  -7  -3   28.00    1.93
  -1  -7   3   23.40    2.22
   1   7  -2    2.96    0.83
   1   7  -2    2.30    0.90
  -1   7   2    1.47    0.79
  -1   7   2    2.93    0.80
  -1   7   2    1.85    0.59
  -1   7   2    3.66    1.18
   1   7  -2    2.52    0.81
   1  -7  -2    3.02    1.16
   1  -7  -2    2.16    0.44
   1  -7  -2    1.84    0.36
  -1  -7   2    2.18    0.90
   1  -7  -2    2.03    0.69
   1   7  -1    1.04    0.66
  -1   7   1    3.62    0.94
   1   7  -1    2.29    0.77
   1   7  -1    2.67    0.87
  -1   7   1    1.80    0.96
  -1   7   1    2.15    0.66
  -1   7   1    1.82    0.70
   1  -7  -1    2.63    0.35
   1  -7  -1    1.66    0.35
  -1  -7   1    1.61    0.55
   1  -7  -1    3.91    1.26
   1  -7  -1    0.95    0.61
  -1  -7   1    1.77    0.81
   1   7   0    3.50    0.90
  -1   7   0    2.41    0.62
  -1   7   0    2.26    0.86
  -1   7   0    2.73    0.92
   1   7   0    2.46    0.88
  -1   7   0    2.24    0.76
   1   7   0    2.28    0.85
  -1  -7   0    3.01    1.15
  -1  -7   0    2.73    0.30
  -1  -7   0    2.55    0.60
   1  -7   0   -0.65    1.11
   1  -7   0    2.61    0.85
  -1  -7   0    3.12    0.94
   1   7   1    0.56    0.56
  -1   7  -1    0.22    0.42
  -1   7  -1    0.90    0.71
   1   7   1    0.74    0.69
  -1   7  -1   -0.11    0.72
  -1   7  -1    0.71    0.63
   1   7   1    0.72    0.65
  -1  -7  -1    0.04    0.28
  -1  -7  -1    0.23    0.92
  -1  -7  -1    0.67    0.68
   1  -7   1    0.38    0.61
  -1  -7  -1    0.66    0.42
   1   7   2   -0.15    0.74
  -1   7  -2    0.37    0.40
   1   7   2    0.27    0.63
  -1   7  -2    0.80    0.55
  -1   7  -2    0.21    0.68
   1   7   2    0.98    0.80
   1   7   2   -0.25    0.63
  -1   7  -2    0.00    0.58
  -1  -7  -2    0.62    0.40
  -1  -7  -2    1.11    0.80
  -1  -7  -2    0.32    0.38
   1  -7   2    0.22    0.71
  -1  -7  -2    1.45    0.74
   1   7   3    2.29    0.96
  -1   7  -3    2.34    0.70
  -1   7  -3    1.95    0.71
  -1   7  -3    2.43    0.74
   1   7   3    2.14    0.80
   1   7   3    2.85    1.00
  -1   7  -3    2.17    0.90
  -1  -7  -3    2.22    0.60
  -1  -7  -3    1.71    0.39
  -1  -7  -3    1.41    0.90
  -1  -7  -3    2.52    0.65
   1  -7   3    2.75    1.07
  -1   7  -4    0.37    0.50
   1   7   4    0.48    0.76
  -1   7  -4    0.45    0.51
   1   7   4    0.11    0.69
  -1   7  -4    0.22    0.48
  -1   7  -4    0.26    0.77
   1   7   4    0.45    0.67
  -1  -7  -4    0.46    0.33
  -1  -7  -4    0.21    0.91
  -1  -7  -4    0.04    0.44
  -1  -7  -4    0.24    0.43
   1  -7   4    0.66    0.85
   1   7   5    9.09    1.51
  -1   7  -5   11.57    1.39
   1   7   5   10.81    1.69
  -1   7  -5   10.73    1.77
  -1   7  -5   11.40    1.33
  -1   7  -5   11.28    1.20
   1   7   5    9.41    1.39
  -1  -7  -5   11.81    1.40
  -1  -7  -5   10.97    0.97
   1  -7   5   10.96    1.69
   1   7   6    0.53    0.77
  -1   7  -6    0.19    0.44
  -1   7  -6   -0.12    0.38
  -1   7  -6    0.65    0.94
   1   7   6   -0.21    0.78
  -1  -7  -6    0.10    0.60
  -1  -7  -6    0.50    0.38
   1  -7   6   -0.15    0.93
   1   7   7    0.73    0.86
  -1   7  -7    1.10    1.03
   1   7   7    1.13    1.20
  -1   7  -7    0.13    0.41
  -1  -7  -7    0.25    0.72
  -1  -7  -7    0.14    0.37
   1  -7   7    0.13    0.87
   1   7   8    7.77    1.44
   1   7   8    9.99    1.87
  -1   7  -8    8.04    1.05
  -1   7  -8    8.26    1.66
  -1  -7  -8    8.16    1.04
  -1  -7  -8    6.46    1.28
   1  -7   8    7.67    1.57
   1   7   9    4.13    1.17
   1   7   9    1.44    0.96
  -1   7  -9    2.20    1.16
  -1  -7  -9    3.06    1.14
  -1  -7  -9    3.86    0.86
   1  -7   9    1.31    1.02
   1   7  10    1.44    0.91
   1   7  10    2.15    1.21
  -1   7 -10    1.54    1.11
  -1  -7 -10    1.58    1.00
   1  -7  10    1.40    1.04
   1   7  11    1.55    0.95
  -1   7 -11   -0.37    1.07
   1   7  11    0.08    0.77
  -1  -7 -11   -0.21    0.94
   1  -7  11   -0.95    1.38
   1   7  12   10.00    1.90
  -1   7 -12   13.25    2.21
   1   7  12    8.05    1.73
  -1  -7 -12    9.62    1.91
   1  -7  12    9.90    2.08
   1   7  13   -0.85    0.96
  -1   7 -13   -1.26    1.25
   1   7  13    0.16    0.91
  -1  -7 -13    1.35    1.11
   1  -7  13    0.97    1.20
   1   7  14    3.55    1.33
  -1   7 -14    4.09    1.50
  -1  -7 -14    6.39    1.67
   1  -7  14    7.71    1.99
   1   7  15    3.84    1.29
  -1   7 -15    5.13    1.60
  -1  -7 -15    4.10    1.59
   1  -7  15    6.33    1.91
   1   7  16    6.82    1.67
  -1   7 -16   12.49    2.47
   1  -7  16    9.10    2.20
  -1   8  16    0.58    1.03
   1  -8 -16    1.76    1.31
  -1   8  15    1.23    1.08
   1   8 -15    0.63    1.33
   1  -8 -15   -1.12    1.06
  -1  -8  15   -0.05    1.32
  -1   8  14    2.03    1.16
   1   8 -14   -0.23    0.98
   1  -8 -14    1.11    0.92
  -1   8  13    0.68    0.78
   1   8 -13    0.50    1.04
   1  -8 -13    0.32    0.85
  -1  -8  13    1.03    1.00
  -1   8  12    2.49    1.07
   1   8 -12    2.98    1.22
  -1   8  12    3.79    1.42
   1  -8 -12    3.12    1.20
  -1  -8  12    3.11    1.47
  -1   8  11    0.00    0.72
  -1   8  11   -0.80    1.15
   1   8 -11    1.15    1.17
   1  -8 -11    0.77    0.69
  -1  -8  11   -0.51    0.88
  -1   8  10   -0.07    0.95
  -1   8  10   -0.42    0.94
   1   8 -10    0.09    0.98
   1  -8 -10   -0.24    0.93
  -1  -8  10    0.07    0.95
  -1   8   9    0.73    0.87
   1   8  -9    0.68    1.02
  -1   8   9    0.19    0.74
   1  -8  -9    0.44    0.50
   1  -8  -9    0.75    0.65
  -1  -8   9    1.62    1.04
   1   8  -8    5.88    1.32
  -1   8   8    6.97    1.53
   1   8  -8    5.27    1.51
  -1   8   8    7.42    1.59
   1  -8  -8    6.19    1.01
   1  -8  -8    6.13    1.25
  -1  -8   8    6.91    1.61
  -1   8   7    3.81    1.16
   1   8  -7    3.18    1.04
  -1   8   7    3.61    1.38
   1   8  -7    4.14    1.41
   1   8  -7    3.82    0.82
   1  -8  -7    4.39    0.97
   1  -8  -7    6.23    0.97
  -1  -8   7    4.40    1.39
  -1   8   6    5.83    1.31
   1   8  -6    5.61    1.25
  -1   8   6    5.38    1.39
  -1   8   6    6.12    1.52
   1   8  -6    5.80    0.99
   1   8  -6    6.74    1.54
   1  -8  -6    8.21    1.70
   1  -8  -6    5.46    0.91
   1  -8  -6    6.05    1.05
   1  -8  -6    5.10    0.90
  -1  -8   6    6.19    1.50
  -1   8   5    9.11    1.57
   1   8  -5    9.78    1.52
  -1   8   5   11.10    1.87
  -1   8   5    8.20    1.61
   1   8  -5    9.88    1.28
   1   8  -5    8.06    1.56
   1  -8  -5    9.31    1.17
   1  -8  -5   11.25    1.84
   1  -8  -5    9.14    1.21
  -1  -8   5    8.19    1.58
   1   8  -4   20.24    2.02
   1   8  -4   16.60    1.65
   1   8  -4   17.10    2.06
  -1   8   4   18.45    2.14
  -1   8   4   17.12    2.13
   1  -8  -4   16.74    1.39
   1  -8  -4   15.39    2.06
   1  -8  -4   19.36    1.70
  -1  -8   4   18.44    2.18
   1   8  -3    8.99    1.37
  -1   8   3    7.71    1.12
  -1   8   3    9.01    1.55
  -1   8   3    9.98    1.65
  -1   8   3    7.84    1.13
   1   8  -3    5.93    1.37
   1   8  -3    7.76    1.23
   1  -8  -3    9.00    0.94
   1  -8  -3    8.71    1.72
  -1  -8   3    6.66    1.39
   1  -8  -3    9.77    1.27
  -1   8   2   25.21    1.81
   1   8  -2   23.11    2.10
   1   8  -2   23.53    2.27
  -1   8   2   22.68    1.93
  -1   8   2   20.87    2.18
   1   8  -2   24.94    2.13
  -1   8   2   26.25    2.44
   1  -8  -2   24.74    2.59
  -1  -8   2   23.69    2.32
   1  -8  -2   24.00    2.02
   1   8  -1    1.91    0.83
  -1   8   1    2.91    1.04
  -1   8   1    2.11    1.01
  -1   8   1    2.87    0.93
  -1   8   1    3.29    0.73
   1   8  -1    1.68    0.83
   1   8  -1    1.59    0.77
  -1  -8   1    1.20    0.51
   1  -8  -1    1.97    1.22
   1  -8  -1    3.46    0.95
  -1  -8   1    2.73    0.96
   1   8   0    4.85    1.09
  -1   8   0    6.05    0.96
  -1   8   0    5.06    1.15
   1   8   0    5.55    1.32
   1   8   0    4.29    1.10
  -1   8   0    5.47    1.25
  -1   8   0    4.15    1.12
   1   8   0    5.44    1.15
  -1  -8   0    4.68    0.78
  -1  -8   0    4.16    1.29
  -1  -8   0    5.10    1.10
   1  -8   0    4.72    1.07
   1   8   1   13.32    1.61
  -1   8  -1   14.51    1.40
  -1   8  -1   13.14    1.69
   1   8   1   12.36    1.70
  -1   8  -1   15.57    1.80
  -1   8  -1   11.38    1.60
   1   8   1   11.95    1.79
   1   8   1   13.28    1.59
  -1  -8  -1   13.74    2.01
  -1  -8  -1   13.96    1.28
   1  -8   1   12.48    1.66
  -1  -8  -1   15.91    1.79
  -1   8  -2   22.58    1.79
   1   8   2   24.03    2.07
  -1   8  -2   21.23    2.01
   1   8   2   23.78    1.99
  -1   8  -2   23.95    2.31
   1   8   2   27.94    2.58
  -1   8  -2   24.00    2.12
  -1  -8  -2   25.38    2.64
  -1  -8  -2   23.98    1.41
  -1  -8  -2   26.00    1.72
  -1  -8  -2   26.08    2.14
   1  -8   2   25.78    2.39
   1   8   3   16.83    2.03
  -1   8  -3   19.25    1.66
   1   8   3   16.03    1.77
  -1   8  -3   17.65    1.83
   1   8   3   16.48    2.13
  -1   8  -3   16.08    1.69
  -1   8  -3   17.69    2.08
  -1  -8  -3   18.20    1.49
  -1  -8  -3   19.60    1.47
  -1  -8  -3   18.78    2.29
  -1  -8  -3   17.27    1.75
   1  -8   3   15.53    2.02
   1   8   4   24.00    2.40
  -1   8  -4   25.15    1.98
   1   8   4   20.71    2.04
  -1   8  -4   20.65    1.92
   1   8   4   20.77    2.38
  -1   8  -4   22.11    1.86
  -1   8  -4   22.12    2.36
  -1  -8  -4   23.28    2.51
  -1  -8  -4   24.01    1.77
  -1  -8  -4   23.85    1.75
  -1  -8  -4   21.30    1.87
   1  -8   4   24.95    2.49
   1   8   5   22.89    2.32
   1   8   5   23.09    2.19
  -1   8  -5   23.23    1.98
  -1   8  -5   21.19    1.88
  -1   8  -5   20.15    2.29
   1   8   5   20.62    2.45
  -1   8  -5   22.84    1.83
  -1  -8  -5   20.61    2.43
  -1  -8  -5   22.77    1.78
  -1  -8  -5   23.64    1.92
   1  -8   5   20.92    2.40
  -1   8  -6   24.52    2.10
   1   8   6   22.29    2.37
  -1   8  -6   23.76    1.97
  -1   8  -6   23.66    1.75
   1   8   6   21.19    2.51
  -1   8  -6   26.96    2.75
  -1  -8  -6   23.02    2.05
  -1  -8  -6   24.79    2.66
   1  -8   6   23.18    2.54
   1   8   7    2.36    1.15
  -1   8  -7    1.49    0.69
  -1   8  -7    1.26    1.05
   1   8   7    2.82    1.16
  -1   8  -7    2.64    0.78
  -1  -8  -7    2.04    0.88
   1  -8   7    2.26    1.17
   1   8   8   12.79    1.96
  -1   8  -8   13.50    2.17
   1   8   8   13.52    2.15
  -1  -8  -8   14.36    1.87
   1  -8   8   11.60    1.99
   1   8   9    1.93    1.06
  -1   8  -9    3.78    1.45
   1   8   9    3.88    1.30
  -1  -8  -9    1.90    0.97
   1  -8   9    2.90    1.36
   1   8  10    8.05    1.71
   1   8  10    6.71    1.67
  -1   8 -10   12.01    2.15
  -1  -8 -10    7.38    1.49
   1  -8  10    7.12    1.86
   1   8  11   -0.22    0.78
  -1   8 -11    1.81    1.07
   1   8  11   -0.94    1.26
  -1  -8 -11    0.78    0.98
   1  -8  11   -0.30    1.00
   1   8  12    1.58    1.00
  -1   8 -12    1.94    1.26
   1   8  12    1.46    1.03
  -1  -8 -12    3.72    1.39
   1  -8  12    2.34    1.38
   1   8  13    2.04    1.20
  -1   8 -13    1.02    1.14
   1   8  13    3.03    1.30
  -1  -8 -13    4.07    1.51
   1  -8  13    2.25    1.40
   1   8  14    1.13    1.11
   1   8  14    0.63    0.73
  -1   8 -14    0.15    1.16
  -1  -8 -14    0.04    0.82
   1  -8  14    1.72    1.33
  -1  -8 -15   -3.09    1.41
   1  -9 -15    5.50    1.69
  -1   9  14   -0.24    0.77
   1   9 -14    0.67    1.11
   1  -9 -14   -0.18    0.77
  -1  -9  14   -2.75    1.50
  -1   9  13    7.54    1.67
   1   9 -13    5.61    1.77
   1  -9 -13    7.95    1.80
  -1  -9  13    3.68    1.54
  -1   9  12    2.15    1.05
   1   9 -12    1.41    1.34
   1  -9 -12    2.43    1.02
  -1  -9  12   -1.14    1.12
  -1   9  11   10.26    1.92
   1   9 -11    7.76    1.91
  -1   9  11   10.19    2.07
   1  -9 -11    6.78    1.50
  -1  -9  11    8.46    1.93
  -1   9  10    1.18    1.05
   1   9 -10   -0.44    0.80
  -1   9  10   -0.29    0.93
   1   9 -10   -0.90    1.08
   1  -9 -10    0.32    0.54
  -1  -9  10    1.30    1.06
  -1   9   9   12.45    2.04
   1   9  -9   13.72    1.94
   1   9  -9   10.82    1.99
  -1   9   9   13.59    2.32
   1  -9  -9   12.50    1.75
  -1  -9   9   13.85    2.32
   1   9  -8    0.83    0.74
  -1   9   8   -0.06    0.95
   1   9  -8    0.89    0.86
  -1   9   8   -0.33    0.80
   1  -9  -8   -0.19    0.66
  -1  -9   8    0.65    0.84
  -1   9   7   17.71    2.27
   1   9  -7   15.48    1.97
   1   9  -7   15.47    2.24
  -1   9   7   19.05    2.54
   1  -9  -7   20.69    2.57
  -1  -9   7   13.15    2.16
   1   9  -6    4.74    1.19
  -1   9   6    4.06    1.26
   1   9  -6    3.07    0.93
  -1   9   6    4.39    1.36
   1   9  -6    2.80    1.31
   1   9  -6    3.84    0.93
   1  -9  -6    4.24    1.45
  -1  -9   6    2.96    1.27
   1   9  -5   18.88    2.02
  -1   9   5   17.76    2.34
   1   9  -5   19.78    1.91
   1   9  -5   19.14    1.98
   1   9  -5   23.50    2.60
  -1   9   5   16.61    2.32
   1  -9  -5   17.78    2.39
  -1  -9   5   20.33    2.47
   1  -9  -5   19.10    1.77
   1   9  -4    2.80    0.94
   1   9  -4    2.18    0.76
   1   9  -4    3.58    1.03
   1   9  -4    0.89    0.78
  -1   9   4    2.36    1.06
  -1   9   4    1.51    1.06
   1  -9  -4    1.58    1.08
   1  -9  -4    2.65    0.80
  -1  -9   4    3.85    1.27
   1   9  -3    6.94    1.30
   1   9  -3    5.71    1.23
  -1   9   3    6.12    1.52
  -1   9   3    7.98    1.19
   1   9  -3    7.29    1.53
  -1   9   3    8.96    1.70
  -1   9   3    7.55    1.23
   1   9  -3    6.57    1.19
   1  -9  -3    7.31    1.66
  -1  -9   3    6.19    1.45
   1  -9  -3    7.31    1.26
   1   9  -2    0.98    0.76
  -1   9   2    1.63    0.63
  -1   9   2    1.96    1.01
  -1   9   2    2.73    1.05
   1   9  -2    1.31    0.76
   1   9  -2    2.00    0.80
  -1   9   2    1.38    0.82
   1   9  -2    1.21    0.74
   1  -9  -2    2.27    1.02
   1  -9  -2    2.04    0.84
  -1  -9   2    0.35    0.86
   1   9  -1    1.08    0.97
  -1   9   1    0.45    0.79
   1   9  -1    0.77    0.84
   1   9  -1    0.49    0.89
  -1   9   1    0.75    0.68
  -1   9   1    1.00    0.96
  -1   9   1    0.57    0.51
   1   9  -1    1.00    0.69
   1  -9  -1    0.76    0.64
  -1  -9   1    1.45    0.93
  -1   9   0    0.52    0.77
   1   9   0    0.72    0.95
  -1   9   0    0.13    0.72
   1   9   0    0.21    0.77
  -1   9   0    0.13    0.44
  -1   9   0    0.59    0.69
   1   9   0   -0.42    0.69
  -1  -9   0   -0.50    0.81
   1  -9   0    0.69    0.86
  -1   9  -1    1.63    0.61
   1   9   1    0.13    0.99
  -1   9  -1    0.76    0.86
  -1   9  -1    0.67    0.87
  -1   9  -1   -0.07    0.71
   1   9   1    1.01    0.74
   1   9   1    1.06    0.70
  -1  -9  -1    3.44    1.28
  -1  -9  -1    1.59    0.73
   1  -9   1    0.47    0.71
  -1   9  -2    1.33    0.77
   1   9   2    1.12    0.70
   1   9   2    0.88    0.96
  -1   9  -2    2.29    1.10
  -1   9  -2    1.20    0.76
  -1  -9  -2    1.41    1.07
   1  -9   2    1.36    0.89
  -1  -9  -2    1.55    0.83
  -1   9  -3    0.42    0.60
  -1   9  -3    1.16    0.78
   1   9   3    1.40    0.76
  -1   9  -3    1.72    1.00
   1   9   3    1.65    0.98
  -1  -9  -3    1.29    1.15
   1  -9   3    1.39    0.91
  -1  -9  -3    1.78    0.79
   1   9   4   -0.35    0.82
   1   9   4    0.19    0.94
  -1   9  -4   -0.64    0.63
  -1   9  -4    0.57    0.99
   1   9   4    0.22    0.63
  -1   9  -4   -0.03    0.57
  -1  -9  -4    0.55    0.92
   1  -9   4   -0.67    0.95
  -1  -9  -4   -0.02    0.53
   1   9   5   -0.67    0.93
   1   9   5   -0.40    0.82
  -1   9  -5    0.04    1.00
  -1   9  -5    0.27    0.50
  -1   9  -5    0.55    0.58
   1   9   5    0.41    0.78
  -1  -9  -5   -0.32    0.87
   1  -9   5    1.17    1.08
  -1  -9  -5   -0.28    0.59
   1   9   6    0.65    0.99
  -1   9  -6    0.30    0.49
  -1   9  -6    1.89    1.17
   1   9   6   -0.59    1.21
  -1  -9  -6    1.61    1.08
   1  -9   6   -1.26    1.00
   1   9   7    0.41    0.94
  -1   9  -7    0.30    0.85
   1   9   7    1.06    1.13
  -1  -9  -7    2.26    1.33
   1  -9   7    0.25    1.07
   1   9   8   -0.69    1.02
  -1   9  -8   -2.07    1.09
   1   9   8    0.87    1.12
  -1  -9  -8    1.17    1.12
  -1  -9  -8    0.24    0.59
   1  -9   8   -0.60    1.10
   1   9   9    1.36    0.92
   1   9   9    1.77    1.13
  -1   9  -9    1.53    1.05
  -1  -9  -9    0.34    0.66
   1  -9   9    1.43    1.20
   1   9  10    1.22    1.07
  -1   9 -10    1.49    0.97
   1   9  10    2.55    1.23
  -1  -9 -10    2.69    1.03
   1  -9  10    2.37    1.22
   1   9  11    5.35    1.48
  -1   9 -11    5.09    1.73
   1   9  11    5.03    1.66
  -1  -9 -11    4.53    1.29
   1  -9  11    3.65    1.43
   1   9  12    2.99    1.19
  -1   9 -12    2.28    1.36
   1   9  12    1.99    1.19
  -1  -9 -12    2.75    1.17
   1  -9  12    2.68    1.52
   1   9  13    2.18    1.28
  -1   9 -13    4.17    1.67
   1   9  13    4.94    1.51
  -1  -9 -13    4.04    1.41
   1  -9  13    2.64    1.45
  -1  -9 -14    0.79    0.73
   1  10 -12   -0.16    0.93
  -1  10  12    1.32    1.11
  -1 -10  12    1.64    1.34
  -1  10  11   -0.47    0.88
  -1  10  11    0.21    0.70
   1  10 -11    1.39    1.08
   1 -10 -11   -0.21    1.00
  -1 -10  11    0.46    1.04
  -1  10  10    5.28    1.63
   1  10 -10    2.27    1.28
  -1  10  10    4.49    1.66
   1 -10 -10    3.59    1.48
  -1 -10  10    2.29    1.18
  -1  10   9   -0.49    0.85
   1  10  -9    2.18    1.29
  -1  10   9    2.38    1.45
   1 -10  -9    0.68    1.08
  -1 -10   9    0.28    0.92
  -1  10   8   -0.62    0.95
   1  10  -8   -1.02    1.14
  -1  10   8   -0.25    1.20
   1 -10  -8    0.27    0.98
  -1 -10   8    0.41    1.04
  -1  10   7    0.04    0.77
   1  10  -7    1.17    1.11
   1 -10  -7   -1.95    1.09
  -1 -10   7    1.07    1.11
   1  10  -6    6.58    1.64
  -1  10   6    6.68    1.74
   1 -10  -6    7.18    1.78
  -1 -10   6    6.94    1.65
  -1  10   5   -1.84    1.29
   1  10  -5    1.81    0.88
   1  10  -5   -0.60    0.95
   1 -10  -5    0.71    1.32
  -1 -10   5   -0.21    0.72
   1  10  -4    5.87    1.54
  -1  10   4    2.98    1.15
  -1  10   4    4.02    1.39
   1  10  -4    4.52    1.20
   1 -10  -4    6.25    1.79
  -1 -10   4    6.76    1.56
  -1  10   3    0.51    0.79
  -1  10   3    0.30    1.09
   1  10  -3    1.77    0.97
   1  10  -3    0.83    0.87
  -1  10   3   -0.02    0.66
   1 -10  -3    0.61    0.94
   1 -10  -3    2.69    0.86
  -1 -10   3    0.14    0.74
   1  10  -2    7.52    1.38
  -1  10   2    6.87    1.60
   1  10  -2    5.78    1.39
  -1  10   2    5.64    1.23
  -1  10   2    8.96    1.74
   1  10  -2    6.30    1.42
   1 -10  -2    6.20    1.60
  -1 -10   2    6.23    1.46
   1 -10  -2    6.61    1.36
   1  10  -1    0.95    0.68
  -1  10   1    0.79    1.08
  -1  10   1   -0.14    0.71
   1  10  -1   -0.42    0.87
   1  10  -1   -0.76    0.96
  -1  10   1   -0.35    0.86
   1 -10  -1    0.45    0.61
  -1 -10   1   -0.18    0.68
  -1  10   0   13.27    1.90
  -1  10   0   12.92    1.97
   1  10   0   15.44    2.17
  -1  10   0   14.58    2.12
   1  10   0   14.06    1.85
   1  10   0   16.15    1.90
   1 -10   0   18.88    2.23
  -1 -10   0   13.41    1.89
   1  10   1   -0.23    0.92
  -1  10  -1   -0.01    0.74
  -1  10  -1   -0.32    0.78
  -1  10  -1   -0.76    0.94
   1  10   1   -0.15    0.57
   1  10   1   -0.35    0.87
   1 -10   1    0.52    0.73
  -1 -10  -1    0.17    0.66
  -1  10  -2    6.88    1.42
   1  10   2    7.95    1.42
  -1  10  -2   10.14    1.79
  -1  10  -2    9.08    1.63
   1  10   2    7.28    1.65
  -1 -10  -2    8.92    1.98
   1 -10   2    6.37    1.46
  -1 -10  -2    9.78    1.59
  -1  10  -3   -0.69    0.86
  -1  10  -3   -0.80    0.70
  -1  10  -3    0.90    0.91
   1  10   3    0.56    0.71
  -1 -10  -3    0.44    0.98
   1 -10   3   -0.18    0.82
  -1 -10  -3    0.38    0.60
   1  10   4   22.68    2.34
  -1  10  -4   22.89    2.24
  -1  10  -4   25.32    2.79
   1  10   4   20.80    2.69
  -1  10  -4   21.59    2.23
  -1 -10  -4   22.49    2.82
   1 -10   4   22.30    2.64
  -1 -10  -4   20.91    2.16
  -1  10  -5   -0.95    0.68
   1  10   5   -0.30    0.85
  -1  10  -5    0.39    0.92
  -1 -10  -5   -0.48    0.99
   1 -10   5   -0.36    0.76
   1  10   6   11.16    2.04
   1  10   6   13.27    2.31
  -1  10  -6   10.90    2.05
  -1 -10  -6    6.14    1.69
   1 -10   6   10.25    2.00
   1  10   7    0.31    0.94
  -1  10  -7    0.40    0.91
   1  10   7    0.15    0.94
  -1 -10  -7   -0.30    1.03
   1 -10   7   -0.26    0.94
   1  10   8    4.56    1.52
   1  10   8    7.89    1.85
  -1  10  -8    3.31    1.30
  -1 -10  -8    4.70    1.47
   1 -10   8    3.10    1.34
   1  10   9    0.87    1.06
  -1  10  -9   -1.17    1.17
   1  10   9    0.19    0.92
  -1 -10  -9    1.01    1.10
   1 -10   9    1.44    1.17
   1  10  10    1.89    1.26
   1  10  10    1.84    1.24
  -1  10 -10   -0.44    1.05
  -1 -10 -10    2.69    1.57
   1 -10  10   -0.13    1.08
   1  10  11   -1.40    1.15
   1  10  11    0.05    0.63
   1 -10  11   -2.53    1.41
   1  11 -10   -0.41    0.90
  -1  11  10    2.29    1.38
  -1  11  10    0.59    0.90
  -1 -11  10    0.86    1.08
  -1  11   9    3.00    1.43
   1  11  -9    3.28    1.40
   1 -11  -9    0.50    1.05
  -1 -11   9    3.57    1.59
   1  11  -8    1.62    1.12
  -1  11   8    0.86    1.02
   1 -11  -8    0.55    1.07
  -1 -11   8    3.48    1.43
   1  11  -7    3.99    1.52
  -1  11   7    5.70    1.67
   1 -11  -7    5.75    1.79
  -1 -11   7    3.79    1.40
   1  11  -6    0.62    1.10
  -1  11   6   -1.56    1.17
   1 -11  -6    1.34    1.34
  -1 -11   6    0.68    0.98
   1  11  -5    0.79    1.14
  -1  11   5    2.32    1.17
   1 -11  -5    1.68    1.26
  -1 -11   5    2.73    1.25
   1  11  -4    0.11    0.91
   1  11  -4   -0.75    0.83
  -1  11   4   -0.52    1.19
   1 -11  -4    0.56    1.09
  -1 -11   4   -1.52    1.08
  -1  11   3    3.69    1.26
   1  11  -3    2.60    1.13
   1  11  -3    2.37    1.35
  -1  11   3    2.90    1.23
   1 -11  -3    3.99    1.36
  -1 -11   3    2.80    1.12
  -1  11   2   -2.78    1.32
   1  11  -2    0.07    0.93
  -1  11   2   -1.84    1.14
   1  11  -2   -0.67    0.97
  -1  11   2    0.18    0.91
  -1 -11   2    1.20    0.89
  -1  11   1    1.87    0.98
  -1  11   1    1.70    1.01
  -1  11   1    1.34    0.95
   1  11  -1    2.32    1.07
   1  11  -1    3.45    1.37
   1 -11  -1    1.28    0.83
  -1 -11   1    0.52    0.83
  -1  11   0   -0.88    0.92
  -1  11   0    1.33    0.91
   1  11   0    0.38    0.69
   1  11   0    0.00    0.85
  -1  11   0    0.72    0.77
  -1 -11   0    0.17    0.76
   1 -11   0   -0.68    0.71
  -1  11  -1    1.49    0.88
  -1  11  -1   -0.25    0.74
  -1  11  -1   -0.76    0.78
   1  11   1    0.10    1.07
   1 -11   1   -0.32    0.85
  -1 -11  -1    0.43    0.66
  -1  11  -2   -0.75    0.99
  -1  11  -2    0.50    0.74
   1  11   2   -0.66    1.04
  -1  11  -2    0.51    0.87
  -1 -11  -2    0.16    0.51
   1 -11   2    0.87    0.71
  -1  11  -3    1.01    0.76
  -1  11  -3    1.70    1.09
  -1  11  -3    3.02    1.01
   1  11   3    1.04    1.14
  -1 -11  -3    1.82    1.33
   1 -11   3    0.90    0.91
  -1  11  -4    0.70    0.77
  -1  11  -4    0.41    0.91
   1  11   4    0.73    1.11
  -1 -11  -4    1.50    1.24
   1 -11   4    1.20    1.03
  -1  11  -5    0.75    1.01
   1  11   5    0.03    1.00
  -1 -11  -5    0.37    1.22
   1 -11   5   -0.60    0.91
   1  11   6    2.02    1.22
  -1  11  -6    1.29    1.23
  -1 -11  -6    0.28    0.97
   1 -11   6    0.08    0.86
  -1  11  -7    0.06    1.01
   1  11   7    0.95    1.25
  -1 -11  -7    0.39    1.10
   1 -11   7   -0.01    0.59
   1  11   8   -0.14    1.11
  -1  11  -8   -0.92    0.97
   1  11   8   -2.10    1.32
  -1 -11  -8    1.70    1.47
   1 -11   8   -0.18    0.86
   1  11   9    1.46    1.07
  -1  11  -9    1.85    1.29
   1  11   9    2.16    1.57
  -1 -11  -9    1.95    1.42
   1 -11   9    1.35    1.20
  -1  12   7   -0.41    1.13
   1  12  -7   -0.31    0.90
  -1 -12   7    1.97    1.40
   1  12  -6   -0.46    1.06
   1 -12  -6    1.94    1.17
  -1 -12   6   -0.92    0.96
   1  12  -5    3.43    1.37
  -1  12   5    1.60    1.36
  -1 -12   5    3.19    1.32
   1  12  -4    2.01    1.26
  -1  12   4    0.37    0.73
   1 -12  -4    0.09    1.12
  -1 -12   4    0.96    1.05
  -1  12   3    3.10    1.50
   1  12  -3    2.26    1.28
   1  12  -3    2.15    1.12
  -1 -12   3    2.29    1.12
  -1  12   2    0.63    0.90
   1  12  -2    3.07    1.33
   1  12  -2   -0.11    1.00
  -1 -12   2    2.21    1.08
   1  12  -1    0.25    0.96
   1  12  -1    1.83    1.01
  -1  12   1   -1.70    1.11
  -1 -12   1    1.30    0.98
   1  12   0    5.87    1.44
   1  12   0    4.58    1.49
  -1  12   0    6.34    1.59
  -1  12   0    7.73    1.74
  -1 -12   0    3.31    1.14
   1  12   1   -2.43    1.32
  -1  12  -1   -0.30    0.78
  -1  12  -1   -0.64    1.21
  -1  12  -1   -0.40    0.94
   1 -12   1    0.00    0.96
  -1  12  -2    3.97    1.26
  -1  12  -2    5.47    1.64
   1  12   2    7.12    1.93
   1 -12   2    7.56    1.76
  -1  12  -3    0.17    0.79
   1  12   3    1.80    1.22
   1 -12   3    2.49    1.12
   1  12   4    2.91    1.38
  -1  12  -4    0.97    1.04
   1 -12   4    1.60    1.22
  -1  12  -5    3.94    1.39
   1  12   5    6.37    1.83
  -1 -12  -5    2.43    1.27
   1 -12   5    3.72    1.55
  -1  12  -6    3.64    1.52
   1  12   6    4.76    1.65
   1 -12   6    0.60    0.82
  -1  12  -7   -1.16    1.10
   1 -12   7    0.43    0.97
   1  13  -4    1.33    1.14
  -1 -13   4   -0.58    0.77
  -1  13   3   -0.10    0.82
   1  13  -3   -1.51    1.16
  -1 -13   3   -1.97    1.17
  -1  13   2   -2.24    1.28
   1  13  -2    0.40    0.86
  -1 -13   2   -0.21    0.72
   1  13  -1    2.48    1.32
  -1  13   1   -1.04    1.12
   1  13   0    4.53    1.59
  -1  13   0   -3.07    1.32
   1  13   1    1.73    1.13
   1  13   2    1.59    1.29
  -1  13  -3    1.36    1.17
   1 -13   3    1.66    1.07
  -1  13  -4    0.10    0.88
   1 -13   4   -0.41    0.85
  -2   0  21    0.52    0.97
  -2   0  20   18.52    2.52
  -2   0  20   15.30    2.28
   2   0 -20   17.07    2.76
  -2   0  19   -0.17    0.77
   2   0 -19    1.57    1.02
  -2   0  18   33.25    3.13
  -2   0  18   35.56    3.20
   2   0 -18   34.41    3.53
   2   0 -18   38.36    3.61
  -2   0  17    0.95    0.99
  -2   0  17    2.59    1.25
   2   0 -17    1.95    1.13
   2   0 -17    0.90    1.13
  -2   0  16   39.52    3.07
  -2   0  16   39.84    3.18
   2   0 -16   38.60    2.81
   2   0 -16   39.76    3.46
   2   0 -16   42.83    3.53
  -2   0  16   40.52    2.75
  -2   0  15    0.45    0.93
  -2   0  15    0.13    0.84
   2   0 -15    1.11    0.83
   2   0 -15    0.11    0.90
   2   0 -15    0.40    0.80
  -2   0  15    2.72    0.85
  -2   0  14   33.45    2.55
  -2   0  14   32.51    2.66
   2   0 -14   35.27    2.50
   2   0 -14   36.24    2.98
  -2   0  14   33.91    2.34
  -2   0  13    0.69    0.67
  -2   0  13    0.58    0.90
   2   0 -13    0.18    0.55
   2   0 -13    0.70    0.96
  -2   0  13    0.94    0.61
  -2   0  12    7.25    1.18
  -2   0  12    7.03    1.29
   2   0 -12    6.74    1.08
   2   0 -12    7.77    1.43
  -2   0  12    6.41    0.98
  -2   0  11    0.15    0.67
  -2   0  11   -0.02    0.53
   2   0 -11    0.20    0.54
   2   0 -11    0.23    0.66
  -2   0  11    0.43    0.56
  -2   0  10   20.46    1.59
  -2   0  10   17.20    1.63
   2   0 -10   19.00    1.54
   2   0 -10   20.38    1.87
  -2   0  10   20.68    1.53
  -2   0   9   -0.24    0.48
   2   0  -9    0.05    0.38
   2   0  -9    0.31    0.23
   2   0  -9    0.15    0.64
  -2   0   9    0.17    0.22
  -2   0   9   -0.30    0.42
  -2   0   8    2.59    0.67
  -2   0   8    2.36    0.58
   2   0  -8    2.33    0.56
   2   0  -8    2.77    0.45
   2   0  -8    2.43    0.77
  -2   0   8    1.95    0.51
  -2   0   8    1.93    0.37
  -2   0   7   -0.07    0.41
   2   0  -7    0.36    0.21
   2   0  -7    0.22    0.35
   2   0  -7    0.25    0.53
  -2   0   7   -0.26    0.35
  -2   0   7   -0.04    0.19
   2   0  -7    0.33    0.27
  -2   0   6   -0.08    0.30
   2   0  -6   -0.18    0.30
  -2   0   6    0.38    0.21
   2   0  -6    0.10    0.18
   2   0  -6    0.07    0.44
  -2   0   6    0.05    0.29
  -2   0   6    0.12    0.17
   2   0  -6    0.24    0.23
  -2   0   5    0.65    0.23
   2   0  -5    0.34    0.28
   2   0  -5    0.32    0.19
  -2   0   5    0.31    0.24
   2   0  -5    0.30    0.38
  -2   0   5   -0.02    0.24
   2   0  -5    0.32    0.21
  -2   0   5    0.24    0.20
  -2   0   4    2.75    0.32
  -2   0   4    2.60    0.36
   2   0  -4    2.25    0.31
   2   0  -4    2.57    0.37
   2   0  -4    2.58    0.47
  -2   0   4    2.65    0.45
  -2   0   4    2.57    0.36
  -2   0   4    2.81    0.35
  -2   0   3    0.81    0.16
   2   0  -3    0.93    0.22
   2   0  -3    1.39    0.25
  -2   0   3    1.14    0.23
  -2   0   3    1.38    0.25
   2   0  -3    0.89    0.29
   2   0  -3    1.46    0.37
  -2   0   3    0.72    0.23
   2   0  -3    1.10    0.26
  -2   0   2  109.62    1.58
   2   0  -2  117.04    2.10
  -2   0   2  110.78    2.06
   2   0  -2  111.95    1.80
  -2   0   2  118.18    1.86
   2   0  -1    0.01    0.19
   2   0  -1    0.38    0.20
   2   0  -1   -0.04    0.16
  -2   0   1    0.31    0.21
  -2   0   1    0.07    0.16
   2   0   0   39.61    1.09
  -2   0   0   39.05    1.10
   2   0   0   41.79    1.37
  -2   0   0   36.91    1.30
   2   0   0   38.76    1.05
  -2   0   0   38.40    1.05
  -2   0  -1    0.93    0.23
   2   0   1    0.11    0.21
   2   0   1    0.16    0.26
  -2   0  -1    0.15    0.32
  -2   0  -1    0.26    0.17
   2   0   1    0.27    0.19
  -2   0  -1    0.03    0.21
   2   0   2  642.53    5.55
  -2   0  -2  632.56    5.61
  -2   0  -2  620.13    6.01
   2   0   2  664.61    6.18
  -2   0  -2  670.28    5.74
   2   0   2  635.69    4.35
  -2   0  -2  650.90    4.46
   2   0   3    0.82    0.24
  -2   0  -3    0.79    0.36
   2   0   3    0.46    0.35
   2   0   3    0.24    0.26
  -2   0  -3   -0.02    0.45
   2   0   3    0.47    0.34
   2   0   3    0.16    0.20
  -2   0  -3    0.21    0.30
   2   0   4  185.76    2.65
  -2   0  -4  196.88    4.15
   2   0   4  191.12    3.68
   2   0   4  192.54    2.62
   2   0   5    0.38    0.33
   2   0   5   -0.02    0.25
  -2   0  -5   -0.02    0.58
   2   0   5    0.26    0.25
   2   0   5    0.98    0.55
   2   0   6  332.32    4.54
   2   0   6  343.20    4.27
  -2   0  -6  354.07    6.58
   2   0   6  342.02    3.79
   2   0   6  353.88    5.78
   2   0   7    0.37    0.71
   2   0   7    0.75    0.44
   2   0   7   -0.07    0.30
  -2   0  -7    0.48    0.69
   2   0   7    0.43    0.62
   2   0   7    0.15    0.25
   2   0   8  110.36    3.14
   2   0   8  113.14    3.96
   2   0   8  113.99    2.73
  -2   0  -8  112.70    4.25
   2   0   8  113.19    2.33
   2   0   8  109.72    3.65
   2   0   9    0.33    0.74
   2   0   9    0.88    0.55
  -2   0  -9    1.12    1.10
   2   0   9    0.64    0.69
   2   0   9    0.06    0.28
   2   0  10   59.40    2.63
   2   0  10   54.56    3.10
  -2   0 -10   64.83    3.66
   2   0  10   62.16    3.07
   2   0  10   63.88    1.80
   2   0  11    1.96    0.82
   2   0  11    1.49    0.97
  -2   0 -11    0.77    1.26
   2   0  11    1.30    0.95
   2   0  11    0.68    0.36
   2   0  12   79.29    4.09
   2   0  12   82.18    3.48
  -2   0 -12   81.42    4.45
   2   0  13    0.01    0.90
   2   0  13    1.22    0.79
  -2   0 -13    0.40    1.04
   2   0  14   34.86    2.50
   2   0  14   31.77    2.88
  -2   0 -14   30.81    3.06
  -2   0 -14   34.22    2.92
   2   0  15   -0.13    0.91
  -2   0 -15    0.13    1.01
  -2   0 -15   -1.85    0.90
   2   0  16    5.40    1.47
  -2   0 -16    6.75    1.70
  -2   0 -16    5.81    1.38
   2   0  17   -1.78    1.34
  -2   0 -17   -0.14    1.16
  -2   0 -17   -0.66    0.90
   2   0  18    3.37    1.51
  -2   0 -18    0.50    1.00
  -2   1  21   -0.72    0.87
  -2  -1  21    0.98    0.94
  -2  -1  20    1.50    0.92
  -2   1  20   -0.24    0.94
  -2   1  20   -0.30    0.83
  -2  -1  20   -0.95    0.97
   2  -1 -20   -0.90    1.40
   2   1 -20   -0.69    0.98
  -2   1  19    1.97    1.12
  -2  -1  19    0.59    0.96
  -2  -1  19   -1.83    0.99
  -2   1  19   -0.43    0.77
   2   1 -19   -0.85    1.06
   2  -1 -19   -0.68    0.96
   2  -1 -19    0.89    1.38
  -2  -1  18    0.33    0.88
  -2   1  18   -0.45    0.86
  -2  -1  18    0.91    1.01
  -2   1  18    0.29    0.73
   2  -1 -18    1.50    1.26
   2   1 -18   -0.76    1.26
   2  -1 -18   -2.09    1.35
  -2  -1  17    1.34    0.91
  -2   1  17    1.10    0.97
  -2  -1  17    2.08    1.05
  -2   1  17    1.27    0.84
   2   1 -17    0.51    0.75
   2   1 -17    1.02    1.06
   2  -1 -17    2.49    1.25
   2   1 -17    1.75    1.14
   2  -1 -17   -0.10    1.05
  -2  -1  17    0.86    0.80
  -2   1  16    0.34    0.65
  -2   1  16   -0.27    0.71
  -2  -1  16   -0.32    0.81
  -2  -1  16   -0.56    0.88
   2   1 -16   -0.95    0.71
   2  -1 -16   -1.32    1.23
   2   1 -16   -0.65    0.99
   2  -1 -16   -0.13    1.02
   2   1 -16   -0.72    1.05
  -2  -1  16    0.64    0.69
  -2  -1  15   14.15    1.93
  -2   1  15   11.00    1.60
  -2  -1  15   10.82    1.62
  -2   1  15   11.16    1.70
   2   1 -15   11.43    1.63
   2  -1 -15   11.08    1.41
   2   1 -15   13.79    2.05
   2  -1 -15   10.63    1.75
   2  -1 -15   12.29    2.03
   2   1 -15   10.78    1.74
  -2  -1  15   10.55    1.51
  -2   1  14    2.89    0.97
  -2  -1  14    3.24    1.01
  -2   1  14    2.49    0.92
  -2  -1  14    4.00    1.15
   2   1 -14    4.61    1.07
   2  -1 -14    2.53    0.78
   2  -1 -14    3.39    1.26
   2   1 -14    3.16    1.23
  -2   1  14    3.07    0.73
  -2  -1  14    1.95    0.86
  -2   1  13   26.38    2.30
  -2  -1  13   25.10    2.16
  -2   1  13   24.75    2.11
  -2  -1  13   25.25    2.33
   2  -1 -13   27.84    1.98
   2   1 -13   27.57    2.25
   2   1 -13   26.67    2.51
   2  -1 -13   24.90    2.41
  -2  -1  13   23.88    2.06
  -2   1  13   28.55    1.87
  -2   1  12    2.06    0.81
  -2   1  12    2.28    0.91
  -2  -1  12    1.22    0.69
   2   1 -12    2.07    0.79
   2  -1 -12    2.42    0.70
   2   1 -12    2.44    0.99
   2  -1 -12    0.81    0.85
  -2   1  12    1.40    0.56
  -2  -1  12    2.84    0.88
  -2   1  11  100.59    3.66
  -2   1  11   97.42    3.93
   2   1 -11   91.03    2.35
   2  -1 -11   95.39    3.21
   2   1 -11   92.89    3.69
   2   1 -11   90.81    3.96
   2  -1 -11   95.73    3.97
  -2   1  11   97.67    2.03
  -2  -1  11   96.95    3.73
  -2   1  11   92.66    2.97
  -2   1  10   18.17    1.54
  -2   1  10   17.33    1.67
   2   1 -10   15.75    1.51
   2   1 -10   16.57    0.94
   2  -1 -10   17.49    1.32
   2   1 -10   18.92    1.83
   2  -1 -10   17.93    1.70
  -2   1  10   19.22    1.29
  -2   1  10   18.92    0.91
  -2  -1  10   17.44    1.56
  -2   1   9  224.49    4.74
  -2   1   9  227.94    5.34
   2  -1  -9  226.41    4.21
   2   1  -9  231.93    3.18
   2   1  -9  225.58    5.11
   2  -1  -9  225.92    5.35
   2   1  -9  232.34    5.56
  -2   1   9  224.42    3.06
  -2  -1   9  231.90    5.19
  -2   1   9  222.15    3.96
  -2   1   8    9.10    1.16
  -2   1   8    7.17    0.86
   2  -1  -8    9.82    0.84
   2   1  -8    8.65    0.57
   2   1  -8    9.12    1.05
   2   1  -8    7.78    1.14
   2  -1  -8    8.59    1.10
  -2   1   8    8.80    0.60
   2  -1  -8    9.31    0.80
  -2   1   8    8.83    0.77
  -2  -1   8    7.77    0.96
  -2   1   7  267.58    4.39
  -2   1   7  257.55    5.02
   2  -1  -7  258.59    3.66
   2   1  -7  271.14    2.66
  -2   1   7  269.85    4.32
   2   1  -7  277.95    4.96
   2  -1  -7  275.30    5.10
   2   1  -7  268.66    5.10
  -2   1   7  264.39    3.52
  -2   1   7  271.87    3.20
  -2  -1   7  261.25    4.87
   2  -1  -7  259.08    3.70
  -2   1   6   86.18    2.26
  -2   1   6   85.26    2.73
   2  -1  -6   86.97    1.83
   2  -1  -6   87.07    2.38
  -2   1   6   88.74    2.33
   2   1  -6   88.49    1.26
   2   1  -6   86.10    2.60
   2   1  -6   85.88    2.68
   2  -1  -6   83.70    2.62
  -2   1   6   86.40    1.78
  -2  -1   6   87.60    2.65
   2  -1  -6   83.77    1.81
  -2   1   6   86.59    1.77
   2  -1  -6   87.91    1.75
  -2   1   5  378.32    4.21
  -2   1   5  381.36    5.24
   2  -1  -5  389.85    4.30
  -2   1   5  368.67    4.48
   2  -1  -5  372.81    3.08
  -2  -1   5  400.58    5.20
   2   1  -5  388.58    4.99
   2  -1  -5  371.11    4.61
   2  -1  -5  378.83    5.04
   2   1  -5  384.56    5.02
   2  -1  -5  368.08    3.09
  -2   1   5  388.02    3.66
  -2  -1   5  381.54    5.11
   2   1  -5  396.52    5.08
  -2   1   5  381.37    3.09
   2  -1  -5  376.48    3.46
  -2   1   4  114.95    2.65
  -2   1   4  117.61    2.05
   2  -1  -4  125.07    2.12
   2  -1  -4  126.67    2.77
   2   1  -4  116.00    2.52
  -2  -1   4  115.61    2.57
   2  -1  -4  114.80    2.43
  -2   1   4  116.03    2.40
   2   1  -4  112.12    2.42
  -2  -1   4  122.05    2.55
   2  -1  -4  118.37    2.56
   2   1  -4  126.85    3.06
  -2   1   4  124.77    2.04
   2  -1  -4  116.37    1.91
  -2  -1   4  119.94    2.63
   2  -1  -3  262.85    3.61
   2  -1  -3  275.19    2.69
  -2   1   3  256.71    3.57
  -2   1   3  270.96    2.66
   2   1  -3  262.04    3.46
  -2   1   3  267.64    3.51
  -2  -1   3  261.37    3.52
   2  -1  -3  264.54    3.54
  -2  -1   3  264.70    3.25
  -2  -1   3  274.52    4.06
   2   1  -3  276.63    4.09
   2   1  -3  262.96    3.15
   2  -1  -3  260.15    2.88
  -2   1   3  283.67    3.08
  -2   1   2    3.19    0.30
  -2   1   2    2.49    0.37
   2  -1  -2    2.82    0.27
   2  -1  -2    2.63    0.36
  -2  -1   2    2.80    0.29
   2  -1  -2    3.22    0.45
   2   1  -2    4.08    0.46
  -2  -1   2    2.10    0.36
  -2   1   2    3.03    0.43
   2   1  -2    2.54    0.29
   2  -1  -2    3.07    0.32
  -2  -1   2    3.69    0.48
  -2   1   2    3.14    0.38
   2   1  -2    2.37    0.41
   2  -1  -2    2.94    0.38
   2   1  -1  202.68    2.08
   2  -1  -1  213.71    2.56
   2   1  -1  203.06    3.05
  -2  -1   1  199.04    2.12
  -2  -1   1  214.52    2.83
  -2   1   1  200.84    2.98
  -2  -1   1  203.36    2.77
   2   1  -1  203.67    2.57
  -2  -1   1  206.46    2.92
   2   1  -1  201.83    2.87
   2   1  -1  204.70    2.92
   2  -1  -1  214.64    1.94
  -2   1   1  209.64    1.99
   2  -1  -1  207.21    2.13
   2  -1  -1  204.51    2.69
  -2   1   1  213.26    2.24
  -2  -1   1  214.74    2.71
  -2   1   1  208.89    2.51
  -2   1   1  221.93    2.83
  -2  -1   0   52.15    1.59
   2   1   0   62.03    1.70
  -2  -1   0   56.94    1.30
   2   1   0   55.18    1.26
  -2  -1   0   57.86    1.63
  -2   1   0   55.10    1.56
   2   1   0   57.68    1.62
  -2   1   0   60.07    1.34
   2  -1   0   60.22    1.58
   2   1   0   56.48    1.31
  -2   1   0   58.75    1.46
  -2  -1   0   55.94    1.30
   2  -1   0   53.12    1.45
   2  -1   0   56.06    1.39
   2  -1   0   53.90    1.20
  -2  -1  -1  125.84    2.23
   2   1   1  111.07    2.09
  -2   1  -1  119.01    1.77
   2   1   1  124.93    2.54
  -2  -1  -1  119.84    2.54
  -2   1  -1  120.91    2.43
   2   1   1  125.87    2.54
   2  -1   1  123.32    2.38
  -2  -1  -1  118.11    2.48
  -2  -1  -1  116.33    1.77
   2   1   1  118.04    1.77
   2  -1   1  117.29    2.33
  -2   1  -1  122.53    2.44
   2  -1   1  115.14    2.23
   2   1   2   12.82    0.85
  -2  -1  -2   13.76    0.95
  -2  -1  -2   13.02    0.83
   2   1   2   13.88    0.97
  -2  -1  -2   13.59    0.58
   2  -1   2   12.55    0.84
   2   1   2   13.48    0.74
  -2   1  -2   14.32    0.93
   2   1   2   12.34    0.93
  -2  -1  -2   12.35    0.95
   2  -1   2   13.21    0.93
   2   1   2   13.13    0.57
  -2   1  -2   13.84    0.95
  -2  -1  -2   13.10    0.58
   2   1   3  110.11    2.64
  -2  -1  -3  106.98    1.84
   2   1   3  111.84    2.85
  -2   1  -3  107.30    2.69
   2  -1   3  107.62    2.67
  -2  -1  -3  105.70    2.91
   2   1   3  114.86    2.45
   2   1   3  106.93    1.83
  -2  -1  -3  105.99    1.55
   2  -1   3  103.59    2.71
   2   1   3  104.28    1.52
  -2  -1  -4    3.98    0.44
   2   1   4    5.02    0.50
   2   1   4    5.20    0.75
  -2   1  -4    4.65    0.76
  -2  -1  -4    4.01    0.75
   2   1   4    4.47    0.32
   2  -1   4    4.51    0.74
   2   1   5   86.38    2.12
   2   1   5   83.85    2.79
   2  -1   5   87.70    1.25
  -2  -1  -5   87.67    2.79
  -2  -1  -5   86.74    3.19
  -2   1  -5   84.44    2.90
   2   1   5   88.01    1.31
   2  -1   5   84.18    2.88
   2   1   6    0.11    0.30
   2   1   6   -0.01    0.56
   2   1   6    0.03    0.37
  -2   1  -6   -0.24    0.54
  -2  -1  -6   -0.05    0.48
  -2  -1  -6    0.38    0.61
   2   1   6    0.26    0.13
   2  -1   6   -0.09    0.55
   2   1   7    0.56    0.35
   2   1   7    0.49    0.55
   2   1   7    1.03    0.44
  -2   1  -7    1.05    0.67
  -2  -1  -7    0.19    0.56
  -2  -1  -7    0.82    0.68
   2  -1   7   -0.05    0.53
   2   1   7    0.52    0.12
   2   1   8   -0.20    0.35
   2   1   8    0.09    0.60
   2   1   8    0.29    0.39
  -2   1  -8   -0.13    0.68
  -2  -1  -8   -0.44    0.80
   2  -1   8   -0.19    0.56
   2   1   9    8.89    1.30
   2   1   9    7.42    0.92
   2   1   9    7.74    0.94
  -2   1  -9    7.67    1.35
  -2  -1  -9    8.83    1.44
   2  -1   9    8.33    1.25
   2   1  10    0.82    0.81
   2   1  10    1.19    0.51
   2  -1  10    0.47    0.46
   2   1  10    1.46    0.54
  -2  -1 -10   -0.01    0.94
  -2   1 -10    0.55    0.88
   2  -1  10    0.35    0.63
   2  -1  11   14.55    1.46
   2   1  11   16.66    1.89
   2   1  11   15.98    1.49
  -2   1 -11   11.06    1.71
  -2  -1 -11   13.89    1.96
   2  -1  11   14.94    1.73
   2  -1  11   15.32    1.19
   2  -1  12   -0.04    0.56
   2   1  12    0.28    0.56
   2  -1  12   -0.81    0.99
   2   1  12   -0.14    0.88
  -2   1 -12    0.76    0.82
  -2  -1 -12   -0.37    0.95
  -2   1 -12    0.39    0.86
   2  -1  12    0.95    0.83
   2  -1  12    0.43    0.42
   2  -1  13   19.84    2.26
   2   1  13   16.01    2.08
   2  -1  13   18.35    1.80
   2   1  13   18.02    1.73
  -2   1 -13   16.15    2.07
  -2  -1 -13   17.13    2.27
  -2   1 -13   17.97    2.27
   2  -1  13   18.33    2.04
   2   1  14    3.09    0.88
   2  -1  14    2.19    0.85
   2  -1  14    1.40    0.94
   2   1  14    1.59    1.04
  -2   1 -14    3.12    1.20
  -2  -1 -14    1.69    1.10
  -2   1 -14    3.43    1.16
   2  -1  14    2.92    1.04
   2   1  15   18.80    2.40
   2  -1  15   16.21    2.25
  -2   1 -15   16.43    2.22
  -2  -1 -15   17.28    2.13
  -2  -1 -15   18.83    2.63
  -2   1 -15   17.02    2.47
   2  -1  15   17.10    2.17
   2   1  16    1.77    1.11
   2  -1  16    0.62    0.97
  -2  -1 -16    1.37    1.41
  -2   1 -16    2.03    1.38
  -2  -1 -16   -0.03    0.81
  -2   1 -16    2.20    1.06
   2   1  17   16.53    2.45
   2  -1  17   16.14    2.44
  -2  -1 -17   17.29    2.70
  -2   1 -17   20.28    2.83
  -2   1 -17   16.92    2.40
   2  -1  18    6.82    1.78
   2   1  18    8.52    1.94
  -2   1 -18   10.25    2.18
  -2  -1 -18    5.18    1.76
  -2   1 -18    7.63    1.73
  -2   2  21    3.33    1.27
  -2  -2  21    4.34    1.54
  -2   2  20    5.79    1.68
  -2  -2  20    4.25    1.51
  -2  -2  20    7.20    1.86
   2   2 -20    7.84    2.06
   2  -2 -20    7.54    2.09
  -2  -2  19    8.93    1.97
  -2  -2  19    9.83    1.91
  -2   2  19   12.21    2.06
  -2   2  19    8.70    1.80
   2  -2 -19   10.36    2.12
   2  -2 -19   11.97    2.44
   2   2 -19    7.56    1.87
  -2   2  18   13.26    2.03
  -2   2  18   13.81    2.14
  -2  -2  18   11.20    1.96
  -2  -2  18   14.70    2.17
   2   2 -18   12.50    1.97
   2  -2 -18   14.02    2.55
   2  -2 -18   18.29    2.52
   2   2 -18   14.46    2.29
  -2  -2  18   16.01    2.18
  -2  -2  17   13.69    2.13
  -2  -2  17   17.09    2.37
  -2   2  17   12.91    1.95
  -2   2  17   15.00    2.11
   2   2 -17   13.19    1.93
   2  -2 -17   16.55    2.44
   2   2 -17   15.19    2.23
   2  -2 -17   14.60    2.42
  -2  -2  17   12.84    1.91
  -2  -2  16   24.88    2.67
  -2  -2  16   21.53    2.42
  -2   2  16   21.73    2.44
  -2   2  16   26.05    2.60
   2   2 -16   21.68    2.43
   2  -2 -16   22.05    2.59
   2  -2 -16   21.03    2.71
   2   2 -16   23.02    2.63
  -2  -2  16   21.62    2.37
  -2   2  15   12.68    1.85
  -2  -2  15   13.99    2.00
  -2   2  15   13.39    1.80
  -2  -2  15   13.48    1.91
   2   2 -15   15.47    2.02
   2   2 -15   11.85    1.92
   2  -2 -15   14.29    2.04
   2  -2 -15   13.63    2.16
   2   2 -15   14.49    2.05
  -2  -2  15   12.81    1.82
  -2   2  14   18.64    1.94
  -2   2  14   17.23    1.98
   2  -2 -14   16.40    1.49
   2   2 -14   15.88    1.97
   2   2 -14   13.04    1.92
   2   2 -14   15.52    1.97
   2  -2 -14   18.35    2.14
  -2  -2  14   18.06    2.08
  -2   2  13   15.63    1.82
  -2   2  13   13.59    1.61
   2   2 -13   20.43    2.09
   2  -2 -13   18.26    1.48
   2   2 -13   20.93    2.24
   2  -2 -13   18.30    2.08
  -2  -2  13   15.46    1.87
  -2   2  12   29.07    2.30
  -2   2  12   26.56    2.13
   2   2 -12   26.95    2.27
   2  -2 -12   27.00    1.70
   2  -2 -12   24.56    2.23
   2   2 -12   27.88    2.43
  -2  -2  12   26.31    2.28
  -2   2  11    0.32    0.63
  -2   2  11    0.04    0.57
   2   2 -11   -0.24    0.72
   2  -2 -11    0.00    0.39
   2   2 -11    0.07    0.10
   2  -2 -11   -0.04    0.68
   2   2 -11    0.64    0.79
  -2  -2  11    0.38    0.68
  -2   2  10    0.59    0.54
  -2   2  10    0.41    0.63
   2   2 -10    0.75    0.16
   2  -2 -10   -0.04    0.35
   2   2 -10    0.68    0.57
   2  -2 -10    0.36    0.60
   2   2 -10    0.59    0.77
  -2  -2  10    0.38    0.60
  -2   2   9   -0.37    0.53
  -2   2   9   -0.14    0.65
   2  -2  -9    0.32    0.30
   2   2  -9   -0.32    0.62
   2  -2  -9   -0.18    0.64
   2   2  -9   -0.52    0.71
  -2  -2   9   -0.31    0.57
  -2   2   9   -0.12    0.13
   2  -2  -9    0.29    0.22
  -2   2   8    8.30    1.13
  -2   2   8    6.91    0.88
   2  -2  -8    7.64    0.64
   2   2  -8    5.36    0.93
  -2   2   8    6.29    0.89
   2   2  -8    7.69    1.08
   2  -2  -8    6.97    1.01
   2  -2  -8    7.64    0.62
  -2   2   8    6.92    0.51
  -2   2   7   17.23    1.23
  -2   2   7   18.03    1.46
   2  -2  -7   17.97    0.81
  -2   2   7   15.34    1.23
   2   2  -7   17.25    1.43
   2  -2  -7   16.55    1.33
   2   2  -7   17.84    1.43
   2  -2  -7   17.10    0.79
   2  -2  -7   17.24    0.77
  -2   2   7   17.92    0.83
  -2  -2   7   18.07    1.50
  -2   2   6   -0.06    0.52
  -2   2   6   -0.02    0.33
  -2   2   6   -0.19    0.41
   2  -2  -6    0.21    0.16
   2   2  -6    0.52    0.53
   2  -2  -6   -0.04    0.44
   2   2  -6    0.63    0.52
   2  -2  -6    0.51    0.17
  -2   2   6    0.05    0.18
  -2  -2   6    0.89    0.55
   2  -2  -6    0.16    0.19
  -2   2   5    0.59    0.32
  -2   2   5    1.80    0.59
   2   2  -5    1.00    0.50
  -2   2   5    0.86    0.44
   2   2  -5    0.76    0.44
   2  -2  -5    0.51    0.42
  -2  -2   5    0.58    0.49
   2  -2  -5    0.98    0.28
  -2   2   4   26.53    1.19
  -2   2   4   25.68    1.39
   2  -2  -4   27.11    1.19
  -2   2   4   26.97    1.43
   2   2  -4   26.33    1.44
  -2  -2   4   27.73    1.28
   2   2  -4   26.69    1.26
   2  -2  -4   28.42    1.08
  -2  -2   4   26.94    1.50
   2  -2  -3   98.43    2.08
  -2   2   3   93.65    2.07
  -2  -2   3   88.64    1.44
   2   2  -3   95.46    2.53
   2  -2  -3   97.45    2.57
  -2   2   3   94.47    2.54
  -2  -2   3   95.82    2.01
   2   2  -3   93.95    1.99
   2   2  -3   98.72    2.64
  -2  -2   3   94.64    2.60
  -2   2   3   90.98    2.39
   2  -2  -3   89.83    1.99
   2  -2  -2    0.90    0.22
  -2   2   2    1.27    0.40
  -2   2   2    1.66    0.36
  -2  -2   2    1.43    0.28
   2  -2  -2    1.79    0.38
   2  -2  -2    0.96    0.38
   2  -2  -2    1.51    0.37
  -2  -2   2    1.97    0.41
  -2  -2   2    1.56    0.27
   2   2  -2    1.28    0.41
  -2   2   2    1.21    0.39
  -2   2   2    1.46    0.24
   2   2  -2    1.66    0.27
   2   2  -2    0.09    0.40
   2   2  -2    1.94    0.32
  -2  -2   2    1.35    0.24
   2   2  -2    1.52    0.38
  -2   2   2    1.98    0.25
  -2  -2   2    1.73    0.46
   2  -2  -2    1.27    0.38
   2  -2  -2    2.06    0.27
   2   2  -1   91.60    1.98
   2   2  -1  100.52    2.55
  -2  -2   1   95.78    2.48
   2  -2  -1   92.78    2.10
  -2  -2   1   99.17    2.05
   2  -2  -1   93.53    2.45
   2   2  -1   94.73    2.25
   2  -2  -1   94.49    2.22
  -2   2   1   90.14    2.39
  -2   2   1   89.22    1.84
  -2  -2   1   95.86    2.29
   2  -2  -1   90.58    2.08
  -2  -2   1   93.22    2.41
   2   2  -1   97.26    2.35
   2   2  -1   98.64    2.30
   2   2  -1   91.77    1.99
  -2  -2   1   92.41    1.91
  -2  -2   1   92.07    2.22
   2  -2  -1   92.52    1.85
  -2   2   1   96.28    1.93
   2  -2  -1   99.28    2.25
  -2  -2   0  232.00    3.24
   2   2   0  215.53    3.11
  -2  -2   0  205.13    3.61
   2   2   0  209.07    3.66
   2  -2   0  221.13    3.09
   2  -2   0  219.31    3.71
  -2   2   0  216.60    3.64
  -2  -2   0  211.98    3.31
  -2  -2   0  213.16    3.36
   2   2   0  226.00    3.25
   2  -2   0  227.82    2.97
  -2   2   0  231.63    3.53
  -2  -2   0  209.18    3.36
  -2  -2   0  217.02    3.21
   2  -2   0  221.13    3.30
  -2   2   0  226.21    3.38
  -2  -2  -1   72.64    2.24
   2   2   1   70.69    2.22
  -2  -2  -1   72.98    1.98
   2   2   1   67.29    1.87
   2  -2   1   67.66    1.53
  -2   2  -1   65.82    2.02
  -2   2  -1   68.21    1.82
  -2  -2  -1   69.43    2.00
   2   2   1   72.76    2.01
   2  -2   1   68.85    1.72
  -2   2  -1   69.81    2.10
   2  -2   1   63.56    2.00
   2   2   2  166.23    3.53
   2   2   2  158.38    3.13
   2  -2   2  161.71    1.98
  -2  -2  -2  156.06    2.26
  -2   2  -2  157.67    2.92
   2   2   2  155.91    2.11
  -2  -2  -2  155.58    3.28
   2  -2   2  156.37    2.79
   2  -2   2  155.59    3.42
  -2  -2  -2  157.89    2.32
  -2  -2  -2  162.89    2.74
   2   2   3   29.19    1.63
   2   2   3   30.68    1.52
  -2  -2  -3   30.52    1.24
   2   2   3   30.67    1.15
  -2   2  -3   30.67    1.42
  -2  -2  -3   31.07    1.65
   2  -2   3   27.89    1.33
  -2  -2  -3   30.17    1.23
   2  -2   3   30.18    1.67
  -2  -2  -3   30.60    0.92
  -2  -2  -4  356.67    4.46
   2   2   4  365.54    5.98
   2   2   4  358.74    5.47
  -2   2  -4  341.95    5.15
  -2  -2  -4  354.92    5.96
  -2  -2  -4  343.63    4.71
   2   2   4  361.77    4.56
  -2  -2  -4  349.66    2.78
   2  -2   4  376.74    6.11
   2   2   4  343.92    4.42
   2   2   5  144.61    3.79
  -2   2  -5  144.87    3.66
  -2  -2  -5  144.01    3.43
  -2  -2  -5  149.44    4.25
  -2  -2  -5  138.41    1.46
   2   2   5  142.37    3.03
   2  -2   5  147.08    4.10
   2   2   6   89.21    3.17
   2   2   6   85.44    2.97
  -2  -2  -6   84.84    2.90
  -2  -2  -6   86.17    3.48
  -2   2  -6   85.45    3.07
   2  -2   6   84.70    3.31
   2   2   6   86.19    2.52
   2   2   7   66.05    2.92
   2   2   7   67.00    2.39
   2   2   7   68.38    2.78
  -2  -2  -7   69.38    2.84
  -2   2  -7   64.98    2.90
  -2  -2  -7   67.79    3.30
   2  -2   7   67.19    3.11
   2   2   8   53.84    2.81
   2   2   8   56.45    2.37
   2   2   8   56.71    2.62
  -2  -2  -8   54.24    3.14
  -2   2  -8   53.10    2.81
  -2  -2  -8   55.42    2.77
   2  -2   8   55.85    2.98
   2   2   9   52.24    2.92
   2   2   9   55.50    2.49
   2   2   9   55.21    2.68
  -2  -2  -9   51.92    3.26
  -2   2  -9   57.45    3.12
  -2  -2  -9   54.32    2.92
   2  -2   9   57.22    3.17
   2   2  10   76.97    3.71
   2   2  10   72.82    3.00
  -2   2 -10   73.59    3.83
   2   2  10   72.27    3.19
  -2  -2 -10   72.81    3.56
  -2  -2 -10   74.26    4.08
  -2   2 -10   74.84    3.73
   2  -2  10   71.91    3.67
   2   2  11   21.44    1.73
   2   2  11   19.39    2.06
   2   2  11   21.25    1.82
  -2   2 -11   23.41    2.37
  -2  -2 -11   24.13    2.49
  -2   2 -11   19.46    2.12
   2  -2  11   24.38    2.30
   2   2  12   27.24    2.07
   2   2  12   26.14    2.46
  -2   2 -12   27.34    2.61
  -2  -2 -12   26.34    2.72
  -2   2 -12   25.67    2.52
   2  -2  12   26.71    2.44
   2   2  13   19.90    2.25
   2   2  13   20.08    1.89
   2  -2  13   21.16    2.01
  -2   2 -13   19.75    2.34
  -2   2 -13   25.58    2.64
  -2  -2 -13   24.12    2.74
   2  -2  13   18.15    2.14
   2  -2  14   18.84    1.96
   2  -2  14   15.73    2.17
   2   2  14   16.42    1.78
   2   2  14   17.00    2.20
  -2   2 -14   16.52    2.18
  -2   2 -14   16.48    2.24
  -2  -2 -14   12.58    2.14
   2  -2  14   13.88    2.01
   2   2  15    1.34    0.90
   2  -2  15    1.18    0.99
  -2   2 -15    0.39    0.96
  -2   2 -15    1.13    0.83
  -2  -2 -15    2.07    1.20
   2  -2  15   -0.09    0.78
   2  -2  16    3.84    1.41
   2   2  16    6.63    1.66
  -2   2 -16    6.75    1.67
  -2   2 -16    3.03    1.31
  -2  -2 -16    4.35    1.77
   2  -2  16    4.89    1.38
   2  -2  17    2.79    1.25
   2   2  17    1.25    0.89
  -2   2 -17    2.94    1.16
  -2  -2 -17    3.03    1.58
  -2   2 -17    4.00    1.49
   2  -2  17    4.06    1.24
   2   2  18   -1.51    1.16
   2  -2  18   -0.73    1.12
  -2  -2 -18    0.57    0.94
  -2   2 -18    0.08    0.88
  -2   2 -18   -0.43    0.88
  -2  -3  20    0.59    0.71
  -2   3  20    1.42    1.05
  -2  -3  20   -0.78    1.28
   2   3 -20   -1.26    1.18
  -2   3  19    0.59    0.79
  -2   3  19    0.64    1.05
  -2  -3  19    2.02    1.18
   2   3 -19    1.01    0.76
   2   3 -19    0.92    1.13
   2  -3 -19    0.88    0.98
   2  -3 -19    0.00    0.85
  -2  -3  19   -0.35    0.93
  -2  -3  18    0.57    0.70
  -2   3  18    0.90    0.86
  -2  -3  18    0.90    0.76
  -2   3  18   -0.68    0.81
   2   3 -18    0.49    0.93
   2  -3 -18    1.49    1.03
   2   3 -18    0.63    0.75
   2  -3 -18    0.96    1.00
  -2  -3  18    0.33    0.64
  -2  -3  17    2.93    1.14
  -2  -3  17    3.10    1.14
  -2   3  17    2.89    1.12
  -2   3  17    1.98    1.07
   2   3 -17    2.83    1.12
   2  -3 -17    1.61    1.15
   2  -3 -17    5.27    1.64
   2   3 -17    3.59    1.13
  -2  -3  17    3.01    1.08
  -2   3  16    2.28    1.09
  -2   3  16    4.63    1.27
   2   3 -16    3.46    1.20
   2  -3 -16    4.74    1.42
   2  -3 -16    3.63    1.25
   2   3 -16    3.84    1.25
  -2  -3  16    3.06    1.16
  -2   3  15   -0.34    0.73
  -2   3  15    0.64    0.75
   2   3 -15    0.07    0.82
   2  -3 -15   -0.91    1.21
   2  -3 -15    0.71    0.89
   2   3 -15   -1.02    1.03
  -2  -3  15    1.66    0.99
  -2   3  14    5.13    1.17
  -2   3  14    3.43    1.01
   2   3 -14    4.43    1.19
   2  -3 -14    2.80    1.09
   2   3 -14    2.04    0.91
  -2  -3  14    3.75    1.13
  -2   3  13    8.45    1.39
  -2   3  13    7.86    1.41
   2   3 -13    6.67    1.38
   2   3 -13    8.47    1.43
   2  -3 -13    8.64    1.52
  -2  -3  13    9.10    1.55
  -2   3  12   19.34    1.86
  -2   3  12   21.43    2.06
   2  -3 -12   20.77    1.35
   2   3 -12   20.03    2.09
   2  -3 -12   21.38    2.09
  -2  -3  12   19.12    2.07
  -2   3  11   27.01    2.05
  -2   3  11   27.08    2.21
   2   3 -11   27.74    2.36
   2  -3 -11   26.57    1.41
   2   3 -11   23.50    2.19
   2  -3 -11   26.89    2.16
  -2  -3  11   26.66    2.35
  -2   3  10   67.76    3.27
  -2   3  10   64.91    2.95
   2  -3 -10   64.66    1.98
   2   3 -10   60.00    3.25
   2   3 -10   63.29    3.26
   2  -3 -10   67.15    3.17
   2  -3 -10   63.21    1.94
  -2  -3  10   65.37    3.43
  -2   3   9   32.52    2.22
  -2   3   9   30.82    1.95
   2   3  -9   29.10    2.24
   2  -3  -9   33.03    2.10
   2   3  -9   29.30    2.15
  -2  -3   9   29.24    2.25
   2  -3  -9   30.28    0.95
   2  -3  -9   30.10    1.19
  -2   3   8  131.14    4.12
  -2   3   8  136.87    3.77
   2   3  -8  137.60    4.45
  -2   3   8  131.72    4.03
   2  -3  -8  131.55    3.87
   2   3  -8  134.36    4.14
   2  -3  -8  128.30    2.14
  -2  -3   8  137.68    4.52
   2  -3  -8  128.48    2.14
  -2   3   7   69.66    2.58
  -2   3   7   74.74    2.99
   2  -3  -7   75.12    1.27
   2   3  -7   74.41    3.16
  -2   3   7   77.31    3.01
   2  -3  -7   79.04    2.85
  -2  -3   7   78.62    3.27
   2  -3  -7   79.34    1.81
   2  -3  -7   76.10    1.39
  -2   3   6  172.98    4.31
  -2   3   6  174.52    3.83
  -2   3   6  176.89    4.38
  -2   3   6  184.21    4.71
   2  -3  -6  173.40    1.65
   2   3  -6  173.03    4.53
   2  -3  -6  174.20    3.93
   2   3  -6  190.60    4.23
   2  -3  -6  166.06    2.77
  -2  -3   6  177.26    4.65
   2  -3  -6  172.18    1.70
  -2   3   5  102.70    2.82
   2   3  -5  102.26    3.31
  -2   3   5  106.57    3.50
  -2   3   5  102.98    3.23
  -2  -3   5   99.30    1.62
   2   3  -5   96.88    2.79
   2  -3  -5  101.23    2.29
  -2  -3   5  100.73    3.34
  -2   3   5  102.88    3.17
   2  -3  -4  194.18    3.47
  -2   3   4  194.00    3.71
  -2   3   4  202.23    4.49
   2  -3  -4  191.51    2.12
   2   3  -4  198.22    4.35
  -2  -3   4  190.13    2.56
  -2   3   4  201.04    4.36
  -2  -3   4  191.20    3.50
   2   3  -4  186.02    3.45
  -2  -3   4  192.28    4.38
  -2   3   4  196.37    4.16
   2  -3  -4  187.84    3.28
   2  -3  -4  186.10    2.05
   2  -3  -3  102.98    2.22
  -2   3   3  100.30    2.61
  -2   3   3  101.10    3.01
  -2   3   3  102.02    3.06
  -2   3   3   95.13    1.69
   2  -3  -3   98.82    1.80
  -2  -3   3   94.62    2.01
   2   3  -3   99.16    2.95
  -2  -3   3   99.93    2.20
  -2  -3   3   95.89    2.79
  -2   3   3   97.52    2.83
   2  -3  -3   96.58    1.78
  -2  -3   3  100.76    3.00
   2   3  -2  249.89    4.66
   2  -3  -2  262.67    2.98
  -2   3   2  237.06    3.20
  -2  -3   2  251.76    3.58
  -2   3   2  270.38    4.66
   2   3  -2  260.86    4.49
  -2   3   2  264.49    4.74
  -2  -3   2  259.81    4.26
   2   3  -2  245.70    3.17
  -2  -3   2  253.76    2.89
   2   3  -2  258.84    4.33
  -2   3   2  260.79    3.37
   2  -3  -2  251.03    3.31
   2   3  -1  115.06    3.09
   2  -3  -1  111.96    1.60
  -2   3   1  110.21    1.54
   2   3  -1  111.34    2.70
  -2   3   1  111.02    2.50
  -2   3   1  111.59    2.85
  -2  -3   1  110.88    2.57
   2   3  -1  115.17    2.89
  -2   3   1  110.78    3.03
  -2  -3   1  111.78    1.40
   2   3  -1  114.78    2.16
   2  -3  -1  111.35    2.85
  -2  -3   1  113.38    2.14
   2   3  -1  119.96    2.85
  -2  -3   1  111.04    2.68
  -2  -3   1  112.59    3.20
  -2   3   1  119.96    2.59
   2  -3  -1  111.67    2.50
   2   3   0  101.87    2.91
   2   3   0   96.39    2.54
   2   3   0  101.03    2.64
  -2   3   0   94.09    2.54
  -2   3   0   97.94    2.80
   2  -3   0   97.32    2.47
  -2   3   0   99.75    2.50
  -2  -3   0  100.27    2.27
  -2  -3   0  101.70    2.57
   2  -3   0   99.46    1.95
   2  -3   0  105.52    2.96
  -2  -3   0   98.70    2.83
   2   3   0   98.96    2.18
  -2   3   0  104.67    2.68
   2  -3   0   97.16    2.58
   2   3   1   53.04    2.16
   2   3   1   52.05    1.95
  -2   3  -1   48.17    1.61
  -2   3  -1   51.35    2.05
  -2   3  -1   49.62    2.00
  -2  -3  -1   49.19    1.78
   2  -3   1   51.67    1.43
   2   3   1   49.30    1.75
   2  -3   1   51.29    2.04
   2   3   2   23.95    1.55
   2   3   2   21.66    1.34
  -2   3  -2   20.35    1.46
  -2   3  -2   22.27    1.35
  -2   3  -2   20.33    0.95
  -2  -3  -2   22.81    0.81
  -2  -3  -2   20.92    1.30
   2  -3   2   21.62    0.99
  -2   3  -2   21.52    1.10
   2  -3   2   20.27    1.43
   2   3   3    9.33    1.01
   2   3   3    8.91    1.08
  -2   3  -3    9.81    0.95
  -2   3  -3    7.35    1.03
  -2   3  -3    9.45    0.81
   2  -3   3    9.17    0.74
  -2  -3  -3    8.98    0.66
  -2  -3  -3    9.87    1.05
   2   3   3    8.54    0.59
   2  -3   3    9.82    1.15
   2   3   4   11.11    1.15
   2   3   4   13.37    1.30
  -2   3  -4   12.81    1.06
  -2   3  -4   11.01    1.28
   2  -3   4   10.66    0.90
  -2  -3  -4   12.16    0.90
  -2  -3  -4   12.53    1.26
   2   3   4   11.62    0.80
  -2   3  -4   11.23    0.97
   2  -3   4   12.17    1.31
  -2  -3  -4   12.33    0.69
   2   3   5    0.98    0.60
  -2   3  -5    0.48    0.69
  -2  -3  -5    0.47    0.37
  -2  -3  -5    0.30    0.54
  -2   3  -5    0.85    0.44
   2  -3   5    0.92    0.71
  -2  -3  -5    0.65    0.18
   2   3   6    1.41    0.67
   2   3   6    2.15    0.56
   2   3   6    2.30    0.76
  -2   3  -6    0.68    0.67
  -2  -3  -6    2.04    0.59
  -2   3  -6    1.26    0.54
  -2  -3  -6    1.20    0.69
  -2  -3  -6    1.42    0.17
   2  -3   6    1.27    0.75
   2   3   7    3.87    0.90
   2   3   7    2.83    0.64
  -2   3  -7    1.29    0.78
   2   3   7    2.09    0.69
  -2   3  -7    2.50    0.69
  -2  -3  -7    2.73    0.73
  -2  -3  -7    2.34    0.88
   2  -3   7    2.62    0.85
   2   3   8    3.53    0.74
   2   3   8    3.90    1.00
  -2   3  -8    3.13    1.01
   2   3   8    4.13    0.88
  -2  -3  -8    3.74    1.07
  -2  -3  -8    3.88    0.85
  -2   3  -8    1.95    0.74
   2  -3   8    3.94    1.05
   2   3   9    1.52    0.65
   2   3   9    1.29    0.84
   2   3   9    1.67    0.71
  -2   3  -9    1.70    0.93
  -2  -3  -9    1.18    0.70
  -2  -3  -9    0.80    0.84
  -2   3  -9    0.63    0.62
   2  -3   9    2.32    0.93
   2   3  10    1.44    0.85
   2   3  10    1.85    0.63
   2   3  10    1.99    0.81
  -2   3 -10    3.66    1.20
  -2  -3 -10    2.23    0.80
  -2  -3 -10    2.00    1.06
  -2   3 -10    1.58    0.85
   2  -3  10    1.67    0.91
   2   3  11    7.53    1.44
   2   3  11    8.88    1.21
  -2   3 -11    8.82    1.65
   2   3  11    9.12    1.36
  -2   3 -11    8.77    1.48
  -2  -3 -11   10.36    1.53
  -2  -3 -11    8.32    1.67
   2  -3  11    7.89    1.54
   2   3  12    3.48    0.86
   2   3  12    2.24    0.88
  -2   3 -12    4.32    1.16
   2   3  12    3.64    0.97
  -2   3 -12    3.14    1.04
  -2  -3 -12    3.08    1.26
  -2  -3 -12    3.49    1.07
   2  -3  12    2.45    1.14
   2   3  13    4.75    1.00
   2   3  13    4.43    1.22
  -2   3 -13    3.21    1.19
  -2  -3 -13    5.17    1.53
  -2   3 -13    5.31    1.29
   2  -3  13    5.79    1.39
   2   3  14    2.77    1.17
   2   3  14    3.17    0.84
  -2   3 -14    4.10    1.30
  -2  -3 -14    5.05    1.47
  -2   3 -14    3.53    1.24
   2  -3  14    5.66    1.43
   2   3  15    4.72    1.56
  -2   3 -15    3.83    1.41
  -2  -3 -15    3.21    1.40
  -2   3 -15    3.93    1.38
   2  -3  15    3.06    1.20
   2   3  16   11.98    2.12
   2  -3  16   13.12    2.19
  -2   3 -16   14.42    2.40
  -2  -3 -16   12.93    2.46
  -2   3 -16   14.82    2.29
   2  -3  16   13.93    2.21
   2  -3  17    6.35    1.84
   2   3  17    3.53    1.47
  -2   3 -17    2.70    1.26
  -2  -3 -17    1.73    1.25
  -2   3 -17    4.88    1.52
   2  -3  17    2.85    1.22
   2  -3  18   13.41    2.42
   2   3  18   14.71    2.44
  -2   3 -18   12.53    2.29
  -2   3 -18   12.39    2.26
   2  -3  18   11.80    2.18
  -2   3 -19    0.80    0.91
  -2   3 -19    2.31    1.38
  -2   4  20   -1.39    0.95
  -2  -4  20   -0.69    1.20
  -2  -4  20   -4.12    1.45
  -2   4  19    8.07    1.68
  -2   4  19    7.51    1.62
  -2  -4  19    7.08    1.68
  -2  -4  19    8.66    2.07
   2   4 -19    9.61    2.03
   2  -4 -19    6.34    1.69
  -2  -4  19    9.07    1.95
  -2   4  18    0.83    1.05
  -2   4  18   -1.01    0.91
   2   4 -18    0.40    0.62
   2  -4 -18    0.91    0.80
   2  -4 -18   -1.68    1.18
  -2  -4  18    0.91    0.99
  -2   4  17   26.95    2.74
   2   4 -17   25.04    2.93
   2   4 -17   28.60    2.86
   2  -4 -17   26.40    3.19
   2  -4 -17   28.11    3.02
  -2  -4  17   28.14    3.11
  -2   4  17   30.03    2.96
  -2   4  16    2.01    0.96
  -2   4  16    3.13    1.20
   2   4 -16    4.73    1.48
   2  -4 -16    2.30    1.04
   2   4 -16    3.02    1.16
   2  -4 -16    3.93    1.41
  -2  -4  16    0.97    1.04
  -2   4  15   25.72    2.52
   2   4 -15   26.51    2.81
   2  -4 -15   26.66    2.94
   2  -4 -15   28.87    2.80
   2   4 -15   26.82    2.57
  -2  -4  15   25.12    2.77
  -2   4  15   30.00    2.85
  -2   4  14    5.63    1.28
  -2   4  14    4.11    1.15
   2   4 -14    5.08    1.37
   2   4 -14    4.03    1.09
   2  -4 -14    7.57    1.50
   2  -4 -14    4.44    1.32
  -2  -4  14    5.40    1.48
  -2   4  13   11.35    1.55
  -2   4  13   13.24    1.82
   2   4 -13    8.90    1.64
   2  -4 -13   12.67    1.71
   2   4 -13   11.40    1.59
  -2  -4  13   12.24    1.88
  -2   4  12    1.95    0.87
  -2   4  12    2.79    0.93
   2   4 -12    1.87    1.05
   2  -4 -12    1.34    0.80
   2   4 -12    1.81    0.74
  -2  -4  12    2.21    1.04
  -2   4  11   22.55    1.94
   2   4 -11   20.92    2.24
   2  -4 -11   22.21    1.12
   2  -4 -11   21.82    2.00
  -2   4  11   24.74    2.23
  -2  -4  11   22.66    2.34
  -2   4  10    9.91    1.39
  -2   4  10   11.63    1.44
   2   4 -10   12.41    1.74
   2  -4 -10   10.46    1.34
   2  -4 -10   10.69    0.54
  -2  -4  10   10.57    1.60
  -2   4   9    1.17    0.65
  -2   4   9    1.58    0.79
   2  -4  -9    1.82    0.27
  -2   4   9    0.81    0.71
   2   4  -9    0.66    0.86
   2  -4  -9    2.02    0.76
   2  -4  -9    1.73    0.28
   2  -4  -9    1.55    0.31
  -2  -4   9    1.66    0.89
  -2   4   8    0.01    0.68
  -2   4   8   -0.11    0.53
  -2   4   8    0.41    0.67
   2   4  -8    0.15    0.70
   2  -4  -8    0.26    0.15
  -2   4   8   -0.21    0.60
   2  -4  -8    0.46    0.51
  -2  -4   8    0.29    0.74
   2  -4  -8    0.26    0.24
   2  -4  -8    0.21    0.15
  -2   4   7    0.19    0.61
  -2   4   7    0.60    0.49
  -2   4   7    0.35    0.59
   2  -4  -7    0.47    0.17
   2   4  -7    0.34    0.70
  -2   4   7    0.73    0.66
   2  -4  -7    0.85    0.53
   2  -4  -7    0.31    0.15
  -2  -4   7   -0.25    0.71
   2  -4  -7    0.28    0.29
  -2   4   6    0.37    0.48
  -2   4   6    0.48    0.54
   2  -4  -6    0.07    0.14
   2   4  -6   -0.13    0.65
  -2   4   6    0.10    0.51
  -2   4   6   -0.16    0.60
   2  -4  -6    0.09    0.39
   2  -4  -6    0.11    0.14
   2  -4  -6    0.16    0.27
  -2  -4   6   -0.28    0.68
  -2   4   5   53.43    2.63
  -2   4   5   51.47    2.68
  -2  -4   5   50.69    1.62
   2  -4  -5   50.20    1.35
   2   4  -5   52.69    2.66
  -2   4   5   54.68    2.35
  -2  -4   5   52.08    2.69
   2  -4  -5   47.88    1.86
  -2   4   5   53.06    2.54
   2  -4  -5   49.39    1.33
  -2   4   4    1.07    0.62
   2  -4  -4    1.93    0.34
  -2  -4   4    1.70    0.39
   2   4  -4    1.35    0.72
  -2   4   4    1.44    0.30
  -2   4   4    1.95    0.74
  -2   4   4    1.77    0.61
  -2  -4   4    1.58    0.75
   2  -4  -4    1.62    0.34
   2   4  -3    1.80    0.67
  -2   4   3    3.18    0.68
   2  -4  -3    3.37    0.49
   2  -4  -3    2.84    0.43
  -2   4   3    1.04    0.72
  -2   4   3    2.74    0.45
  -2   4   3    2.85    0.81
  -2  -4   3    2.82    0.48
   2   4  -3    1.72    0.64
   2   4  -3    2.89    0.36
  -2  -4   3    3.29    0.48
  -2  -4   3    2.53    0.62
  -2  -4   3    2.75    0.78
   2  -4  -3    2.64    0.46
   2   4  -2   30.17    1.85
  -2   4   2   31.79    1.22
   2  -4  -2   33.71    1.26
   2  -4  -2   34.12    1.49
   2   4  -2   29.83    1.81
  -2   4   2   29.40    1.83
  -2   4   2   34.42    1.49
  -2   4   2   31.14    1.90
   2   4  -2   30.22    1.00
  -2  -4   2   32.73    1.70
   2  -4  -2   32.71    1.87
  -2  -4   2   31.19    1.15
   2  -4  -2   32.35    1.46
   2   4  -1   48.52    2.14
   2  -4  -1   52.72    1.42
   2   4  -1   57.20    2.45
  -2   4   1   55.90    1.43
   2   4  -1   57.28    2.33
  -2   4   1   56.11    2.34
  -2   4   1   54.86    2.05
  -2   4   1   54.33    2.42
  -2  -4   1   56.83    1.53
  -2  -4   1   61.14    2.74
  -2  -4   1   52.71    1.23
   2  -4  -1   57.30    2.45
  -2  -4   1   55.72    2.10
   2   4  -1   52.42    1.44
   2  -4  -1   55.69    2.08
   2   4   0   15.43    1.35
  -2   4   0   17.14    0.80
   2   4   0   16.38    1.28
  -2   4   0   16.68    1.28
   2   4   0   17.55    1.28
  -2   4   0   14.41    1.30
  -2   4   0   16.51    1.27
   2  -4   0   18.63    0.85
   2   4   0   17.94    0.97
  -2  -4   0   16.46    1.47
   2  -4   0   16.38    1.46
  -2  -4   0   17.23    1.20
  -2  -4   0   17.14    1.00
   2  -4   0   16.30    1.24
  -2   4  -1   61.70    1.64
   2   4   1   59.88    2.55
   2   4   1   62.03    2.43
  -2   4  -1   58.40    2.45
  -2   4  -1   55.87    2.08
  -2   4  -1   59.65    2.43
   2  -4   1   53.86    1.37
  -2  -4  -1   55.46    0.91
  -2  -4  -1   62.80    2.66
  -2  -4  -1   58.64    2.18
  -2   4  -1   59.46    1.52
  -2  -4  -1   56.00    1.96
   2  -4   1   54.69    2.36
   2   4   2   26.98    1.69
   2   4   2   24.51    1.70
  -2   4  -2   22.67    1.68
  -2   4  -2   25.75    1.32
  -2   4  -2   25.49    1.59
  -2  -4  -2   23.61    0.80
   2  -4   2   23.95    0.95
  -2  -4  -2   23.07    1.42
   2  -4   2   24.45    1.72
   2   4   3  189.77    4.72
   2   4   3  186.60    4.44
  -2   4  -3  185.73    4.88
  -2   4  -3  174.64    4.05
  -2   4  -3  168.74    3.02
   2  -4   3  175.29    2.91
  -2   4  -3  178.32    3.21
  -2  -4  -3  173.58    2.67
  -2  -4  -3  171.03    4.10
   2  -4   3  179.98    4.73
   2   4   4   16.80    1.46
   2   4   4   17.22    1.57
  -2   4  -4   15.63    1.61
  -2   4  -4   14.74    0.81
  -2   4  -4   14.79    1.24
  -2  -4  -4   16.29    1.44
  -2  -4  -4   15.75    0.97
  -2   4  -4   15.27    1.08
   2  -4   4   16.33    1.59
   2   4   5  171.07    4.61
   2   4   5  166.00    4.84
  -2   4  -5  165.95    3.98
  -2   4  -5  164.74    5.08
  -2   4  -5  160.78    3.63
  -2  -4  -5  167.90    4.75
  -2  -4  -5  159.71    3.41
   2  -4   5  159.92    4.93
   2   4   6    3.64    0.93
  -2   4  -6    4.58    1.12
  -2   4  -6    4.96    0.77
   2   4   6    3.99    0.96
  -2  -4  -6    3.91    0.67
  -2   4  -6    4.32    0.72
  -2  -4  -6    5.09    1.05
  -2  -4  -6    4.15    0.42
   2  -4   6    4.00    1.03
   2   4   7  101.52    3.91
   2   4   7   97.12    4.00
  -2   4  -7   93.37    3.07
  -2   4  -7   93.52    4.20
  -2  -4  -7   98.10    3.26
  -2   4  -7   98.52    3.35
  -2  -4  -7  100.73    4.18
  -2  -4  -7   90.74    1.27
   2  -4   7   94.54    4.21
   2   4   8   17.49    1.77
   2   4   8   18.49    1.87
  -2   4  -8   16.67    1.97
  -2   4  -8   17.16    1.37
  -2  -4  -8   17.58    1.56
  -2   4  -8   16.08    1.54
  -2  -4  -8   18.79    2.04
   2  -4   8   15.87    1.90
   2   4   9   50.03    3.03
  -2   4  -9   59.87    2.55
   2   4   9   58.02    3.30
  -2   4  -9   53.01    3.46
  -2  -4  -9   56.11    3.52
  -2  -4  -9   57.62    2.92
  -2   4  -9   55.77    2.91
   2  -4   9   55.70    3.49
   2   4  10    1.42    0.82
   2   4  10    2.17    0.81
  -2   4 -10    0.76    0.99
  -2   4 -10    1.42    0.50
   2   4  10    1.00    0.80
  -2  -4 -10    0.04    0.94
  -2   4 -10    1.51    0.70
  -2  -4 -10    1.07    0.72
   2  -4  10    0.82    0.85
   2   4  11   76.07    4.06
   2   4  11   78.22    4.05
  -2   4 -11   84.32    3.08
  -2   4 -11   81.99    4.62
  -2  -4 -11   86.94    4.04
  -2   4 -11   77.02    3.84
  -2  -4 -11   76.96    4.50
   2   4  11   77.50    3.60
   2  -4  11   86.69    4.65
   2   4  12    5.06    1.11
   2   4  12    3.31    1.14
  -2   4 -12    1.67    0.99
   2   4  12    1.34    0.78
  -2  -4 -12    4.12    1.27
  -2  -4 -12    3.21    1.06
  -2   4 -12    2.84    1.02
   2  -4  12    2.66    1.12
   2   4  13   19.12    2.30
   2   4  13   17.38    2.05
  -2   4 -13   22.39    2.71
  -2   4 -13   19.98    2.24
  -2  -4 -13   24.01    2.81
   2  -4  13   20.41    2.51
   2   4  13   20.12    2.03
   2   4  14   -0.30    0.60
   2   4  14    0.29    0.73
  -2   4 -14   -0.22    0.85
  -2  -4 -14    0.06    0.95
  -2   4 -14   -0.56    0.69
   2  -4  14   -1.32    0.98
   2   4  15    7.59    1.71
  -2   4 -15    8.07    1.80
  -2  -4 -15    5.23    1.73
  -2   4 -15    7.31    1.60
   2  -4  15    4.42    1.51
   2   4  16    0.42    0.76
  -2   4 -16    0.43    1.08
  -2  -4 -16    1.61    1.36
  -2   4 -16    1.41    0.95
   2  -4  16    0.47    0.96
   2   4  17    1.39    1.18
  -2   4 -17   -0.66    0.96
  -2  -4 -17    1.90    1.54
  -2   4 -17    0.75    0.99
   2  -4  17    1.51    1.04
  -2   4 -18   -1.41    1.02
   2  -4  18    0.37    1.16
  -2   5  19   -0.44    0.78
  -2   5  19    0.67    0.96
   2   5 -19   -0.49    0.83
   2  -5 -19    0.12    0.77
  -2  -5  19    0.34    1.14
  -2   5  18    5.66    1.56
  -2   5  18    1.78    0.98
   2   5 -18    3.86    1.45
   2  -5 -18    1.61    1.16
   2  -5 -18    2.56    1.38
  -2  -5  18    4.13    1.67
  -2   5  17    0.30    0.81
  -2   5  17   -0.33    0.70
   2   5 -17    2.00    1.20
   2  -5 -17    0.72    0.92
   2  -5 -17    1.07    1.19
  -2  -5  17    1.08    1.10
  -2   5  16    1.75    1.05
  -2   5  16    2.66    1.14
   2   5 -16    2.20    1.20
   2  -5 -16    0.79    0.80
   2  -5 -16    2.12    1.28
  -2  -5  16    2.35    1.38
  -2   5  15    1.04    0.75
  -2   5  15    1.63    0.78
   2   5 -15    0.51    0.84
   2  -5 -15    1.03    1.10
   2   5 -15    0.21    0.63
   2  -5 -15    1.78    0.90
  -2  -5  15    2.47    1.40
  -2   5  14    4.80    1.22
  -2   5  14    6.31    1.55
   2   5 -14    3.69    1.40
   2   5 -14    5.85    1.18
   2  -5 -14    4.74    1.24
   2  -5 -14    2.26    1.17
  -2  -5  14    5.62    1.45
  -2   5  13   -0.24    0.71
  -2   5  13   -0.21    0.74
   2   5 -13    0.43    0.82
   2  -5 -13   -0.76    1.19
   2   5 -13    0.14    0.59
   2  -5 -13   -0.19    0.71
  -2  -5  13    1.29    1.09
  -2   5  12   15.10    1.90
  -2   5  12   13.78    1.73
   2   5 -12   13.50    2.00
   2  -5 -12   13.90    1.74
   2   5 -12   13.57    1.54
  -2  -5  12   15.27    2.12
  -2   5  11    7.87    1.42
  -2   5  11    6.53    1.21
   2   5 -11    6.22    1.47
   2  -5 -11    9.33    1.40
   2   5 -11    7.92    1.14
  -2  -5  11    8.88    1.66
  -2   5  10   65.25    3.29
   2   5 -10   55.83    3.56
   2   5 -10   60.44    2.72
   2  -5 -10   59.56    3.07
  -2   5  10   61.14    3.45
  -2  -5  10   57.00    3.67
  -2   5   9    1.23    0.82
  -2   5   9    0.88    0.69
   2   5  -9    1.78    0.99
  -2   5   9    2.05    1.07
  -2   5   9    0.90    0.69
   2  -5  -9    1.37    0.65
   2   5  -9    1.61    0.53
   2  -5  -9    1.35    0.35
  -2  -5   9    0.74    0.91
  -2   5   8   94.65    3.72
  -2   5   8   99.94    4.42
   2  -5  -8   97.53    1.91
  -2   5   8  100.05    4.20
   2   5  -8   94.28    4.30
   2  -5  -8   98.85    3.55
   2  -5  -8   97.06    1.83
   2  -5  -8   96.94    1.90
   2  -5  -8   94.27    2.56
  -2   5   8   97.93    4.04
  -2  -5   8   94.51    4.33
  -2   5   7    0.25    0.59
   2  -5  -7    0.68    0.24
   2   5  -7    1.18    0.92
  -2   5   7    0.83    0.76
  -2   5   7    0.08    0.76
   2  -5  -7    0.43    0.50
   2  -5  -7    0.48    0.22
   2  -5  -7    0.90    0.40
  -2  -5   7    0.39    0.79
   2   5  -6  141.12    4.80
  -2   5   6  145.36    5.00
  -2  -5   6  141.00    3.05
   2  -5  -6  132.39    2.59
  -2   5   6  137.03    4.67
  -2   5   6  140.89    4.25
   2  -5  -6  132.84    2.56
   2  -5  -6  138.44    3.45
  -2  -5   6  129.77    4.77
  -2   5   5    1.20    0.60
   2   5  -5    1.66    0.43
   2  -5  -5    0.82    0.30
  -2   5   5    1.14    0.70
   2   5  -5    1.05    0.72
  -2   5   5    0.95    0.78
   2   5  -5    1.55    0.31
  -2  -5   5    0.33    0.68
   2  -5  -5    2.06    0.43
   2   5  -4  173.69    4.93
  -2   5   4  164.28    3.12
   2  -5  -4  172.68    3.38
   2   5  -4  168.04    3.64
  -2   5   4  173.09    4.99
  -2   5   4  170.74    5.06
  -2   5   4  182.64    4.67
   2   5  -4  170.47    4.88
  -2  -5   4  172.37    5.00
   2  -5  -4  166.11    3.32
  -2   5   3    7.32    1.06
   2   5  -3    5.39    0.97
  -2   5   3    7.41    1.14
  -2   5   3    6.89    0.75
   2   5  -3    6.31    1.07
  -2   5   3    5.95    1.06
   2   5  -3    7.64    0.87
   2  -5  -3    6.85    1.11
  -2  -5   3    6.40    0.69
   2  -5  -3    6.21    0.45
  -2  -5   3    6.90    0.93
   2  -5  -3    6.70    0.75
  -2  -5   3    7.03    1.12
   2   5  -2  197.38    5.00
  -2   5   2  199.07    3.41
   2  -5  -2  205.54    3.56
  -2   5   2  204.88    5.20
   2   5  -2  199.04    4.94
  -2   5   2  201.81    4.09
  -2   5   2  197.92    5.02
  -2  -5   2  202.58    4.39
  -2  -5   2  206.83    3.27
   2  -5  -2  201.05    5.05
  -2  -5   2  201.41    5.07
   2  -5  -2  194.39    4.07
   2   5  -1    0.53    0.56
  -2   5   1    0.15    0.44
  -2   5   1    0.27    0.57
  -2   5   1    0.23    0.25
   2   5  -1    0.72    0.61
  -2   5   1    0.05    0.55
  -2  -5   1    0.01    0.77
  -2  -5   1    0.26    0.18
  -2  -5   1    0.16    0.21
   2  -5  -1   -0.06    0.62
   2  -5  -1   -0.05    0.42
  -2  -5   1    0.91    0.50
  -2   5   0   94.19    2.19
   2   5   0   96.13    3.32
   2   5   0   94.92    3.46
  -2   5   0   92.73    3.18
   2   5   0   95.74    3.22
  -2   5   0   92.73    3.19
  -2   5   0   93.67    3.38
  -2  -5   0   96.38    2.94
   2  -5   0   99.48    3.80
   2  -5   0   92.16    1.83
  -2  -5   0   96.56    3.74
  -2  -5   0  100.11    2.42
   2  -5   0   91.43    3.16
   2   5   1    0.40    0.63
   2   5   1    0.64    0.52
  -2   5  -1   -0.17    0.28
  -2   5  -1    0.19    0.54
  -2   5  -1   -0.02    0.40
  -2   5  -1    0.00    0.47
   2   5   1    0.17    0.49
   2  -5   1   -0.03    0.13
  -2  -5  -1    0.23    0.62
  -2  -5  -1    0.25    0.35
  -2  -5  -1    0.07    0.13
   2  -5   1    0.05    0.52
  -2   5  -1    0.07    0.18
  -2  -5  -1   -0.14    0.44
   2   5   2   28.39    1.96
   2   5   2   24.18    1.78
  -2   5  -2   24.43    1.32
  -2   5  -2   24.35    1.89
  -2   5  -2   24.38    1.73
  -2   5  -2   23.19    1.48
  -2  -5  -2   26.67    2.01
  -2  -5  -2   25.83    1.55
  -2  -5  -2   23.72    0.84
  -2   5  -2   25.52    1.25
   2  -5   2   26.02    0.83
  -2  -5  -2   23.18    1.54
   2  -5   2   21.89    1.77
   2   5   3    0.17    0.59
  -2   5  -3   -0.23    0.30
  -2   5  -3   -0.61    0.71
  -2   5  -3   -0.21    0.40
   2   5   3    0.20    0.57
  -2  -5  -3    0.10    0.19
  -2  -5  -3    0.38    0.49
   2  -5   3   -0.44    0.70
   2   5   4    4.01    0.94
   2   5   4    5.31    1.05
  -2   5  -4    4.96    1.11
  -2   5  -4    4.58    0.79
  -2   5  -4    5.76    0.68
  -2  -5  -4    5.04    0.57
  -2  -5  -4    4.88    0.92
  -2   5  -4    5.31    0.62
   2  -5   4    4.54    1.10
   2   5   5    0.71    0.66
  -2   5  -5    1.57    0.55
   2   5   5    1.15    0.76
  -2   5  -5    1.73    0.93
  -2   5  -5    2.14    0.39
  -2  -5  -5    1.68    0.73
  -2  -5  -5    1.49    0.40
  -2   5  -5    1.53    0.44
   2  -5   5    2.17    0.90
   2   5   6    1.77    0.81
  -2   5  -6    1.81    0.57
   2   5   6    1.49    0.83
  -2   5  -6    1.44    0.91
  -2  -5  -6    1.83    0.82
  -2  -5  -6    1.81    0.50
  -2   5  -6    1.23    0.45
   2  -5   6    1.89    0.88
   2   5   7   -0.20    0.67
  -2   5  -7    0.54    1.01
   2   5   7    0.13    0.66
  -2   5  -7    0.75    0.51
  -2  -5  -7    0.23    0.77
  -2  -5  -7    0.49    0.45
  -2   5  -7    0.19    0.38
   2  -5   7   -0.63    0.98
   2   5   8    1.28    0.89
  -2   5  -8    1.71    0.56
  -2   5  -8    0.52    0.83
   2   5   8    2.10    0.90
  -2  -5  -8    0.79    0.76
  -2  -5  -8    1.35    0.59
  -2   5  -8    1.60    0.63
   2  -5   8    2.78    1.12
   2   5   9   -0.54    0.90
  -2   5  -9    0.65    0.43
  -2   5  -9    0.23    0.96
   2   5   9    0.02    0.81
  -2  -5  -9    1.24    0.70
  -2   5  -9   -0.18    0.51
  -2  -5  -9    0.84    0.83
   2  -5   9    0.04    0.86
   2   5  10    7.38    1.44
  -2   5 -10    7.06    0.99
  -2   5 -10    7.49    1.59
   2   5  10    4.52    1.23
  -2  -5 -10    8.32    1.62
  -2   5 -10    6.41    1.14
  -2  -5 -10    8.33    1.24
   2  -5  10    6.51    1.60
   2   5  11   -0.55    0.84
   2   5  11   -0.94    0.78
  -2   5 -11    1.13    1.16
  -2  -5 -11   -2.12    1.06
  -2  -5 -11   -0.18    0.56
  -2   5 -11    0.88    0.69
   2  -5  11    1.20    1.03
   2   5  12    6.51    1.41
   2   5  12    6.26    1.42
  -2   5 -12    6.95    1.67
  -2   5 -12    8.33    1.41
  -2  -5 -12    6.97    1.30
  -2  -5 -12    8.35    1.84
   2  -5  12    7.51    1.73
   2   5  13    0.35    0.77
   2   5  13   -0.18    0.89
  -2   5 -13   -0.13    1.04
  -2  -5 -13   -0.57    1.18
  -2  -5 -13    0.15    0.61
  -2   5 -13    0.77    0.82
   2  -5  13   -0.41    1.10
   2   5  14    5.67    1.46
   2   5  14    5.94    1.44
  -2   5 -14    5.83    1.68
  -2   5 -14    6.96    1.47
  -2  -5 -14    4.05    1.53
   2  -5  14    7.29    1.86
   2   5  15   -0.05    0.72
  -2   5 -15   -1.20    1.07
  -2  -5 -15   -0.28    1.20
   2  -5  15   -1.88    1.18
   2   5  16   10.13    2.02
  -2   5 -16    7.62    1.81
  -2  -5 -16   11.09    2.40
   2  -5  16    9.14    1.97
  -2   5 -17    3.43    1.38
   2   5  17    3.67    1.31
   2  -5  17    2.02    1.34
  -2   6  18    0.10    0.88
  -2   6  18    1.34    0.77
   2   6 -18    1.41    0.99
   2  -6 -18    3.25    1.19
  -2  -6  18    2.09    1.39
  -2   6  17    2.61    1.25
  -2   6  17    4.86    1.47
   2   6 -17    3.22    1.31
   2  -6 -17    2.51    1.17
   2  -6 -17    5.51    1.74
  -2  -6  17    6.91    1.85
  -2   6  16    0.68    0.87
  -2   6  16    0.84    0.89
   2   6 -16   -1.06    1.04
   2  -6 -16    1.96    1.09
   2  -6 -16   -0.10    1.05
  -2  -6  16    0.87    1.22
  -2   6  15   17.28    2.27
  -2   6  15   19.46    2.48
   2   6 -15   13.12    2.25
   2  -6 -15   19.38    2.65
   2  -6 -15   20.09    2.36
  -2  -6  15   14.63    2.36
  -2   6  14    0.90    0.94
  -2   6  14   -0.83    0.84
   2   6 -14   -0.81    1.07
   2  -6 -14    0.47    0.95
   2  -6 -14    0.36    0.66
  -2  -6  14   -0.13    0.97
  -2   6  13   17.60    2.24
  -2   6  13   14.85    1.93
   2   6 -13   13.89    2.18
   2  -6 -13   15.49    2.29
   2  -6 -13   11.89    1.70
  -2  -6  13   14.59    2.27
  -2   6  12    0.44    0.83
  -2   6  12   -0.25    0.81
   2   6 -12   -0.14    0.94
   2  -6 -12   -0.66    1.04
   2  -6 -12    0.37    0.71
  -2  -6  12    0.51    0.95
  -2   6  11    3.61    1.08
   2   6 -11    4.42    1.41
   2   6 -11    4.44    0.83
   2  -6 -11    5.36    1.13
   2  -6 -11    3.70    1.23
  -2  -6  11    3.87    1.36
  -2   6  10    0.01    0.65
   2   6 -10   -0.56    1.02
  -2   6  10    0.33    0.93
   2   6 -10    0.43    0.40
   2  -6 -10   -0.17    0.59
  -2  -6  10   -1.18    1.11
  -2   6   9    7.59    1.32
   2   6  -9    5.43    1.24
  -2   6   9    7.71    1.59
  -2   6   9    6.61    1.42
   2  -6  -9    7.43    1.15
   2   6  -9    7.32    0.86
  -2  -6   9    7.79    1.57
   2  -6  -9    7.21    0.80
  -2   6   8    0.09    0.66
   2   6  -8   -0.05    0.81
  -2   6   8    0.31    0.87
  -2   6   8   -0.21    0.78
   2   6  -8    0.32    0.31
   2  -6  -8   -0.40    0.49
   2  -6  -8    0.08    0.22
   2  -6  -8    0.06    0.34
  -2  -6   8   -0.68    0.85
  -2   6   7   -0.37    0.82
  -2   6   7    0.71    0.74
   2   6  -7   -0.52    0.92
  -2   6   7   -0.02    0.72
   2   6  -7   -0.09    0.19
   2  -6  -7    0.71    0.54
   2  -6  -7    0.04    0.23
   2  -6  -7    0.10    0.39
  -2  -6   7    0.09    0.85
  -2   6   6    0.18    0.68
   2  -6  -6   -0.01    0.22
  -2   6   6   -0.22    0.72
   2   6  -6   -0.71    0.96
  -2   6   6   -0.20    0.91
   2   6  -6    0.16    0.14
  -2  -6   6   -0.38    0.78
   2  -6  -6    0.05    0.43
   2  -6  -6   -0.03    0.26
  -2   6   5    0.80    0.72
   2   6  -5    0.10    0.72
   2   6  -5    0.70    0.40
  -2   6   5    0.09    0.75
  -2   6   5    0.68    0.64
   2   6  -5    1.34    0.75
  -2  -6   5    1.26    0.83
   2  -6  -5    0.24    0.31
  -2   6   4    1.76    0.78
   2   6  -4    1.70    0.73
  -2   6   4    1.09    0.73
  -2   6   4    3.11    1.13
   2   6  -4    2.40    0.66
   2   6  -4    2.12    0.88
  -2   6   4    1.59    0.52
   2  -6  -4    2.02    0.92
   2  -6  -4    1.58    0.34
   2  -6  -4    1.79    0.49
  -2  -6   4    2.13    0.90
   2   6  -3   22.45    1.91
  -2   6   3   24.00    2.12
  -2   6   3   24.45    1.52
  -2   6   3   19.33    1.90
   2   6  -3   21.77    1.60
   2   6  -3   22.41    1.96
   2  -6  -3   23.49    0.86
  -2  -6   3   23.07    1.70
   2  -6  -3   24.45    2.14
  -2  -6   3   22.00    1.98
   2  -6  -3   22.18    1.51
   2   6  -2    0.55    0.61
  -2   6   2    0.68    0.53
  -2   6   2    0.18    0.71
  -2   6   2    0.16    0.31
   2   6  -2   -0.41    0.72
  -2   6   2    0.05    0.69
  -2  -6   2    0.38    0.47
  -2  -6   2    0.09    0.22
   2  -6  -2   -0.03    0.80
   2  -6  -2    0.48    0.48
  -2  -6   2   -0.47    0.71
  -2   6   1   59.07    2.01
   2   6  -1   62.67    3.05
  -2   6   1   58.74    3.02
  -2   6   1   57.85    2.61
   2   6  -1   58.10    2.85
  -2   6   1   55.06    2.85
  -2  -6   1   60.28    2.53
  -2  -6   1   60.71    3.41
   2  -6  -1   56.58    3.14
  -2  -6   1   57.75    1.70
   2  -6  -1   56.22    2.61
  -2  -6   1   57.03    2.89
   2   6   0    2.04    0.90
   2   6   0    2.02    0.75
  -2   6   0    2.13    0.44
  -2   6   0    2.13    0.78
  -2   6   0    2.33    0.73
   2   6   0    2.54    0.79
  -2   6   0    2.48    0.85
  -2  -6   0    2.61    0.46
  -2  -6   0    2.77    0.97
   2  -6   0    2.42    0.29
   2  -6   0    3.27    0.81
  -2  -6   0    1.83    0.59
   2   6   1   52.23    2.80
   2   6   1   56.19    2.90
  -2   6  -1   51.63    1.95
   2   6   1   53.20    2.61
  -2   6  -1   52.95    2.80
  -2   6  -1   57.84    2.69
  -2   6  -1   48.58    2.66
  -2  -6  -1   57.72    3.20
  -2  -6  -1   53.90    2.37
  -2  -6  -1   56.89    2.11
  -2   6  -1   53.83    1.57
   2  -6   1   54.67    2.83
  -2   6  -2   28.67    1.55
   2   6   2   28.96    2.15
   2   6   2   27.81    2.13
  -2   6  -2   26.64    1.97
  -2   6  -2   26.60    1.78
  -2   6  -2   26.51    2.13
  -2   6  -2   25.50    1.29
  -2  -6  -2   28.53    1.80
  -2  -6  -2   25.22    2.20
  -2  -6  -2   26.09    0.93
  -2  -6  -2   27.14    1.63
   2  -6   2   24.00    1.98
   2   6   3   94.72    3.88
   2   6   3  101.49    3.99
  -2   6  -3   97.08    3.03
  -2   6  -3  101.92    3.72
  -2   6  -3   91.44    3.96
  -2   6  -3   96.12    3.14
  -2  -6  -3   96.13    2.00
  -2  -6  -3   97.64    4.16
  -2  -6  -3  103.61    3.47
  -2  -6  -3  100.43    3.37
   2  -6   3  102.50    4.17
   2   6   4   24.01    2.08
   2   6   4   23.69    2.04
  -2   6  -4   23.68    2.19
  -2   6  -4   22.14    1.75
  -2   6  -4   23.73    1.50
  -2  -6  -4   26.26    1.90
  -2  -6  -4   22.63    1.14
   2  -6   4   24.74    2.25
   2   6   5   39.80    2.71
   2   6   5   35.61    2.51
  -2   6  -5   38.30    2.84
   2   6   5   39.73    2.92
  -2   6  -5   37.02    1.69
  -2   6  -5   39.09    2.27
  -2  -6  -5   36.40    1.62
  -2   6  -5   38.65    1.43
  -2  -6  -5   37.17    2.42
   2  -6   5   39.85    2.87
   2   6   6   -0.48    0.70
   2   6   6   -0.68    0.91
  -2   6  -6   -0.22    0.89
   2   6   6    0.47    0.75
  -2   6  -6    0.48    0.47
  -2  -6  -6    0.35    0.71
  -2   6  -6   -0.71    0.37
  -2  -6  -6    0.11    0.33
   2  -6   6   -0.29    0.87
   2   6   7   50.93    3.15
  -2   6  -7   54.55    3.62
   2   6   7   48.09    3.34
  -2   6  -7   51.35    2.56
  -2  -6  -7   51.73    2.33
  -2   6  -7   51.67    2.23
  -2  -6  -7   47.50    3.07
   2  -6   7   51.35    3.48
   2   6   8   -0.51    0.89
   2   6   8    0.38    0.96
  -2   6  -8    0.17    0.90
  -2   6  -8    0.09    0.41
  -2  -6  -8   -0.48    0.85
  -2  -6  -8    0.30    0.43
  -2   6  -8   -1.12    0.51
   2  -6   8   -0.49    1.10
   2   6   9   39.57    3.01
  -2   6  -9   42.27    3.42
   2   6   9   40.43    3.24
  -2   6  -9   40.80    2.24
  -2  -6  -9   40.04    2.41
  -2  -6  -9   40.86    3.20
  -2   6  -9   42.56    2.37
   2  -6   9   39.38    3.31
   2   6  10    2.17    1.06
   2   6  10    1.21    0.98
  -2   6 -10    4.43    1.54
  -2  -6 -10    0.86    0.88
  -2  -6 -10    2.62    0.84
   2  -6  10    0.58    1.04
   2   6  11   15.55    2.05
  -2   6 -11   13.90    2.23
   2   6  11   15.42    2.18
  -2  -6 -11   18.58    2.44
  -2  -6 -11   15.51    1.72
   2  -6  11   16.21    2.33
   2   6  12   12.21    1.91
   2   6  12   13.32    2.07
  -2   6 -12   12.45    2.20
  -2  -6 -12   17.04    2.47
  -2  -6 -12   16.64    1.87
   2  -6  12   13.12    2.20
   2   6  13    7.40    1.65
   2   6  13    7.76    1.68
  -2   6 -13    5.84    1.61
  -2  -6 -13    9.42    1.90
   2  -6  13    8.31    1.89
   2   6  14    0.58    0.95
   2   6  14   -0.46    0.78
  -2   6 -14    0.24    0.89
  -2  -6 -14    1.81    1.13
   2  -6  14   -0.34    1.08
   2   6  15    0.80    0.98
  -2   6 -15    1.49    1.20
  -2  -6 -15    3.89    1.53
   2  -6  15    4.87    1.55
   2   6  16    1.45    0.98
  -2   6 -16   -0.42    0.86
  -2  -6 -16   -2.10    1.15
   2  -6  16   -0.53    1.25
  -2   7  17    1.02    1.13
   2   7 -17    1.46    1.13
  -2  -7  17    1.55    1.03
  -2   7  16    1.92    1.12
   2   7 -16    1.68    1.16
   2  -7 -16    1.49    1.01
  -2  -7  16    3.76    1.55
  -2   7  15   -1.00    1.03
   2   7 -15    0.59    1.35
   2  -7 -15   -1.82    1.15
   2  -7 -15    1.95    0.94
  -2  -7  15    0.95    0.83
  -2   7  14    3.66    1.32
   2   7 -14    4.31    1.50
   2  -7 -14    5.15    1.43
   2  -7 -14    2.91    1.12
  -2  -7  14    3.19    1.37
  -2   7  13    3.09    1.12
   2   7 -13    3.71    1.45
   2  -7 -13    2.82    0.91
   2  -7 -13    0.74    0.93
  -2  -7  13    1.19    1.09
  -2   7  12   11.71    1.78
   2   7 -12   13.41    2.21
   2  -7 -12    8.32    1.59
   2  -7 -12   11.53    1.62
  -2  -7  12    8.93    1.91
  -2   7  11    7.10    1.43
   2   7 -11    5.87    1.59
   2  -7 -11    5.70    1.10
   2  -7 -11    6.70    1.46
  -2  -7  11    6.86    1.70
  -2   7  10    3.79    1.19
  -2   7  10    4.96    1.38
   2   7 -10    1.81    1.11
   2  -7 -10    2.00    0.78
   2  -7 -10    0.75    0.77
  -2  -7  10    1.88    1.15
  -2   7   9   24.12    2.34
  -2   7   9   26.54    2.71
   2   7  -9   25.23    2.63
   2  -7  -9   31.16    2.62
   2  -7  -9   27.26    2.10
  -2  -7   9   27.31    2.83
  -2   7   8   32.83    2.60
  -2   7   8   34.71    3.03
  -2   7   8   34.92    2.97
   2   7  -8   30.61    2.85
   2  -7  -8   33.54    2.22
   2  -7  -8   34.26    2.57
   2  -7  -8   34.57    2.03
  -2  -7   8   36.25    3.11
  -2   7   7   15.95    1.85
   2   7  -7   16.06    2.05
  -2   7   7   19.81    2.33
  -2   7   7   15.63    2.01
   2  -7  -7   18.84    1.65
   2  -7  -7   17.64    1.21
  -2  -7   7   18.00    2.22
   2  -7  -7   18.33    1.57
   2   7  -6   54.16    3.47
  -2   7   6   52.66    3.46
  -2   7   6   58.73    3.73
   2   7  -6   51.81    3.26
  -2   7   6   52.60    3.18
  -2  -7   6   52.24    3.49
   2  -7  -6   54.51    2.25
  -2   7   5    8.19    1.38
   2   7  -5    9.76    1.43
  -2   7   5    9.07    1.57
  -2   7   5   10.69    1.61
   2   7  -5   11.73    1.69
   2  -7  -5   10.15    0.83
   2  -7  -5    9.73    1.58
   2  -7  -5   11.11    1.11
  -2  -7   5    9.07    1.55
   2   7  -4   55.71    3.22
   2   7  -4   57.12    3.37
  -2   7   4   56.81    2.43
  -2   7   4   63.24    3.62
  -2   7   4   62.09    3.57
   2  -7  -4   60.56    1.65
   2  -7  -4   56.62    3.39
  -2  -7   4   56.68    3.45
   2  -7  -4   55.27    2.52
   2   7  -3   14.63    1.68
  -2   7   3   15.06    1.84
   2   7  -3   13.13    1.67
  -2   7   3   14.73    1.34
  -2   7   3   16.90    1.97
   2  -7  -3   11.70    1.72
  -2  -7   3   16.17    1.50
   2  -7  -3   14.60    0.67
   2  -7  -3   17.11    1.49
  -2  -7   3   14.61    1.80
  -2   7   2   16.12    1.23
   2   7  -2   15.54    1.72
   2   7  -2   14.64    1.68
  -2   7   2   17.79    1.93
  -2   7   2   17.67    1.91
  -2   7   2   15.08    1.48
   2  -7  -2   16.70    1.99
  -2  -7   2   15.97    1.46
  -2  -7   2   17.36    1.92
   2  -7  -2   16.70    1.57
  -2   7   1   21.37    1.35
   2   7  -1   18.59    1.86
   2   7  -1   22.28    2.01
  -2   7   1   22.22    2.07
  -2   7   1   22.22    1.84
  -2   7   1   24.59    2.15
   2  -7  -1   20.63    2.19
  -2  -7   1   19.20    1.07
   2  -7  -1   21.70    0.94
  -2  -7   1   20.84    1.62
   2  -7  -1   21.57    0.94
   2  -7  -1   19.94    1.76
  -2  -7   1   20.13    1.93
   2   7   0   15.96    1.73
  -2   7   0   16.03    1.16
   2   7   0   18.64    1.79
  -2   7   0   14.85    1.71
  -2   7   0   16.63    1.69
  -2   7   0   17.82    1.82
  -2  -7   0   15.52    2.03
  -2  -7   0   17.47    1.47
  -2  -7   0   18.04    0.99
   2  -7   0   13.83    1.57
  -2  -7   0   19.11    1.83
   2   7   1    4.60    1.06
   2   7   1    6.59    1.26
  -2   7  -1    5.56    0.76
  -2   7  -1    4.83    1.01
  -2   7  -1    4.22    1.03
  -2   7  -1    4.43    1.13
   2   7   1    6.12    1.07
  -2  -7  -1    6.25    0.77
  -2  -7  -1    4.99    1.35
   2  -7   1    5.03    1.10
  -2  -7  -1    6.13    0.96
   2   7   2   26.66    2.27
  -2   7  -2   31.37    1.75
   2   7   2   29.31    2.32
  -2   7  -2   27.33    2.17
  -2   7  -2   31.15    2.43
  -2   7  -2   28.51    2.05
  -2  -7  -2   31.16    1.78
  -2  -7  -2   24.55    2.34
  -2  -7  -2   28.17    1.01
  -2  -7  -2   29.80    1.91
   2  -7   2   26.71    2.28
   2   7   3    8.18    1.43
  -2   7  -3    6.38    0.91
   2   7   3    4.53    0.96
  -2   7  -3    5.79    1.33
  -2   7  -3    7.41    1.07
  -2   7  -3    6.56    1.16
  -2  -7  -3    6.21    1.43
  -2  -7  -3    6.73    0.98
  -2  -7  -3    6.42    0.55
  -2  -7  -3    5.76    0.96
   2  -7   3    5.97    1.28
  -2   7  -4    6.17    0.96
   2   7   4    6.27    1.26
   2   7   4    6.77    1.30
   2   7   4    6.03    1.44
  -2   7  -4    5.47    1.22
  -2   7  -4    5.61    0.87
  -2   7  -4    7.36    1.17
  -2  -7  -4    5.86    0.59
  -2  -7  -4    7.40    1.51
  -2  -7  -4    5.92    1.04
   2  -7   4    5.75    1.32
  -2  -7  -4    4.75    0.93
  -2   7  -5    1.35    0.57
   2   7   5    2.05    0.90
   2   7   5    2.83    1.28
  -2   7  -5    2.60    0.83
  -2   7  -5    2.39    1.16
   2   7   5    2.84    1.05
  -2   7  -5    2.46    0.64
  -2  -7  -5    2.27    0.46
  -2  -7  -5    2.07    0.73
   2  -7   5    2.48    1.04
   2   7   6   -0.03    0.77
  -2   7  -6    0.09    0.92
   2   7   6   -0.86    1.02
   2   7   6    0.03    0.74
  -2   7  -6   -0.19    0.47
  -2   7  -6    0.04    0.30
  -2  -7  -6   -0.50    0.75
  -2  -7  -6    0.32    0.36
   2  -7   6   -0.97    0.99
   2   7   7   -0.27    0.74
  -2   7  -7    0.28    1.01
   2   7   7    0.20    0.87
  -2   7  -7   -0.20    0.47
  -2  -7  -7   -0.31    0.74
   2  -7   7   -0.21    0.90
   2   7   8    0.22    0.89
   2   7   8    1.39    0.94
  -2   7  -8    1.44    1.02
  -2   7  -8    0.67    0.49
  -2  -7  -8    0.66    0.89
   2  -7   8   -0.22    0.94
   2   7   9    2.33    0.94
  -2   7  -9    2.53    1.25
   2   7   9    3.62    1.45
  -2  -7  -9    2.79    1.16
   2  -7   9    2.47    1.21
   2   7  10    6.23    1.46
   2   7  10    5.94    1.46
  -2   7 -10    5.15    1.59
  -2  -7 -10    4.63    1.28
   2  -7  10    6.96    1.70
   2   7  11    5.96    1.47
  -2   7 -11    3.61    1.33
   2   7  11    4.60    1.46
  -2  -7 -11    5.34    1.49
   2  -7  11    5.02    1.56
   2   7  12    4.86    1.32
   2   7  12    5.33    1.58
  -2   7 -12    5.22    1.71
  -2  -7 -12    1.20    1.03
   2  -7  12    4.52    1.50
   2   7  13    0.62    0.95
   2   7  13    0.02    0.79
  -2   7 -13   -0.70    1.02
  -2  -7 -13   -1.22    1.27
   2  -7  13    0.84    1.17
   2   7  14    6.57    1.54
  -2   7 -14    5.51    1.70
   2   7  14    8.60    1.78
  -2  -7 -14    5.12    1.56
   2  -7  14    9.19    2.07
   2   7  15    3.97    1.35
  -2   7 -15    3.12    1.57
  -2  -7 -15    2.18    1.23
   2  -7  15    3.77    1.70
  -2   8  16    0.17    0.75
   2   8 -16    1.23    1.15
   2  -8 -16    1.65    1.24
  -2   8  15   -0.48    1.01
   2   8 -15    0.38    1.23
   2  -8 -15    0.17    0.90
  -2  -8  15    1.49    1.14
  -2   8  14    2.76    1.19
   2   8 -14    3.29    1.39
   2  -8 -14    4.17    1.37
  -2  -8  14    4.05    1.50
  -2   8  13    2.95    1.19
   2   8 -13    4.15    1.58
   2  -8 -13    3.82    1.30
  -2  -8  13    3.35    1.51
  -2   8  12    1.12    0.92
   2   8 -12   -1.21    1.20
   2  -8 -12   -1.43    0.98
  -2  -8  12    0.62    1.21
  -2   8  11   -0.16    0.91
   2   8 -11   -0.64    1.05
   2  -8 -11    2.64    0.93
   2  -8 -11    0.38    0.80
  -2  -8  11    1.20    1.01
  -2   8  10    4.37    1.31
   2   8 -10    4.63    1.55
  -2   8  10    5.87    1.61
   2  -8 -10    4.48    1.19
   2  -8 -10    4.17    0.98
  -2  -8  10    2.74    1.22
  -2   8   9    3.07    1.21
   2   8  -9    2.80    1.24
  -2   8   9    3.93    1.36
   2  -8  -9    2.31    0.96
   2  -8  -9    2.19    0.71
  -2  -8   9    4.35    1.39
  -2   8   8    2.05    0.92
   2   8  -8    1.50    0.96
   2   8  -8    2.44    1.11
  -2   8   8    1.73    1.12
  -2   8   8    0.75    1.08
   2  -8  -8    2.97    0.99
   2  -8  -8    2.82    0.78
  -2  -8   8    1.05    1.03
   2  -8  -8    1.94    0.69
   2   8  -7    1.57    0.94
  -2   8   7    1.47    0.97
   2   8  -7    2.22    1.06
  -2   8   7    1.72    1.03
  -2   8   7    0.92    0.98
   2  -8  -7    1.45    0.71
   2  -8  -7    0.82    0.57
   2  -8  -7    2.26    0.76
  -2  -8   7    0.37    0.86
   2   8  -6    1.02    0.89
  -2   8   6   -0.71    1.00
  -2   8   6    0.61    1.02
  -2   8   6   -0.66    0.92
   2   8  -6    0.34    0.85
   2  -8  -6   -0.28    0.89
   2  -8  -6   -0.13    0.55
   2  -8  -6    0.08    0.36
  -2  -8   6    0.97    0.83
   2   8  -5    1.28    0.82
   2   8  -5    0.84    0.83
  -2   8   5    0.94    0.97
  -2   8   5    0.76    0.94
   2  -8  -5    0.96    0.56
   2  -8  -5    0.79    0.85
   2  -8  -5    1.08    0.55
  -2  -8   5    0.41    0.75
   2   8  -4   -0.38    0.74
   2   8  -4   -0.48    0.82
  -2   8   4   -0.32    0.81
  -2   8   4   -0.15    0.54
  -2   8   4   -0.30    0.99
   2  -8  -4   -0.18    0.41
   2  -8  -4    1.28    0.87
   2  -8  -4    0.57    0.56
  -2  -8   4   -0.54    0.87
   2   8  -3    4.12    1.15
  -2   8   3    4.72    1.26
  -2   8   3    4.69    1.26
   2   8  -3    5.52    1.37
  -2   8   3    5.28    0.97
   2  -8  -3    4.70    0.68
   2  -8  -3    5.45    1.45
  -2  -8   3    4.99    1.32
   2  -8  -3    5.17    1.03
  -2   8   2   22.19    1.55
   2   8  -2   25.95    2.34
  -2   8   2   22.97    2.34
   2   8  -2   22.04    2.19
  -2   8   2   22.01    1.90
  -2   8   2   24.86    2.44
   2  -8  -2   22.31    2.46
  -2  -8   2   23.00    1.84
   2  -8  -2   24.62    2.02
  -2  -8   2   26.26    2.45
   2   8  -1   14.48    1.79
  -2   8   1   14.35    1.23
  -2   8   1   13.05    1.79
  -2   8   1   14.03    1.63
  -2   8   1   13.67    1.77
   2   8  -1   14.25    1.82
   2  -8  -1   13.06    1.83
  -2  -8   1   13.49    1.40
   2  -8  -1   15.91    1.78
  -2  -8   1   13.22    1.83
   2   8   0   36.55    2.69
  -2   8   0   41.48    1.98
  -2   8   0   38.35    2.85
  -2   8   0   37.29    2.64
  -2   8   0   36.42    2.69
   2   8   0   39.73    2.73
  -2  -8   0   38.26    2.26
  -2  -8   0   44.83    3.51
   2  -8   0   38.96    2.69
  -2  -8   0   41.94    2.90
  -2   8  -1   28.97    1.69
   2   8   1   26.54    2.33
  -2   8  -1   27.08    2.29
  -2   8  -1   29.83    2.45
   2   8   1   26.42    2.20
  -2   8  -1   30.65    2.51
  -2  -8  -1   28.26    2.77
  -2  -8  -1   25.93    1.86
  -2  -8  -1   30.47    2.41
   2  -8   1   29.60    2.46
  -2   8  -2   18.42    1.43
   2   8   2   19.81    2.14
   2   8   2   17.65    1.94
  -2   8  -2   17.90    1.81
  -2   8  -2   16.79    1.98
  -2   8  -2   16.42    1.87
  -2  -8  -2   19.46    2.35
  -2  -8  -2   17.36    1.57
  -2  -8  -2   18.47    1.39
  -2  -8  -2   17.22    1.79
   2  -8   2   17.80    2.03
  -2   8  -3    0.32    0.44
   2   8   3   -0.26    0.92
  -2   8  -3   -0.14    0.75
  -2   8  -3   -0.04    0.62
  -2   8  -3   -0.18    0.56
   2   8   3   -0.16    0.95
   2   8   3   -0.37    0.75
  -2  -8  -3   -0.10    0.46
  -2  -8  -3    0.21    0.88
  -2  -8  -3    0.27    0.46
   2  -8   3   -0.44    0.76
   2   8   4   14.93    1.90
  -2   8  -4   20.11    1.65
   2   8   4   17.03    1.98
   2   8   4   17.78    2.32
  -2   8  -4   15.18    2.04
  -2   8  -4   16.30    1.77
  -2   8  -4   17.23    1.61
  -2  -8  -4   20.69    1.78
  -2  -8  -4   19.58    2.35
  -2  -8  -4   17.66    1.63
   2  -8   4   20.95    2.32
   2   8   5   15.76    2.00
  -2   8  -5   16.45    1.57
   2   8   5   15.88    2.24
  -2   8  -5   15.67    1.71
  -2   8  -5   18.34    2.26
   2   8   5   13.87    1.83
  -2   8  -5   15.25    1.42
  -2  -8  -5   15.61    1.67
  -2  -8  -5   17.96    2.22
  -2  -8  -5   16.06    1.62
   2  -8   5   16.81    2.17
  -2   8  -6   12.67    1.49
   2   8   6   12.17    1.87
  -2   8  -6    9.33    1.77
   2   8   6   10.56    1.86
  -2   8  -6   11.58    1.46
  -2  -8  -6   13.75    2.06
  -2  -8  -6   11.91    1.60
   2  -8   6   12.53    1.94
   2   8   7    6.90    1.52
  -2   8  -7    7.06    1.15
  -2   8  -7    7.33    1.67
   2   8   7    5.38    1.42
  -2  -8  -7    6.86    1.36
   2  -8   7    7.16    1.60
   2   8   8    7.67    1.58
   2   8   8    9.47    1.88
  -2   8  -8    5.39    1.60
  -2  -8  -8    8.82    1.62
   2  -8   8   10.39    1.90
   2   8   9   12.05    1.95
   2   8   9   12.19    2.19
  -2   8  -9   10.52    2.02
  -2  -8  -9   13.00    1.94
   2  -8   9   10.95    2.03
   2   8  10    8.00    1.74
  -2   8 -10    6.82    1.73
   2   8  10    5.85    1.50
  -2  -8 -10    4.83    1.45
   2  -8  10    7.12    1.69
   2   8  11   -0.11    0.79
   2   8  11   -1.00    1.12
  -2   8 -11   -0.87    0.93
  -2  -8 -11    2.30    1.21
   2  -8  11   -1.11    1.04
   2   8  12    1.46    0.99
   2   8  12    2.08    0.99
  -2   8 -12    3.13    1.57
  -2  -8 -12    2.04    1.31
   2  -8  12    2.99    1.42
   2   8  13    1.72    1.11
  -2   8 -13    2.06    1.27
   2   8  13    0.67    0.99
  -2  -8 -13    2.96    1.36
   2  -8  13    1.75    1.37
   2   8  14    6.32    1.62
   2   8  14    2.99    1.17
  -2   8 -14    8.83    2.27
  -2  -8 -14    5.73    1.78
   2  -8  14    5.33    1.82
  -2  -8 -15    0.24    1.15
  -2   9  15    2.80    1.34
   2  -9 -15    3.72    1.37
  -2   9  14    4.54    1.50
   2   9 -14    1.05    1.15
   2  -9 -14    2.75    1.29
  -2  -9  14    4.56    1.76
  -2   9  13    5.83    1.55
   2   9 -13    9.57    2.11
   2  -9 -13    4.71    1.31
  -2  -9  13    6.35    2.08
  -2   9  12   -0.13    0.96
   2   9 -12    0.99    1.34
   2  -9 -12   -0.98    0.92
  -2  -9  12    0.79    1.12
   2   9 -11    0.61    0.76
  -2   9  11   -0.55    0.93
   2   9 -11    0.66    0.82
   2  -9 -11    1.58    0.94
  -2  -9  11    2.85    1.52
  -2   9  10    2.54    1.20
   2   9 -10    0.97    0.92
   2   9 -10    3.60    1.42
  -2   9  10    3.16    1.44
   2  -9 -10    2.79    1.00
  -2  -9  10    1.49    1.07
   2   9  -9    5.90    1.41
  -2   9   9    7.98    1.72
   2   9  -9    5.31    1.53
  -2   9   9    9.47    2.01
   2  -9  -9    6.91    1.29
  -2  -9   9    6.20    1.73
  -2   9   8    1.19    0.87
   2   9  -8    0.22    0.70
   2   9  -8   -0.09    1.05
  -2   9   8   -1.36    1.11
   2  -9  -8    0.60    1.00
  -2  -9   8    0.11    0.90
   2   9  -7   29.69    2.75
  -2   9   7   28.44    2.78
  -2   9   7   28.53    2.96
  -2   9   7   30.08    3.09
   2   9  -7   31.14    3.05
   2  -9  -7   29.42    2.99
   2  -9  -7   28.22    2.28
  -2  -9   7   25.84    2.84
   2   9  -6    0.90    0.88
  -2   9   6    1.48    1.26
  -2   9   6   -0.37    1.00
   2   9  -6    2.30    1.08
   2  -9  -6    0.78    0.47
   2  -9  -6    1.20    0.94
  -2  -9   6    1.13    0.97
   2   9  -5   20.73    2.25
  -2   9   5   20.09    2.51
  -2   9   5   21.18    2.54
   2   9  -5   19.67    2.39
   2  -9  -5   19.03    2.44
  -2  -9   5   19.78    2.47
   2   9  -4   -0.09    0.73
  -2   9   4   -0.29    0.92
   2   9  -4    0.10    0.81
  -2   9   4   -0.12    0.57
  -2   9   4    1.08    0.95
   2  -9  -4    1.38    0.97
   2  -9  -4   -0.05    0.48
  -2  -9   4    0.40    0.87
   2   9  -3   19.75    2.18
   2   9  -3   23.41    2.51
  -2   9   3   22.34    1.97
  -2   9   3   25.48    2.65
  -2   9   3   19.24    2.33
   2  -9  -3   24.46    2.74
  -2  -9   3   21.02    2.44
   2  -9  -3   21.71    2.00
   2   9  -2   -0.18    0.70
  -2   9   2    0.50    0.81
  -2   9   2    0.59    0.56
   2   9  -2    0.68    0.97
  -2   9   2   -1.13    1.10
   2  -9  -2   -0.34    1.25
   2  -9  -2   -0.40    0.62
  -2  -9   2    0.23    0.74
   2   9  -1    2.68    0.94
  -2   9   1    3.13    1.08
  -2   9   1    4.30    1.07
  -2   9   1    4.07    1.25
   2   9  -1    3.40    1.20
  -2  -9   1    4.61    0.88
   2  -9  -1    4.35    1.08
  -2  -9   1    2.52    1.09
   2   9   0    0.66    0.68
  -2   9   0   -1.93    0.98
  -2   9   0    0.12    0.75
   2   9   0    0.54    0.72
  -2   9   0   -0.64    0.75
  -2  -9   0   -0.29    0.56
   2  -9   0   -0.05    0.65
  -2  -9   0   -0.34    0.64
   2   9   1   12.84    1.79
  -2   9  -1   17.76    2.08
   2   9   1   13.84    2.07
  -2   9  -1   12.46    1.81
  -2   9  -1   15.57    1.90
  -2  -9  -1   12.80    2.13
  -2  -9  -1   15.34    1.50
  -2  -9  -1   16.81    1.97
   2  -9   1   16.19    1.95
  -2   9  -2    1.00    0.79
   2   9   2   -0.36    0.91
   2   9   2    0.25    0.69
  -2   9  -2    0.69    0.78
  -2   9  -2    0.15    0.64
  -2  -9  -2    0.28    1.05
  -2  -9  -2    0.63    0.70
   2  -9   2    0.82    0.97
  -2  -9  -2    0.71    0.50
   2   9   3   10.73    1.81
   2   9   3   10.85    1.94
  -2   9  -3   10.13    1.77
   2   9   3   10.35    1.62
  -2   9  -3   11.41    1.52
  -2   9  -3   11.07    1.61
  -2  -9  -3   10.96    1.92
  -2  -9  -3   10.21    1.51
  -2  -9  -3   12.50    1.42
   2  -9   3   10.80    1.79
   2   9   4    5.46    1.46
  -2   9  -4    3.36    0.96
  -2   9  -4    4.67    1.01
   2   9   4    3.06    1.13
  -2   9  -4    3.36    1.33
   2   9   4    3.26    1.13
  -2  -9  -4    2.91    1.36
   2  -9   4    5.87    1.49
  -2  -9  -4    5.34    1.07
   2   9   5   -0.53    0.77
  -2   9  -5    0.45    0.58
   2   9   5    1.86    1.01
  -2   9  -5    1.48    0.95
   2   9   5    1.48    0.93
  -2  -9  -5    1.33    1.13
   2  -9   5    2.23    1.18
  -2  -9  -5    1.04    0.56
   2   9   6    0.77    1.01
   2   9   6    0.23    1.02
  -2   9  -6    1.91    1.12
  -2   9  -6    2.54    0.89
  -2  -9  -6    0.70    0.81
   2  -9   6    0.16    0.95
   2   9   7   -1.12    1.13
  -2   9  -7    2.36    1.35
   2   9   7    2.10    1.29
  -2  -9  -7    1.53    1.22
   2  -9   7    0.73    1.00
   2   9   8   -0.73    1.02
  -2   9  -8   -0.22    1.05
   2   9   8    0.54    0.96
  -2  -9  -8   -0.94    0.72
  -2  -9  -8    0.01    1.03
   2  -9   8    1.51    0.96
   2   9   9    0.77    0.84
  -2   9  -9    2.75    1.35
   2   9   9    0.63    0.94
  -2  -9  -9    1.08    0.71
   2  -9   9    1.88    1.03
   2   9  10   -0.91    1.02
   2   9  10    0.51    0.85
  -2   9 -10    0.29    0.93
  -2  -9 -10    0.93    0.76
   2  -9  10    0.73    0.79
   2   9  11    1.57    1.06
  -2   9 -11    1.87    1.10
   2   9  11    2.43    1.06
  -2  -9 -11    4.43    1.31
   2  -9  11    1.03    0.97
   2   9  12    0.26    1.03
   2   9  12   -1.47    1.15
  -2   9 -12    1.34    1.00
  -2  -9 -12    3.92    1.29
   2  -9  12    1.72    1.17
  -2  -9 -13    5.72    1.66
   2   9  13    4.10    1.52
  -2  -9 -14    2.06    1.31
  -2  10  13    0.51    1.01
   2  10 -12    3.83    1.56
  -2  10  12    3.78    1.41
  -2 -10  12    2.43    1.31
  -2  10  11    1.29    1.15
   2  10 -11   -0.39    0.89
   2 -10 -11    2.62    1.38
  -2 -10  11   -1.41    1.25
  -2  10  10   -0.18    0.88
   2  10 -10    0.89    1.10
   2 -10 -10   -0.13    0.95
  -2 -10  10    0.10    1.13
  -2  10   9   -0.87    0.92
  -2  10   9    0.05    0.81
   2  10  -9   -1.01    1.10
   2 -10  -9    0.90    1.19
  -2 -10   9    0.41    0.78
   2  10  -8    0.90    0.94
  -2  10   8   -0.80    1.10
   2 -10  -8    2.30    1.16
  -2 -10   8    1.30    1.17
   2  10  -7   -0.39    1.02
  -2  10   7    0.17    0.88
   2 -10  -7   -0.25    0.77
  -2 -10   7    0.53    1.15
   2  10  -6    0.32    0.72
   2  10  -6    0.90    0.73
   2  10  -6    0.70    1.08
  -2  10   6    0.06    0.84
  -2  10   6   -0.21    1.12
   2 -10  -6    2.92    1.45
  -2 -10   6    0.69    0.87
   2  10  -5    0.84    0.78
  -2  10   5    1.19    1.16
   2  10  -5    0.88    0.85
  -2  10   5    1.20    1.04
   2  10  -5   -0.20    0.62
   2 -10  -5    2.69    1.40
  -2 -10   5   -0.42    0.89
   2  10  -4    2.49    1.07
   2  10  -4    3.06    1.04
  -2  10   4    2.79    1.34
  -2  10   4    3.21    1.35
   2  10  -4    1.87    1.13
   2 -10  -4    1.12    1.00
  -2 -10   4    1.17    1.06
   2  10  -3    2.10    1.06
   2  10  -3    2.91    1.23
  -2  10   3    0.65    0.91
  -2  10   3    1.38    0.98
  -2  10   3    1.70    0.88
   2  10  -3    1.03    0.79
   2 -10  -3    1.60    1.02
  -2 -10   3    0.85    0.94
   2 -10  -3    1.35    0.75
  -2  10   2    7.03    1.68
   2  10  -2    7.17    1.61
  -2  10   2    6.44    1.54
  -2  10   2    7.82    1.40
   2  10  -2    7.30    1.54
   2  10  -2    7.96    1.49
   2 -10  -2    9.13    1.49
  -2 -10   2    9.29    1.74
  -2  10   1   -0.02    0.88
   2  10  -1    0.07    0.96
  -2  10   1    0.56    0.79
  -2  10   1    0.53    0.86
   2  10  -1    0.14    0.91
   2  10  -1    0.02    0.77
   2 -10  -1    0.30    0.69
  -2 -10   1    2.25    1.05
   2  10   0    8.79    1.68
  -2  10   0   13.41    1.88
  -2  10   0   12.13    1.86
   2  10   0   13.58    1.93
  -2  10   0   13.63    2.00
   2  10   0   10.46    1.67
   2 -10   0   12.88    1.86
  -2 -10   0   13.34    1.95
  -2  10  -1   -0.61    0.80
   2  10   1    1.14    0.82
   2  10   1    0.03    0.66
  -2  10  -1    0.95    0.90
  -2  10  -1   -0.39    0.85
  -2 -10  -1    0.88    0.68
   2 -10   1    0.27    0.70
   2  10   2   11.91    2.04
  -2  10  -2   11.29    1.68
  -2  10  -2   11.59    1.81
   2  10   2   15.43    2.01
  -2  10  -2   14.74    2.06
  -2 -10  -2   12.01    2.18
   2 -10   2   13.15    1.99
  -2 -10  -2   12.99    1.86
  -2  10  -3    1.98    0.86
  -2  10  -3    0.30    0.69
  -2  10  -3    0.31    0.89
   2  10   3    0.57    1.06
   2  10   3    1.01    0.91
  -2 -10  -3    1.05    1.18
   2 -10   3    3.89    1.29
  -2 -10  -3    1.68    0.81
  -2  10  -4    0.87    0.69
   2  10   4    1.74    0.84
  -2  10  -4    0.38    0.88
   2  10   4    2.34    1.31
  -2 -10  -4    1.23    1.32
   2 -10   4    1.36    0.93
  -2 -10  -4    3.51    1.03
   2  10   5    0.12    1.06
  -2  10  -5    0.15    0.96
   2  10   5    0.62    0.73
  -2  10  -5    0.54    0.68
   2  10   5    0.19    1.00
  -2 -10  -5   -0.01    0.90
   2 -10   5    1.06    0.98
   2  10   6    8.11    1.76
  -2  10  -6    9.15    1.81
   2  10   6    7.93    1.84
  -2 -10  -6   10.98    2.14
   2 -10   6    9.94    1.95
   2  10   7    0.06    0.88
   2  10   7    1.12    0.99
  -2  10  -7    1.34    0.99
  -2 -10  -7    1.05    0.96
   2 -10   7    1.96    1.13
   2  10   8   13.88    2.28
   2  10   8   13.54    2.48
  -2  10  -8   16.66    2.55
  -2 -10  -8   10.14    2.05
   2 -10   8   10.00    2.05
   2  10   9    2.07    1.12
   2  10   9    4.83    1.69
  -2  10  -9    0.92    1.08
  -2 -10  -9    2.99    1.29
   2 -10   9    3.57    1.55
   2  10  10    4.02    1.46
  -2  10 -10    2.30    1.51
   2  10  10    6.30    1.88
  -2 -10 -10    6.49    1.93
   2 -10  10    5.80    1.86
   2  10  11    1.92    1.15
   2  10  11    0.92    1.28
  -2  10 -11   -0.27    0.86
  -2 -10 -11    2.86    1.56
   2 -10  11    0.31    1.22
   2  11 -10   -0.18    0.78
   2 -11 -10    2.31    1.15
  -2 -11  10    0.13    1.10
   2  11  -9    1.38    1.10
  -2  11   9    0.68    1.04
   2 -11  -9   -0.09    0.86
  -2 -11   9    1.29    1.23
   2  11  -8    2.47    1.46
  -2  11   8    1.55    1.18
   2 -11  -8    1.62    1.12
  -2 -11   8    0.32    0.95
   2  11  -7    3.35    1.50
  -2  11   7    2.15    1.34
   2 -11  -7    3.45    1.40
  -2 -11   7    3.09    1.50
  -2  11   6    1.51    1.12
   2  11  -6    0.63    0.94
   2 -11  -6    3.42    1.60
  -2 -11   6    0.28    1.01
   2  11  -5   10.82    1.81
   2  11  -5   11.94    2.17
  -2  11   5   10.29    2.00
  -2  11   5    9.47    2.00
   2 -11  -5   10.78    2.12
  -2 -11   5   12.77    2.28
   2  11  -4    2.68    1.11
  -2  11   4    5.70    1.70
   2  11  -4    3.57    1.40
  -2  11   4    1.30    1.10
   2 -11  -4    3.08    1.50
  -2 -11   4    2.19    1.13
  -2  11   3    1.08    0.77
   2  11  -3    2.12    0.95
  -2  11   3    0.81    1.14
   2  11  -3    3.11    1.26
  -2 -11   3    2.97    1.24
   2  11  -2   -0.26    0.96
  -2  11   2   -0.77    1.10
  -2  11   2    1.10    1.19
   2  11  -2   -1.07    0.93
  -2 -11   2    0.72    0.91
  -2  11   1    4.18    1.40
  -2  11   1    3.30    1.32
   2  11  -1    2.55    1.14
  -2  11   1    1.13    0.83
   2  11  -1    2.48    1.09
  -2 -11   1    1.24    0.89
   2 -11  -1    5.36    1.33
  -2  11   0   -0.10    0.79
  -2  11   0   -0.46    0.80
   2  11   0    0.57    1.03
  -2  11   0    0.95    1.09
  -2 -11   0    0.10    0.66
   2 -11   0   -1.54    0.82
   2  11   1    3.12    1.39
  -2  11  -1    1.90    1.07
  -2  11  -1    3.39    1.28
  -2  11  -1    0.87    0.71
   2 -11   1    2.61    1.13
  -2 -11  -1    2.91    1.14
  -2  11  -2    2.36    1.14
   2  11   2    0.64    1.00
  -2  11  -2    1.27    0.80
  -2  11  -2    0.02    0.79
  -2 -11  -2   -1.25    1.52
   2 -11   2    1.25    0.91
  -2 -11  -2    0.78    0.62
  -2  11  -3    3.62    1.21
   2  11   3    2.78    1.34
  -2  11  -3    2.40    1.21
  -2 -11  -3    2.08    1.33
   2 -11   3    4.10    1.20
  -2  11  -4    1.49    1.23
  -2  11  -4    0.09    0.58
   2  11   4   -0.06    1.06
  -2 -11  -4   -0.45    1.33
   2 -11   4    0.87    0.85
  -2  11  -5    0.72    0.87
   2  11   5   -0.39    0.86
  -2 -11  -5    0.74    1.04
   2 -11   5   -0.08    0.67
  -2  11  -6   -0.06    1.02
   2  11   6    0.21    1.14
  -2 -11  -6    1.47    1.25
   2 -11   6    1.12    1.03
   2  11   7    0.33    0.98
   2  11   7    0.85    0.95
  -2  11  -7   -1.12    1.08
  -2 -11  -7   -0.61    1.09
   2 -11   7   -0.30    0.83
   2  11   8    0.40    0.73
   2  11   8    0.74    1.23
  -2  11  -8    2.87    1.64
  -2 -11  -8    0.36    1.06
   2 -11   8    0.81    1.09
  -2  11  -9    1.57    1.17
   2 -11   9    1.09    1.23
   2  12  -7   -0.85    1.02
  -2  12   7   -1.09    1.17
   2 -12  -7   -1.03    1.20
  -2 -12   7    0.65    0.97
  -2  12   6    1.68    1.39
   2  12  -6    0.71    1.02
   2 -12  -6    1.03    1.33
  -2 -12   6    0.89    0.88
  -2  12   5   -0.54    1.18
   2  12  -5    1.28    1.16
   2 -12  -5   -2.56    1.39
  -2 -12   5   -0.73    0.80
  -2  12   4    0.39    1.11
   2  12  -4    1.07    1.23
  -2 -12   4   -0.20    1.07
  -2  12   3    2.65    1.28
  -2  12   3    1.66    1.00
   2  12  -3    2.53    1.21
   2  12  -3    1.37    1.05
  -2 -12   3    0.72    0.88
  -2  12   2    0.60    0.96
  -2  12   2   -1.70    0.98
   2  12  -2   -0.33    0.91
   2  12  -2    0.18    0.86
  -2 -12   2    1.19    0.91
  -2  12   1    1.37    1.08
  -2  12   1    2.22    1.05
   2  12  -1    1.58    1.24
  -2  12   0    1.50    1.02
  -2  12   0    0.82    0.83
   2  12   0   -0.23    0.88
  -2 -12   0    2.67    1.15
  -2  12  -1    4.09    1.42
  -2  12  -1    0.72    0.89
  -2  12  -1    4.25    1.31
   2  12   1    2.24    1.32
   2 -12   1    4.45    1.36
  -2 -12  -1    5.21    1.31
  -2  12  -2    2.50    1.06
  -2  12  -2    1.69    1.16
   2  12   2    0.84    1.17
   2 -12   2    0.81    0.82
  -2  12  -3    0.08    0.81
   2  12   3   -0.07    1.02
   2 -12   3   -2.45    1.07
  -2  12  -4    2.17    1.26
  -2 -12  -4    2.12    1.30
   2 -12   4    1.31    1.04
  -2  12  -5   -1.06    1.11
   2  12   5    0.53    1.09
  -2 -12  -5    0.39    1.19
   2 -12   5   -0.31    0.80
  -2  12  -6    1.21    1.30
   2 -12   6    0.06    0.78
   2  13  -4   -0.14    0.92
  -2 -13   4   -0.09    0.60
  -2  13   3    1.24    1.33
   2  13  -3   -1.42    1.03
  -2 -13   3    1.75    0.90
   2  13  -2   -0.44    0.90
  -2  13   2    0.20    0.82
   2  13  -2   -0.89    0.96
  -2 -13   2   -0.51    0.77
   2  13  -1    0.01    0.81
  -2  13   1   -0.30    1.22
   2  13   0   -1.39    1.33
  -2  13   0    1.35    0.90
  -2  13  -1   -0.64    0.71
   2  13   1   -1.00    1.11
  -2  13  -3   -0.53    0.97
   2 -13   3    1.32    1.10
  -2  13  -4    3.06    1.38
   2 -13   4    3.11    1.27
  -3   0  21   -3.04    1.40
  -3   0  20   10.19    1.96
  -3   0  20    9.60    1.85
   3   0 -20    7.04    1.99
   3   0 -20    6.95    1.73
  -3   0  19    0.87    0.99
  -3   0  19   -0.35    0.68
   3   0 -19    0.74    0.84
   3   0 -19   -1.46    1.21
  -3   0  18    9.33    1.72
  -3   0  18   11.42    1.91
   3   0 -18    9.59    2.01
   3   0 -18    8.60    1.92
  -3   0  17    0.15    0.72
  -3   0  17   -0.22    0.58
   3   0 -17   -0.79    1.11
   3   0 -17   -0.72    1.17
  -3   0  16   45.95    3.20
  -3   0  16   36.94    3.10
   3   0 -16   44.47    2.89
   3   0 -16   40.26    3.42
  -3   0  16   47.77    2.88
  -3   0  15    0.37    0.65
  -3   0  15    0.04    0.72
   3   0 -15    0.22    0.59
   3   0 -15    0.81    1.04
  -3   0  15    0.91    0.62
  -3   0  14   49.53    3.30
  -3   0  14   45.98    2.85
   3   0 -14   44.69    2.68
   3   0 -14   45.55    3.27
  -3   0  14   47.67    2.68
  -3   0  13   -0.53    0.74
  -3   0  13    0.61    0.77
   3   0 -13   -0.21    0.50
   3   0 -13    0.25    0.88
  -3   0  13    0.33    0.55
  -3   0  12  255.92    5.89
  -3   0  12  250.55    6.69
   3   0 -12  251.11    5.67
   3   0 -12  261.34    6.88
  -3   0  12  246.88    5.51
  -3   0  11    1.43    0.83
  -3   0  11    1.41    1.02
   3   0 -11    0.24    0.42
   3   0 -11    0.32    0.76
  -3   0  11   -0.22    0.46
  -3   0  10   87.72    3.64
  -3   0  10   89.32    3.02
   3   0 -10   85.97    2.94
   3   0 -10   92.02    3.64
  -3   0  10   80.81    2.85
  -3   0   9   -0.05    0.62
  -3   0   9    0.01    0.35
   3   0  -9   -0.06    0.39
   3   0  -9    1.15    0.33
   3   0  -9    0.26    0.62
  -3   0   9   -0.01    0.43
  -3   0   8  149.65    3.28
  -3   0   8  151.06    4.24
   3   0  -8  146.52    2.91
   3   0  -8  145.66    3.28
   3   0  -8  151.63    4.08
  -3   0   8  151.96    3.43
  -3   0   7    0.01    0.30
  -3   0   7   -0.07    0.25
   3   0  -7    0.03    0.19
   3   0  -7   -0.04    0.31
   3   0  -7   -0.04    0.50
  -3   0   7   -0.07    0.22
  -3   0   7    0.03    0.32
  -3   0   6   65.43    1.72
   3   0  -6   66.81    1.86
  -3   0   6   68.15    1.96
   3   0  -6   66.38    1.77
  -3   0   6   69.07    1.71
   3   0  -6   72.12    2.42
  -3   0   6   64.56    1.92
  -3   0   6   72.89    1.96
  -3   0   5    0.21    0.17
  -3   0   5    0.18    0.21
   3   0  -5    0.07    0.23
   3   0  -5    0.31    0.23
  -3   0   5   -0.05    0.22
   3   0  -5    0.75    0.43
  -3   0   5    0.20    0.23
   3   0  -5    0.13    0.29
  -3   0   5    0.40    0.26
  -3   0   4   17.94    0.57
   3   0  -4   18.39    0.83
  -3   0   4   17.08    0.82
  -3   0   4   19.48    0.92
   3   0  -4   17.31    1.02
   3   0  -4   19.31    1.17
   3   0  -4   17.92    0.95
  -3   0   4   18.67    0.95
  -3   0   3    0.94    0.32
  -3   0   3    0.63    0.23
  -3   0   3    0.49    0.37
   3   0  -3    0.20    0.26
  -3   0   3    1.06    0.29
   3   0  -3    0.89    0.38
   3   0  -2   10.73    0.74
  -3   0   2    9.95    0.75
  -3   0   2    9.25    0.67
   3   0  -2    8.40    0.64
  -3   0   1    0.56    0.27
  -3   0   1    0.25    0.18
   3   0  -1    0.77    0.30
  -3   0   1    0.17    0.30
   3   0  -1    0.70    0.35
   3   0  -1    0.11    0.24
  -3   0   1    0.66    0.32
  -3   0   1    0.51    0.26
  -3   0   0   24.05    1.07
   3   0   0   20.41    0.97
  -3   0   0   23.70    1.29
   3   0   0   22.74    1.26
   3   0   0   22.78    0.99
  -3   0   0   23.25    1.02
  -3   0  -1    0.25    0.27
   3   0   1    0.00    0.29
  -3   0  -1   -0.20    0.39
   3   0   1    0.25    0.35
  -3   0  -1    0.39    0.24
   3   0   1    0.31    0.28
  -3   0  -1    0.04    0.18
  -3   0  -2  229.95    3.84
   3   0   2  233.53    3.74
  -3   0  -2  225.67    4.19
   3   0   2  228.56    3.14
  -3   0  -2  231.00    3.20
   3   0   3    0.01    0.12
  -3   0  -3   -0.25    0.46
   3   0   3    0.23    0.26
   3   0   4   66.28    1.43
  -3   0  -4   70.62    2.75
   3   0   4   69.10    1.81
   3   0   5    0.15    0.22
  -3   0  -5    0.51    0.59
   3   0   5    0.10    0.25
   3   0   6   93.18    2.27
  -3   0  -6   98.02    3.72
   3   0   6   99.79    3.31
   3   0   6   93.62    2.21
   3   0   7    0.17    0.30
   3   0   7   -0.46    0.60
   3   0   7    0.12    0.27
  -3   0  -7    0.65    0.79
   3   0   7   -0.32    0.25
   3   0   7    0.35    0.66
   3   0   8  177.38    3.77
   3   0   8  179.70    5.18
   3   0   8  185.88    3.58
  -3   0  -8  186.70    5.75
   3   0   8  196.71    3.32
   3   0   9    0.70    0.93
   3   0   9    0.71    0.55
   3   0   9   -0.18    0.34
  -3   0  -9   -0.39    0.90
   3   0   9    0.11    0.28
   3   0  10  121.61    3.62
   3   0  10  114.70    4.63
  -3   0 -10  128.33    5.29
   3   0  10  120.79    2.61
   3   0  11    0.63    0.51
   3   0  11   -0.10    0.74
  -3   0 -11   -0.30    0.86
   3   0  12   23.76    2.39
   3   0  12   25.36    1.87
  -3   0 -12   22.72    2.58
   3   0  13    1.19    0.72
   3   0  13    1.92    0.96
  -3   0 -13    0.38    1.08
   3   0  14   23.66    2.62
  -3   0 -14   22.91    2.80
   3   0  15    1.11    1.32
  -3   0 -15    0.17    1.09
  -3   0 -15    2.86    1.25
   3   0  16   18.26    2.54
  -3   0 -16   20.38    2.86
  -3   0 -16   14.84    2.13
   3   0  17   -0.83    0.92
  -3   0 -17    0.01    0.65
   3   0  18   20.01    2.80
  -3   0 -18   17.07    2.78
  -3  -1  21    4.20    1.45
  -3   1  21    3.83    1.50
  -3   1  20   -1.37    0.94
  -3   1  20    1.81    1.01
  -3  -1  20    1.41    0.92
  -3  -1  20   -1.37    1.02
   3  -1 -20    0.32    1.09
   3   1 -20   -3.40    1.41
   3  -1 -20    1.47    1.17
  -3   1  19   -0.02    0.81
  -3   1  19    1.02    0.90
  -3  -1  19   -0.20    0.70
  -3  -1  19    0.76    0.87
   3   1 -19   -2.77    1.33
   3  -1 -19   -2.67    1.39
   3  -1 -19    0.18    1.24
  -3   1  18    0.29    0.67
  -3  -1  18    1.00    0.85
  -3  -1  18   -0.30    0.80
  -3   1  18    0.57    0.71
   3  -1 -18    0.04    0.78
   3   1 -18    1.58    1.30
   3   1 -18   -0.08    1.15
  -3  -1  17    0.47    0.70
  -3   1  17    0.85    0.72
  -3  -1  17   -1.13    0.80
  -3   1  17    0.20    0.64
   3   1 -17    0.08    0.67
   3   1 -17   -0.24    1.09
   3  -1 -17    0.14    1.00
   3   1 -17   -0.96    1.08
   3  -1 -17   -3.14    1.27
  -3  -1  17    0.28    0.59
  -3   1  16   -0.26    0.74
  -3  -1  16   -1.95    0.98
  -3   1  16   -0.52    0.87
  -3  -1  16   -0.69    0.91
   3   1 -16    0.53    0.65
   3   1 -16   -0.54    1.00
   3  -1 -16    0.33    0.86
  -3  -1  16   -1.73    0.82
  -3   1  15    7.54    1.34
  -3   1  15    6.44    1.41
  -3  -1  15    6.88    1.52
  -3  -1  15    6.44    1.32
   3   1 -15    5.75    1.18
   3   1 -15    8.36    1.71
   3  -1 -15    6.85    1.48
  -3   1  15    6.78    1.02
  -3  -1  15    6.39    1.18
  -3  -1  14    2.89    0.84
  -3  -1  14    3.64    1.04
  -3   1  14    3.29    1.04
  -3   1  14    3.91    0.94
   3  -1 -14    3.83    0.80
   3   1 -14    4.29    1.09
   3  -1 -14    2.98    1.14
   3   1 -14    3.58    1.14
  -3   1  14    3.23    0.74
  -3  -1  14    2.85    0.95
  -3  -1  13   21.19    2.18
  -3   1  13   20.53    2.07
  -3   1  13   18.41    1.76
  -3  -1  13   18.73    1.80
   3   1 -13   18.54    1.81
   3  -1 -13   21.87    1.64
   3   1 -13   21.60    2.22
   3  -1 -13   18.58    2.08
  -3  -1  13   21.14    1.92
  -3   1  13   18.29    1.43
  -3  -1  12    2.10    0.67
  -3   1  12    3.65    0.86
  -3   1  12    2.07    0.80
   3   1 -12    3.53    0.88
   3  -1 -12    3.92    0.73
   3  -1 -12    3.03    0.96
   3   1 -12    3.84    1.15
  -3   1  12    3.11    0.65
  -3  -1  12    2.71    0.80
  -3   1  11   56.82    2.62
  -3   1  11   61.30    3.19
   3   1 -11   60.60    2.87
   3  -1 -11   58.24    2.32
   3   1 -11   60.58    1.73
   3   1 -11   58.64    3.16
   3  -1 -11   60.66    3.19
  -3  -1  11   60.80    2.91
  -3   1  11   61.49    2.28
  -3   1  11   57.75    1.87
  -3   1  10   43.08    2.13
  -3   1  10   40.45    2.49
   3  -1 -10   43.50    1.87
   3   1 -10   47.36    2.41
   3   1 -10   42.44    1.35
   3   1 -10   43.02    2.59
   3  -1 -10   45.66    2.59
  -3   1  10   42.53    1.77
  -3   1  10   44.12    1.60
  -3  -1  10   43.17    2.38
  -3   1   9   45.12    2.49
  -3   1   9   42.36    1.96
   3  -1  -9   42.10    1.66
   3   1  -9   40.80    2.12
   3   1  -9   42.22    1.23
   3   1  -9   42.82    2.39
   3  -1  -9   44.58    2.42
  -3   1   9   42.86    1.57
  -3   1   9   45.59    1.69
  -3  -1   9   40.99    2.17
   3  -1  -9   42.89    1.69
  -3   1   8    0.38    0.53
  -3   1   8    0.32    0.31
   3   1  -8    0.43    0.43
   3   1  -8    0.23    0.15
   3  -1  -8    0.48    0.28
  -3   1   8    0.11    0.32
   3   1  -8    0.18    0.53
   3  -1  -8    0.04    0.54
  -3   1   8    0.48    0.28
  -3  -1   8   -0.05    0.40
  -3   1   8    0.44    0.26
  -3   1   7   79.53    2.21
  -3   1   7   82.65    2.98
   3  -1  -7   78.92    1.78
   3   1  -7   74.62    2.49
  -3   1   7   74.05    2.27
   3   1  -7   79.55    2.77
   3  -1  -7   82.41    2.83
  -3   1   7   82.09    2.09
  -3   1   7   80.67    1.85
  -3  -1   7   77.27    2.63
   3  -1  -7   81.53    2.04
  -3   1   6   33.08    1.79
  -3   1   6   33.09    1.28
   3  -1  -6   36.66    1.04
  -3   1   6   35.20    1.52
   3  -1  -6   34.51    1.54
   3   1  -6   34.65    1.62
   3   1  -6   34.91    1.72
   3  -1  -6   35.54    1.77
   3  -1  -6   34.13    1.27
  -3  -1   6   33.09    1.63
  -3   1   6   35.56    1.09
  -3   1   6   35.19    1.34
  -3   1   5  429.92    5.78
  -3   1   5  425.61    3.98
   3  -1  -5  445.54    4.11
  -3   1   5  411.43    3.18
   3   1  -5  436.33    5.19
   3  -1  -5  434.34    2.98
  -3   1   5  420.64    5.06
  -3  -1   5  440.36    5.41
   3  -1  -5  432.98    5.24
  -3  -1   5  427.66    2.99
   3   1  -5  444.72    5.36
   3  -1  -5  429.51    5.52
   3  -1  -5  421.02    4.39
  -3   1   5  456.66    4.70
  -3   1   5  420.51    3.22
  -3  -1   5  433.49    5.38
  -3   1   4    9.08    0.85
  -3   1   4    8.53    0.50
   3  -1  -4    9.15    0.52
   3   1  -4    9.90    0.79
  -3   1   4    8.97    0.43
  -3  -1   4    9.01    0.76
  -3   1   4    9.01    0.79
   3  -1  -4    9.93    0.81
   3   1  -4    8.42    0.72
  -3  -1   4    7.49    0.90
   3  -1  -4    9.44    0.79
  -3  -1   4    7.98    0.74
   3  -1  -4    8.88    0.68
  -3   1   4    8.77    0.67
  -3   1   3  556.34    3.52
  -3   1   3  582.86    5.61
   3  -1  -3  591.75    3.55
   3  -1  -3  610.34    5.73
  -3  -1   3  543.21    3.46
  -3  -1   3  566.42    5.42
   3  -1  -3  557.45    5.77
   3   1  -3  571.90    5.33
  -3   1   3  574.28    5.81
   3  -1  -3  589.47    5.17
   3   1  -3  584.78    6.26
   3   1  -3  572.95    4.82
  -3  -1   3  543.31    6.09
   3  -1  -3  571.50    5.11
  -3  -1   3  601.60    5.52
  -3   1   3  571.80    5.21
   3  -1  -2   91.30    2.01
   3   1  -2   88.04    1.36
  -3   1   2   89.08    1.97
  -3  -1   2   88.29    1.35
  -3  -1   2   92.03    2.12
  -3   1   2   89.14    2.31
  -3  -1   2   87.94    2.30
   3  -1  -2   95.82    1.82
   3   1  -2   91.65    2.32
  -3   1   2   92.83    1.89
   3   1  -2   91.86    2.32
  -3  -1   2   91.75    2.10
  -3   1   2   93.06    2.14
   3   1  -2   90.43    2.07
   3  -1  -2   90.54    2.05
   3  -1  -1  467.72    4.04
   3   1  -1  425.44    3.35
  -3   1   1  435.70    3.83
   3   1  -1  421.04    4.96
  -3  -1   1  427.44    5.16
   3  -1  -1  457.10    3.34
  -3  -1   1  452.24    3.54
  -3  -1   1  436.22    3.93
   3  -1  -1  440.82    5.08
  -3  -1   1  412.70    4.87
  -3   1   1  438.14    3.92
   3  -1  -1  439.42    3.05
   3   1  -1  414.96    3.41
  -3  -1   1  400.28    4.93
   3   1  -1  440.94    5.28
   3  -1  -1  437.39    4.57
   3   1  -1  479.83    4.58
  -3   1   1  453.75    4.80
  -3   1   1  456.17    4.12
  -3  -1   1  471.68    4.52
   3  -1   0    1.95    0.28
   3   1   0    1.98    0.34
  -3  -1   0    2.67    0.37
  -3   1   0    1.96    0.28
   3   1   0    2.26    0.48
   3  -1   0    2.40    0.29
  -3  -1   0    2.53    0.47
  -3   1   0    2.14    0.50
   3  -1   0    2.16    0.44
  -3  -1   0    1.67    0.52
   3   1   0    2.00    0.47
  -3  -1   0    2.01    0.33
  -3   1   0    1.86    0.37
   3   1   0    1.85    0.36
  -3   1   0    1.63    0.41
   3  -1   0    1.96    0.39
   3  -1   0    1.33    0.36
   3  -1   1  395.00    3.73
   3   1   1  390.71    5.05
  -3  -1  -1  404.22    4.43
   3   1   1  373.79    4.25
  -3   1  -1  387.86    3.89
  -3  -1  -1  392.94    5.20
   3   1   1  374.28    5.25
  -3   1  -1  375.21    5.20
  -3  -1  -1  364.57    5.15
   3  -1   1  410.28    5.22
  -3   1  -1  401.33    4.91
   3  -1   1  387.81    4.72
  -3  -1  -1  391.88    3.93
   3  -1   1  380.83    4.52
   3   1   1  381.71    3.86
   3   1   2   21.98    1.31
   3   1   2   19.77    1.14
  -3  -1  -2   20.08    0.64
  -3   1  -2   20.00    1.03
   3  -1   2   23.57    1.33
  -3   1  -2   23.99    1.40
  -3  -1  -2   22.38    1.44
   3  -1   2   20.09    1.11
   3  -1   2   18.28    1.19
   3   1   2   21.58    0.92
  -3  -1  -2   20.09    0.89
  -3  -1  -3  217.37    2.41
   3   1   3  223.85    4.34
  -3   1  -3  211.95    3.77
   3   1   3  208.09    3.96
  -3  -1  -3  210.58    4.47
   3   1   3  226.43    3.84
  -3   1  -3  215.77    4.32
   3  -1   3  221.38    4.28
   3   1   3  217.98    2.80
  -3  -1  -3  225.09    2.89
   3  -1   3  219.70    3.66
   3   1   4   76.89    2.63
  -3   1  -4   73.50    2.74
  -3  -1  -4   77.33    2.95
   3  -1   4   77.29    2.26
  -3  -1  -4   72.86    1.66
   3  -1   4   73.00    2.66
   3   1   4   76.60    1.64
   3   1   4   72.78    1.61
   3   1   5   35.95    1.29
   3   1   5   33.40    1.92
  -3  -1  -5   35.20    2.19
  -3   1  -5   33.73    2.02
   3  -1   5   32.78    1.93
   3   1   5   33.92    1.09
   3  -1   5   30.26    1.50
   3   1   6   12.42    0.87
   3   1   6   13.14    1.34
   3  -1   6   13.24    0.63
  -3   1  -6   12.14    1.39
  -3  -1  -6   13.24    1.53
   3   1   6   12.89    0.66
   3  -1   6   11.43    1.28
   3  -1   6   11.82    0.98
   3   1   7   13.91    1.01
   3   1   7   13.67    1.46
   3  -1   7   13.60    0.66
   3   1   7   12.88    1.14
  -3   1  -7   12.09    1.45
  -3  -1  -7   12.67    1.60
   3   1   7   13.79    0.67
   3  -1   7   12.24    1.37
   3  -1   7   12.46    1.02
   3   1   8    1.77    0.49
   3   1   8    0.46    0.67
   3   1   8    0.71    0.43
  -3  -1  -8    0.88    0.87
  -3   1  -8    0.91    0.77
   3   1   8    0.92    0.21
   3  -1   8    1.32    0.50
   3  -1   8    0.54    0.60
   3  -1   9    6.41    0.88
   3   1   9    6.83    1.21
   3   1   9    7.06    0.87
   3   1   9    7.73    0.95
  -3   1  -9    6.54    1.30
  -3  -1  -9    6.42    1.32
   3   1   9    6.97    0.41
   3  -1   9    5.96    0.78
   3  -1   9    5.73    1.11
   3   1  10    2.37    0.94
   3   1  10    3.28    0.69
   3  -1  10    3.16    0.67
   3   1  10    1.79    0.55
  -3   1 -10    1.18    0.88
  -3  -1 -10    3.17    1.13
   3  -1  10    3.39    0.97
   3  -1  10    2.50    0.54
   3   1  11    3.17    0.67
   3   1  11    1.56    0.87
   3  -1  11    3.00    0.72
   3  -1  11    2.01    0.92
   3   1  11    3.50    0.70
  -3  -1 -11    2.67    1.14
  -3   1 -11    2.22    1.04
   3  -1  11    2.13    0.80
   3  -1  11    3.00    0.62
   3  -1  12    0.23    0.42
   3   1  12    0.47    0.48
   3   1  12   -0.38    0.80
   3  -1  12    0.44    0.80
  -3  -1 -12    1.70    1.07
  -3   1 -12   -0.47    1.11
   3  -1  12    0.00    0.69
   3   1  13    2.53    0.66
   3   1  13    3.09    1.07
   3  -1  13    0.83    0.79
   3  -1  13    2.69    0.79
  -3  -1 -13    2.05    1.26
  -3   1 -13    0.38    0.75
   3  -1  13    1.56    0.92
   3   1  14    0.59    0.90
   3  -1  14    0.28    0.84
  -3   1 -14    0.79    1.04
  -3  -1 -14    0.00    0.98
  -3   1 -14    1.55    0.92
   3   1  15    6.01    1.49
   3  -1  15    7.51    1.69
  -3  -1 -15    3.33    1.42
  -3   1 -15    6.81    1.75
  -3   1 -15    6.69    1.63
   3   1  16    0.89    1.00
   3  -1  16    1.17    1.06
  -3  -1 -16    3.55    1.49
  -3   1 -16    2.66    1.31
  -3  -1 -16    1.91    0.95
  -3   1 -16    0.43    0.78
   3   1  17    8.61    1.93
   3  -1  17    7.65    1.83
  -3  -1 -17   12.11    2.35
  -3   1 -17   11.55    2.22
  -3   1 -17    8.12    1.67
   3   1  18   -1.11    1.17
   3  -1  18    0.88    1.15
  -3   1 -18    4.04    1.62
  -3   1 -18    2.14    1.10
  -3  -2  21    3.75    1.49
  -3   2  21    2.80    1.33
  -3  -2  20    5.39    1.59
  -3  -2  20    5.98    1.61
  -3   2  20    6.48    1.59
  -3   2  20    8.84    1.79
   3  -2 -20    6.46    1.86
   3  -2 -20    6.65    1.72
   3   2 -20    4.41    1.70
  -3   2  19    0.70    0.82
  -3   2  19   -0.23    0.81
  -3  -2  19    1.96    0.99
  -3  -2  19    0.91    1.16
   3   2 -19   -0.43    1.10
   3  -2 -19    0.44    1.12
  -3   2  18   11.87    1.86
  -3  -2  18   10.45    1.92
  -3   2  18    7.88    1.59
  -3  -2  18   10.27    1.84
   3   2 -18   10.64    1.78
   3   2 -18    9.58    1.91
   3  -2 -18    8.49    2.10
   3  -2 -18    8.39    1.89
  -3  -2  18   10.32    1.75
  -3  -2  17    8.49    1.76
  -3   2  17    8.83    1.57
  -3  -2  17    9.08    1.70
  -3   2  17    9.69    1.80
   3   2 -17    7.79    1.54
   3  -2 -17   10.45    2.02
   3   2 -17    6.34    1.65
   3   2 -17   10.66    1.91
   3  -2 -17    9.38    1.91
  -3  -2  17   10.63    1.79
  -3   2  16   15.50    1.93
  -3  -2  16   15.75    2.13
  -3   2  16   18.17    2.26
  -3  -2  16   15.60    2.00
   3   2 -16   15.85    2.03
   3   2 -16   15.10    2.21
   3  -2 -16   14.83    2.14
   3   2 -16   14.93    2.12
  -3  -2  16   17.48    2.10
  -3   2  15    4.85    1.24
  -3   2  15    6.72    1.26
  -3  -2  15    4.57    1.20
   3   2 -15    3.18    1.06
   3   2 -15    4.39    1.36
   3  -2 -15    4.27    1.40
  -3  -2  15    5.99    1.34
  -3   2  14   53.88    3.47
  -3   2  14   52.37    3.06
   3   2 -14   51.27    3.26
   3   2 -14   45.54    3.31
   3  -2 -14   55.02    3.56
  -3  -2  14   50.12    3.27
  -3   2  13   26.31    2.09
  -3   2  13   26.09    2.35
   3  -2 -13   28.72    1.66
   3   2 -13   28.11    2.37
   3  -2 -13   31.83    2.61
   3   2 -13   25.95    2.44
  -3  -2  13   28.69    2.41
  -3   2  12   43.24    2.86
  -3   2  12   41.12    2.42
   3  -2 -12   44.35    1.93
   3   2 -12   37.82    2.59
   3   2 -12   44.68    2.97
   3  -2 -12   47.68    3.01
  -3  -2  12   43.20    2.80
  -3   2  11   79.40    3.70
  -3   2  11   87.33    3.32
   3  -2 -11   83.64    2.43
   3   2 -11   85.37    3.70
   3   2 -11   94.19    4.00
   3  -2 -11   89.03    3.81
  -3   2  11   84.09    2.02
  -3  -2  11   83.82    3.72
   3  -2 -11   80.04    2.37
  -3   2  10  148.47    4.79
  -3   2  10  146.36    4.03
   3  -2 -10  144.99    2.85
   3   2 -10  140.81    4.49
   3  -2 -10  143.99    4.55
   3   2 -10  150.24    4.74
  -3   2  10  140.83    2.67
   3  -2 -10  140.83    2.83
  -3  -2  10  139.76    4.58
  -3   2   9   52.24    2.26
  -3   2   9   53.30    2.77
   3  -2  -9   51.50    1.49
   3   2  -9   48.64    2.56
  -3   2   9   51.02    2.37
   3   2  -9   51.67    2.65
   3  -2  -9   55.50    2.68
  -3   2   9   53.67    1.70
   3  -2  -9   50.87    1.48
  -3  -2   9   53.90    2.73
  -3   2   8    5.58    0.96
  -3   2   8    5.81    0.76
   3  -2  -8    6.49    0.45
  -3   2   8    5.61    0.83
   3   2  -8    5.21    0.90
   3   2  -8    7.13    1.02
   3  -2  -8    6.17    0.95
   3  -2  -8    6.02    0.58
  -3   2   8    5.65    0.58
  -3  -2   8    6.22    1.00
  -3   2   7    8.35    1.09
  -3   2   7   10.24    0.90
  -3   2   7    8.97    1.00
   3   2  -7    9.42    1.07
   3   2  -7    9.28    1.05
   3  -2  -7   10.07    1.09
  -3  -2   7    9.37    1.13
  -3   2   7   10.04    0.76
   3  -2  -7    9.40    0.71
  -3   2   6    9.52    1.10
  -3   2   6   10.44    0.83
   3   2  -6   10.58    1.09
  -3   2   6    9.00    0.97
   3  -2  -6   11.12    1.08
   3   2  -6    8.95    0.93
  -3   2   6    9.87    0.76
  -3  -2   6    9.81    1.06
   3  -2  -6    9.28    0.71
  -3   2   5   12.59    0.85
   3  -2  -5   13.50    0.85
  -3   2   5   12.20    1.09
   3   2  -5   12.47    1.09
  -3   2   5   12.85    1.11
   3   2  -5   13.00    0.99
  -3   2   5   13.30    0.88
  -3  -2   5   11.92    1.11
   3  -2  -5   13.08    0.87
  -3   2   4    4.71    0.52
   3  -2  -4    4.45    0.46
  -3   2   4    4.21    0.68
   3   2  -4    4.61    0.72
  -3   2   4    4.54    0.73
  -3  -2   4    4.62    0.56
  -3  -2   4    5.16    0.82
   3   2  -4    4.81    0.56
  -3   2   4    5.90    0.62
   3  -2  -4    3.98    0.54
   3  -2  -3    3.66    0.41
  -3  -2   3    3.32    0.44
  -3   2   3    2.74    0.53
  -3   2   3    3.51    0.46
  -3   2   3    2.43    0.55
   3   2  -3    3.64    0.61
   3  -2  -3    3.21    0.38
  -3  -2   3    3.90    0.69
   3   2  -3    3.20    0.40
  -3  -2   3    3.41    0.41
  -3   2   3    3.46    0.49
   3  -2  -3    2.62    0.50
  -3   2   3    3.75    0.31
  -3  -2   2    8.24    0.62
   3  -2  -2    8.19    0.64
   3   2  -2    7.95    0.62
   3  -2  -2    9.45    0.76
   3   2  -2    8.66    0.95
   3   2  -2    8.68    0.83
  -3   2   2    8.78    0.91
   3   2  -2    8.86    0.49
   3  -2  -2    8.18    0.45
  -3  -2   2    8.73    0.90
  -3   2   2    8.47    0.49
   3   2  -2    9.48    0.85
   3   2  -2    9.73    0.80
  -3   2   2    9.13    0.59
   3  -2  -2    9.35    0.81
  -3   2   2    8.96    0.78
   3  -2  -2    8.07    0.54
   3   2  -1   70.16    2.37
  -3  -2   1   75.48    1.85
   3   2  -1   70.17    1.78
  -3   2   1   70.23    2.33
  -3  -2   1   75.07    2.17
  -3   2   1   73.27    1.30
  -3  -2   1   72.02    2.25
   3   2  -1   79.00    2.28
   3  -2  -1   72.58    1.87
   3  -2  -1   76.06    2.10
   3   2  -1   75.09    2.02
  -3  -2   1   76.07    2.19
   3  -2  -1   70.21    2.13
  -3   2   1   76.90    1.95
   3  -2  -1   70.73    1.79
   3  -2  -1   76.21    2.03
  -3  -2   1   74.95    2.05
  -3  -2   0    9.68    0.75
   3   2   0    8.72    0.72
   3   2   0    9.31    0.93
  -3   2   0    9.31    0.93
  -3   2   0    8.52    0.82
   3  -2   0   10.58    0.83
  -3   2   0    9.99    0.79
  -3  -2   0    8.23    0.85
  -3  -2   0    9.20    0.78
   3   2   0    9.95    0.86
  -3  -2   0    9.70    0.75
   3  -2   0   10.39    0.85
  -3   2   0   11.02    0.86
   3  -2   0    9.67    0.73
   3  -2   0    8.84    0.86
   3   2   1  180.23    3.28
  -3   2  -1  176.07    2.20
   3   2   1  191.96    3.98
   3   2   1  180.93    2.17
  -3   2  -1  184.68    3.60
   3  -2   1  194.01    3.53
  -3  -2  -1  186.62    3.76
   3   2   1  190.53    3.80
  -3  -2  -1  186.91    2.91
   3  -2   1  180.79    3.57
   3   2   2   13.34    1.19
  -3   2  -2   12.36    0.76
   3   2   2   11.37    0.97
  -3   2  -2   12.17    1.03
  -3  -2  -2   12.07    1.12
   3   2   2   11.58    0.68
   3  -2   2   12.64    0.97
  -3  -2  -2   12.90    0.77
   3  -2   2   11.56    1.06
  -3  -2  -2   12.19    0.73
   3   2   3   76.92    2.53
  -3  -2  -3   73.78    1.84
   3   2   3   76.40    2.80
   3  -2   3   74.03    1.28
   3   2   3   75.18    1.99
  -3   2  -3   69.58    2.45
  -3  -2  -3   74.77    2.77
   3  -2   3   70.37    2.66
  -3  -2  -3   72.01    1.66
   3   2   4   38.53    1.96
   3   2   4   37.26    2.09
  -3  -2  -4   37.99    1.41
  -3   2  -4   36.54    1.93
  -3  -2  -4   36.60    2.16
   3  -2   4   36.81    2.07
  -3  -2  -4   35.65    1.12
  -3  -2  -5    1.98    0.38
   3   2   5    1.67    0.64
   3   2   5    2.47    0.46
  -3  -2  -5    1.80    0.81
  -3   2  -5    2.22    0.69
   3  -2   5    3.40    0.90
  -3  -2  -5    2.40    0.30
   3   2   6  161.43    4.50
  -3  -2  -6  167.30    5.09
  -3   2  -6  158.39    4.48
   3  -2   6  161.36    4.72
   3   2   6  164.30    3.38
   3   2   7   32.10    2.18
   3   2   7   29.73    1.89
  -3   2  -7   30.74    2.14
  -3  -2  -7   32.58    2.47
   3  -2   7   27.70    2.12
   3   2   7   32.45    1.63
   3   2   8  105.03    4.10
   3   2   8  103.93    3.64
  -3  -2  -8  104.42    4.48
  -3   2  -8  102.24    4.09
   3   2   8  107.21    3.11
   3  -2   8  104.19    4.18
   3   2   9   19.69    1.95
   3   2   9   22.49    1.79
  -3   2  -9   24.58    2.19
  -3  -2  -9   23.40    2.40
   3  -2   9   20.90    2.05
   3   2   9   23.46    1.60
   3   2  10   38.31    2.75
   3   2  10   38.00    2.37
  -3   2 -10   37.21    2.80
  -3  -2 -10   37.07    3.04
   3  -2  10   36.19    2.73
   3   2  10   42.11    2.22
   3  -2  10   38.59    2.17
   3   2  11   10.50    1.20
   3   2  11    9.88    1.55
   3   2  11   10.34    1.32
  -3  -2 -11    9.76    1.79
  -3   2 -11   10.25    1.71
   3  -2  11    7.63    1.52
   3  -2  11    8.74    1.09
   3   2  12   32.11    2.82
   3  -2  12   33.87    2.33
  -3   2 -12   36.32    3.05
   3   2  12   33.17    2.31
  -3  -2 -12   29.46    2.97
  -3   2 -12   29.07    2.78
   3  -2  12   32.80    2.82
   3   2  12   32.84    2.19
   3  -2  12   34.93    2.12
   3   2  13   11.29    1.84
   3  -2  13    9.10    1.33
   3   2  13   10.48    1.32
  -3   2 -13    9.59    1.73
  -3  -2 -13    8.89    1.90
  -3   2 -13   11.51    1.89
   3  -2  13    8.68    1.62
   3   2  14   13.63    2.10
   3  -2  14    9.98    1.82
  -3   2 -14   13.57    2.10
  -3  -2 -14   11.61    2.22
  -3   2 -14   14.05    2.13
   3  -2  14   13.91    2.02
   3  -2  15    7.75    1.77
   3   2  15   10.81    1.96
  -3   2 -15    8.52    1.75
  -3  -2 -15    8.77    2.02
  -3   2 -15   10.61    2.10
   3  -2  15    9.27    1.80
   3  -2  16    9.26    2.01
   3   2  16    9.66    1.92
  -3  -2 -16    9.09    2.17
  -3   2 -16    9.12    2.09
  -3   2 -16   10.40    1.97
   3   2  17   12.92    2.20
   3  -2  17   14.15    2.43
  -3  -2 -17   10.22    2.33
  -3   2 -17   13.69    2.47
  -3   2 -17   11.74    2.16
  -3   2 -18    3.57    1.44
  -3   2 -18    3.58    1.43
  -3  -3  20   -1.15    1.02
  -3  -3  20    1.98    1.27
  -3   3  20    4.11    1.37
  -3   3  20    1.75    1.09
   3   3 -20    0.83    0.95
   3  -3 -20    0.80    1.06
  -3  -3  19    1.94    1.05
  -3  -3  19    2.37    1.14
  -3   3  19    3.68    1.33
  -3   3  19    2.88    1.18
   3   3 -19    1.94    1.04
   3   3 -19    2.36    1.19
   3  -3 -19    3.50    1.37
   3  -3 -19    3.74    1.55
  -3  -3  19    4.10    1.32
  -3   3  18    0.78    0.74
  -3   3  18    0.82    0.90
  -3  -3  18   -1.44    0.98
  -3  -3  18    0.14    0.76
   3   3 -18    0.81    0.90
   3   3 -18    0.85    0.90
   3  -3 -18   -1.20    1.09
   3  -3 -18    0.24    0.88
  -3  -3  18    1.50    0.99
  -3   3  17    1.84    0.88
  -3   3  17    1.14    0.69
  -3  -3  17    3.20    1.34
  -3  -3  17    0.06    0.63
   3   3 -17    2.58    1.13
   3   3 -17   -0.58    1.08
   3  -3 -17    2.09    0.98
   3  -3 -17   -0.09    1.17
  -3  -3  17    4.03    1.31
  -3   3  16   -0.17    0.69
  -3   3  16    0.18    0.81
   3   3 -16   -0.41    0.85
   3  -3 -16   -0.09    0.73
   3   3 -16   -0.72    0.98
  -3  -3  16    0.55    0.92
  -3   3  15    0.60    0.62
  -3   3  15    1.98    0.94
   3   3 -15    0.44    0.74
   3  -3 -15    1.55    0.99
   3   3 -15    0.38    0.85
  -3  -3  15    1.30    0.88
  -3   3  14   10.63    1.67
  -3   3  14   10.11    1.43
   3   3 -14    8.58    1.49
   3  -3 -14   10.29    1.62
   3   3 -14    9.00    1.60
  -3  -3  14   13.23    1.89
  -3   3  13    7.27    1.23
  -3   3  13    7.50    1.39
   3   3 -13    8.19    1.42
   3   3 -13    7.17    1.45
   3  -3 -13    8.43    1.46
  -3  -3  13    5.70    1.29
  -3   3  12   36.03    2.70
  -3   3  12   39.32    2.45
   3   3 -12   39.41    2.85
   3  -3 -12   36.52    2.67
   3   3 -12   34.69    2.67
  -3  -3  12   39.43    2.89
  -3   3  11   -0.45    0.80
  -3   3  11    0.30    0.51
   3  -3 -11    0.32    0.18
   3   3 -11    0.79    0.74
   3   3 -11    0.11    0.76
   3  -3 -11   -0.67    0.73
  -3  -3  11   -0.07    0.69
  -3   3  10   42.18    2.67
  -3   3  10   43.69    2.34
  -3   3  10   46.71    2.59
   3  -3 -10   49.22    1.20
   3   3 -10   44.72    2.78
   3  -3 -10   45.46    2.63
   3   3 -10   43.69    2.65
   3  -3 -10   46.98    1.48
  -3  -3  10   40.53    2.70
  -3   3   9   26.81    2.06
  -3   3   9   29.41    1.81
  -3   3   9   29.53    2.02
   3   3  -9   31.99    2.26
   3   3  -9   29.89    2.10
   3  -3  -9   27.06    1.94
   3  -3  -9   28.56    1.20
  -3  -3   9   32.20    2.32
  -3   3   8   56.53    2.79
  -3   3   8   61.25    2.45
   3   3  -8   59.04    2.88
  -3   3   8   60.47    2.75
   3   3  -8   57.44    2.67
   3  -3  -8   59.40    2.67
   3  -3  -8   57.33    1.74
  -3  -3   8   57.58    2.93
  -3   3   7   65.97    2.41
  -3   3   7   61.99    2.80
  -3   3   7   65.04    2.78
   3   3  -7   68.65    2.96
   3  -3  -7   60.85    2.55
   3   3  -7   61.67    2.57
   3  -3  -7   60.25    1.84
  -3  -3   7   62.11    2.90
  -3   3   6   95.71    3.27
  -3   3   6   93.10    2.72
  -3   3   6   89.94    3.17
   3   3  -6   94.68    3.31
   3   3  -6   87.45    2.78
   3  -3  -6   85.94    2.28
  -3  -3   6   86.61    3.27
  -3   3   5   56.75    2.07
   3   3  -5   54.01    2.43
  -3  -3   5   53.59    1.23
  -3   3   5   51.46    2.39
   3   3  -5   54.56    2.01
   3  -3  -5   51.82    1.85
  -3  -3   5   61.39    2.64
  -3   3   5   56.57    2.42
  -3   3   4  175.61    3.48
  -3  -3   4  171.37    2.59
  -3   3   4  175.00    4.24
   3   3  -4  173.96    4.12
  -3  -3   4  173.30    4.20
   3   3  -4  165.66    3.07
  -3  -3   4  182.94    3.19
   3  -3  -4  175.43    1.83
   3  -3  -4  178.53    3.52
  -3   3   4  176.51    4.03
   3  -3  -3  124.50    2.15
  -3   3   3  120.11    2.11
  -3  -3   3  116.69    2.42
  -3   3   3  124.47    3.52
   3   3  -3  130.35    3.43
   3   3  -3  119.47    2.25
  -3  -3   3  120.25    2.22
   3   3  -3  124.65    2.74
   3  -3  -3  120.61    1.76
  -3  -3   3  124.30    3.37
  -3   3   3  127.16    3.28
   3  -3  -3  119.43    2.97
   3  -3  -3  120.53    2.06
  -3   3   3  124.91    2.16
   3   3  -2   57.84    1.98
   3  -3  -2   59.63    1.12
   3   3  -2   58.38    2.45
  -3   3   2   54.61    1.68
  -3   3   2   59.76    2.43
   3   3  -2   58.08    2.22
  -3  -3   2   57.22    1.84
   3   3  -2   58.73    1.25
  -3  -3   2   58.46    2.21
   3   3  -2   59.65    1.95
   3  -3  -2   57.68    2.04
   3  -3  -2   57.96    1.70
   3  -3  -2   59.27    2.18
  -3   3   2   59.03    1.74
   3   3  -1  212.08    3.71
   3   3  -1  206.59    4.47
  -3   3   1  200.04    3.59
   3   3  -1  215.98    4.12
  -3   3   1  211.62    4.46
  -3  -3   1  212.85    4.38
   3  -3  -1  212.14    3.47
   3  -3  -1  203.84    3.89
  -3  -3   1  201.89    3.56
  -3  -3   1  208.63    4.07
   3   3  -1  211.70    3.69
   3  -3  -1  203.32    3.54
  -3   3   1  215.82    3.71
   3   3   0  114.10    2.82
   3   3   0  109.58    3.30
   3  -3   0  110.60    2.68
  -3   3   0  112.74    3.25
  -3  -3   0  112.76    3.05
  -3  -3   0  104.48    2.78
  -3  -3   0  111.30    3.03
   3  -3   0  111.02    2.55
   3   3   0  117.07    2.85
   3  -3   0  105.46    2.81
   3   3   1  123.59    3.07
   3   3   1  133.08    3.68
   3  -3   1  133.23    2.72
  -3   3  -1  126.35    3.44
  -3   3  -1  125.46    2.86
   3  -3   1  130.22    2.81
  -3  -3  -1  123.82    3.19
   3  -3   1  129.01    3.36
   3   3   2  324.52    5.20
   3   3   2  331.69    5.99
   3  -3   2  337.56    3.91
  -3   3  -2  326.13    5.53
  -3  -3  -2  321.24    5.50
   3   3   2  328.20    2.93
   3  -3   2  339.07    4.68
  -3   3  -2  330.93    4.98
  -3  -3  -2  331.90    4.31
   3  -3   2  331.18    5.75
   3   3   3   18.21    1.39
   3   3   3   18.59    1.55
  -3   3  -3   19.15    1.40
  -3   3  -3   17.84    1.27
   3   3   3   18.36    0.88
  -3  -3  -3   17.60    1.45
  -3  -3  -3   18.83    0.97
   3  -3   3   20.12    1.61
   3   3   4   95.03    3.20
   3   3   4   97.36    3.54
  -3   3  -4   89.96    2.92
   3   3   4   92.12    2.27
  -3  -3  -4   91.68    3.40
  -3  -3  -4   91.79    1.99
   3  -3   4   94.12    3.53
   3   3   5    9.83    1.19
   3   3   5   11.12    1.36
  -3  -3  -5   10.12    1.33
  -3   3  -5    9.53    1.10
  -3  -3  -5    9.98    0.63
   3  -3   5    9.11    1.31
   3   3   6   27.01    1.98
  -3  -3  -6   32.92    2.38
  -3   3  -6   30.82    1.98
  -3  -3  -6   28.63    0.89
   3  -3   6   31.36    2.27
   3   3   7    3.80    1.02
   3   3   7    4.63    0.99
  -3  -3  -7    3.37    1.08
  -3   3  -7    3.84    0.85
   3  -3   7    4.70    1.10
   3   3   8    5.72    0.86
   3   3   8    5.14    1.11
  -3   3  -8    3.43    1.07
   3   3   8    4.34    0.96
  -3   3  -8    5.97    1.11
  -3  -3  -8    4.35    1.17
   3  -3   8    5.11    1.23
   3   3   9    6.07    0.93
   3   3   9    3.87    1.06
  -3   3  -9    5.58    1.36
   3   3   9    4.99    1.04
  -3  -3  -9    3.42    1.22
  -3   3  -9    4.23    1.06
   3  -3   9    3.91    1.16
   3   3  10    0.30    0.78
   3   3  10    0.33    0.47
   3   3  10   -0.45    0.68
  -3   3 -10    0.23    0.81
  -3   3 -10    0.40    0.73
  -3  -3 -10    0.01    0.92
   3  -3  10    1.11    0.82
   3   3  11   -0.28    0.43
   3   3  11   -0.30    0.84
  -3   3 -11   -0.01    0.91
   3   3  11   -0.37    0.61
  -3  -3 -11   -1.32    1.18
  -3   3 -11   -0.03    0.79
   3  -3  11    0.09    0.96
   3   3  12    0.82    0.46
   3   3  12   -0.15    0.91
   3   3  12   -0.18    0.72
  -3   3 -12    0.50    1.00
  -3  -3 -12   -0.32    1.02
  -3   3 -12    0.44    0.79
   3  -3  12    1.24    0.87
   3   3  13    0.97    0.97
   3   3  13    1.09    0.71
  -3   3 -13    1.34    1.10
   3   3  13    0.64    0.55
  -3  -3 -13    0.07    1.02
  -3   3 -13    0.49    0.88
   3  -3  13   -2.57    1.00
   3   3  14   13.57    2.12
  -3   3 -14   10.50    1.98
  -3  -3 -14   11.83    2.22
  -3   3 -14    9.21    1.78
   3  -3  14   11.17    1.93
   3   3  15    4.20    1.31
  -3   3 -15    2.95    1.37
  -3  -3 -15    7.93    2.09
  -3   3 -15    4.94    1.42
   3  -3  15    2.92    1.17
   3   3  16    2.00    1.08
   3  -3  16    0.44    0.82
  -3   3 -16    4.10    1.36
  -3   3 -16    3.66    1.20
  -3  -3 -16    3.85    1.51
   3  -3  16    2.89    1.32
   3  -3  17    0.36    1.16
   3   3  17    2.53    1.28
  -3   3 -17    2.28    1.23
  -3  -3 -17    2.98    1.60
  -3   3 -17    3.54    1.42
   3  -3  17    3.32    1.48
  -3   3 -18    7.60    2.00
  -3   3 -18    7.43    1.83
  -3  -4  20   -1.98    1.07
  -3   4  20    0.76    0.93
  -3   4  20   -0.69    0.79
  -3   4  19   15.73    2.34
  -3  -4  19   14.08    2.36
  -3  -4  19   11.52    2.25
  -3   4  19   12.04    1.92
   3   4 -19   14.20    2.28
   3  -4 -19   10.90    2.08
   3  -4 -19   13.49    2.51
   3   4 -19    9.92    1.96
  -3  -4  19   12.47    2.30
  -3   4  18    3.00    1.18
  -3   4  18    6.12    1.51
   3   4 -18    4.29    1.39
   3   4 -18    3.41    1.22
   3  -4 -18    4.24    1.42
   3  -4 -18    1.99    1.27
  -3  -4  18    8.35    1.91
  -3   4  17    3.95    1.12
  -3   4  17    2.49    1.20
   3   4 -17    4.70    1.40
   3  -4 -17    3.83    1.32
   3   4 -17    4.93    1.33
   3  -4 -17    5.18    1.45
  -3  -4  17    3.33    1.25
  -3   4  16    0.95    0.79
  -3   4  16    0.22    0.71
   3   4 -16    0.05    0.83
   3  -4 -16    0.00    1.01
   3  -4 -16    0.84    0.91
   3   4 -16    0.67    0.79
  -3  -4  16    0.46    1.01
  -3   4  15   22.74    2.54
  -3   4  15   23.81    2.32
   3   4 -15   20.44    2.46
   3   4 -15   24.26    2.39
   3  -4 -15   22.34    2.46
  -3  -4  15   18.67    2.35
  -3   4  14    4.20    1.14
  -3   4  14    4.21    1.05
   3   4 -14    5.82    1.51
   3  -4 -14    2.83    1.03
   3   4 -14    4.43    1.11
  -3  -4  14    3.84    1.27
  -3   4  13   32.25    2.44
  -3   4  13   38.29    2.99
   3   4 -13   36.53    3.00
   3  -4 -13   34.18    2.71
  -3  -4  13   39.96    3.20
  -3   4  12    0.23    0.68
  -3   4  12    0.18    0.74
   3   4 -12   -0.01    0.76
   3  -4 -12    0.91    0.85
  -3  -4  12   -0.03    0.84
  -3   4  11   79.52    3.46
  -3   4  11   81.76    3.97
   3   4 -11   79.74    4.07
   3  -4 -11   81.09    3.72
   3  -4 -11   78.04    1.81
  -3  -4  11   76.73    4.07
  -3   4  10    0.51    0.62
  -3   4  10   -0.08    0.74
   3   4 -10    0.54    0.77
  -3   4  10   -0.21    0.78
   3  -4 -10   -0.47    0.63
  -3  -4  10    0.69    0.72
   3  -4 -10    0.20    0.18
  -3   4   9   72.57    3.03
   3   4  -9   70.10    3.54
  -3   4   9   68.33    3.36
   3   4  -9   73.11    3.27
   3  -4  -9   76.50    3.28
  -3   4   9   74.40    3.51
  -3  -4   9   71.96    3.66
   3  -4  -9   73.38    2.09
  -3   4   8    7.45    1.21
  -3   4   8    8.46    1.10
  -3   4   8    7.55    1.19
   3   4  -8    6.82    1.21
   3   4  -8    7.44    1.07
   3  -4  -8    6.75    1.06
   3  -4  -8    6.70    0.71
  -3  -4   8    8.58    1.36
  -3   4   7   26.70    1.73
  -3   4   7   26.12    1.98
   3   4  -7   23.32    1.93
   3   4  -7   21.64    1.61
   3  -4  -7   25.37    1.74
  -3  -4   7   21.92    1.96
  -3   4   7   24.08    1.93
   3  -4  -7   26.40    1.39
  -3   4   6   15.53    1.52
   3   4  -6   18.41    1.69
  -3  -4   6   14.21    0.76
  -3   4   6   16.98    1.37
  -3   4   6   16.18    1.56
  -3  -4   6   15.53    1.62
   3  -4  -6   16.64    1.18
   3   4  -5   14.79    1.48
  -3   4   5   15.65    1.51
  -3  -4   5   14.75    0.87
  -3   4   5   15.86    1.29
   3  -4  -5   16.32    1.20
   3  -4  -5   15.64    0.65
  -3  -4   5   15.94    1.58
  -3   4   5   14.40    1.43
  -3   4   4    1.04    0.55
   3  -4  -4    0.94    0.30
  -3   4   4    1.34    0.30
  -3   4   4    1.40    0.77
   3   4  -4    1.07    0.72
  -3   4   4    0.83    0.63
  -3  -4   4    0.96    0.32
   3   4  -4    0.86    0.31
  -3  -4   4    0.53    0.55
  -3  -4   4    1.38    0.40
   3  -4  -4    1.08    0.54
   3  -4  -4    1.10    0.28
  -3  -4   4    1.24    0.66
   3   4  -3   39.39    2.26
   3  -4  -3   36.17    1.27
  -3   4   3   38.22    2.14
  -3   4   3   36.67    1.43
  -3   4   3   36.16    2.17
   3   4  -3   33.01    1.96
  -3  -4   3   37.67    1.30
   3   4  -3   36.57    1.48
  -3  -4   3   34.64    1.92
   3  -4  -3   33.74    1.39
   3  -4  -2    1.40    0.25
   3   4  -2    1.31    0.62
  -3   4   2    1.74    0.51
  -3   4   2    1.16    0.75
   3   4  -2    1.84    0.67
  -3   4   2    1.40    0.56
   3  -4  -2    2.03    0.67
   3   4  -2    0.97    0.32
  -3  -4   2    1.41    0.24
  -3  -4   2    1.37    0.60
  -3   4   2    0.99    0.36
   3  -4  -2    1.44    0.45
   3   4  -1    7.08    1.08
   3   4  -1    6.62    0.90
  -3   4   1    7.17    0.83
  -3   4   1    7.41    1.05
  -3   4   1    7.04    0.94
   3   4  -1    7.90    1.00
  -3  -4   1    6.52    1.04
   3  -4  -1    8.47    1.05
   3  -4  -1    7.08    0.69
   3   4  -1    7.46    0.72
  -3  -4   1    7.25    0.75
  -3  -4   1    7.15    0.91
   3  -4  -1    6.91    0.82
   3   4   0    0.92    0.64
   3   4   0    0.69    0.52
  -3   4   0   -0.21    0.45
  -3   4   0    0.80    0.58
   3  -4   0    0.37    0.28
  -3  -4   0   -0.13    0.36
  -3  -4   0    0.14    0.53
   3   4   0    0.97    0.38
   3  -4   0    0.04    0.44
  -3  -4   0    0.14    0.47
   3   4   1   73.13    2.68
   3   4   1   76.69    3.08
  -3   4  -1   75.65    2.88
  -3   4  -1   76.44    2.95
  -3  -4  -1   71.77    2.85
   3  -4   1   76.15    2.08
  -3  -4  -1   70.74    2.49
  -3  -4  -1   72.63    2.71
   3  -4   1   72.45    2.78
   3   4   2   23.29    1.61
   3   4   2   24.16    1.82
  -3   4  -2   21.21    1.68
  -3   4  -2   23.21    1.68
  -3   4  -2   20.57    1.23
   3  -4   2   22.94    1.18
  -3  -4  -2   23.60    1.60
   3  -4   2   22.45    1.70
   3   4   3   40.83    2.18
   3   4   3   40.32    2.38
  -3   4  -3   37.37    2.32
  -3   4  -3   36.46    2.05
   3  -4   3   38.94    1.63
  -3   4  -3   38.58    1.81
  -3  -4  -3   41.39    2.23
   3  -4   3   36.11    2.24
   3   4   4   52.54    2.57
   3   4   4   50.40    2.73
  -3   4  -4   45.25    2.70
  -3   4  -4   44.97    2.26
  -3   4  -4   46.38    2.10
  -3  -4  -4   51.71    2.63
  -3  -4  -4   47.77    1.68
   3  -4   4   47.19    2.68
   3   4   5   87.39    3.72
   3   4   5   85.69    3.39
  -3   4  -5   78.35    3.64
  -3   4  -5   89.13    3.20
  -3  -4  -5   85.82    3.62
  -3  -4  -5   82.19    2.53
  -3   4  -5   83.54    2.95
  -3  -4  -5   80.26    2.02
   3  -4   5   86.67    3.76
   3   4   6   21.33    1.85
  -3   4  -6   17.64    1.90
  -3   4  -6   19.34    1.55
  -3  -4  -6   22.38    2.02
  -3   4  -6   19.53    1.57
  -3  -4  -6   20.50    1.42
  -3  -4  -6   19.51    0.89
   3  -4   6   18.75    1.96
   3   4   7   88.54    3.80
  -3   4  -7   84.53    4.11
   3   4   7   83.76    3.80
  -3   4  -7   82.16    3.14
  -3  -4  -7   86.67    3.16
  -3  -4  -7   85.17    4.03
  -3   4  -7   78.97    3.24
  -3  -4  -7   78.90    1.38
   3  -4   7   81.35    3.99
   3   4   8   10.15    1.50
  -3   4  -8   12.26    1.75
   3   4   8   10.71    1.54
  -3   4  -8   11.40    1.25
  -3  -4  -8   13.75    1.88
  -3   4  -8   11.63    1.40
   3  -4   8   12.44    1.74
   3   4   9   44.89    2.99
  -3   4  -9   43.55    3.30
   3   4   9   47.31    3.05
  -3   4  -9   48.85    2.54
  -3  -4  -9   46.79    3.34
  -3   4  -9   46.43    2.84
   3  -4   9   43.02    3.16
   3   4  10    7.51    1.42
  -3   4 -10   10.39    1.83
   3   4  10    7.05    1.38
  -3   4 -10    9.13    1.19
  -3   4 -10    8.96    1.41
  -3  -4 -10    9.06    1.73
   3  -4  10    7.56    1.53
   3   4  11   21.42    2.31
  -3   4 -11   17.31    2.29
  -3   4 -11   19.88    1.70
   3   4  11   19.27    2.09
  -3  -4 -11   20.29    2.51
  -3   4 -11   22.13    2.22
   3  -4  11   21.14    2.46
   3   4  12    5.09    1.26
  -3   4 -12    3.61    1.37
   3   4  12    5.02    1.14
  -3   4 -12    5.13    1.29
  -3  -4 -12    4.65    1.55
   3  -4  12    5.44    1.44
   3   4  13   16.86    2.19
   3   4  13   18.15    2.10
  -3   4 -13   16.50    2.39
  -3  -4 -13   15.66    2.44
  -3   4 -13   16.62    2.16
   3  -4  13   15.29    2.26
   3   4  14    0.94    0.99
  -3   4 -14    1.39    1.02
   3   4  14    1.94    0.91
  -3  -4 -14   -0.24    1.14
  -3   4 -14    0.94    0.85
   3  -4  14   -0.52    1.00
   3   4  15   25.63    2.91
  -3   4 -15   26.69    3.22
  -3   4 -15   23.17    2.75
  -3  -4 -15   27.70    3.36
   3  -4  15   23.57    2.87
   3   4  16   -0.34    0.90
  -3   4 -16    0.38    0.87
  -3   4 -16    0.12    0.81
  -3  -4 -16   -0.12    1.25
   3  -4  16    0.45    0.94
  -3   4 -17    8.29    2.03
   3   4  17    9.41    1.98
   3  -4  17   13.67    2.46
   3  -4  17    8.99    2.04
   3   5 -20    4.27    1.50
  -3   5  19   -1.12    1.09
  -3   5  19    2.03    1.18
   3   5 -19    0.17    0.73
   3  -5 -19    0.45    0.86
  -3   5  18   -1.16    1.05
  -3   5  18    2.01    1.12
   3   5 -18    1.97    1.04
   3  -5 -18    1.59    1.09
   3  -5 -18    0.58    1.09
  -3  -5  18    0.66    1.04
  -3   5  17    1.72    1.04
  -3   5  17    0.36    0.73
   3   5 -17    0.16    0.70
   3  -5 -17   -0.16    0.96
   3  -5 -17   -0.80    1.17
  -3  -5  17   -0.65    0.98
  -3   5  16    2.81    1.05
  -3   5  16    3.38    1.20
   3   5 -16    2.11    1.13
   3  -5 -16    4.07    1.37
   3  -5 -16    1.36    1.21
  -3  -5  16    1.40    1.16
  -3   5  15    0.50    0.63
  -3   5  15    0.35    0.88
   3   5 -15   -0.86    0.87
   3   5 -15    0.00    0.55
   3  -5 -15   -0.39    0.84
  -3  -5  15    1.98    1.26
  -3   5  14    8.46    1.56
  -3   5  14    5.50    1.26
   3   5 -14    4.66    1.33
   3   5 -14    6.30    1.18
   3  -5 -14    7.02    1.46
  -3  -5  14    4.05    1.35
  -3   5  13    1.33    0.97
  -3   5  13    2.21    0.89
   3   5 -13    1.80    1.07
   3  -5 -13    1.50    0.89
   3   5 -13    1.04    0.64
  -3  -5  13    2.35    1.18
  -3   5  12   17.50    1.87
   3   5 -12   20.17    2.34
   3  -5 -12   18.18    1.94
  -3   5  12   18.92    2.19
  -3  -5  12   18.51    2.28
  -3   5  11    0.89    0.66
  -3   5  11    1.59    0.83
   3   5 -11    1.23    0.99
   3  -5 -11    0.74    0.74
  -3  -5  11    1.49    0.92
  -3   5  10   13.15    1.73
  -3   5  10   13.20    1.52
   3   5 -10   17.87    2.13
  -3   5  10   13.11    1.71
   3  -5 -10   14.17    1.58
   3  -5 -10   13.87    0.95
  -3  -5  10   12.99    1.84
  -3   5   9    1.25    0.87
  -3   5   9    0.57    0.65
  -3   5   9    1.02    0.85
   3   5  -9    0.90    0.84
   3  -5  -9    1.25    0.70
  -3  -5   9    1.43    0.93
   3  -5  -9    0.91    0.40
  -3   5   8   74.79    3.23
  -3   5   8   70.52    3.57
   3   5  -8   71.88    3.68
   3  -5  -8   72.52    3.11
   3  -5  -8   67.17    2.37
  -3  -5   8   68.55    3.69
  -3   5   8   75.77    3.63
  -3  -5   7    0.10    0.21
   3   5  -7   -0.49    0.80
  -3   5   7   -0.06    0.71
  -3   5   7   -0.18    0.71
  -3   5   7    0.07    0.60
  -3  -5   7   -0.39    0.93
   3  -5  -7    0.28    0.35
  -3   5   6   85.98    3.78
  -3   5   6   85.74    3.89
   3   5  -6   85.53    3.75
  -3  -5   6   79.37    2.24
  -3   5   6   84.92    3.28
   3  -5  -6   83.10    1.72
  -3  -5   6   90.95    3.94
   3  -5  -6   84.42    2.88
  -3   5   5    0.65    0.54
   3   5  -5    0.59    0.70
  -3   5   5    1.02    0.73
  -3   5   5    1.04    0.30
  -3   5   5    0.56    0.79
   3   5  -5    0.54    0.30
   3  -5  -5    0.48    0.51
   3  -5  -5    0.97    0.30
  -3  -5   5    0.27    0.74
  -3   5   4  128.99    3.92
   3   5  -4  122.83    4.35
  -3   5   4  122.45    4.31
  -3   5   4  127.90    4.40
   3   5  -4  127.89    4.27
  -3   5   4  124.90    2.71
  -3  -5   4  124.20    3.95
   3   5  -4  123.52    2.56
  -3  -5   4  122.04    4.27
   3  -5  -4  130.47    2.88
   3  -5  -3    2.94    0.45
   3   5  -3    2.10    0.71
  -3   5   3    2.01    0.76
   3   5  -3    1.93    0.73
  -3   5   3    2.34    0.51
  -3   5   3    3.18    0.90
   3  -5  -3    1.63    0.68
  -3  -5   3    2.39    0.40
  -3  -5   3    2.26    0.69
   3   5  -3    2.21    0.38
   3  -5  -3    2.37    0.50
   3  -5  -2  100.85    2.06
   3   5  -2  104.88    3.88
   3   5  -2   98.85    3.56
  -3   5   2   98.47    3.54
  -3   5   2   98.89    3.75
  -3   5   2   97.26    2.97
  -3  -5   2   99.30    3.29
  -3  -5   2   96.97    1.78
   3   5  -2   90.95    2.14
   3  -5  -2  100.61    3.59
   3  -5  -2   96.53    2.92
   3   5  -1    8.32    1.05
   3   5  -1    7.93    1.19
  -3   5   1    7.25    0.95
  -3   5   1    9.21    1.26
   3   5  -1    7.33    1.08
  -3   5   1    7.76    1.07
   3   5  -1    8.58    0.74
   3  -5  -1    7.43    1.16
   3  -5  -1    8.27    0.73
  -3  -5   1    7.82    1.27
  -3  -5   1    8.49    0.77
   3  -5  -1    8.44    0.99
  -3  -5   1    7.09    0.96
   3   5   0  261.92    6.06
   3   5   0  264.78    5.56
  -3   5   0  257.36    5.42
   3   5   0  268.81    5.52
  -3   5   0  261.82    5.25
  -3   5   0  257.07    5.85
   3   5   0  260.63    4.35
  -3  -5   0  261.21    5.24
   3  -5   0  255.66    3.75
  -3  -5   0  253.55    4.51
  -3  -5   0  270.30    6.19
   3  -5   0  258.78    5.39
   3   5   1    1.97    0.68
   3   5   1    2.72    0.78
  -3   5  -1    2.26    0.34
  -3   5  -1    2.19    0.70
  -3   5  -1    2.31    0.61
  -3   5  -1    4.57    0.96
  -3  -5  -1    1.69    0.80
  -3   5  -1    1.76    0.29
   3  -5   1    2.43    0.40
  -3  -5  -1    1.65    0.57
  -3  -5  -1    2.22    0.65
   3  -5   1    1.63    0.63
   3   5   2  102.34    3.63
  -3   5  -2  114.30    2.53
   3   5   2  105.26    3.96
  -3   5  -2   96.32    3.75
  -3   5  -2   99.80    3.59
  -3  -5  -2  106.36    3.89
  -3   5  -2   99.16    2.44
   3  -5   2  100.99    2.26
  -3  -5  -2  107.38    3.38
   3  -5   2  101.11    3.75
   3   5   3    6.88    1.09
  -3   5  -3    6.84    1.16
  -3   5  -3    6.45    1.01
   3   5   3    6.12    1.17
  -3   5  -3    4.95    0.64
   3  -5   3    5.59    0.60
  -3  -5  -3    4.91    0.92
   3  -5   3    4.76    1.07
   3   5   4   56.48    2.88
   3   5   4   57.36    3.09
  -3   5  -4   61.84    3.30
  -3   5  -4   58.60    2.75
  -3  -5  -4   59.28    1.79
  -3  -5  -4   63.57    3.05
  -3   5  -4   59.55    2.25
   3  -5   4   63.81    3.29
   3   5   5   -0.28    0.77
  -3   5  -5   -0.01    0.78
   3   5   5   -0.15    0.66
  -3   5  -5   -0.03    0.51
  -3  -5  -5    0.27    0.30
  -3   5  -5   -0.21    0.44
  -3  -5  -5   -0.42    0.75
   3  -5   5   -0.15    0.69
   3   5   6   11.18    1.45
   3   5   6   10.45    1.58
  -3   5  -6   13.20    1.79
  -3   5  -6    9.39    1.19
  -3  -5  -6   11.20    1.52
  -3  -5  -6    9.73    1.00
  -3   5  -6   10.59    1.16
   3  -5   6   11.73    1.71
   3   5   7    3.58    1.11
  -3   5  -7    4.17    1.28
  -3   5  -7    4.70    0.90
   3   5   7    4.72    1.21
  -3  -5  -7    4.05    1.15
  -3  -5  -7    5.25    0.87
  -3   5  -7    3.92    0.83
   3  -5   7    6.01    1.33
   3   5   8   13.40    1.72
   3   5   8   13.31    1.79
  -3   5  -8   13.97    2.02
  -3   5  -8   13.17    1.39
  -3  -5  -8   15.74    2.01
  -3  -5  -8   14.06    1.43
  -3   5  -8   14.60    1.51
   3  -5   8   16.14    2.10
   3   5   9    0.46    0.70
  -3   5  -9    0.05    0.48
  -3   5  -9   -0.06    0.80
   3   5   9   -0.52    0.94
  -3  -5  -9   -0.42    0.95
  -3   5  -9   -0.29    0.52
   3  -5   9   -0.29    0.84
   3   5  10    1.73    0.83
  -3   5 -10    1.58    1.11
  -3   5 -10    0.39    0.45
   3   5  10    0.85    0.76
  -3  -5 -10    1.94    1.17
  -3   5 -10    1.40    0.79
   3  -5  10    1.15    0.99
   3   5  11    2.09    0.97
   3   5  11    0.64    0.71
  -3   5 -11    0.98    0.96
  -3  -5 -11    1.53    1.21
  -3   5 -11    2.58    0.83
   3  -5  11    1.80    1.14
   3   5  12    2.97    1.11
   3   5  12    2.14    1.07
  -3   5 -12    6.46    1.74
  -3  -5 -12    3.23    1.24
  -3   5 -12    1.31    0.70
   3  -5  12    3.89    1.39
   3   5  13    1.24    1.14
   3   5  13   -0.39    0.70
  -3   5 -13    1.16    1.07
  -3  -5 -13    0.48    1.13
  -3   5 -13   -0.74    0.87
   3  -5  13    1.11    1.06
   3   5  14    2.14    1.19
  -3   5 -14    1.79    1.07
   3   5  14    2.71    0.97
  -3  -5 -14    2.88    1.45
   3  -5  14    2.28    1.26
   3   5  15   -0.15    0.88
  -3   5 -15    0.49    1.07
  -3  -5 -15    2.49    1.36
   3  -5  15   -0.55    1.22
   3   5  16   10.72    2.04
  -3   5 -16   11.10    2.21
  -3  -5 -16   12.66    2.49
   3  -5  16    7.15    1.94
  -3   6  19    5.22    1.60
  -3   6  19    1.76    1.11
   3  -6 -19    3.56    1.34
  -3   6  18    2.54    1.01
  -3   6  18    0.89    1.06
   3   6 -18    1.85    1.20
   3  -6 -18    1.45    0.94
   3  -6 -18    1.96    1.20
  -3  -6  18    1.92    1.37
  -3   6  17   13.48    2.28
  -3   6  17   11.50    1.97
   3   6 -17   10.49    2.07
   3  -6 -17   12.46    2.04
   3  -6 -17    9.07    2.17
  -3  -6  17   11.42    2.32
  -3   6  16    0.65    0.94
  -3   6  16    0.57    0.74
   3   6 -16    0.18    1.12
   3  -6 -16    0.61    0.98
   3  -6 -16    1.21    0.85
  -3   6  15    9.47    1.80
  -3   6  15   12.58    1.88
   3   6 -15    9.73    1.94
   3  -6 -15    7.88    1.58
   3  -6 -15    7.76    1.75
  -3  -6  15   10.22    2.02
  -3   6  14    3.42    1.10
  -3   6  14    3.33    1.10
   3   6 -14    2.96    1.20
   3  -6 -14    3.63    1.15
   3  -6 -14    3.61    1.29
  -3  -6  14    2.55    1.28
  -3   6  13   24.82    2.38
   3   6 -13   17.37    2.35
   3  -6 -13   22.97    2.31
  -3  -6  13   23.93    2.81
  -3   6  13   23.69    2.61
  -3   6  12    5.18    1.29
  -3   6  12    2.93    1.05
   3   6 -12    4.99    1.42
   3  -6 -12    3.98    1.01
  -3  -6  12    7.27    1.68
  -3   6  11   13.75    1.91
  -3   6  11   11.92    1.61
   3   6 -11   12.07    1.95
   3   6 -11   12.18    1.27
   3  -6 -11   12.15    1.59
  -3  -6  11   15.14    2.13
  -3   6  10   22.01    2.09
  -3   6  10   19.08    2.17
   3   6 -10   20.54    2.29
   3   6 -10   22.89    1.57
   3  -6 -10   24.51    2.08
  -3  -6  10   19.49    2.37
   3  -6 -10   19.13    1.27
  -3   6   9   19.33    1.90
  -3   6   9   23.24    2.38
   3   6  -9   14.87    1.94
   3  -6  -9   19.79    1.83
  -3  -6   9   20.95    2.36
   3  -6  -9   19.92    1.40
  -3   6   8    0.88    0.74
  -3   6   8    0.61    0.74
  -3   6   8    0.89    0.86
   3   6  -8   -0.10    0.83
   3  -6  -8    0.23    0.54
  -3  -6   8   -0.59    1.12
   3  -6  -8    0.47    0.47
  -3   6   7   18.15    2.02
  -3   6   7   19.17    2.19
   3   6  -7   18.61    2.04
  -3   6   7   19.71    1.83
   3  -6  -7   18.63    1.48
   3  -6  -7   18.15    0.90
  -3  -6   7   20.67    2.22
  -3   6   6    0.12    0.66
  -3   6   6   -0.18    0.81
   3   6  -6    0.21    0.83
  -3   6   6   -0.30    0.90
   3   6  -6    0.23    0.22
   3  -6  -6   -0.11    0.52
   3  -6  -6    0.03    0.23
  -3  -6   6    0.00    0.76
  -3   6   5    0.90    0.84
  -3   6   5    0.12    0.73
   3   6  -5    0.26    0.74
  -3   6   5    0.48    0.34
   3   6  -5    0.84    0.72
  -3   6   5    0.44    0.61
  -3  -6   5    0.66    0.77
   3  -6  -5    0.64    0.34
   3  -6  -5    0.21    0.49
   3   6  -4    6.79    1.23
  -3   6   4    6.92    1.32
   3   6  -4    7.50    1.34
  -3   6   4    6.52    0.78
  -3   6   4    7.73    1.41
   3  -6  -4    5.68    1.18
  -3  -6   4    8.06    1.18
   3  -6  -4    6.80    0.81
  -3  -6   4    6.41    1.30
   3  -6  -3    5.34    0.63
   3   6  -3    7.57    1.28
  -3   6   3    4.44    1.01
  -3   6   3    5.98    1.20
  -3   6   3    5.55    0.80
   3   6  -3    5.93    1.16
   3  -6  -3    5.52    1.14
  -3  -6   3    4.41    0.89
  -3  -6   3    4.94    0.56
   3  -6  -3    4.05    0.72
  -3  -6   3    5.63    1.18
   3   6  -2    0.18    0.69
  -3   6   2    0.72    0.50
  -3   6   2    0.64    0.75
   3   6  -2    0.00    0.67
  -3   6   2    0.98    0.81
  -3  -6   2    0.13    0.16
   3  -6  -2    0.57    0.79
   3   6  -2   -0.08    0.19
  -3  -6   2    0.13    0.52
   3  -6  -2   -0.27    0.42
  -3   6   1   16.14    0.86
   3   6  -1   20.08    1.88
  -3   6   1   15.50    1.45
   3   6  -1   17.53    1.68
  -3   6   1   17.73    1.79
  -3   6   1   18.28    1.72
  -3  -6   1   16.18    1.91
  -3  -6   1   16.25    0.55
  -3  -6   1   16.48    1.46
   3  -6  -1   19.35    1.91
  -3  -6   1   16.89    1.04
   3  -6  -1   18.98    1.07
   3  -6  -1   16.93    1.52
   3   6   0   12.91    1.58
   3   6   0   11.03    1.43
  -3   6   0   12.86    0.75
  -3   6   0   13.37    1.55
  -3   6   0   14.05    1.47
   3   6   0   13.35    1.42
  -3   6   0   12.55    1.37
  -3  -6   0   12.26    1.67
  -3  -6   0   12.46    1.28
   3  -6   0   12.37    0.78
  -3  -6   0   13.59    1.11
   3  -6   0   14.15    1.47
   3   6   1    0.50    0.63
  -3   6  -1    0.13    0.25
   3   6   1   -0.18    0.79
  -3   6  -1    0.12    0.65
  -3   6  -1   -0.07    0.60
  -3   6  -1   -0.01    0.46
  -3  -6  -1   -0.49    0.85
  -3  -6  -1   -0.01    0.46
   3  -6   1    0.14    0.16
  -3  -6  -1   -0.03    0.50
   3  -6   1   -0.61    0.66
   3   6   2    1.58    0.77
   3   6   2    3.05    0.96
  -3   6  -2    1.64    0.41
  -3   6  -2    1.16    0.63
  -3   6  -2    2.97    1.01
  -3   6  -2    2.46    0.69
  -3  -6  -2    3.53    1.10
  -3  -6  -2    2.12    0.63
   3  -6   2    1.54    0.28
  -3   6  -2    1.91    0.36
  -3  -6  -2    0.97    0.56
   3  -6   2    2.15    0.84
   3   6   3   19.24    1.93
  -3   6  -3   20.30    1.31
   3   6   3   23.54    2.02
  -3   6  -3   22.02    2.09
  -3   6  -3   22.03    1.86
  -3  -6  -3   22.36    2.10
  -3  -6  -3   22.96    1.78
   3  -6   3   21.98    2.04
   3   6   4    1.51    0.80
   3   6   4    1.63    0.85
  -3   6  -4    1.47    0.98
  -3   6  -4    1.99    0.75
  -3  -6  -4    2.67    0.40
  -3  -6  -4    3.82    0.96
   3  -6   4    2.67    1.02
   3   6   5   88.22    4.16
   3   6   5   88.00    3.94
  -3   6  -5   93.41    4.44
  -3   6  -5   87.31    3.56
  -3  -6  -5   83.31    2.35
  -3   6  -5   89.43    2.68
  -3  -6  -5   89.83    3.92
   3  -6   5   89.54    4.31
   3   6   6   10.27    1.52
  -3   6  -6   10.32    1.66
   3   6   6    9.37    1.55
  -3   6  -6    9.59    1.27
  -3  -6  -6    9.90    0.95
  -3   6  -6   12.46    1.15
  -3  -6  -6   10.35    1.51
   3  -6   6    9.49    1.64
   3   6   7   46.63    3.09
  -3   6  -7   50.89    3.61
   3   6   7   53.92    3.56
  -3   6  -7   49.89    2.70
  -3  -6  -7   52.76    2.34
  -3  -6  -7   51.13    3.32
  -3   6  -7   50.78    2.47
   3  -6   7   50.38    3.51
   3   6   8    6.40    1.32
   3   6   8    6.33    1.50
  -3   6  -8    5.56    0.96
  -3   6  -8    6.54    1.59
  -3  -6  -8    5.74    0.92
  -3   6  -8    5.63    0.96
  -3  -6  -8    4.61    1.27
   3  -6   8    4.77    1.32
   3   6   9   45.55    3.27
  -3   6  -9   41.34    3.47
   3   6   9   47.22    3.51
  -3   6  -9   41.61    2.47
  -3  -6  -9   43.85    3.41
  -3   6  -9   44.73    2.61
   3  -6   9   46.98    3.61
   3   6  10   -0.42    0.94
  -3   6 -10   -0.41    1.14
   3   6  10   -0.34    0.83
  -3  -6 -10   -1.16    1.06
   3  -6  10    0.28    0.78
   3   6  11   24.95    2.66
  -3   6 -11   25.22    2.90
   3   6  11   23.66    2.62
  -3  -6 -11   23.87    2.79
   3  -6  11   24.72    2.84
   3   6  12    1.38    0.99
  -3   6 -12    0.72    1.03
   3   6  12    1.64    0.86
  -3  -6 -12    1.94    1.23
   3  -6  12    0.61    1.14
   3   6  13   15.17    2.23
   3   6  13   13.00    2.13
  -3   6 -13   16.46    2.63
  -3  -6 -13   13.40    2.39
   3  -6  13   17.36    2.52
   3   6  14    1.05    1.09
   3   6  14    1.97    1.01
  -3   6 -14    0.22    0.93
  -3  -6 -14    0.78    0.87
   3  -6  14   -0.90    1.26
   3   6  15    2.28    1.18
  -3   6 -15    0.38    0.94
  -3  -6 -15    1.39    1.10
   3  -6  15    2.17    1.54
  -3   7  18    2.44    1.27
  -3   7  17    3.21    1.15
   3   7 -17    0.81    1.01
   3  -7 -17    2.65    1.28
   3  -7 -17    1.78    0.94
  -3  -7  17    0.69    1.29
  -3   7  16    0.87    0.91
   3   7 -16    0.51    0.93
   3  -7 -16    0.44    0.94
   3  -7 -16   -1.18    0.76
  -3  -7  16   -0.42    1.23
  -3   7  15    1.91    1.12
   3   7 -15    1.59    1.02
   3  -7 -15    1.57    0.98
   3  -7 -15    1.78    0.99
  -3  -7  15    0.86    1.25
  -3   7  14    2.70    1.23
   3   7 -14    1.19    1.20
   3  -7 -14    1.24    0.93
  -3  -7  14    0.99    1.12
  -3   7  13    1.97    0.95
   3   7 -13    3.02    1.26
   3  -7 -13    2.16    0.80
   3  -7 -13    3.37    1.15
  -3  -7  13    3.10    1.43
  -3   7  12    1.34    0.83
   3   7 -12    2.74    1.35
   3  -7 -12   -0.63    0.66
   3  -7 -12    1.05    0.87
  -3  -7  12    1.44    0.96
  -3   7  11    0.14    0.74
   3   7 -11    0.60    1.11
   3  -7 -11    0.94    0.74
  -3  -7  11    0.17    0.95
  -3   7  10    6.96    1.37
   3   7 -10    4.59    1.40
  -3   7  10    6.25    1.49
   3  -7 -10    7.48    1.28
  -3  -7  10    7.87    1.69
  -3   7   9    2.30    0.91
   3   7  -9    0.34    0.95
  -3   7   9    2.16    1.16
   3  -7  -9    0.91    0.76
   3  -7  -9    0.96    0.45
  -3  -7   9   -0.33    1.06
  -3   7   8    8.24    1.42
   3   7  -8    9.67    1.65
  -3   7   8   12.73    1.94
  -3   7   8    9.16    1.69
   3  -7  -8    9.30    1.28
   3  -7  -8    8.75    1.16
  -3  -7   8   10.15    1.81
  -3   7   7   12.54    1.87
   3   7  -7   17.67    2.07
  -3   7   7   10.59    1.80
   3   7  -7   13.68    1.81
  -3   7   7   15.10    1.78
  -3  -7   7   13.34    1.96
   3  -7  -7   14.86    1.51
  -3   7   6   20.10    2.24
   3   7  -6   19.17    2.16
  -3   7   6   18.55    2.18
  -3   7   6   19.79    2.01
   3   7  -6   19.85    2.12
   3  -7  -6   17.80    1.62
  -3  -7   6   20.17    2.26
   3  -7  -6   19.03    1.26
   3   7  -5   19.89    2.03
  -3   7   5   22.46    2.29
  -3   7   5   21.22    2.22
   3   7  -5   22.17    2.27
  -3   7   5   23.27    1.44
   3  -7  -5   23.26    2.24
   3  -7  -5   24.06    0.87
   3  -7  -5   22.67    1.51
  -3  -7   5   22.91    2.30
   3   7  -4   31.46    2.56
  -3   7   4   33.11    1.85
  -3   7   4   31.70    2.65
   3   7  -4   32.23    2.59
  -3   7   4   32.82    2.67
   3  -7  -4   33.67    2.62
  -3  -7   4   33.97    2.31
  -3  -7   4   32.09    2.65
   3  -7  -4   30.83    1.86
   3   7  -3   14.79    1.79
  -3   7   3   13.02    1.29
  -3   7   3   12.68    1.75
   3   7  -3   11.44    1.58
  -3   7   3   12.07    1.71
   3  -7  -3   12.57    1.73
  -3  -7   3   11.90    1.37
  -3  -7   3   12.28    1.66
   3  -7  -3   12.58    1.31
   3   7  -2  187.10    5.95
   3   7  -2  192.29    5.79
  -3   7   2  197.70    5.94
  -3   7   2  182.60    4.89
  -3   7   2  191.51    6.07
   3  -7  -2  201.80    6.31
  -3  -7   2  190.51    5.15
   3  -7  -2  198.28    5.14
  -3  -7   2  191.64    5.90
   3   7  -1   35.35    2.65
  -3   7   1   34.52    1.41
  -3   7   1   36.16    2.66
  -3   7   1   32.67    2.24
  -3   7   1   37.61    2.60
   3   7  -1   37.55    2.57
   3  -7  -1   39.82    2.94
  -3  -7   1   33.70    2.19
   3  -7  -1   33.41    2.29
  -3   7   0   29.30    1.26
   3   7   0   28.34    2.36
  -3   7   0   32.40    2.31
  -3   7   0   28.86    2.38
  -3   7   0   28.95    2.20
   3   7   0   28.69    2.20
  -3  -7   0   31.46    2.07
  -3  -7   0   31.88    2.78
  -3  -7   0   30.31    1.55
   3  -7   0   27.64    2.17
   3   7   1   38.65    2.77
   3   7   1   41.28    2.74
  -3   7  -1   41.72    1.55
  -3   7  -1   37.92    2.65
  -3   7  -1   38.99    2.69
  -3   7  -1   34.81    2.31
  -3  -7  -1   43.00    2.43
  -3  -7  -1   43.46    3.13
  -3  -7  -1   38.55    2.00
   3  -7   1   35.82    2.55
   3   7   2    8.72    1.46
   3   7   2    8.56    1.43
  -3   7  -2   10.33    0.88
  -3   7  -2    9.13    1.17
  -3   7  -2    9.86    1.49
  -3   7  -2    9.11    1.39
  -3  -7  -2   10.04    1.63
  -3  -7  -2   12.29    1.29
   3  -7   2   10.90    1.54
  -3  -7  -2   11.01    1.34
  -3   7  -3   10.90    1.02
   3   7   3   10.55    1.56
  -3   7  -3    9.88    1.57
   3   7   3    7.16    1.34
  -3   7  -3   11.48    1.24
  -3   7  -3   10.12    1.40
  -3  -7  -3    9.38    1.24
  -3  -7  -3   10.86    1.71
  -3  -7  -3   10.49    1.34
   3  -7   3   11.27    1.67
  -3   7  -4    2.13    0.59
   3   7   4    1.19    0.93
  -3   7  -4    0.98    0.97
   3   7   4    0.65    0.75
  -3   7  -4    1.92    0.71
  -3  -7  -4    1.64    0.98
  -3  -7  -4    1.37    0.70
   3  -7   4    1.10    0.90
  -3  -7  -4    1.33    0.66
   3   7   5    1.05    0.92
   3   7   5    2.19    1.05
  -3   7  -5    1.06    0.94
  -3   7  -5   -0.08    0.58
  -3  -7  -5    0.45    0.64
   3  -7   5   -0.39    0.90
   3   7   6   12.14    1.74
  -3   7  -6   10.70    1.82
   3   7   6    9.67    1.62
  -3   7  -6    9.98    1.35
   3   7   6    9.55    1.70
  -3  -7  -6   11.77    1.61
   3  -7   6    8.91    1.59
   3   7   7   -0.23    0.82
   3   7   7   -0.99    1.10
  -3   7  -7    0.06    0.47
  -3   7  -7    0.51    0.98
  -3  -7  -7    0.14    0.72
   3  -7   7    0.95    0.90
   3   7   8    3.11    1.06
  -3   7  -8    2.58    1.21
   3   7   8    5.53    1.43
  -3   7  -8    2.96    0.77
  -3  -7  -8    4.02    1.23
   3  -7   8    3.36    1.18
   3   7   9    2.65    1.11
  -3   7  -9    3.70    1.46
   3   7   9    3.24    1.19
  -3  -7  -9    3.45    1.26
   3  -7   9    2.03    1.13
   3   7  10   -1.72    1.06
  -3   7 -10    1.02    1.06
   3   7  10    0.25    0.91
  -3  -7 -10   -0.27    0.76
   3  -7  10    1.45    1.12
   3   7  11    0.92    1.07
   3   7  11    0.63    0.87
  -3   7 -11   -0.87    1.20
  -3  -7 -11    1.18    0.99
   3  -7  11    0.84    1.08
   3   7  12    0.62    1.04
  -3   7 -12   -1.52    1.09
   3   7  12    1.37    1.15
  -3  -7 -12    0.74    1.05
   3  -7  12    0.94    1.07
   3   7  13    0.88    1.06
   3   7  13    0.73    0.95
  -3   7 -13   -4.10    1.65
  -3  -7 -13   -4.11    1.53
   3  -7  13    0.56    0.98
   3   7  14    1.56    0.97
   3   7  14    0.35    0.97
  -3   7 -14   -0.24    1.20
  -3  -7 -14    1.61    0.96
   3  -7  14    0.69    0.96
  -3  -7 -15    2.62    1.39
   3   7  15    0.54    0.87
  -3   8  17    2.88    1.13
  -3   8  16    3.84    1.41
   3   8 -16    1.39    1.24
   3  -8 -16    3.45    1.35
  -3  -8  16    0.71    1.02
  -3   8  15    7.84    1.70
   3   8 -15    5.24    1.68
   3  -8 -15    9.31    2.04
  -3  -8  15    5.96    1.83
  -3   8  14    6.23    1.51
   3   8 -14    7.18    1.88
   3  -8 -14    6.60    1.61
  -3  -8  14    7.25    1.96
  -3   8  13    3.35    1.16
   3   8 -13    2.14    1.48
   3  -8 -13    2.39    1.22
   3  -8 -13    3.84    1.10
  -3  -8  13    5.66    1.66
  -3   8  12    8.64    1.68
   3   8 -12    7.17    1.68
   3  -8 -12   11.47    1.96
   3  -8 -12    9.96    1.54
  -3  -8  12    9.80    2.00
  -3   8  11    0.60    0.86
   3   8 -11    1.88    1.16
   3  -8 -11    0.99    0.74
   3  -8 -11    1.56    0.73
  -3  -8  11    1.38    1.38
  -3   8  10    0.72    0.80
  -3   8  10   -0.77    1.18
   3   8 -10    1.25    1.10
   3  -8 -10    1.05    0.68
   3  -8 -10    0.42    0.63
  -3  -8  10    0.45    0.91
  -3   8   9    0.26    0.64
   3   8  -9   -0.11    0.97
   3   8  -9    0.18    0.96
  -3   8   9    1.23    0.86
   3  -8  -9    0.54    0.58
   3  -8  -9    0.27    0.68
  -3  -8   9    0.55    0.91
   3   8  -8   10.66    1.75
  -3   8   8    8.32    1.57
  -3   8   8   10.23    1.93
   3   8  -8    6.76    1.69
  -3   8   8   11.01    1.91
   3  -8  -8   10.95    1.43
  -3  -8   8    9.74    1.84
   3  -8  -8    9.62    1.27
   3   8  -7    1.15    0.81
  -3   8   7    1.26    0.92
  -3   8   7    2.39    1.08
   3   8  -7    0.99    0.99
  -3   8   7    1.00    1.10
   3  -8  -7    0.97    1.01
   3  -8  -7    0.35    0.61
  -3  -8   7    1.56    1.12
   3   8  -6   -0.17    0.82
  -3   8   6    0.73    0.82
  -3   8   6   -0.85    0.83
   3   8  -6    2.64    1.22
   3  -8  -6   -0.62    0.81
  -3  -8   6   -0.63    1.00
   3  -8  -6    0.22    0.62
   3   8  -5    0.11    0.63
  -3   8   5    0.29    0.88
  -3   8   5   -0.40    1.09
  -3   8   5    0.05    0.43
   3   8  -5    0.62    0.80
   3  -8  -5   -0.45    0.83
  -3  -8   5    0.01    0.93
   3  -8  -5    0.60    0.47
   3   8  -4    1.67    0.99
  -3   8   4    0.74    0.85
   3   8  -4    0.67    0.83
  -3   8   4    1.35    0.58
  -3   8   4    0.02    0.90
   3  -8  -4    0.83    0.99
  -3  -8   4    0.51    0.79
   3  -8  -4    1.14    0.51
   3   8  -3   -0.34    0.73
  -3   8   3   -0.29    0.78
  -3   8   3    0.56    0.62
  -3   8   3   -0.22    0.74
   3   8  -3    0.63    0.78
   3  -8  -3   -0.28    0.77
  -3  -8   3   -0.29    0.67
   3  -8  -3   -0.02    0.50
  -3  -8   3    1.00    0.91
   3   8  -2    2.89    1.03
  -3   8   2    2.64    1.10
  -3   8   2    2.64    1.06
   3   8  -2    2.76    1.05
  -3   8   2    2.00    0.72
   3  -8  -2    1.62    1.04
  -3  -8   2    1.36    0.69
   3  -8  -2    1.06    0.63
  -3  -8   2    1.28    0.92
   3   8  -1    6.62    1.36
  -3   8   1    4.03    1.17
  -3   8   1    3.73    1.16
   3   8  -1    4.71    1.19
  -3   8   1    4.65    0.99
  -3  -8   1    4.35    0.96
   3  -8  -1    4.87    1.06
  -3  -8   1    3.47    1.04
   3   8   0   -0.50    0.91
  -3   8   0   -0.44    0.75
  -3   8   0   -0.48    0.74
   3   8   0   -0.68    0.79
  -3   8   0   -0.34    0.73
  -3  -8   0   -0.80    1.05
  -3  -8   0    0.37    0.58
  -3  -8   0   -0.51    0.81
   3  -8   0   -0.37    0.60
   3   8   1   -0.27    0.85
   3   8   1    0.24    0.76
  -3   8  -1   -0.14    0.75
  -3   8  -1   -0.41    0.59
  -3   8  -1   -0.14    0.77
  -3  -8  -1   -0.54    1.09
  -3  -8  -1    0.05    0.37
   3  -8   1   -0.01    0.66
  -3  -8  -1    0.00    0.59
   3   8   2    0.66    0.80
  -3   8  -2    0.98    0.75
  -3   8  -2    0.52    0.76
   3   8   2    0.84    0.77
  -3   8  -2    0.62    0.76
  -3  -8  -2    0.41    1.02
  -3  -8  -2    1.12    0.55
  -3  -8  -2    0.97    0.65
   3  -8   2    0.08    0.66
   3   8   3    7.27    1.46
   3   8   3    5.82    1.37
  -3   8  -3    5.27    1.38
  -3   8  -3    6.34    1.07
  -3   8  -3    6.32    1.26
  -3  -8  -3    3.74    1.35
  -3  -8  -3    6.04    1.07
   3  -8   3    5.14    1.32
  -3  -8  -3    5.03    1.04
   3   8   4   22.11    2.32
   3   8   4   25.44    2.49
  -3   8  -4   22.32    2.45
  -3   8  -4   23.51    2.17
  -3  -8  -4   25.08    2.12
  -3  -8  -4   25.27    2.06
  -3  -8  -4   21.13    2.43
   3  -8   4   27.46    2.66
   3   8   5    2.80    1.10
   3   8   5    4.50    1.27
   3   8   5    1.61    1.23
  -3   8  -5    3.42    1.29
  -3   8  -5    3.27    0.89
  -3  -8  -5    5.28    1.41
  -3  -8  -5    4.39    0.96
   3  -8   5    4.54    1.30
  -3  -8  -5    5.40    1.13
   3   8   6   14.15    2.01
   3   8   6    9.92    1.79
   3   8   6   12.18    1.95
  -3   8  -6    8.95    1.82
  -3   8  -6   11.52    1.52
  -3  -8  -6   10.56    1.87
  -3  -8  -6   12.93    1.70
   3  -8   6    9.97    1.82
   3   8   7   12.82    2.00
  -3   8  -7    8.51    1.76
   3   8   7    8.28    1.78
  -3   8  -7   10.57    1.44
  -3  -8  -7   14.02    1.89
   3  -8   7   11.24    2.01
   3   8   8   21.86    2.58
  -3   8  -8   21.67    2.71
   3   8   8   21.45    2.70
  -3  -8  -8   19.79    2.36
   3  -8   8   25.60    2.91
   3   8   9   16.48    2.33
  -3   8  -9   13.69    2.24
   3   8   9   18.06    2.55
  -3  -8  -9   15.23    2.16
   3  -8   9   15.80    2.42
   3   8  10   13.57    2.08
  -3   8 -10   15.82    2.52
   3   8  10   21.62    2.80
  -3  -8 -10   17.03    2.34
   3  -8  10   15.53    2.45
   3   8  11   14.58    2.23
  -3   8 -11   10.66    2.20
   3   8  11   14.76    2.42
  -3  -8 -11   21.08    2.73
   3  -8  11   20.32    2.79
   3   8  12    5.12    1.48
  -3   8 -12    2.67    1.32
   3   8  12    2.86    1.18
  -3  -8 -12    5.41    1.75
   3  -8  12    4.59    1.44
   3   8  13   -0.68    1.16
  -3   8 -13   -1.07    1.24
   3   8  13   -0.46    0.78
  -3  -8 -13    1.28    1.00
   3  -8  13   -0.24    0.90
  -3  -8 -14    1.85    1.36
   3   8  14    0.73    1.06
   3  -9 -16   -2.49    1.28
  -3   9  15   -0.30    0.94
   3  -9 -15    2.79    1.09
  -3   9  14   -0.12    1.11
   3   9 -14    0.93    1.11
   3  -9 -14    0.40    0.93
  -3  -9  14    1.84    1.16
  -3   9  13   -0.09    0.80
   3   9 -13    0.09    1.24
   3  -9 -13   -1.18    0.88
  -3  -9  13    1.82    1.24
  -3   9  12    0.56    0.78
   3   9 -12    0.69    1.01
   3   9 -12    1.14    1.14
   3  -9 -12    0.20    0.74
  -3  -9  12    2.20    1.40
   3   9 -11    9.86    1.98
  -3   9  11    6.19    1.62
   3   9 -11    7.58    1.86
   3  -9 -11    5.84    1.38
  -3  -9  11    9.30    2.00
   3   9 -10   -0.01    0.63
  -3   9  10    2.42    1.24
   3   9 -10    0.00    0.97
   3  -9 -10    0.42    0.63
  -3  -9  10    1.31    1.08
  -3   9   9    1.79    1.11
   3   9  -9    0.63    0.86
   3   9  -9    0.43    0.98
  -3   9   9    1.20    1.04
   3  -9  -9    1.41    1.08
   3  -9  -9    2.40    0.93
  -3  -9   9   -0.29    1.03
   3   9  -8    0.80    0.79
  -3   9   8    0.01    0.99
  -3   9   8    0.38    0.99
   3   9  -8   -0.93    1.11
   3  -9  -8    0.15    0.97
   3  -9  -8   -0.14    0.50
   3  -9  -8   -0.34    0.55
  -3  -9   8    0.60    0.86
   3   9  -7   10.84    1.79
  -3   9   7   12.06    2.04
  -3   9   7   10.01    1.96
   3   9  -7   10.69    1.94
   3  -9  -7    9.82    1.93
   3  -9  -7   11.84    1.45
  -3  -9   7    8.23    1.84
   3  -9  -7   10.59    1.47
   3   9  -6    1.86    0.96
  -3   9   6    1.53    1.06
   3   9  -6    1.30    1.03
  -3   9   6    2.53    1.30
   3  -9  -6   -0.34    1.21
   3  -9  -6    1.29    0.76
  -3  -9   6    1.27    1.00
   3   9  -5    5.77    1.38
  -3   9   5    8.25    1.65
  -3   9   5    8.85    1.83
   3   9  -5    5.09    1.39
   3  -9  -5    5.66    1.44
  -3  -9   5    8.07    1.71
   3   9  -4   14.01    2.03
  -3   9   4   19.70    2.42
  -3   9   4   19.69    2.42
  -3   9   4   17.16    1.68
   3   9  -4   14.42    2.04
   3  -9  -4   17.10    2.35
  -3  -9   4   17.94    2.32
   3  -9  -4   17.77    1.72
   3   9  -3   70.03    4.16
  -3   9   3   61.58    4.05
   3   9  -3   63.49    3.96
  -3   9   3   64.33    3.26
  -3   9   3   60.99    3.94
   3  -9  -3   67.93    4.41
  -3  -9   3   66.55    4.12
   3  -9  -3   63.24    3.33
   3   9  -2    5.00    1.31
  -3   9   2    5.03    1.14
   3   9  -2    4.59    1.29
  -3   9   2    3.77    1.23
  -3   9   2    3.86    1.21
   3  -9  -2    4.10    1.28
  -3  -9   2    4.02    0.92
   3  -9  -2    5.00    1.07
  -3  -9   2    4.97    1.39
   3   9  -1   46.28    3.35
  -3   9   1   45.79    3.27
  -3   9   1   49.83    3.53
  -3   9   1   51.77    3.25
   3   9  -1   49.63    3.36
  -3  -9   1   53.12    2.98
  -3  -9   1   50.75    3.48
   3  -9  -1   49.80    3.17
   3   9   0    3.81    1.20
  -3   9   0    3.69    1.16
  -3   9   0    5.15    1.24
  -3   9   0    4.83    1.13
  -3  -9   0    3.60    0.89
  -3  -9   0    4.41    1.19
   3  -9   0    4.58    1.21
   3   9   1    5.75    1.37
  -3   9  -1    5.60    1.27
  -3   9  -1    5.09    1.18
  -3   9  -1    5.94    1.36
  -3  -9  -1    5.12    1.55
  -3  -9  -1    8.22    1.47
   3  -9   1    4.85    1.27
  -3  -9  -1    6.15    1.08
  -3   9  -2    1.25    0.91
   3   9   2    0.95    0.80
  -3   9  -2    0.27    0.67
  -3   9  -2    1.94    0.86
  -3  -9  -2    1.05    0.93
  -3  -9  -2    1.42    0.67
   3  -9   2    1.29    0.93
  -3  -9  -2    1.31    0.73
   3   9   3    3.09    1.29
  -3   9  -3    3.90    1.11
  -3   9  -3    3.49    1.25
   3   9   3    3.14    1.23
   3   9   3    2.09    1.26
  -3  -9  -3    2.55    1.33
  -3  -9  -3    3.01    0.90
   3  -9   3    3.50    1.26
   3   9   4   -0.62    1.03
  -3   9  -4    1.34    0.99
   3   9   4   -0.10    0.99
  -3   9  -4   -0.48    0.67
   3   9   4   -0.52    0.96
  -3  -9  -4   -0.55    1.07
   3  -9   4   -0.24    0.89
  -3  -9  -4   -0.12    0.64
   3   9   5    1.65    0.84
   3   9   5    2.43    1.02
   3   9   5    1.97    1.29
  -3   9  -5   -0.14    0.94
  -3   9  -5    1.80    0.92
  -3  -9  -5    3.01    1.34
  -3  -9  -5    1.80    0.71
   3  -9   5    2.30    0.99
   3   9   6    1.48    1.15
  -3   9  -6    0.76    0.59
  -3   9  -6    0.03    0.93
   3   9   6    0.60    0.84
   3   9   6   -0.18    0.88
  -3  -9  -6   -0.44    0.76
   3  -9   6   -0.11    0.82
  -3  -9  -6    1.07    0.70
   3   9   7    9.69    1.84
   3   9   7    5.88    1.62
  -3   9  -7    5.69    1.66
  -3  -9  -7    7.51    1.79
   3  -9   7    6.42    1.67
  -3  -9  -7    9.30    1.52
   3   9   8   -0.55    0.87
  -3   9  -8    1.08    1.21
   3   9   8    0.42    1.06
  -3  -9  -8    0.29    1.04
  -3  -9  -8    0.27    0.64
   3  -9   8   -0.94    1.03
   3   9   9   -0.41    0.88
   3   9   9    2.56    1.35
  -3   9  -9    1.52    1.27
  -3  -9  -9    1.81    0.93
   3  -9   9    0.19    0.88
   3   9  10    0.33    0.81
   3   9  10   -0.06    0.76
  -3   9 -10    2.40    1.48
  -3  -9 -10    2.44    1.16
   3  -9  10    3.30    1.33
   3   9  11   -0.57    0.85
   3   9  11   -0.35    1.03
  -3  -9 -11    0.27    0.67
   3  -9  11    0.50    1.22
   3   9  12    1.34    1.18
  -3   9 -12    3.62    1.49
   3   9  12    3.24    1.36
  -3  -9 -12    0.12    0.75
   3  -9  12    1.41    1.29
  -3  -9 -13   -0.50    0.66
  -3  10  13    1.09    1.12
   3  10 -12    1.55    1.29
  -3  10  12   -1.37    1.23
  -3 -10  12    0.08    1.26
  -3  10  11   -0.32    0.74
   3  10 -11   -0.10    0.97
   3 -10 -11    0.06    1.13
  -3 -10  11   -1.24    1.08
   3  10 -10    1.24    1.12
   3 -10 -10    0.62    0.86
  -3 -10  10    1.92    1.20
   3  10  -9    0.00    0.92
   3  10  -9    1.00    1.09
   3 -10  -9    0.82    1.18
  -3 -10   9   -1.61    1.22
   3  10  -8    2.54    1.25
   3  10  -8    1.44    1.11
  -3  10   8    0.20    1.14
   3 -10  -8    0.69    0.98
  -3 -10   8    3.10    1.27
   3  10  -7    0.31    0.83
  -3  10   7    0.15    1.08
  -3  10   7    0.42    1.04
   3  10  -7    1.40    1.06
   3 -10  -7    1.53    1.04
   3 -10  -7    1.09    0.75
  -3 -10   7    0.67    1.13
   3  10  -6    0.81    0.86
   3  10  -6    0.54    0.80
  -3  10   6    2.31    1.15
  -3  10   6    2.27    1.30
   3 -10  -6    0.46    0.93
  -3 -10   6    0.85    0.97
   3 -10  -6    0.34    0.63
   3  10  -5    0.68    0.83
  -3  10   5    0.36    0.84
  -3  10   5    0.93    0.87
   3  10  -5   -0.43    0.84
   3 -10  -5    0.06    0.93
   3 -10  -5    2.09    0.94
  -3 -10   5   -2.31    1.19
   3  10  -4   -0.32    0.87
  -3  10   4    0.06    0.93
  -3  10   4    1.71    1.13
   3  10  -4   -1.15    1.01
   3 -10  -4    0.11    0.95
  -3 -10   4    0.17    0.89
   3  10  -3    1.16    1.00
  -3  10   3    1.08    0.99
  -3  10   3    1.48    1.01
   3  10  -3    0.21    0.98
   3 -10  -3   -0.22    1.00
  -3 -10   3    0.41    0.81
  -3  10   2   -0.73    1.02
  -3  10   2   -0.02    0.64
  -3  10   2    0.85    1.01
   3  10  -2    0.38    0.99
   3  10  -2   -0.29    0.78
   3 -10  -2    0.52    0.66
  -3 -10   2    1.05    0.84
  -3  10   1    0.70    0.89
  -3  10   1    2.73    1.07
  -3  10   1    2.62    1.09
   3  10  -1    2.90    1.12
   3  10  -1    2.84    1.10
   3 -10  -1    2.69    1.05
  -3 -10   1    2.09    1.07
   3  10   0    0.25    0.77
  -3  10   0    0.33    0.77
  -3  10   0    1.52    1.00
  -3  10   0   -0.74    0.83
   3 -10   0    0.72    0.71
  -3 -10   0   -0.30    0.72
   3  10   1    0.45    0.88
  -3  10  -1   -0.09    0.79
   3  10   1    2.36    1.18
  -3  10  -1    0.41    0.84
  -3  10  -1    1.73    1.02
  -3 -10  -1   -0.10    0.74
   3 -10   1    0.53    0.72
   3  10   2    4.33    1.45
  -3  10  -2    3.20    1.17
  -3  10  -2    4.54    1.16
  -3  10  -2    5.73    1.32
   3  10   2    3.06    1.08
  -3 -10  -2    4.95    1.71
  -3 -10  -2    5.72    1.33
   3 -10   2    4.40    1.23
   3  10   3    0.59    0.71
  -3  10  -3    0.87    0.73
   3  10   3    0.62    1.00
  -3  10  -3   -1.08    1.09
  -3 -10  -3    0.68    1.21
   3 -10   3    2.72    1.09
  -3 -10  -3    1.78    0.81
   3  10   4    4.69    1.38
   3  10   4    2.09    0.97
  -3  10  -4    2.79    1.05
   3  10   4    3.52    1.44
  -3  10  -4    2.84    1.29
  -3 -10  -4    1.91    1.29
   3 -10   4    3.29    1.27
  -3 -10  -4    2.71    1.04
   3  10   5    0.21    0.91
   3  10   5    0.26    0.82
  -3  10  -5   -0.44    0.65
  -3  10  -5    1.46    1.22
   3  10   5    0.14    0.89
  -3 -10  -5    0.98    0.89
   3 -10   5    1.78    0.97
   3  10   6   13.92    2.30
  -3  10  -6   14.73    2.33
   3  10   6   12.94    2.34
  -3 -10  -6   12.29    2.27
   3 -10   6   11.13    2.07
   3  10   7   -0.79    1.21
  -3  10  -7   -0.28    0.80
   3  10   7   -0.24    1.13
  -3 -10  -7    1.09    1.14
   3 -10   7    0.34    0.99
   3  10   8    4.09    1.40
   3  10   8    8.06    2.04
  -3  10  -8    4.11    1.64
  -3 -10  -8    4.95    1.66
   3 -10   8    6.88    1.83
   3  10   9   -0.19    0.92
   3  10   9    1.32    1.19
  -3  10  -9    1.08    1.02
  -3 -10  -9    2.66    1.70
   3 -10   9   -0.97    1.14
   3  10  10   16.48    2.56
   3  10  10   19.12    2.98
  -3  10 -10   18.54    2.87
  -3 -10 -10   17.57    2.74
   3 -10  10   16.41    2.71
   3  11 -10    5.14    1.69
   3 -11 -10    2.95    1.48
  -3 -11  10    6.35    1.85
   3  11  -9   13.28    2.48
   3 -11  -9    7.23    1.91
  -3 -11   9   12.61    2.52
   3  11  -8   -2.31    1.35
   3 -11  -8   -0.78    0.93
  -3 -11   8    0.25    0.74
   3  11  -7    1.25    0.94
   3 -11  -7    0.90    1.27
  -3 -11   7    0.02    0.80
  -3  11   6    0.63    0.85
   3  11  -6    0.17    0.89
   3 -11  -6    0.39    0.96
   3 -11  -6    1.75    0.81
  -3 -11   6   -0.54    0.99
  -3  11   5    9.18    2.01
   3  11  -5   11.12    1.84
   3  11  -5    9.58    1.91
  -3  11   5    8.54    1.92
   3 -11  -5   11.08    2.36
   3 -11  -5   12.63    1.94
  -3 -11   5   10.00    1.98
  -3  11   4   -0.17    0.80
  -3  11   4    0.56    0.84
   3  11  -4   -1.01    0.96
   3  11  -4    0.32    0.83
   3 -11  -4   -0.99    1.28
  -3 -11   4   -0.65    0.94
  -3  11   3    8.69    1.93
  -3  11   3   10.10    1.94
   3  11  -3    5.28    1.43
   3  11  -3    9.88    1.88
  -3 -11   3   10.61    1.98
  -3  11   2    4.06    1.32
  -3  11   2    5.46    1.54
   3  11  -2    4.35    1.44
   3  11  -2    5.31    1.51
  -3 -11   2    6.46    1.58
  -3  11   1    8.67    1.75
   3  11  -1   12.74    2.19
  -3  11   1    8.14    1.77
  -3  11   1    9.26    1.73
   3  11  -1    9.90    1.77
   3 -11  -1   10.27    1.65
  -3 -11   1   10.04    1.83
   3  11   0    0.70    0.84
  -3  11   0    0.79    0.87
   3  11   0    0.02    0.97
  -3  11   0    0.09    0.88
  -3  11   0    2.24    1.15
  -3 -11   0    1.19    0.90
   3 -11   0    1.59    0.90
  -3  11  -1    1.70    1.03
   3  11   1    2.33    1.28
  -3  11  -1    2.62    1.18
   3  11   1    0.45    0.81
   3 -11   1    4.35    1.22
  -3 -11  -1    1.81    0.93
   3  11   2   -0.17    0.68
  -3  11  -2    0.88    1.00
   3  11   2   -2.56    1.26
  -3  11  -2    0.08    0.61
  -3 -11  -2   -3.48    1.51
   3 -11   2    0.55    0.76
  -3 -11  -2   -0.34    0.64
  -3  11  -3   -0.28    0.76
   3  11   3    1.20    1.05
  -3  11  -3    0.17    0.92
   3  11   3   -0.68    0.89
  -3 -11  -3   -1.67    1.15
  -3 -11  -3    0.76    0.68
   3 -11   3   -0.02    0.73
   3  11   4    0.79    0.95
  -3  11  -4    0.40    0.95
   3  11   4   -0.10    1.10
  -3  11  -4    0.05    0.55
  -3 -11  -4   -1.34    1.45
   3 -11   4    0.01    0.68
   3  11   5    6.39    1.94
  -3  11  -5    3.75    1.33
  -3 -11  -5    4.65    1.70
   3 -11   5    5.63    1.63
   3  11   6    1.21    0.87
  -3  11  -6    1.08    1.06
   3  11   6    2.96    1.22
  -3 -11  -6    4.68    1.66
   3 -11   6    2.02    1.29
   3  11   7    0.01    0.79
  -3  11  -7   -2.92    1.47
   3  11   7    0.37    0.90
  -3 -11  -7    0.09    1.09
   3 -11   7    0.84    0.87
   3  11   8    3.00    1.40
  -3  11  -8    0.67    1.07
  -3 -11  -8   -0.24    1.29
   3  12  -7    1.95    1.13
   3 -12  -7    1.55    1.21
  -3 -12   7    1.41    1.15
  -3  12   6   -2.61    1.29
   3  12  -6   -0.38    1.01
   3 -12  -6    1.07    1.18
  -3 -12   6    0.21    0.79
   3  12  -5   -0.42    1.09
  -3  12   5   -2.69    1.21
   3 -12  -5    1.36    1.28
   3 -12  -5    0.82    0.73
  -3 -12   5   -1.65    1.14
   3  12  -4    0.41    0.92
  -3  12   4    1.62    1.00
   3  12  -4   -0.79    1.11
  -3 -12   4    3.38    1.31
   3 -12  -4    0.99    0.83
   3  12  -3    0.50    0.96
  -3  12   3   -0.78    0.91
   3  12  -3   -1.07    1.31
   3 -12  -3   -2.19    1.20
  -3 -12   3    2.04    1.06
   3  12  -2    0.81    0.92
  -3  12   2   -0.53    1.00
  -3 -12   2    0.92    0.93
  -3  12   1    2.16    1.22
   3  12  -1    0.68    1.09
  -3 -12   1   -0.95    0.90
  -3  12   0   -0.88    0.93
  -3 -12   0   -2.62    1.11
  -3  12  -1    1.14    0.86
   3  12   1   -0.22    1.08
  -3  12  -1    1.35    1.01
   3 -12   1    0.26    0.80
  -3 -12  -1    0.51    0.75
  -3  12  -2    1.94    1.04
  -3  12  -2    1.17    1.06
   3  12   2   -1.58    1.21
   3 -12   2    0.54    0.90
  -3  12  -3    4.10    1.42
   3  12   3    3.54    1.31
  -3 -12  -3   -3.60    1.68
   3 -12   3   -1.14    1.03
  -3  12  -4    1.54    1.01
   3  12   4    1.64    1.10
  -3 -12  -4    0.37    0.87
   3 -12   4    1.57    1.15
  -3  12  -5   -0.16    1.07
   3 -12   5    2.06    1.29
  -3  12  -6    1.60    1.05
   3 -12   6    0.94    0.90
   3 -13  -4    0.00    1.08
   3  13  -3   -0.60    1.14
  -3 -13   3    1.87    1.30
   3 -13  -3   -0.53    0.84
  -3  13   2   -1.41    1.06
   3  13  -2    2.72    1.36
  -3 -13   2    1.29    1.00
  -3  13   1   -0.68    0.92
  -3 -13   1   -0.89    0.97
  -3  13   0    5.31    1.47
  -3  13  -1    2.25    1.07
  -4   0  21    0.86    0.80
  -4   0  20   10.14    2.06
   4   0 -20   15.10    2.53
   4   0 -20   10.49    2.33
  -4   0  19   -0.72    0.87
  -4   0  19   -0.28    0.85
   4   0 -19   -1.34    1.36
   4   0 -19   -0.13    0.86
  -4   0  18    7.60    1.52
  -4   0  18    6.06    1.52
   4   0 -18    5.26    1.44
  -4   0  17    0.23    0.64
  -4   0  17   -0.10    0.62
   4   0 -17   -0.71    1.07
  -4   0  16   38.46    3.19
  -4   0  16   34.86    2.66
   4   0 -16   35.00    3.16
  -4   0  16   33.95    2.36
  -4   0  15    1.24    1.05
  -4   0  15   -0.31    0.61
   4   0 -15    0.35    0.42
   4   0 -15    0.39    0.83
  -4   0  15   -0.05    0.49
  -4   0  14   53.67    3.50
  -4   0  14   54.95    2.96
   4   0 -14   59.03    2.92
   4   0 -14   52.30    3.46
  -4   0  14   53.69    2.76
  -4   0  13   -0.80    0.85
  -4   0  13   -0.01    0.47
   4   0 -13    0.45    0.47
   4   0 -13   -0.65    0.85
  -4   0  13    0.01    0.45
  -4   0  12   92.92    3.34
  -4   0  12   97.03    4.30
   4   0 -12   95.41    3.33
   4   0 -12   93.08    4.07
  -4   0  12   94.36    3.36
  -4   0  11   -0.76    0.76
  -4   0  11   -0.01    0.40
   4   0 -11    0.52    0.41
   4   0 -11    0.05    0.78
  -4   0  11    0.00    0.40
  -4   0  10  114.84    3.20
  -4   0  10  114.13    4.21
   4   0 -10  118.41    3.27
   4   0 -10  111.23    2.82
   4   0 -10  113.39    4.03
  -4   0  10  113.21    3.32
  -4   0   9   -0.29    0.74
  -4   0   9    0.07    0.32
   4   0  -9    0.08    0.27
  -4   0   9    0.11    0.25
   4   0  -9   -0.05    0.33
   4   0  -9    0.70    0.70
  -4   0   9    0.08    0.30
  -4   0   8  287.85    5.95
  -4   0   8  285.38    4.11
   4   0  -8  289.43    4.42
   4   0  -8  279.77    4.15
  -4   0   8  293.24    4.01
   4   0  -8  301.48    5.71
  -4   0   8  279.55    4.63
  -4   0   7    0.09    0.23
  -4   0   7    0.05    0.27
   4   0  -7    0.18    0.24
   4   0  -7    0.21    0.31
  -4   0   7    0.86    0.32
   4   0  -7   -0.25    0.55
  -4   0   7    0.15    0.37
  -4   0   6  369.33    3.44
  -4   0   6  376.61    4.64
  -4   0   6  372.07    4.47
   4   0  -6  386.64    4.46
   4   0  -6  396.90    5.70
   4   0  -6  410.59    5.17
  -4   0   6  372.14    4.65
  -4   0   5    0.19    0.28
  -4   0   5   -0.13    0.25
   4   0  -5   -0.30    0.29
  -4   0   5    0.05    0.11
   4   0  -5   -0.30    0.34
  -4   0   4  117.06    2.61
  -4   0   4  113.55    2.29
  -4   0   4  113.82    3.01
   4   0  -4  119.17    2.66
   4   0  -3   -0.06    0.35
  -4   0   3    0.80    0.36
   4   0  -3    0.40    0.33
   4   0  -2    1.19    0.17
   4   0  -2    0.88    0.36
  -4   0   2    1.11    0.32
   4   0  -2    1.73    0.45
  -4   0   2    1.22    0.37
  -4   0   2    0.56    0.36
   4   0  -2    0.87    0.30
   4   0  -2    1.13    0.36
  -4   0   1    0.32    0.29
   4   0  -1    0.97    0.36
  -4   0   1    0.24    0.20
  -4   0   1    0.62    0.46
   4   0  -1    1.07    0.48
  -4   0   1    0.56    0.45
   4   0  -1    0.14    0.32
  -4   0   1    0.85    0.31
  -4   0   0    5.77    0.66
  -4   0   0    4.63    0.30
   4   0   0    5.37    0.63
  -4   0   0    5.55    0.83
  -4   0   0    5.59    0.61
   4   0   0    4.53    0.58
   4   0   1    0.67    0.38
  -4   0  -1   -0.07    0.29
  -4   0  -1    0.24    0.49
   4   0   1    0.54    0.31
  -4   0  -1    0.68    0.33
   4   0   2   19.10    1.22
  -4   0  -2   20.77    1.54
  -4   0  -2   20.94    1.12
   4   0   2   20.51    1.12
   4   0   3   -0.14    0.39
  -4   0  -3   -0.01    0.61
  -4   0  -3    0.26    0.27
   4   0   3    0.26    0.28
   4   0   4   22.89    0.70
  -4   0  -4   23.56    1.80
   4   0   4   23.31    1.21
   4   0   5    0.15    0.17
  -4   0  -5    0.34    0.69
   4   0   5    0.36    0.29
   4   0   6  141.83    4.33
   4   0   6  136.46    2.53
   4   0   6  134.82    2.95
   4   0   7    0.24    0.65
   4   0   7    0.10    0.23
   4   0   7   -0.28    0.33
  -4   0  -7   -0.11    0.75
   4   0   7    0.08    0.29
   4   0   8   44.48    2.74
   4   0   8   39.56    1.71
   4   0   8   43.20    1.83
  -4   0  -8   44.42    3.02
   4   0   8   44.00    1.73
   4   0   9    0.22    0.73
   4   0   9   -0.09    0.28
   4   0   9   -0.29    0.36
  -4   0  -9   -0.23    0.96
   4   0   9    0.12    0.29
   4   0  10   71.35    3.82
   4   0  10   70.93    2.64
   4   0  10   68.67    2.35
  -4   0 -10   71.08    4.14
   4   0  10   72.79    2.18
   4   0  11    0.26    0.84
   4   0  11   -0.13    0.42
  -4   0 -11   -0.84    1.12
   4   0  12   24.07    2.46
  -4   0 -12   24.31    2.72
   4   0  13   -0.27    0.93
  -4   0 -13    0.40    1.07
   4   0  14   52.90    3.97
  -4   0 -14   54.10    4.29
   4   0  15    0.95    0.89
  -4   0 -15   -0.55    1.03
   4   0  16    8.59    1.91
  -4   0 -16   11.02    2.41
  -4   0 -16   13.25    2.15
   4   0  17   -1.86    1.20
  -4   0 -17    1.60    1.43
  -4   0 -17    1.40    1.04
  -4   1  21    6.35    1.62
  -4  -1  21    9.52    2.10
  -4   1  20    5.11    1.55
  -4  -1  20    4.16    1.44
   4   1 -20    1.08    1.14
   4  -1 -20    5.25    1.76
   4   1 -20    3.00    1.44
   4  -1 -20    3.32    1.43
  -4   1  19    9.42    1.89
  -4   1  19    9.44    1.76
  -4  -1  19   11.19    1.91
  -4  -1  19   10.75    2.07
   4   1 -19    8.75    1.92
   4  -1 -19    9.32    2.02
   4   1 -19    9.01    1.91
   4  -1 -19   10.59    2.18
  -4  -1  18    0.23    0.91
  -4  -1  18    0.89    0.75
  -4   1  18    0.44    0.91
  -4   1  18   -0.04    0.63
   4   1 -18    0.41    0.91
   4  -1 -18    1.67    1.13
   4   1 -18   -0.74    1.14
  -4  -1  17    2.97    0.96
  -4   1  17    1.97    0.87
  -4  -1  17    2.67    1.03
  -4   1  17    1.83    0.92
   4  -1 -17    0.08    0.76
   4   1 -17    0.43    0.84
  -4  -1  17    1.61    0.83
  -4   1  16    0.13    0.81
  -4  -1  16    0.11    0.69
  -4  -1  16    0.27    0.67
  -4   1  16    0.14    0.67
   4   1 -16    0.17    0.49
   4   1 -16   -0.24    1.02
   4  -1 -16   -0.10    0.96
  -4  -1  16    0.56    0.73
  -4   1  15    1.18    0.72
  -4   1  15    0.28    0.72
  -4  -1  15    0.78    0.80
  -4  -1  15    0.62    0.64
   4   1 -15    1.51    0.78
   4   1 -15    0.07    0.87
   4  -1 -15    0.65    0.89
  -4  -1  15    0.33    0.59
  -4   1  14   -0.39    0.86
  -4   1  14    0.36    0.56
  -4  -1  14   -0.09    0.93
  -4  -1  14    0.38    0.56
   4  -1 -14    0.71    0.41
   4   1 -14    0.12    0.44
   4   1 -14   -0.24    0.87
   4  -1 -14    1.26    0.93
  -4  -1  14    0.23    0.49
  -4   1  14    0.70    0.42
  -4   1  13    2.76    1.00
  -4  -1  13    2.44    0.78
  -4  -1  13    2.50    0.99
  -4   1  13    2.43    0.74
   4   1 -13    3.76    0.89
   4  -1 -13    2.75    0.64
   4   1 -13    0.97    0.87
   4  -1 -13    2.44    1.00
  -4  -1  13    3.18    0.87
  -4   1  13    2.01    0.47
  -4   1  12    6.07    0.96
  -4  -1  12    5.04    0.94
  -4   1  12    7.23    1.25
   4   1 -12    7.99    1.16
   4  -1 -12    7.23    0.86
   4  -1 -12    5.52    1.18
   4   1 -12    7.81    1.36
  -4  -1  12    6.93    1.12
  -4   1  12    5.75    0.75
  -4   1  11   -0.15    0.68
  -4   1  11    0.56    0.43
   4   1 -11    0.38    0.21
   4   1 -11   -0.54    0.59
   4  -1 -11    0.31    0.38
   4   1 -11   -0.46    0.68
   4  -1 -11    0.60    0.70
  -4   1  11    0.18    0.33
  -4  -1  11    0.09    0.46
  -4   1  10   -0.20    0.76
  -4   1  10    0.03    0.38
   4   1 -10    0.32    0.41
  -4   1  10    0.27    0.42
   4  -1 -10   -0.09    0.26
   4   1 -10    0.36    0.62
   4  -1 -10   -0.39    0.70
  -4   1  10    0.25    0.29
  -4  -1  10    0.08    0.50
  -4   1   9  144.41    3.29
  -4   1   9  144.50    4.50
  -4   1   9  145.13    3.49
   4   1  -9  145.95    3.83
   4  -1  -9  148.72    2.83
   4   1  -9  147.90    4.30
   4  -1  -9  149.20    4.35
  -4   1   9  142.51    2.88
  -4  -1   9  141.08    3.95
  -4   1   8   57.79    2.71
  -4   1   8   55.46    1.89
  -4   1   8   55.16    2.10
  -4  -1   8   55.40    1.26
   4   1  -8   53.31    2.21
   4  -1  -8   57.90    1.60
   4   1  -8   54.82    2.47
   4  -1  -8   52.63    2.49
   4  -1  -8   54.29    1.92
  -4  -1   8   55.34    2.38
  -4   1   8   53.45    1.65
  -4   1   7  149.27    4.06
  -4   1   7  157.80    2.81
  -4   1   7  158.37    3.47
  -4   1   7  153.61    2.55
   4   1  -7  158.84    3.56
   4  -1  -7  151.17    2.31
  -4  -1   7  160.41    2.20
   4  -1  -7  161.88    4.03
   4   1  -7  159.31    3.85
  -4   1   7  158.24    2.58
   4  -1  -7  160.41    3.16
  -4  -1   7  158.47    3.75
  -4   1   6   16.00    1.33
  -4   1   6   14.95    0.78
   4  -1  -6   16.30    0.82
  -4   1   6   15.04    0.75
   4   1  -6   14.27    1.07
  -4   1   6   17.25    1.18
  -4  -1   6   16.07    0.77
   4   1  -6   15.18    1.17
   4  -1  -6   15.81    1.26
  -4   1   6   14.45    0.75
   4  -1  -6   15.83    1.03
  -4  -1   6   15.97    1.16
  -4   1   5  148.20    2.06
   4  -1  -5  155.20    2.11
  -4   1   5  149.47    3.54
  -4   1   5  145.55    2.11
   4   1  -5  151.81    3.17
  -4  -1   5  145.38    2.46
  -4   1   5  156.45    3.39
   4   1  -5  153.80    3.21
  -4  -1   5  164.28    4.10
   4  -1  -5  146.81    2.96
  -4  -1   4   31.34    0.82
   4  -1  -4   33.88    0.85
  -4   1   4   32.26    0.88
  -4   1   4   35.61    1.61
  -4   1   4   34.76    1.05
   4   1  -4   33.11    1.46
  -4  -1   4   34.09    1.49
  -4   1   4   33.05    1.61
   4   1  -4   33.20    1.38
   4  -1  -4   34.06    1.49
  -4   1   4   32.90    1.54
  -4  -1   4   29.88    1.69
   4  -1  -4   31.40    1.39
   4  -1  -3  187.11    1.99
  -4  -1   3  186.59    1.90
  -4   1   3  190.98    3.36
  -4  -1   3  193.69    3.43
  -4   1   3  190.37    3.77
  -4  -1   3  191.53    3.91
   4  -1  -3  192.13    3.18
  -4   1   3  187.33    3.33
   4   1  -3  184.14    3.46
   4  -1  -3  188.60    3.36
  -4  -1   2   29.57    0.89
   4   1  -2   28.07    0.85
   4   1  -2   28.66    1.52
   4  -1  -2   30.00    1.22
  -4   1   2   26.71    1.15
  -4  -1   2   27.90    1.32
  -4  -1   2   29.58    1.52
  -4   1   2   27.80    1.24
   4   1  -2   30.01    1.08
   4  -1  -2   30.41    1.54
   4   1  -2   28.17    1.54
   4  -1  -2   28.47    1.18
   4  -1  -2   27.91    1.34
   4   1  -2   27.66    1.31
   4  -1  -1  384.44    3.87
   4   1  -1  374.28    3.60
  -4   1   1  369.48    3.72
  -4  -1   1  375.07    3.65
   4  -1  -1  372.11    3.74
  -4  -1   1  358.52    5.27
   4   1  -1  363.57    5.15
  -4  -1   1  364.93    5.20
  -4  -1   1  366.86    3.56
  -4   1   1  365.78    4.37
  -4  -1   1  352.04    5.41
   4  -1  -1  391.41    5.50
   4   1  -1  382.72    5.74
  -4   1   1  388.11    4.50
   4  -1  -1  372.26    4.78
  -4  -1   1  407.92    4.76
   4   1  -1  380.87    4.59
  -4  -1   0  114.55    2.34
   4  -1   0  113.57    2.16
   4   1   0  113.91    2.29
   4  -1   0  112.00    1.85
  -4   1   0  111.49    2.25
   4   1   0  121.05    3.03
  -4  -1   0  111.24    3.19
  -4   1   0  109.18    3.11
   4  -1   0  106.50    2.61
   4   1   0  110.72    2.46
  -4  -1   0  121.09    2.57
   4   1   1  406.02    5.67
   4   1   1  397.28    4.82
   4  -1   1  417.98    4.47
  -4   1  -1  390.72    4.58
  -4   1  -1  407.72    6.18
  -4  -1  -1  418.80    6.32
  -4  -1  -1  415.95    4.72
   4  -1   1  393.88    5.12
   4  -1   1  392.14    3.13
   4   1   1  401.81    4.56
   4   1   2   46.75    2.07
  -4   1  -2   43.97    1.70
   4   1   2   44.50    1.81
  -4   1  -2   49.46    2.27
  -4  -1  -2   46.79    2.27
  -4  -1  -2   45.75    1.55
   4   1   2   46.93    1.57
   4  -1   2   44.43    1.96
   4  -1   2   45.82    1.81
   4   1   3  293.46    5.39
   4   1   3  279.65    4.89
  -4   1  -3  276.12    5.48
  -4  -1  -3  282.86    5.71
   4  -1   3  278.51    5.14
   4   1   3  276.77    3.73
  -4  -1  -3  277.10    3.79
   4  -1   3  274.38    4.51
   4   1   4    0.68    0.56
   4   1   4    0.79    0.49
  -4   1  -4    0.95    0.58
  -4  -1  -4    1.37    0.68
  -4  -1  -4    1.15    0.31
   4   1   4    0.71    0.32
   4  -1   4    1.03    0.60
   4  -1   4    1.32    0.47
   4   1   5  182.55    4.60
  -4  -1  -5  176.73    5.12
  -4   1  -5  178.27    4.88
   4  -1   5  180.17    4.67
   4   1   5  181.38    2.97
   4   1   5  179.37    2.62
   4  -1   5  170.87    3.73
   4   1   6    1.77    0.74
   4   1   6    1.93    0.36
  -4   1  -6    1.05    0.65
  -4  -1  -6    1.06    0.73
   4   1   6    2.11    0.38
   4  -1   6    1.90    0.75
   4  -1   6    1.88    0.53
   4   1   7   52.84    1.81
   4   1   7   51.92    2.81
   4  -1   7   58.72    1.52
  -4  -1  -7   56.30    3.25
  -4   1  -7   53.39    3.07
   4   1   7   56.22    1.62
   4  -1   7   53.81    2.20
   4  -1   7   56.49    2.95
   4   1   8    2.71    0.91
   4   1   8    3.85    0.60
   4  -1   8    2.51    0.50
   4   1   8    3.65    0.73
   4  -1   8    3.45    0.39
  -4  -1  -8    4.30    1.17
  -4   1  -8    2.74    1.01
   4   1   8    3.76    0.45
   4  -1   8    2.18    0.79
   4  -1   8    3.05    0.63
   4   1   9   20.94    2.05
   4  -1   9   22.83    1.47
   4   1   9   23.46    1.44
   4   1   9   22.50    1.61
  -4   1  -9   19.12    2.12
  -4  -1  -9   20.83    2.34
   4   1   9   23.27    0.95
   4  -1   9   21.77    1.48
   4  -1   9   22.29    2.05
   4  -1  10    1.99    0.56
   4   1  10    3.74    0.69
   4   1  10    1.93    0.93
   4   1  10    2.01    0.58
  -4  -1 -10    2.48    1.08
  -4   1 -10    2.73    1.14
   4  -1  10    2.88    0.97
   4  -1  10    2.27    0.56
   4   1  11    8.38    1.04
   4  -1  11    6.01    1.32
   4   1  11    8.53    1.49
   4  -1  11    6.41    0.91
   4   1  11    7.09    0.98
  -4  -1 -11    4.63    1.39
  -4   1 -11    7.26    1.54
   4  -1  11    9.29    0.98
   4   1  12    0.73    0.81
   4  -1  12    0.24    0.75
  -4   1 -12    0.55    0.97
  -4  -1 -12    0.58    0.94
   4   1  13   -0.44    1.05
   4  -1  13    0.57    0.74
  -4   1 -13    2.35    1.22
  -4  -1 -13    0.32    0.96
   4   1  14   -0.38    0.85
   4  -1  14   -0.21    0.75
  -4   1 -14    0.61    1.08
  -4  -1 -14   -0.15    0.93
   4   1  15   -0.35    0.91
   4  -1  15    0.24    0.88
  -4   1 -15    0.31    0.83
  -4  -1 -15    1.31    1.11
  -4   1 -15    0.33    0.85
   4  -1  16   -1.82    1.08
   4   1  16   -1.20    1.08
  -4   1 -16    0.97    1.04
  -4  -1 -16    0.24    1.10
  -4   1 -16   -0.28    0.67
   4  -1  17    0.37    0.71
   4   1  17    2.42    1.21
  -4   1 -17    1.61    1.10
  -4  -1 -17    2.30    1.44
  -4   1 -17    0.74    1.09
  -4   1 -18    0.23    0.85
  -4  -2  21    4.44    1.67
  -4   2  21    4.18    1.38
   4   2 -21    3.73    1.34
  -4  -2  20    4.69    1.44
  -4   2  20    4.51    1.47
   4  -2 -20    4.16    1.72
   4   2 -20    2.76    1.34
   4  -2 -20    5.18    1.71
  -4  -2  19    0.38    0.90
  -4  -2  19    2.52    1.15
  -4   2  19    3.73    1.10
  -4   2  19    2.41    1.13
   4  -2 -19    1.54    0.82
   4   2 -19    2.01    1.08
   4  -2 -19    1.19    1.05
  -4   2  18    8.08    1.78
  -4   2  18    9.05    1.60
  -4  -2  18   11.90    2.09
  -4  -2  18   11.77    1.88
   4   2 -18    7.04    1.68
   4  -2 -18    5.66    1.66
   4   2 -18    9.74    1.95
  -4  -2  18    9.73    1.67
  -4  -2  17    1.06    0.86
  -4  -2  17    0.65    0.89
  -4   2  17    1.40    0.92
  -4   2  17    2.33    1.11
   4   2 -17    1.71    0.91
   4   2 -17    1.29    1.29
   4  -2 -17    2.18    1.25
  -4  -2  17    3.46    1.21
  -4   2  16   18.26    2.26
  -4  -2  16   17.97    2.30
  -4   2  16   18.66    1.99
  -4  -2  16   17.73    1.99
   4   2 -16   15.92    2.09
   4   2 -16   18.47    2.39
   4  -2 -16   19.38    2.38
  -4  -2  16   19.51    2.21
  -4   2  15   33.30    2.47
  -4  -2  15   28.09    2.38
  -4   2  15   30.07    2.75
   4   2 -15   26.45    2.40
   4   2 -15   27.21    2.70
   4  -2 -15   28.01    2.70
  -4  -2  15   27.12    2.51
  -4   2  14   41.43    2.60
  -4   2  14   46.14    3.28
   4   2 -14   44.92    2.98
   4   2 -14   39.22    3.07
   4  -2 -14   40.23    3.06
  -4  -2  14   44.61    3.06
  -4   2  13   34.07    2.24
  -4   2  13   33.81    2.73
   4   2 -13   32.56    2.45
   4  -2 -13   33.43    1.59
   4   2 -13   32.56    2.68
   4  -2 -13   31.64    2.58
  -4  -2  13   33.47    2.58
  -4   2  12   40.32    2.83
  -4   2  12   40.84    2.31
   4  -2 -12   37.31    1.53
   4   2 -12   40.11    2.60
   4   2 -12   40.03    2.78
   4  -2 -12   39.39    2.71
  -4  -2  12   35.50    2.54
  -4   2  11   32.44    1.92
  -4   2  11   31.64    2.43
   4   2 -11   32.11    2.23
   4  -2 -11   32.06    1.27
  -4   2  11   31.97    2.01
   4   2 -11   33.11    2.40
   4  -2 -11   34.12    2.40
  -4  -2  11   29.31    2.24
  -4   2  10   73.13    2.69
  -4   2  10   74.56    3.49
  -4   2  10   77.88    2.99
   4   2 -10   78.40    3.27
   4  -2 -10   75.32    1.68
   4   2 -10   77.15    3.35
   4  -2 -10   80.23    3.46
  -4  -2  10   75.22    3.35
  -4   2   9   23.03    1.43
  -4   2   9   23.19    1.92
   4   2  -9   22.29    1.71
   4  -2  -9   21.86    0.74
  -4   2   9   21.18    1.57
   4  -2  -9   21.48    1.75
   4   2  -9   21.00    1.72
   4  -2  -9   23.52    1.24
  -4  -2   9   22.34    1.79
  -4   2   9   22.24    0.75
  -4   2   8  113.88    2.88
  -4   2   8  117.66    3.96
   4   2  -8  113.71    3.58
  -4   2   8  116.41    3.45
   4  -2  -8  114.17    3.67
   4   2  -8  119.73    3.62
  -4  -2   8  119.09    3.81
   4  -2  -8  114.91    2.70
  -4   2   7  134.90    3.99
  -4   2   7  135.78    2.91
  -4   2   7  133.85    3.65
   4   2  -7  133.76    3.69
   4   2  -7  122.40    3.39
   4  -2  -7  137.22    3.80
   4  -2  -7  130.26    2.86
  -4  -2   7  133.81    3.86
  -4   2   6  172.15    3.06
   4  -2  -6  171.62    3.02
  -4   2   6  170.75    4.23
   4   2  -6  170.37    3.99
  -4   2   6  173.86    4.06
   4   2  -6  167.90    3.66
   4  -2  -6  167.81    3.27
  -4  -2   6  174.57    4.17
  -4   2   5   27.14    1.18
   4  -2  -5   26.75    1.11
  -4   2   5   28.54    1.67
   4   2  -5   27.22    1.58
  -4   2   5   28.21    1.69
   4   2  -5   25.85    1.32
  -4  -2   5   26.43    1.80
   4  -2  -5   29.81    1.44
   4  -2  -5   25.82    1.33
  -4  -2   4   53.55    1.54
   4  -2  -4   54.65    1.52
  -4   2   4   53.13    2.08
   4   2  -4   54.72    2.12
  -4   2   4   53.80    2.25
   4   2  -4   49.10    1.62
   4  -2  -4   52.68    1.69
  -4  -2   4   55.20    2.40
   4  -2  -4   49.47    1.84
  -4   2   4   51.31    1.15
  -4   2   3    2.14    0.53
   4  -2  -3    2.67    0.38
  -4  -2   3    2.84    0.38
  -4   2   3    2.33    0.65
   4   2  -3    2.53    0.59
   4   2  -3    2.92    0.59
  -4   2   3    2.82    0.44
   4   2  -3    2.72    0.40
   4  -2  -3    2.91    0.38
   4  -2  -3    2.17    0.50
  -4  -2   3    4.18    0.77
  -4   2   3    3.11    0.37
   4   2  -2    7.97    0.64
  -4  -2   2    8.75    0.65
   4   2  -2    7.03    0.94
  -4   2   2    7.49    0.93
  -4   2   2    8.12    0.60
   4  -2  -2    8.04    0.64
   4   2  -2    8.18    0.87
   4   2  -2    7.43    0.70
  -4   2   2    7.65    0.65
  -4   2   2   10.05    0.83
  -4  -2   2    7.12    0.88
   4  -2  -2    6.35    0.79
   4   2  -1   36.34    1.36
  -4  -2   1   38.32    1.42
   4  -2  -1   37.98    0.85
   4   2  -1   35.96    1.85
   4  -2  -1   38.58    1.48
  -4   2   1   37.20    1.88
  -4  -2   1   34.50    1.51
   4  -2  -1   38.19    1.41
  -4  -2   1   39.81    1.89
  -4   2   1   36.29    1.23
   4  -2  -1   36.98    1.68
  -4  -2   1   32.96    1.72
   4  -2  -1   34.70    1.43
   4  -2  -1   35.77    1.68
  -4   2   1   38.74    1.54
   4  -2   0    3.41    0.44
   4  -2   0    3.04    0.29
  -4   2   0    3.10    0.32
   4   2   0    2.29    0.63
   4   2   0    2.13    0.44
  -4   2   0    2.94    0.64
  -4   2   0    3.35    0.49
  -4  -2   0    2.94    0.72
  -4  -2   0    2.89    0.50
   4  -2   0    2.94    0.58
   4  -2   0    2.62    0.60
   4   2   1   12.88    1.21
  -4   2  -1   11.35    0.68
   4   2   1   13.49    1.02
  -4   2  -1   11.85    1.12
  -4  -2  -1   11.96    1.19
   4  -2   1   12.67    1.09
  -4  -2  -1   12.32    0.85
   4  -2   1   12.04    0.79
   4  -2   1   11.53    1.06
   4   2   2   25.78    1.74
   4   2   2   27.51    1.53
  -4   2  -2   25.74    1.19
   4   2   2   26.43    1.18
  -4   2  -2   25.58    1.70
  -4  -2  -2   28.15    1.81
   4  -2   2   26.73    1.66
  -4  -2  -2   26.43    1.06
   4  -2   2   25.52    1.56
  -4  -2  -2   25.71    1.19
   4   2   3   11.05    1.23
  -4   2  -3    9.47    0.85
   4   2   3    9.73    1.02
  -4  -2  -3   10.16    0.67
   4   2   3   11.42    0.89
  -4   2  -3   10.17    1.15
  -4  -2  -3   12.13    1.34
   4   2   3    9.54    0.74
  -4  -2  -3    9.63    0.73
   4  -2   3    8.80    0.99
   4  -2   3    8.53    1.10
   4   2   4   13.72    1.28
   4   2   4   16.47    1.53
  -4  -2  -4   15.14    0.86
  -4  -2  -4   17.76    1.66
  -4   2  -4   16.05    1.44
   4  -2   4   13.71    1.38
  -4  -2  -4   15.09    0.87
   4  -2   4   14.30    1.23
   4   2   5   16.52    1.61
  -4  -2  -5   15.54    0.95
   4   2   5   16.94    1.52
  -4  -2  -5   17.48    1.75
  -4   2  -5   15.03    1.47
  -4  -2  -5   15.50    0.86
   4  -2   5   13.92    1.25
   4  -2   5   14.11    1.47
   4   2   6   12.84    1.42
  -4  -2  -6    9.63    1.47
  -4   2  -6   13.87    1.50
   4  -2   6   10.52    1.12
   4  -2   6   11.32    1.41
   4   2   7   61.00    3.10
  -4  -2  -7   55.71    3.34
  -4   2  -7   58.43    3.12
   4  -2   7   51.99    2.96
   4  -2   7   62.08    2.65
   4   2   7   62.64    2.15
   4   2   8   55.75    3.11
   4   2   8   57.03    2.77
  -4   2  -8   59.22    3.30
  -4  -2  -8   53.92    3.45
   4  -2   8   61.16    3.34
   4  -2   8   59.29    2.66
   4   2   8   57.04    2.19
   4   2   9   25.47    2.26
   4   2   9   26.68    1.98
  -4   2  -9   25.63    2.35
  -4  -2  -9   29.35    2.71
   4  -2   9   25.07    2.32
   4   2   9   28.54    1.66
   4  -2   9   29.16    1.91
   4   2  10   28.41    2.49
   4   2  10   25.06    1.97
  -4   2 -10   24.92    2.48
  -4  -2 -10   26.83    2.73
   4   2  10   24.52    1.64
   4  -2  10   24.05    1.78
   4  -2  10   23.47    2.33
   4  -2  11   16.31    1.50
   4   2  11   18.29    2.12
   4   2  11   18.00    1.73
  -4  -2 -11   18.97    2.39
  -4   2 -11   16.11    2.07
   4  -2  11   20.19    2.25
   4  -2  11   16.46    1.51
   4   2  11   19.02    1.54
   4   2  12   41.79    3.27
   4   2  12   41.89    2.60
  -4   2 -12   39.01    3.29
  -4  -2 -12   39.99    3.60
   4  -2  12   46.83    3.42
   4  -2  13    4.50    1.39
   4   2  13    3.29    1.34
  -4   2 -13    2.27    1.30
  -4   2 -13    2.07    1.15
  -4  -2 -13    1.82    1.08
   4  -2  13    4.00    1.28
   4  -2  14    8.36    1.68
   4   2  14   11.43    2.00
  -4   2 -14    7.26    1.66
  -4   2 -14   12.58    2.16
  -4  -2 -14    7.79    1.86
   4  -2  14    9.17    1.82
   4   2  15   13.59    2.23
   4  -2  15   11.70    2.16
  -4   2 -15   13.38    2.30
  -4  -2 -15   17.17    2.82
  -4   2 -15   16.37    2.39
   4  -2  16   11.92    2.27
   4   2  16   15.34    2.35
  -4   2 -16   17.67    2.70
  -4  -2 -16   16.47    2.83
  -4   2 -16   17.48    2.54
   4   2  17    1.59    1.14
   4  -2  17    2.47    1.24
  -4   2 -17    1.85    1.27
  -4  -2 -17    3.71    1.83
  -4   2 -17    2.65    1.28
  -4   2 -18    2.20    1.24
   4   3 -21    1.40    1.12
  -4  -3  20    3.29    1.38
  -4   3  20    0.52    0.71
   4   3 -20    0.62    0.94
   4  -3 -20    3.94    1.62
  -4   3  19    0.79    0.89
  -4   3  19    0.36    0.72
  -4  -3  19   -0.40    1.02
  -4  -3  19    0.79    0.77
   4  -3 -19   -0.05    1.14
   4   3 -19   -0.63    0.86
   4  -3 -19   -0.01    1.22
  -4   3  18    3.25    1.24
  -4  -3  18    1.24    0.94
  -4  -3  18    3.94    1.29
  -4   3  18    2.89    1.16
   4   3 -18    2.32    1.14
   4  -3 -18    2.24    1.19
   4   3 -18    0.30    0.87
   4  -3 -18    2.63    1.13
  -4  -3  18    4.29    1.38
  -4   3  17    7.61    1.41
  -4   3  17    6.90    1.53
  -4  -3  17    8.11    1.57
   4   3 -17    7.41    1.52
   4  -3 -17    2.71    1.08
   4   3 -17    5.02    1.48
  -4  -3  17    8.87    1.75
  -4   3  16   -1.03    0.90
  -4   3  16    0.18    0.68
   4   3 -16   -0.09    0.79
   4   3 -16    0.02    1.02
   4  -3 -16    0.35    0.91
  -4  -3  16    0.04    0.85
  -4   3  15    2.08    0.85
  -4   3  15    1.22    0.89
   4   3 -15    2.05    0.96
   4   3 -15    0.92    0.92
   4  -3 -15    2.24    0.86
  -4  -3  15    3.10    1.11
  -4   3  14    0.35    0.61
  -4   3  14    0.47    0.75
   4   3 -14    0.37    0.79
   4   3 -14    0.47    0.76
   4  -3 -14    0.83    0.83
  -4  -3  14    0.40    0.74
  -4   3  13    1.25    0.59
  -4   3  13    3.67    1.15
   4   3 -13    3.18    1.04
   4   3 -13    1.25    1.00
   4  -3 -13    2.07    0.93
  -4  -3  13    2.18    0.92
  -4   3  12   15.79    1.53
  -4   3  12   13.99    1.80
   4   3 -12   12.18    1.61
   4   3 -12   14.32    1.81
   4  -3 -12   12.28    1.62
  -4  -3  12   13.77    1.79
  -4   3  11   31.91    2.03
  -4   3  11   29.73    2.39
  -4   3  11   36.45    2.38
   4   3 -11   25.80    2.19
   4   3 -11   29.44    2.32
   4  -3 -11   28.37    2.23
   4  -3 -11   32.03    1.43
  -4  -3  11   29.38    2.43
  -4   3  10   11.96    1.20
  -4   3  10   12.93    1.59
  -4   3  10   11.73    1.38
   4   3 -10   10.91    1.50
   4  -3 -10   11.86    1.46
   4   3 -10   11.23    1.41
   4  -3 -10   11.57    0.89
  -4  -3  10   13.81    1.65
  -4   3   9    0.69    0.47
  -4   3   9   -0.04    0.65
   4   3  -9    0.03    0.62
  -4   3   9    0.48    0.57
   4  -3  -9    0.33    0.62
   4   3  -9    0.26    0.56
  -4  -3   9    1.22    0.68
   4  -3  -9    0.95    0.37
  -4   3   8   64.11    3.03
  -4   3   8   60.17    2.33
   4   3  -8   58.27    2.83
  -4   3   8   62.75    2.85
   4   3  -8   57.41    2.59
   4  -3  -8   63.64    2.82
   4  -3  -8   64.17    2.10
  -4  -3   8   63.14    3.04
  -4   3   7   17.30    1.62
  -4   3   7   18.15    1.28
  -4   3   7   18.10    1.55
   4   3  -7   18.49    1.59
   4   3  -7   19.13    1.41
  -4  -3   7   18.37    1.63
   4  -3  -7   17.02    1.13
  -4   3   6   98.48    2.73
  -4   3   6   97.74    3.38
  -4  -3   6   96.54    1.58
   4   3  -6  100.42    3.40
   4   3  -6   97.31    2.81
  -4  -3   6   93.54    3.39
   4  -3  -6   96.29    2.67
  -4   3   5   54.05    1.97
  -4  -3   5   53.18    1.44
   4   3  -5   54.75    2.45
  -4   3   5   55.90    2.57
   4   3  -5   53.56    1.91
   4  -3  -5   52.41    1.77
  -4  -3   5   55.08    2.64
  -4   3   5   50.71    2.35
   4  -3  -5   53.45    2.07
  -4   3   4  191.67    2.50
  -4   3   4  205.63    4.79
   4   3  -4  199.24    4.45
   4   3  -4  182.96    3.08
  -4  -3   4  189.78    4.63
   4  -3  -4  195.83    2.87
   4  -3  -4  192.03    3.95
  -4   3   4  195.90    4.33
  -4   3   4  192.74    2.53
   4   3  -3  104.55    3.55
   4   3  -3  109.39    3.23
  -4   3   3  105.45    3.44
  -4  -3   3  107.59    3.32
   4   3  -3  105.14    1.99
   4  -3  -3   99.97    1.65
   4   3  -3  105.55    2.96
  -4   3   3  109.82    2.30
   4  -3  -3  102.14    2.08
   4  -3  -3  108.51    3.05
  -4   3   3  108.13    3.08
   4   3  -2  236.27    5.19
   4   3  -2  231.39    3.89
   4   3  -2  240.95    4.72
  -4   3   2  239.21    5.11
  -4  -3   2  226.98    4.72
   4  -3  -2  229.51    4.01
   4   3  -2  228.53    2.31
  -4   3   2  220.24    2.26
  -4  -3   2  217.79    4.06
   4   3  -2  233.05    4.48
   4  -3  -2  228.55    3.58
  -4   3   2  244.47    3.88
   4  -3  -2  231.26    4.55
   4   3  -1   44.69    1.78
   4   3  -1   49.23    2.39
  -4   3   1   47.82    2.32
   4  -3  -1   48.48    1.96
  -4   3   1   45.38    1.13
  -4  -3   1   46.16    2.16
   4  -3  -1   48.43    1.93
  -4  -3   1   47.28    2.04
  -4  -3   1   49.62    2.18
   4  -3  -1   44.49    2.09
   4  -3  -1   44.29    1.78
   4   3   0  252.02    4.34
   4   3   0  252.58    5.35
  -4   3   0  247.98    5.20
  -4  -3   0  251.32    5.01
   4  -3   0  259.28    4.50
  -4  -3   0  245.53    4.82
  -4  -3   0  236.32    4.50
   4  -3   0  248.56    4.95
   4  -3   0  245.87    4.49
  -4   3  -1   61.46    1.28
   4   3   1   63.53    2.76
   4   3   1   60.20    2.24
   4  -3   1   62.20    1.96
  -4   3  -1   58.70    2.57
  -4   3  -1   57.18    2.30
  -4  -3  -1   58.17    2.50
   4  -3   1   62.26    2.58
   4  -3   1   58.39    2.41
  -4   3  -2  105.08    2.17
   4   3   2  112.20    3.22
   4   3   2  113.43    3.75
  -4   3  -2  103.73    3.41
   4  -3   2  116.22    2.44
   4   3   2  112.39    1.96
  -4   3  -2  109.60    3.31
  -4  -3  -2  110.36    3.57
   4  -3   2  105.30    3.44
   4   3   3  120.35    4.01
  -4   3  -3  117.40    2.71
   4   3   3  117.38    3.52
   4  -3   3  121.92    2.22
   4   3   3  115.69    2.39
  -4   3  -3  120.14    3.62
  -4  -3  -3  124.50    3.99
   4  -3   3  121.11    3.87
   4   3   4   89.40    3.61
   4   3   4   84.31    3.16
  -4  -3  -4   81.90    3.47
  -4   3  -4   87.20    3.21
  -4  -3  -4   84.91    2.13
   4  -3   4   83.08    3.43
   4   3   5   48.46    2.56
   4   3   5   45.42    2.73
  -4   3  -5   49.32    2.55
  -4  -3  -5   46.28    2.80
   4  -3   5   49.19    2.78
  -4  -3  -5   47.04    1.52
   4   3   6   33.31    2.27
  -4   3  -6   30.09    2.11
  -4  -3  -6   32.42    2.48
  -4  -3  -6   33.61    1.18
   4  -3   6   36.55    2.53
   4   3   7   46.81    2.82
  -4  -3  -7   44.99    3.09
  -4   3  -7   44.03    2.66
   4  -3   7   41.82    2.79
   4   3   8    7.92    1.33
   4   3   8   10.69    1.44
  -4  -3  -8    9.79    1.66
  -4   3  -8    9.96    1.43
   4  -3   8    7.51    1.39
   4   3   9    3.70    1.16
   4   3   9    2.83    0.86
  -4  -3  -9    2.05    1.04
  -4   3  -9    3.45    1.02
   4  -3   9    3.93    0.85
   4  -3   9    3.97    1.13
   4   3  10   10.51    1.71
  -4   3 -10   10.82    1.85
   4   3  10   11.38    1.55
  -4  -3 -10   10.74    1.92
  -4   3 -10   13.93    1.85
   4  -3  10   10.69    1.37
   4  -3  10    9.70    1.69
   4   3  11    0.30    0.82
  -4   3 -11    1.07    0.91
   4   3  11    0.60    0.69
  -4  -3 -11   -0.30    1.14
  -4   3 -11    0.51    0.75
   4  -3  11    0.22    0.95
   4  -3  11    1.05    0.73
   4   3  12    2.66    0.96
  -4   3 -12    3.18    1.21
   4   3  12    4.00    1.08
  -4  -3 -12    6.89    1.74
  -4   3 -12    4.33    1.31
   4  -3  12    4.84    1.00
   4  -3  12    3.51    1.17
   4   3  13    0.12    0.90
  -4   3 -13    2.47    1.21
  -4   3 -13    1.10    0.94
  -4  -3 -13    2.16    1.27
   4  -3  13    1.81    0.93
   4   3  14    0.19    1.03
  -4   3 -14    0.03    0.94
  -4   3 -14    0.27    0.73
  -4  -3 -14   -0.10    1.07
   4  -3  14   -1.66    1.01
   4   3  15    0.18    0.80
   4  -3  15    0.83    0.87
  -4   3 -15   -0.28    1.13
  -4  -3 -15   -0.10    1.19
  -4   3 -15    0.91    1.01
   4  -3  15   -0.76    1.10
   4   3  16    0.31    0.89
   4  -3  16    2.80    1.41
  -4   3 -16    3.64    1.45
  -4   3 -16    1.05    0.98
  -4  -3 -16    3.46    1.79
   4  -3  16    1.95    1.26
  -4   3 -17    0.15    1.01
  -4   3 -17    2.68    1.32
  -4  -4  20   -0.55    1.09
  -4   4  20   -0.11    0.70
  -4   4  19    6.35    1.63
  -4  -4  19    5.46    1.63
  -4   4  19    7.25    1.57
   4   4 -19    6.55    1.63
   4  -4 -19    4.74    1.48
   4   4 -19    3.50    1.42
   4  -4 -19    3.78    1.53
  -4  -4  19    6.80    1.79
  -4   4  18    6.19    1.41
  -4   4  18    4.37    1.42
   4   4 -18    6.89    1.64
   4  -4 -18    5.28    1.54
   4   4 -18    4.43    1.28
   4  -4 -18    3.11    1.51
  -4  -4  18    4.66    1.50
  -4   4  17   20.39    2.62
  -4   4  17   23.03    2.40
   4   4 -17   21.28    2.55
   4  -4 -17   25.45    2.85
   4   4 -17   21.23    2.46
  -4  -4  17   23.76    2.80
  -4   4  16    2.40    1.03
  -4   4  16    2.10    0.91
   4   4 -16    2.65    1.15
   4  -4 -16    2.25    1.19
   4   4 -16    3.11    1.12
  -4  -4  16    2.07    1.10
  -4   4  15   36.87    2.75
  -4   4  15   35.17    3.06
   4   4 -15   35.61    3.08
   4  -4 -15   35.18    3.03
  -4  -4  15   33.78    3.13
  -4   4  14    1.46    0.87
  -4   4  14    1.16    0.74
   4   4 -14    1.84    0.98
   4  -4 -14    0.67    0.70
  -4  -4  14    1.32    1.03
  -4   4  13   47.32    3.32
  -4   4  13   46.97    2.83
   4   4 -13   50.03    3.42
   4   4 -13   49.12    3.29
   4  -4 -13   43.95    3.08
  -4  -4  13   43.54    3.31
  -4   4  12    9.25    1.58
  -4   4  12    9.28    1.28
   4   4 -12    8.19    1.50
  -4   4  12    8.55    1.37
   4   4 -12    8.81    1.47
   4  -4 -12   10.16    1.52
  -4  -4  12    8.96    1.60
  -4   4  11   49.52    2.67
  -4   4  11   49.91    3.17
  -4   4  11   49.80    3.02
   4   4 -11   42.64    2.96
   4   4 -11   54.13    3.11
   4  -4 -11   47.76    2.93
  -4  -4  11   50.49    3.30
   4  -4 -11   49.43    1.79
  -4   4  10   12.23    1.65
  -4   4  10   10.94    1.26
  -4   4  10   14.46    1.68
   4   4 -10   11.76    1.60
   4   4 -10   13.35    1.56
   4  -4 -10   12.56    1.52
   4  -4 -10   12.22    0.96
  -4  -4  10   14.72    1.82
  -4   4   9   94.75    3.35
  -4   4   9   94.43    3.94
   4   4  -9   93.77    4.02
   4   4  -9   91.22    3.55
   4  -4  -9  100.19    3.79
  -4  -4   9   89.65    4.06
   4  -4  -9   96.29    2.70
  -4   4   9  103.35    4.19
  -4   4   8    3.75    0.96
  -4   4   8    4.24    0.79
   4   4  -8    4.48    1.02
  -4   4   8    5.43    1.09
   4   4  -8    4.01    0.82
   4  -4  -8    4.79    0.93
  -4  -4   8    3.90    1.03
   4  -4  -8    4.70    0.66
  -4   4   7   44.08    2.15
   4   4  -7   40.05    2.50
  -4   4   7   41.51    2.53
  -4  -4   7   41.17    1.02
   4   4  -7   42.20    2.12
   4  -4  -7   39.91    1.85
  -4  -4   7   40.29    2.59
  -4   4   7   42.17    2.54
  -4   4   6    0.40    0.43
  -4   4   6    0.70    0.65
   4   4  -6    0.18    0.69
  -4  -4   6    0.55    0.22
  -4   4   6    0.57    0.65
   4   4  -6    0.38    0.43
  -4  -4   6    1.06    0.70
   4  -4  -6    0.41    0.44
  -4   4   5   68.33    2.56
   4  -4  -5   59.78    2.00
  -4  -4   5   66.18    1.93
   4   4  -5   65.61    2.95
  -4   4   5   64.73    3.05
   4   4  -5   63.09    2.14
   4  -4  -5   63.45    1.78
  -4  -4   5   66.78    3.02
   4  -4  -5   64.22    1.26
   4  -4  -5   65.19    2.50
  -4  -4   5   65.53    3.05
  -4   4   5   62.62    2.82
   4  -4  -4   10.33    0.73
   4   4  -4    8.36    1.21
  -4   4   4    9.57    0.70
   4   4  -4   10.78    1.28
  -4   4   4    8.92    1.23
   4  -4  -4   10.22    0.56
   4   4  -4    9.58    0.77
  -4  -4   4    9.79    1.19
  -4  -4   4   10.19    0.77
   4   4  -4   10.54    0.96
  -4   4   4   11.08    0.74
   4  -4  -4    7.90    0.97
   4  -4  -4    9.11    0.66
  -4   4   4   11.10    1.23
   4  -4  -3   31.12    0.98
   4   4  -3   32.48    2.19
  -4   4   3   32.11    1.45
   4   4  -3   33.76    2.03
  -4   4   3   31.83    2.12
   4  -4  -3   35.33    1.89
   4   4  -3   30.55    1.61
  -4  -4   3   31.31    1.95
  -4   4   3   32.06    1.45
   4  -4  -3   31.83    1.39
   4  -4  -3   31.96    1.87
   4   4  -2   28.86    1.62
   4   4  -2   28.75    2.05
   4   4  -2   26.93    1.82
  -4   4   2   29.23    2.02
  -4   4   2   26.69    1.47
  -4  -4   2   29.88    1.86
  -4  -4   2   28.21    1.48
   4   4  -2   27.67    1.53
   4  -4  -2   28.69    1.73
   4  -4  -2   27.21    1.44
   4  -4  -2   28.16    1.83
   4   4  -1    4.38    0.95
   4   4  -1    4.02    0.74
  -4   4   1    3.74    0.72
  -4   4   1    4.38    0.93
   4  -4  -1    3.21    0.76
  -4  -4   1    3.03    0.82
  -4  -4   1    3.27    0.63
   4  -4  -1    3.37    0.66
  -4  -4   1    3.69    0.79
   4   4   0   15.07    1.26
   4   4   0   15.52    1.54
  -4   4   0   14.47    1.28
  -4   4   0   15.23    1.48
  -4  -4   0   15.68    1.42
   4  -4   0   15.52    1.13
  -4  -4   0   14.63    1.30
  -4  -4   0   15.40    1.40
   4  -4   0   12.89    1.20
   4   4   1    0.60    0.64
   4   4   1    0.63    0.45
  -4   4  -1    1.02    0.60
  -4   4  -1    0.78    0.51
  -4  -4  -1    1.50    0.66
  -4  -4  -1    1.45    0.57
  -4  -4  -1    0.17    0.54
   4  -4   1    1.37    0.65
   4   4   2    5.02    1.02
  -4   4  -2    4.62    0.45
   4   4   2    4.61    0.84
   4  -4   2    5.08    0.62
  -4   4  -2    4.13    0.82
  -4   4  -2    4.70    0.99
  -4   4  -2    3.96    0.73
  -4  -4  -2    5.25    0.91
   4  -4   2    3.91    0.91
   4   4   3    3.93    0.85
  -4   4  -3    3.05    0.89
  -4   4  -3    3.32    0.81
   4   4   3    4.43    1.00
  -4   4  -3    3.88    0.77
   4   4   3    4.11    0.40
  -4  -4  -3    3.66    0.86
   4  -4   3    3.91    0.94
   4   4   4    1.89    0.73
  -4   4  -4    2.49    0.91
  -4   4  -4    1.59    0.75
   4   4   4    2.84    0.94
  -4   4  -4    1.28    0.61
   4   4   4    1.31    0.32
  -4  -4  -4    2.10    0.79
   4  -4   4    1.72    0.79
   4   4   5   22.63    2.07
   4   4   5   23.30    1.91
  -4   4  -5   24.02    2.19
  -4   4  -5   25.45    1.88
  -4   4  -5   21.75    1.69
  -4  -4  -5   20.68    2.00
   4  -4   5   21.22    2.01
   4   4   6    0.53    0.67
   4   4   6    0.30    0.70
  -4   4  -6    1.15    0.65
  -4   4  -6    1.04    0.81
  -4   4  -6    0.00    0.63
  -4  -4  -6    0.90    0.88
  -4  -4  -6    0.23    0.19
   4  -4   6    0.47    0.75
   4   4   7   45.96    2.88
  -4   4  -7   47.74    3.24
  -4   4  -7   45.03    2.57
  -4  -4  -7   43.41    3.10
  -4   4  -7   44.73    2.65
   4  -4   7   41.21    2.96
   4   4   8    0.42    0.76
  -4   4  -8   -0.39    0.82
   4   4   8   -0.48    0.85
  -4   4  -8    0.67    0.64
  -4  -4  -8   -0.08    0.89
   4  -4   8    0.33    0.83
   4   4   9   53.56    3.37
  -4   4  -9   54.52    3.71
   4   4   9   53.09    3.32
  -4   4  -9   54.26    3.23
  -4  -4  -9   59.80    3.93
   4  -4   9   53.30    3.57
   4   4  10    8.27    1.57
   4   4  10    7.50    1.37
  -4   4 -10    9.04    1.80
  -4   4 -10    9.23    1.54
  -4  -4 -10    8.98    1.76
   4  -4  10    7.54    1.56
   4   4  11   30.78    2.77
  -4   4 -11   36.66    3.31
   4   4  11   35.29    2.84
  -4   4 -11   31.84    2.78
  -4  -4 -11   31.11    3.11
   4  -4  11   28.42    2.86
   4  -4  11   30.50    2.50
   4   4  12    7.12    1.61
  -4   4 -12    7.44    1.69
   4   4  12    4.09    1.13
  -4   4 -12    5.86    1.38
  -4  -4 -12    5.92    1.67
   4  -4  12    5.54    1.17
   4  -4  12    6.76    1.55
   4   4  13   29.41    3.01
   4   4  13   36.98    3.02
  -4   4 -13   34.98    3.46
  -4   4 -13   35.30    3.16
  -4  -4 -13   33.34    3.49
   4  -4  13   33.38    3.27
   4   4  14    4.15    1.33
  -4   4 -14    3.79    1.25
  -4   4 -14    2.73    1.12
  -4  -4 -14    3.84    1.54
   4  -4  14    3.71    1.35
   4   4  15    3.63    1.45
  -4   4 -15    1.53    1.09
  -4   4 -15    3.25    1.26
  -4  -4 -15    4.35    1.66
   4  -4  15    1.76    1.10
   4   4  16    1.22    1.23
  -4   4 -16    1.34    1.03
  -4   4 -16   -0.18    0.94
  -4  -4 -16    0.97    1.12
   4  -4  16   -0.40    1.01
  -4   4 -17   11.79    2.34
   4   5 -20    0.54    0.91
  -4  -5  20    3.86    1.55
  -4   5  19    0.24    0.82
   4   5 -19   -1.33    1.02
   4  -5 -19    2.35    1.25
  -4  -5  19    1.84    1.28
  -4   5  18    5.30    1.49
  -4   5  18    2.30    1.11
   4   5 -18    1.17    0.95
   4  -5 -18    3.50    1.37
   4  -5 -18    0.83    0.94
  -4  -5  18    2.80    1.44
  -4   5  17    0.85    0.94
  -4   5  17    0.30    0.90
   4   5 -17   -0.34    0.83
   4  -5 -17    0.00    0.89
   4  -5 -17   -2.41    1.31
  -4  -5  17   -0.21    1.10
  -4   5  16    1.54    0.85
  -4   5  16    3.58    1.19
   4   5 -16    3.70    1.32
   4  -5 -16    3.23    1.09
   4   5 -16    2.86    0.95
  -4  -5  16    3.96    1.44
  -4   5  15    0.50    0.73
  -4   5  15   -0.88    0.94
   4   5 -15    0.34    0.80
   4  -5 -15   -0.64    0.78
   4   5 -15   -1.43    0.78
  -4  -5  15    1.10    1.00
  -4   5  14    1.20    0.93
  -4   5  14    1.35    0.79
   4   5 -14    0.43    0.71
   4  -5 -14    0.48    0.83
  -4  -5  14    0.67    0.88
  -4   5  13    3.08    1.22
  -4   5  13    2.29    0.86
   4   5 -13    2.07    0.99
   4  -5 -13    3.94    1.17
  -4  -5  13    2.95    1.20
  -4   5  12   16.03    2.06
  -4   5  12   17.83    1.84
   4   5 -12   17.39    2.18
  -4   5  12   15.40    1.94
   4  -5 -12   17.28    1.96
  -4  -5  12   16.84    2.24
  -4   5  11   -0.65    0.84
  -4   5  11   -0.40    0.58
   4   5 -11    0.07    0.84
  -4   5  11    1.67    0.91
   4  -5 -11   -0.26    0.77
  -4  -5  11   -1.33    0.95
   4  -5 -11    0.13    0.25
  -4   5  10    1.90    0.83
  -4   5  10    2.54    0.86
  -4   5  10    2.03    0.95
   4   5 -10    2.49    1.07
   4  -5 -10    2.56    0.81
  -4  -5  10    0.96    0.77
   4  -5 -10    3.99    0.63
  -4   5   9    1.87    0.94
  -4   5   9    0.99    0.69
  -4   5   9    0.57    0.70
   4   5  -9    0.70    0.86
   4  -5  -9    2.13    0.82
  -4  -5   9   -0.07    0.90
   4  -5  -9    1.53    0.50
  -4   5   8   17.59    1.91
   4   5  -8   15.76    1.82
  -4   5   8   17.45    1.59
   4  -5  -8   17.20    1.33
  -4  -5   8   16.93    1.96
  -4   5   8   16.16    1.78
  -4   5   7    2.35    1.04
  -4  -5   7    3.86    0.50
   4   5  -7    2.21    0.89
  -4   5   7    2.58    0.88
  -4   5   7    2.78    0.78
   4  -5  -7    3.77    0.71
  -4  -5   7    3.68    1.03
   4   5  -6   56.92    3.10
  -4   5   6   56.63    3.16
  -4  -5   6   58.70    1.95
  -4   5   6   63.51    2.83
   4  -5  -6   60.65    2.59
   4  -5  -6   58.40    1.20
  -4  -5   6   61.77    3.30
   4   5  -5    1.45    0.82
  -4   5   5    2.74    0.40
   4   5  -5    2.74    0.88
  -4   5   5    2.49    0.97
   4   5  -5    2.23    0.48
  -4  -5   5    1.78    0.74
   4  -5  -5    2.08    0.31
  -4  -5   5    2.06    0.88
   4  -5  -5    1.97    0.63
   4  -5  -5    2.50    0.41
   4  -5  -4  142.29    2.76
   4   5  -4  136.24    4.76
  -4   5   4  136.98    4.71
  -4   5   4  144.98    3.07
   4   5  -4  144.83    4.59
  -4  -5   4  132.35    2.73
   4   5  -4  146.44    3.35
  -4  -5   4  141.05    4.43
   4  -5  -4  139.23    2.98
   4  -5  -4  134.09    4.00
   4   5  -3    0.54    0.61
   4  -5  -3    0.20    0.17
  -4   5   3    0.16    0.33
   4   5  -3    0.36    0.61
  -4   5   3    0.33    0.70
   4  -5  -3    0.22    0.56
   4   5  -3    0.16    0.27
  -4  -5   3   -0.05    0.17
   4  -5  -3    0.03    0.35
  -4  -5   3    0.10    0.60
   4  -5  -3   -0.22    0.64
   4   5  -2  184.40    5.36
  -4   5   2  176.55    5.20
  -4   5   2  173.75    4.08
   4   5  -2  173.91    4.82
  -4  -5   2  173.78    4.64
   4   5  -2  170.90    3.65
   4  -5  -2  177.90    4.80
   4  -5  -2  176.37    4.06
   4   5  -1    0.76    0.56
   4   5  -1    0.63    0.64
  -4   5   1    1.83    0.64
  -4   5   1    1.24    0.74
   4  -5  -1    0.32    0.64
  -4  -5   1    1.03    0.76
  -4  -5   1    0.66    0.42
  -4  -5   1    1.49    0.66
   4  -5  -1    0.78    0.49
   4   5   0   70.88    2.94
   4   5   0   73.15    3.42
  -4   5   0   66.81    2.90
  -4   5   0   72.05    3.29
  -4  -5   0   69.83    2.98
  -4  -5   0   69.66    2.70
  -4  -5   0   65.65    3.15
   4  -5   0   68.66    2.26
   4  -5   0   70.43    2.92
   4   5   1    0.33    0.65
   4   5   1    0.78    0.66
  -4   5  -1    1.02    0.63
  -4   5  -1   -0.16    0.68
  -4  -5  -1    0.95    0.52
   4  -5   1    0.56    0.30
  -4  -5  -1    0.89    0.69
  -4   5  -1    0.75    0.23
   4  -5   1    0.69    0.63
  -4  -5  -1    0.66    0.61
   4   5   2  133.36    4.18
   4   5   2  132.29    4.69
  -4   5  -2  123.66    4.33
  -4   5  -2  130.43    4.32
  -4  -5  -2  125.89    4.03
  -4  -5  -2  124.97    4.28
   4  -5   2  124.23    4.28
   4   5   3   -0.30    0.68
   4   5   3    0.30    0.66
  -4   5  -3    0.64    0.69
  -4   5  -3   -0.04    0.52
  -4   5  -3    0.10    0.43
  -4  -5  -3   -0.13    0.60
   4  -5   3    0.19    0.71
   4   5   4  106.40    4.01
   4   5   4  101.31    4.30
  -4   5  -4  100.64    4.34
  -4   5  -4   97.09    3.77
  -4  -5  -4  100.06    4.01
  -4   5  -4  102.83    3.33
   4  -5   4   96.90    4.16
   4   5   5    0.89    0.80
   4   5   5    0.00    0.73
  -4   5  -5    0.58    0.89
  -4   5  -5    0.38    0.54
  -4   5  -5   -0.02    0.47
  -4  -5  -5    0.67    0.71
   4  -5   5    0.71    0.82
   4   5   6   67.99    3.77
   4   5   6   63.39    3.34
  -4   5  -6   62.12    3.69
  -4   5  -6   71.38    3.29
  -4   5  -6   64.69    2.98
  -4  -5  -6   66.31    3.66
   4  -5   6   66.84    3.75
   4   5   7    0.53    0.84
  -4   5  -7    1.12    0.84
  -4   5  -7    1.65    0.73
  -4   5  -7    2.08    0.79
  -4  -5  -7    0.49    0.76
   4  -5   7    0.87    0.96
   4   5   8   23.42    2.29
  -4   5  -8   24.12    2.57
   4   5   8   21.70    2.26
  -4   5  -8   23.52    1.96
  -4  -5  -8   24.55    2.53
  -4   5  -8   22.99    2.00
   4  -5   8   23.84    2.46
   4   5   9    2.12    0.91
  -4   5  -9    3.36    1.26
   4   5   9    2.09    1.01
  -4   5  -9    0.86    0.63
  -4   5  -9    2.30    0.87
  -4  -5  -9    2.86    1.24
   4  -5   9    2.34    1.18
   4   5  10    1.67    0.91
  -4   5 -10    2.01    0.69
  -4   5 -10    1.45    0.82
   4   5  10    1.99    0.92
  -4   5 -10    3.72    1.05
  -4  -5 -10    1.92    0.93
   4  -5  10    2.32    1.16
   4   5  11    0.14    0.85
   4   5  11   -1.79    0.92
  -4   5 -11    0.00    1.00
  -4   5 -11   -1.05    0.79
  -4  -5 -11   -0.44    0.93
   4  -5  11   -0.48    0.99
   4   5  12    3.06    1.20
  -4   5 -12    1.79    1.09
   4   5  12    3.29    1.13
  -4   5 -12    5.36    1.29
  -4  -5 -12    5.84    1.71
   4  -5  12    3.15    1.23
   4   5  13   -0.86    1.09
   4   5  13    0.31    0.74
  -4   5 -13    0.40    1.06
  -4   5 -13    0.72    0.76
  -4  -5 -13   -1.13    1.06
   4  -5  13   -0.19    0.85
   4  -5  13   -0.84    0.73
   4   5  14    0.79    0.97
  -4   5 -14    2.08    1.21
   4   5  14    1.98    0.92
  -4  -5 -14    1.86    1.44
   4  -5  14    1.95    1.16
   4   5  15    0.35    0.86
  -4   5 -15    2.83    1.24
  -4  -5 -15   -0.79    1.19
   4  -5  15   -0.14    0.91
  -4   5 -16    2.18    1.13
   4  -5  16    0.98    1.01
  -4   6  19    4.94    1.49
   4   6 -19    4.30    1.45
   4  -6 -19    4.18    1.51
  -4  -6  19    5.89    1.78
  -4   6  18    1.39    0.99
  -4   6  18   -1.56    1.17
   4   6 -18    2.06    1.38
   4  -6 -18    1.85    1.01
   4  -6 -18    0.77    0.95
  -4  -6  18    2.22    1.25
  -4   6  17   17.06    2.47
  -4   6  17   13.32    1.99
   4   6 -17   15.24    2.40
   4  -6 -17    9.77    2.11
   4  -6 -17   14.79    2.21
  -4  -6  17   13.64    2.42
  -4   6  16    0.94    0.89
  -4   6  16    1.31    0.91
   4   6 -16   -0.20    1.13
   4  -6 -16    1.32    0.96
   4  -6 -16    0.64    0.87
  -4  -6  16    0.39    1.06
  -4   6  15   13.81    2.20
  -4   6  15   11.50    1.76
   4   6 -15    8.91    1.86
   4  -6 -15   11.63    1.85
  -4  -6  15   12.86    2.23
  -4   6  14    3.26    1.18
  -4   6  14    3.75    1.17
   4   6 -14    1.92    1.22
   4  -6 -14    3.39    1.09
  -4  -6  14    3.06    1.30
  -4   6  13   27.23    2.47
   4   6 -13   22.84    2.67
   4  -6 -13   29.65    2.63
  -4  -6  13   23.92    2.78
  -4   6  13   24.76    2.69
  -4   6  12   -0.49    0.86
  -4   6  12   -0.06    0.65
   4   6 -12   -0.36    0.96
  -4   6  12   -0.34    1.02
   4  -6 -12    0.00    0.62
  -4  -6  12    0.10    0.95
  -4   6  11   39.91    2.78
  -4   6  11   37.55    3.07
   4   6 -11   35.04    3.07
   4  -6 -11   40.73    2.80
  -4  -6  11   35.46    3.15
  -4   6  11   45.34    3.34
  -4   6  10    2.28    1.08
  -4   6  10    0.27    0.71
  -4   6  10    0.34    0.82
   4   6 -10    1.71    1.03
   4  -6 -10    0.90    0.70
   4  -6 -10    0.94    0.44
  -4  -6  10    1.14    0.82
  -4   6   9   30.57    2.33
   4   6  -9   27.84    2.57
  -4   6   9   27.14    2.55
   4  -6  -9   29.96    2.25
   4  -6  -9   33.19    1.92
  -4  -6   9   28.35    2.70
  -4   6   8   13.29    1.84
   4   6  -8   11.82    1.73
  -4   6   8   10.85    1.46
   4  -6  -8   13.82    1.34
  -4  -6   8   11.20    1.79
  -4   6   7   34.21    2.72
   4   6  -7   30.21    2.55
  -4   6   7   34.30    2.38
   4  -6  -7   32.71    0.85
   4  -6  -7   33.44    2.10
  -4  -6   7   35.00    2.77
  -4   6   6    6.70    1.33
   4   6  -6    7.56    1.39
   4   6  -6    8.54    1.48
  -4   6   6   10.90    1.44
   4  -6  -6    9.22    1.20
  -4  -6   6    8.21    1.49
   4  -6  -6    9.70    0.73
   4   6  -5   18.67    1.99
  -4   6   5   13.16    1.72
   4   6  -5   15.90    1.77
  -4   6   5   15.74    1.04
   4   6  -5   15.81    1.02
  -4  -6   5   16.19    1.70
   4  -6  -5   15.30    1.52
   4  -6  -5   14.28    1.02
  -4  -6   5   15.77    1.88
   4  -6  -4    1.87    0.39
   4   6  -4    2.19    0.88
  -4   6   4    2.30    0.54
  -4   6   4    2.22    0.97
   4   6  -4    2.60    0.99
  -4  -6   4    1.43    0.79
  -4  -6   4    2.28    0.43
   4  -6  -4    1.81    0.73
   4   6  -4    1.81    0.38
   4  -6  -4    1.45    0.69
   4  -6  -4    1.86    0.49
  -4  -6   4    1.44    0.84
   4  -6  -3   31.86    1.19
   4   6  -3   32.36    2.52
  -4   6   3   29.83    2.43
  -4   6   3   29.18    1.75
   4   6  -3   31.07    2.34
  -4  -6   3   28.23    1.03
   4   6  -3   30.89    1.40
  -4  -6   3   35.32    2.31
   4  -6  -3   35.20    2.44
   4  -6  -3   32.14    1.81
   4   6  -2    1.28    0.86
  -4   6   2    2.20    0.68
   4   6  -2    1.32    0.79
  -4   6   2    2.67    0.99
   4  -6  -2    2.43    0.83
   4   6  -2    1.41    0.38
   4  -6  -2    2.21    0.70
  -4  -6   2    1.71    0.71
   4   6  -1    3.40    0.94
   4   6  -1    6.79    1.14
  -4   6   1    4.70    0.90
  -4   6   1    6.02    1.20
   4   6  -1    5.08    1.03
   4  -6  -1    1.82    0.78
  -4  -6   1    4.61    1.16
  -4  -6   1    5.11    0.74
   4  -6  -1    5.40    0.90
  -4  -6   1    5.53    1.05
   4   6   0    4.51    1.01
   4   6   0    4.21    1.06
  -4   6   0    3.67    0.91
  -4   6   0    2.14    0.80
  -4  -6   0    2.43    0.91
  -4  -6   0    4.06    0.77
   4  -6   0    3.83    0.56
  -4  -6   0    3.87    0.87
   4  -6   0    2.45    0.76
   4   6   1    7.17    1.29
   4   6   1    6.15    1.12
  -4   6  -1    5.60    1.15
  -4   6  -1    6.58    1.18
  -4  -6  -1    6.57    1.35
  -4  -6  -1    5.83    0.93
   4  -6   1    6.64    0.69
  -4  -6  -1    6.16    1.10
   4  -6   1    7.73    1.22
   4   6   2    1.02    0.86
   4   6   2    0.67    0.75
  -4   6  -2    0.62    0.78
  -4   6  -2    0.43    0.59
   4  -6   2    0.52    0.31
  -4  -6  -2    2.01    0.95
  -4   6  -2    0.00    0.21
  -4  -6  -2    0.37    0.53
   4  -6   2   -0.20    0.67
  -4  -6  -2    0.36    0.65
  -4   6  -3    0.64    0.33
   4   6   3    0.08    0.71
  -4   6  -3    0.38    0.76
   4   6   3    0.94    0.83
  -4   6  -3    0.79    0.73
  -4  -6  -3    0.87    0.82
  -4  -6  -3    0.20    0.63
   4  -6   3    0.23    0.71
   4   6   4   13.98    1.64
  -4   6  -4   11.82    1.71
  -4   6  -4   12.15    1.50
   4   6   4   12.15    1.74
  -4  -6  -4   13.29    1.61
   4  -6   4   13.84    1.79
   4   6   5   11.74    1.63
  -4   6  -5   13.11    1.88
   4   6   5   12.43    1.78
  -4   6  -5   12.37    1.50
  -4  -6  -5   13.09    1.70
  -4   6  -5   13.73    1.25
   4  -6   5   11.35    1.68
   4   6   6   -0.14    0.70
  -4   6  -6   -0.32    1.07
  -4   6  -6    0.48    0.54
   4   6   6    0.25    0.72
  -4   6  -6   -0.26    0.52
  -4  -6  -6   -0.76    0.74
   4  -6   6   -0.09    0.90
   4   6   7    2.05    0.88
   4   6   7    3.20    1.12
  -4   6  -7    2.74    0.79
  -4   6  -7    1.78    1.10
  -4   6  -7    3.55    0.82
  -4  -6  -7    3.09    0.97
   4  -6   7    1.52    1.11
   4   6   8    7.07    1.50
  -4   6  -8    6.15    1.62
   4   6   8    8.94    1.70
  -4   6  -8    8.83    1.31
  -4   6  -8    7.84    1.22
  -4  -6  -8    7.71    1.54
   4  -6   8    8.02    1.62
   4   6   9   22.76    2.47
  -4   6  -9   21.04    2.58
   4   6   9   21.97    2.54
  -4   6  -9   23.37    2.01
  -4   6  -9   21.25    1.97
  -4  -6  -9   24.04    2.73
   4  -6   9   20.85    2.55
   4   6  10    0.57    0.87
  -4   6 -10    1.23    1.24
   4   6  10    2.05    0.92
  -4  -6 -10    1.57    0.92
   4  -6  10    3.11    1.38
   4   6  11   27.62    2.86
  -4   6 -11   28.94    3.18
   4   6  11   25.67    2.78
  -4  -6 -11   30.74    3.24
   4  -6  11   28.32    3.16
   4   6  12    1.76    1.12
  -4   6 -12    1.35    1.26
   4   6  12    1.10    0.89
  -4  -6 -12   -0.39    0.83
   4  -6  12    0.04    1.01
   4   6  13   17.18    2.45
  -4   6 -13   18.63    2.81
   4   6  13   15.68    2.35
  -4  -6 -13   16.55    2.63
   4  -6  13   15.68    2.17
   4  -6  13   14.63    2.38
   4   6  14    1.43    1.03
  -4   6 -14    2.02    1.35
  -4  -6 -14    2.42    1.36
   4  -6  14   -0.81    0.97
   4   6  15   15.00    2.45
  -4   6 -15   12.16    2.34
  -4  -6 -15   13.94    2.65
   4  -6  15   11.12    2.23
  -4   7  18    1.56    1.01
   4  -7 -18    1.06    0.71
  -4   7  17    1.20    0.95
   4   7 -17   -0.91    0.94
   4  -7 -17    0.35    0.73
  -4  -7  17    0.70    0.88
  -4   7  16    3.15    1.18
   4   7 -16    2.30    1.27
   4  -7 -16    2.34    1.07
   4  -7 -16    3.38    1.32
  -4  -7  16    2.31    1.37
  -4   7  15    1.00    0.88
   4   7 -15   -0.16    0.95
   4  -7 -15   -0.27    1.06
   4  -7 -15    0.41    0.81
  -4  -7  15   -1.35    1.11
  -4   7  14    0.29    0.94
   4   7 -14    0.32    1.16
   4  -7 -14   -0.16    0.82
  -4  -7  14   -0.25    1.04
  -4   7  13    1.78    0.98
   4   7 -13    2.24    1.24
   4  -7 -13    0.68    0.86
  -4  -7  13    1.03    1.16
  -4   7  12    2.28    1.01
   4   7 -12    1.45    0.95
   4  -7 -12    2.62    0.93
  -4  -7  12    2.52    1.25
  -4   7  11    7.61    1.49
   4   7 -11    6.70    1.58
  -4   7  11    8.71    1.73
   4  -7 -11    7.45    1.36
  -4  -7  11    6.78    1.60
  -4   7  10    5.57    1.23
  -4   7  10    9.54    1.73
   4   7 -10    7.08    1.51
   4  -7 -10    7.35    1.30
  -4  -7  10    8.12    1.61
  -4   7   9    2.92    0.95
   4   7  -9    1.31    1.07
  -4   7   9    3.02    1.17
   4  -7  -9    2.23    0.83
   4  -7  -9    2.36    0.74
  -4  -7   9    1.95    1.17
  -4   7   8    0.52    0.94
   4   7  -8    3.13    1.09
   4   7  -8    1.36    0.95
  -4   7   8    2.56    0.86
  -4  -7   8    2.25    1.14
   4  -7  -8    2.76    0.73
  -4   7   7   10.77    1.84
   4   7  -7    9.73    1.69
   4   7  -7   11.34    1.76
  -4   7   7   11.54    1.63
   4  -7  -7   12.44    1.44
  -4  -7   7   13.16    1.93
   4   7  -6   18.77    2.15
   4   7  -6   20.65    2.21
  -4   7   6   18.16    2.19
   4  -7  -6   21.27    2.14
   4  -7  -6   21.78    1.28
   4  -7  -6   18.93    1.78
  -4  -7   6   21.67    2.36
   4   7  -5    8.56    1.56
  -4   7   5   10.27    1.67
   4   7  -5    9.50    1.64
  -4   7   5    9.21    0.95
  -4  -7   5   10.55    1.43
   4  -7  -5   10.88    1.63
  -4  -7   5   11.01    1.67
   4  -7  -5   10.49    1.39
   4  -7  -5   10.45    1.04
   4   7  -4   12.04    1.75
  -4   7   4   11.27    1.74
  -4   7   4   13.72    1.26
   4   7  -4   12.90    1.69
   4  -7  -4   11.42    1.64
  -4  -7   4   10.35    1.42
   4  -7  -4   10.64    1.46
   4  -7  -4   11.76    1.18
  -4  -7   4   10.13    1.66
   4   7  -3   22.74    2.27
  -4   7   3   18.91    1.56
   4   7  -3   20.42    2.11
  -4   7   3   20.87    2.16
  -4  -7   3   21.89    1.96
   4  -7  -3   18.80    2.07
  -4  -7   3   18.18    2.04
   4  -7  -3   21.67    1.67
   4   7  -2    8.35    1.49
  -4   7   2    6.07    1.03
   4   7  -2    5.99    1.27
  -4   7   2    8.34    1.49
   4  -7  -2    9.06    1.57
   4  -7  -2    7.72    1.10
  -4  -7   2    6.85    1.16
   4   7  -1    3.03    1.10
  -4   7   1    2.59    0.80
   4   7  -1    0.87    0.74
  -4   7   1    3.10    0.97
  -4  -7   1   -0.63    1.23
  -4  -7   1    2.68    0.54
   4  -7  -1    1.85    0.78
  -4  -7   1    1.49    0.70
   4   7   0   68.19    3.51
   4   7   0   67.22    3.77
  -4   7   0   76.43    3.59
  -4   7   0   68.01    3.65
  -4  -7   0   62.55    3.79
  -4  -7   0   67.67    3.23
  -4  -7   0   68.25    2.68
   4  -7   0   63.84    3.26
   4   7   1    4.59    1.23
   4   7   1    7.03    1.32
  -4   7  -1    4.13    1.09
  -4   7  -1    4.67    1.15
  -4  -7  -1    5.02    1.24
  -4  -7  -1    5.31    0.88
   4  -7   1    3.68    1.04
  -4  -7  -1    5.55    1.05
   4   7   2   42.93    3.09
   4   7   2   45.64    2.92
  -4   7  -2   44.03    3.00
  -4   7  -2   44.02    2.91
  -4  -7  -2   42.82    2.67
  -4  -7  -2   44.16    2.52
  -4  -7  -2   43.72    3.16
   4  -7   2   37.32    2.74
   4   7   3   22.47    2.21
  -4   7  -3   21.59    2.27
   4   7   3   17.17    2.03
  -4   7  -3   19.28    1.97
  -4  -7  -3   17.36    2.06
  -4  -7  -3   19.10    1.91
  -4  -7  -3   21.27    1.89
   4  -7   3   19.71    2.17
   4   7   4   34.19    2.71
   4   7   4   29.96    2.69
  -4   7  -4   38.25    2.69
  -4   7  -4   32.19    2.82
  -4  -7  -4   35.97    2.57
  -4  -7  -4   34.79    2.52
  -4  -7  -4   32.05    2.78
   4  -7   4   34.19    2.84
   4   7   5   33.08    2.73
   4   7   5   28.78    2.73
  -4   7  -5   26.34    2.66
  -4   7  -5   33.70    2.52
  -4  -7  -5   29.72    2.47
   4  -7   5   37.76    3.07
   4   7   6   15.60    1.96
  -4   7  -6   13.00    1.99
  -4   7  -6   16.97    1.83
   4   7   6   15.71    2.10
  -4  -7  -6   14.94    1.92
   4  -7   6   14.97    2.11
   4   7   7   10.34    1.71
  -4   7  -7    8.10    1.63
  -4   7  -7    9.51    1.38
   4   7   7    6.87    1.48
  -4  -7  -7    8.85    1.66
   4  -7   7    9.91    1.74
   4   7   8   14.28    2.05
  -4   7  -8    9.63    1.85
   4   7   8   10.88    1.91
  -4   7  -8   14.17    1.65
  -4  -7  -8   12.88    2.03
   4  -7   8   11.35    1.93
   4   7   9    1.00    0.95
  -4   7  -9    2.98    1.17
   4   7   9    0.22    0.94
  -4  -7  -9    3.65    1.41
   4  -7   9    1.20    0.91
   4   7  10    5.23    1.52
  -4   7 -10    4.33    1.56
   4   7  10    3.47    1.36
  -4  -7 -10    4.34    1.40
   4  -7  10    7.86    1.77
   4   7  11    0.78    1.08
   4   7  11    1.64    1.13
  -4   7 -11    0.13    1.03
  -4  -7 -11    0.42    0.97
   4  -7  11   -0.94    1.06
   4   7  12    0.19    0.73
  -4   7 -12    1.22    1.20
   4   7  12   -0.02    0.87
  -4  -7 -12   -0.69    0.93
   4  -7  12    1.02    1.13
   4   7  13    2.03    1.13
   4   7  13    1.58    0.99
  -4  -7 -13    1.72    1.37
   4  -7  13   -1.00    1.36
   4   7  14    2.44    1.32
  -4   7 -14   -2.44    1.44
   4   7  14    2.24    1.12
  -4  -7 -14   -1.80    1.16
   4  -7  14    1.25    1.26
  -4   8  17   -2.69    1.26
  -4   8  16    7.97    1.70
   4   8 -16    5.84    1.63
   4  -8 -16    7.96    1.93
  -4  -8  16    3.86    1.50
  -4   8  15    1.52    1.10
   4   8 -15    0.91    1.05
   4  -8 -15    0.88    0.67
   4  -8 -15    1.82    1.11
  -4  -8  15   -0.49    0.95
  -4   8  14    1.71    1.01
   4   8 -14    2.58    1.03
   4  -8 -14    2.22    0.78
   4  -8 -14    1.43    1.03
  -4  -8  14    0.67    1.04
  -4   8  13    4.04    1.21
   4   8 -13    2.54    1.15
   4  -8 -13    4.82    1.18
   4  -8 -13    3.26    1.26
  -4  -8  13    4.23    1.45
  -4   8  12    9.39    1.79
   4   8 -12    5.72    1.67
   4  -8 -12    8.43    1.43
  -4  -8  12    8.28    1.85
  -4   8  11    9.50    1.68
   4   8 -11    8.84    1.87
  -4   8  11   11.25    2.10
   4  -8 -11    7.51    1.37
  -4  -8  11    8.61    1.86
   4   8 -10   13.16    2.07
  -4   8  10   10.64    1.77
  -4   8  10   16.20    2.36
   4   8 -10   13.06    2.19
   4  -8 -10   13.08    1.68
  -4  -8  10   13.90    2.20
   4   8  -9    4.86    1.35
  -4   8   9    3.62    1.09
  -4   8   9    4.45    1.37
   4   8  -9    5.25    1.53
   4  -8  -9    6.84    1.22
  -4  -8   9    5.70    1.49
[truncated: 605,320 more chars]
