# Supplementary material for: Preparation of Functionalized Amides Using Dicarbamoylzincs
Source: Angew Chem Int Ed Engl. 2022 Jun 13;61(31):e202205440. doi: 10.1002/anie.202205440 (PMC9401601; doi:10.1002/anie.202205440)
Supplement: Supplementary file 2 — Supporting Information [file ANIE-61-0-s002.cif]

data_publication_text
_publ_requested_journal          'Angew. Chem.'
_publ_contact_author_name        'Prof. Dr. Paul Knochel'
_publ_contact_author_address     
;
Department of Chemistry
Ludwig Maximilian University
Butenandtstr. 5-13 (F)
81377 Munich
Germany
;
_publ_contact_author_email       paul.knochel@cup.uni-muenchen.de
_publ_contact_author_phone       +49-89-2180-77681
loop_
_publ_author_name
_publ_author_address
'Dimitrije Djukanovic'
;
Department of Chemistry
Ludwig Maximilian University
Butenandtstr. 5-13 (F)
81377 Munich
Germany
;
'Maximilian A. Ganiek'
;
Patheon, by Thermo Fisher Scientific
Patheon Regensburg GmbH
Donaustauferstr. 378
93055 Regensburg
Germany
;
'Kohei Nishi'
;
Department of Chemistry
Graduate School of Engineering Science
Osaka University
Toyonaka, Osaka
Japan
;
'Konstantin Karaghiosoff'
;
Department of Chemistry
Ludwig Maximilian University
Butenandtstr. 5-13 (D)
81377 Munich
Germany
;
'Kazushi Mashima'
;
Department of Chemistry
Graduate School of Engineering Science
Osaka University
Toyonaka, Osaka
Japan
;
'Paul Knochel'
;
Department of Chemistry
Ludwig Maximilian University
Butenandtstr. 5-13 (F)
81377 Munich
Germany
;
  
data_test1
 
_audit_creation_method            'SHELXL-2018/1'
_shelx_SHELXL_version_number      '2018/1'
_chemical_name_systematic         
;
methyl 6-(dibutylcarbamoyl)-2-naphthoate
;
_chemical_name_common             ?
_chemical_melting_point           ?
_chemical_formula_moiety          
'C21 H27 N O3'
_chemical_formula_sum
'C21 H27 N O3' 
_chemical_formula_weight          341.43

loop_
 _atom_type_symbol
 _atom_type_description
 _atom_type_scat_dispersion_real
 _atom_type_scat_dispersion_imag
 _atom_type_scat_source
 'C'  'C'   0.0033   0.0016
 'International Tables Vol C Tables 4.2.6.8 and 6.1.1.4'
 'H'  'H'   0.0000   0.0000
 'International Tables Vol C Tables 4.2.6.8 and 6.1.1.4'
 'N'  'N'   0.0061   0.0033
 'International Tables Vol C Tables 4.2.6.8 and 6.1.1.4'
 'O'  'O'   0.0106   0.0060
 'International Tables Vol C Tables 4.2.6.8 and 6.1.1.4'
 
_space_group_crystal_system       monoclinic
_space_group_IT_number            14
_space_group_name_H-M_alt         'P 21/n'
_space_group_name_Hall            '-P 2yn'
 
_shelx_space_group_comment
;
The symmetry employed for this shelxl refinement is uniquely defined
by the following loop, which should always be used as a source of
symmetry information in preference to the above space-group names.
They are only intended as comments.
;
 
loop_
 _space_group_symop_operation_xyz
 'x, y, z'
 '-x+1/2, y+1/2, -z+1/2'
 '-x, -y, -z'
 'x-1/2, -y-1/2, z-1/2'
 
_cell_length_a                    8.4082(3)
_cell_length_b                    9.9782(4)
_cell_length_c                    22.7287(8)
_cell_angle_alpha                 90
_cell_angle_beta                  94.143(3)
_cell_angle_gamma                 90
_cell_volume                      1901.93(12)
_cell_formula_units_Z             4
_cell_measurement_temperature     123(2)
_cell_measurement_reflns_used     5776
_cell_measurement_theta_min       1.8810
_cell_measurement_theta_max       31.4740
 
_exptl_crystal_description        block
_exptl_crystal_colour             colorless
_exptl_crystal_density_meas       .
_exptl_crystal_density_method     .
_exptl_crystal_density_diffrn     1.192          
_exptl_crystal_F_000              736
_exptl_crystal_size_max           0.300
_exptl_crystal_size_mid           0.180
_exptl_crystal_size_min           0.070
_exptl_absorpt_coefficient_mu     0.079
_shelx_estimated_absorpt_T_min    0.977
_shelx_estimated_absorpt_T_max    0.994
_exptl_absorpt_correction_type    multi-scan
_exptl_absorpt_correction_T_min   0.97186
_exptl_absorpt_correction_T_max   1.00000
_exptl_absorpt_process_details    
;
CrysAlisPro 1.171.40.84a (Rigaku Oxford Diffraction, 2020)
Empirical absorption correction using spherical harmonics,
implemented in SCALE3 ABSPACK scaling algorithm.
;
_diffrn_ambient_temperature       123(2)
_diffrn_radiation_wavelength      0.71073
_diffrn_radiation_type            MoK\a
_diffrn_source                    'fine-focus sealed X-ray tube'
_diffrn_measurement_device_type   'Xcalibur, Sapphire3'
_diffrn_measurement_method        '\w scans'
_diffrn_detector_area_resol_mean  15.9809
_diffrn_reflns_number             30212
_diffrn_reflns_av_unetI/netI      0.0280
_diffrn_reflns_av_R_equivalents   0.0420
_diffrn_reflns_limit_h_min        -10
_diffrn_reflns_limit_h_max        10
_diffrn_reflns_limit_k_min        -12
_diffrn_reflns_limit_k_max        12
_diffrn_reflns_limit_l_min        -29
_diffrn_reflns_limit_l_max        29
_diffrn_reflns_theta_min          2.230
_diffrn_reflns_theta_max          27.102
_diffrn_reflns_theta_full         25.242
_diffrn_measured_fraction_theta_max   0.998
_diffrn_measured_fraction_theta_full  0.998
_diffrn_reflns_Laue_measured_fraction_max    0.998
_diffrn_reflns_Laue_measured_fraction_full   0.998
_diffrn_reflns_point_group_measured_fraction_max   0.998
_diffrn_reflns_point_group_measured_fraction_full  0.998
_reflns_number_total              4182
_reflns_number_gt                 3245
_reflns_threshold_expression      'I > 2\s(I)'
_reflns_Friedel_coverage          0.000
_reflns_Friedel_fraction_max      .
_reflns_Friedel_fraction_full     .
 
_reflns_special_details
;
 Reflections were merged by SHELXL according to the crystal
 class for the calculation of statistics and refinement.
 
 _reflns_Friedel_fraction is defined as the number of unique
 Friedel pairs measured divided by the number that would be
 possible theoretically, ignoring centric projections and
 systematic absences.
;
 
_computing_data_collection        'CrysAlisPro 1.171.40.84a (Rigaku OD, 2020)'
_computing_cell_refinement        'CrysAlisPro 1.171.40.84a (Rigaku OD, 2020)'
_computing_data_reduction         'CrysAlisPro 1.171.40.84a (Rigaku OD, 2020)'
_computing_structure_solution     'SHELXS-97 (Sheldrick, 1990)'
_computing_structure_refinement   'SHELXL-2018/1 (Sheldrick, 2018)'
_computing_molecular_graphics     
;
'ORTEP (M. N. Burnett, C. K. Johnson, ORTEP-III: Oak Ridge Thermal Ellipsoid
# Plot Program for Crystal Structure Illustrations, Oak Ridge National
# Laboratory Report ORNL-6895, 1996). Windows version (L. J. Farrugia, Univ.
# Glasgow) used --- SCHAKAL (E. Keller, University of  Freiburg (Breisgau),
# Germany, 1995)'
;
_computing_publication_material   
;
PLATON (A. L. Spek, Acta Crystallogr, Sect. A, 1990, 46, C34, 1995 version).
# --- T.B.Cohen, Pure Appl. Chem. 1996,68,2339-2359 (atomic masses).
;
_refine_special_details           
;
 Refinement of F^2^ against ALL reflections.  The weighted R-factor wR and
 goodness of fit S are based on F^2^, conventional R-factors R are based
 on F, with F set to zero for negative F^2^. The threshold expression of
 F^2^ > 2\s(F^2^) is used only for calculating R-factors(gt) etc. and is
 not relevant to the choice of reflections for refinement.  R-factors based
 on F^2^ are statistically about twice as large as those based on F, and R-
 factors based on ALL data will be even larger.
;
_refine_ls_structure_factor_coef  Fsqd
_refine_ls_matrix_type            full
_refine_ls_weighting_scheme       calc
_refine_ls_weighting_details
'w=1/[\s^2^(Fo^2^)+(0.0453P)^2^+0.5748P] where P=(Fo^2^+2Fc^2^)/3'
_atom_sites_solution_primary      direct
_atom_sites_solution_secondary    difmap
_atom_sites_solution_hydrogens    geom
_refine_ls_hydrogen_treatment     mixed
_refine_ls_extinction_method      none
_refine_ls_extinction_coef        .
_refine_ls_number_reflns          4182
_refine_ls_number_parameters      244
_refine_ls_number_restraints      0
_refine_ls_R_factor_all           0.0610
_refine_ls_R_factor_gt            0.0441
_refine_ls_wR_factor_ref          0.1114
_refine_ls_wR_factor_gt           0.1020
_refine_ls_goodness_of_fit_ref    1.042
_refine_ls_restrained_S_all       1.042
_refine_ls_shift/su_max           0.001
_refine_ls_shift/su_mean          0.000
 
loop_
 _atom_site_label
 _atom_site_type_symbol
 _atom_site_fract_x
 _atom_site_fract_y
 _atom_site_fract_z
 _atom_site_U_iso_or_equiv
 _atom_site_adp_type
 _atom_site_occupancy
 _atom_site_site_symmetry_order  
 _atom_site_calc_flag
 _atom_site_refinement_flags_posn
 _atom_site_refinement_flags_adp
 _atom_site_refinement_flags_occupancy
 _atom_site_disorder_assembly
 _atom_site_disorder_group
C6 C 0.12988(15) 0.15700(13) 0.86170(6) 0.0231(3) Uani 1 1 d . . . . .
C12 C 0.07776(15) 0.31502(14) 0.94062(6) 0.0247(3) Uani 1 1 d . . . . .
H12 H 0.0461(5) 0.4070(15) 0.9538(2) 0.030 Uiso 1 1 calc R U . . .
C13 C 0.16219(16) 0.21554(14) 0.69671(6) 0.0251(3) Uani 1 1 d . . . . .
N1 N 0.09537(14) 0.11882(11) 0.66200(5) 0.0257(3) Uani 1 1 d . . . . .
C5 C 0.16207(17) 0.05679(14) 0.90533(6) 0.0275(3) Uani 1 1 d . . . . .
H5 H 0.1902(5) -0.0311(16) 0.8937(2) 0.033 Uiso 1 1 calc R U . . .
C3 C 0.11291(16) 0.21636(14) 0.98181(6) 0.0252(3) Uani 1 1 d . . . . .
C11 C 0.08581(15) 0.28789(13) 0.87960(6) 0.0231(3) Uani 1 1 d . . . . .
O3 O 0.26217(13) 0.29437(10) 0.67904(4) 0.0347(3) Uani 1 1 d . . . . .
C18 C -0.04131(16) 0.03645(14) 0.67612(6) 0.0254(3) Uani 1 1 d . . . . .
H18A H -0.1219(9) 0.03974(14) 0.6428(4) 0.031 Uiso 1 1 calc R U . . .
H18B H -0.0885(6) 0.0752(5) 0.7104(4) 0.031 Uiso 1 1 calc R U . . .
C7 C 0.14519(16) 0.13107(14) 0.80071(6) 0.0243(3) Uani 1 1 d . . . . .
H7 H 0.1741(5) 0.0429(15) 0.7882(2) 0.029 Uiso 1 1 calc R U . . .
O2 O 0.15281(13) 0.14654(10) 1.08020(4) 0.0337(3) Uani 1 1 d . . . . .
C1 C 0.11048(17) 0.25117(15) 1.04571(6) 0.0278(3) Uani 1 1 d . . . . .
C8 C 0.11914(15) 0.23065(14) 0.75973(6) 0.0242(3) Uani 1 1 d . . . . .
C20 C -0.14792(17) -0.19278(15) 0.69770(7) 0.0303(3) Uani 1 1 d . . . . .
H20A H -0.2181(8) -0.19139(15) 0.6607(4) 0.036 Uiso 1 1 calc R U . . .
H20B H -0.2076(7) -0.1522(5) 0.7293(4) 0.036 Uiso 1 1 calc R U . . .
C9 C 0.07368(16) 0.36079(14) 0.77772(6) 0.0258(3) Uani 1 1 d . . . . .
H9 H 0.0553(3) 0.4318(12) 0.7481(5) 0.031 Uiso 1 1 calc R U . . .
C10 C 0.05533(16) 0.38804(14) 0.83575(6) 0.0253(3) Uani 1 1 d . . . . .
H10 H 0.0215(6) 0.4757(15) 0.8470(2) 0.030 Uiso 1 1 calc R U . . .
C4 C 0.15312(17) 0.08512(15) 0.96384(6) 0.0275(3) Uani 1 1 d . . . . .
H4 H 0.1745(4) 0.0147(12) 0.9934(5) 0.033 Uiso 1 1 calc R U . . .
C15 C 0.06412(19) 0.20252(16) 0.55813(6) 0.0335(3) Uani 1 1 d . . . . .
H15A H 0.06308(19) 0.2928(11) 0.5754(2) 0.040 Uiso 1 1 calc R U . . .
H15B H -0.0470(14) 0.1735(4) 0.55010(11) 0.040 Uiso 1 1 calc R U . . .
C19 C 0.00044(16) -0.10946(14) 0.68937(6) 0.0262(3) Uani 1 1 d . . . . .
H19A H 0.0570(7) -0.1470(4) 0.6566(4) 0.031 Uiso 1 1 calc R U . . .
H19B H 0.0727(8) -0.11430(15) 0.7255(4) 0.031 Uiso 1 1 calc R U . . .
O1 O 0.07701(15) 0.35953(11) 1.06465(5) 0.0416(3) Uani 1 1 d . . . . .
C14 C 0.14896(17) 0.10686(15) 0.60197(6) 0.0287(3) Uani 1 1 d . . . . .
H14A H 0.1308(2) 0.0136(10) 0.58793(17) 0.034 Uiso 1 1 calc R U . . .
H14B H 0.2652(13) 0.1245(2) 0.60333(6) 0.034 Uiso 1 1 calc R U . . .
C21 C -0.1067(2) -0.33758(16) 0.71393(7) 0.0383(4) Uani 1 1 d . . . . .
H21A H -0.0481(13) -0.3801(6) 0.6812(4) 0.058 Uiso 1 1 calc R U . . .
H21B H -0.2084(10) -0.3894(6) 0.7193(5) 0.058 Uiso 1 1 calc R U . . .
H21C H -0.0362(13) -0.33951(17) 0.7521(5) 0.058 Uiso 1 1 calc R U . . .
C16 C 0.1460(2) 0.20743(19) 0.50029(7) 0.0434(4) Uani 1 1 d . . . . .
H16A H 0.2602(15) 0.2330(4) 0.50896(13) 0.052 Uiso 1 1 calc R U . . .
H16B H 0.1435(2) 0.1160(12) 0.4823(2) 0.052 Uiso 1 1 calc R U . . .
C17 C 0.0689(2) 0.3056(2) 0.45622(7) 0.0489(5) Uani 1 1 d . . . . .
H17A H -0.0436(14) 0.2734(8) 0.4431(4) 0.073 Uiso 1 1 calc R U . . .
H17B H 0.1354(11) 0.3118(10) 0.4204(5) 0.073 Uiso 1 1 calc R U . . .
H17C H 0.0627(14) 0.3980(11) 0.4754(3) 0.073 Uiso 1 1 calc R U . . .
C2 C 0.1525(2) 0.16860(17) 1.14302(6) 0.0382(4) Uani 1 1 d . . . . .
H2A H 0.2303(13) 0.2376(11) 1.15494(17) 0.057 Uiso 1 1 calc R U . . .
H2B H 0.1803(14) 0.0856(9) 1.1639(2) 0.057 Uiso 1 1 calc R U . . .
H2C H 0.0468(12) 0.1975(12) 1.15264(14) 0.057 Uiso 1 1 calc R U . . .
 
loop_
 _atom_site_aniso_label
 _atom_site_aniso_U_11
 _atom_site_aniso_U_22
 _atom_site_aniso_U_33
 _atom_site_aniso_U_23
 _atom_site_aniso_U_13
 _atom_site_aniso_U_12
C6 0.0232(6) 0.0233(7) 0.0231(7) -0.0011(5) 0.0024(5) -0.0027(5)
C12 0.0231(7) 0.0243(7) 0.0268(7) -0.0039(6) 0.0026(5) 0.0002(5)
C13 0.0292(7) 0.0230(7) 0.0232(7) 0.0035(5) 0.0017(5) 0.0014(6)
N1 0.0306(6) 0.0253(6) 0.0217(6) 0.0006(5) 0.0041(5) -0.0006(5)
C5 0.0348(8) 0.0222(7) 0.0259(7) -0.0017(6) 0.0049(6) 0.0008(6)
C3 0.0247(7) 0.0286(7) 0.0226(7) -0.0038(6) 0.0036(5) -0.0024(6)
C11 0.0200(6) 0.0241(7) 0.0254(7) -0.0019(5) 0.0020(5) -0.0028(5)
O3 0.0438(6) 0.0336(6) 0.0273(5) 0.0021(4) 0.0071(4) -0.0110(5)
C18 0.0253(7) 0.0266(7) 0.0243(7) -0.0014(6) 0.0009(5) 0.0006(5)
C7 0.0284(7) 0.0216(7) 0.0231(7) -0.0017(5) 0.0035(5) -0.0011(5)
O2 0.0481(6) 0.0325(6) 0.0208(5) -0.0012(4) 0.0038(4) 0.0002(5)
C1 0.0278(7) 0.0314(8) 0.0244(7) -0.0026(6) 0.0034(5) -0.0016(6)
C8 0.0238(7) 0.0255(7) 0.0233(7) -0.0009(5) 0.0009(5) -0.0034(5)
C20 0.0297(7) 0.0320(8) 0.0298(8) -0.0026(6) 0.0057(6) -0.0029(6)
C9 0.0261(7) 0.0228(7) 0.0281(7) 0.0032(6) 0.0002(5) -0.0017(5)
C10 0.0243(7) 0.0217(7) 0.0296(7) -0.0012(6) 0.0007(5) 0.0013(5)
C4 0.0341(8) 0.0259(7) 0.0228(7) 0.0022(6) 0.0035(6) 0.0001(6)
C15 0.0380(8) 0.0378(9) 0.0249(8) 0.0008(6) 0.0025(6) 0.0058(7)
C19 0.0263(7) 0.0256(7) 0.0267(7) -0.0010(6) 0.0008(5) 0.0008(6)
O1 0.0612(8) 0.0362(6) 0.0275(6) -0.0070(5) 0.0047(5) 0.0099(5)
C14 0.0337(8) 0.0308(7) 0.0219(7) -0.0013(6) 0.0047(6) 0.0025(6)
C21 0.0504(10) 0.0303(8) 0.0356(9) -0.0002(7) 0.0114(7) -0.0068(7)
C16 0.0457(10) 0.0571(11) 0.0279(8) 0.0038(8) 0.0053(7) 0.0118(8)
C17 0.0570(11) 0.0631(12) 0.0266(9) 0.0053(8) 0.0030(7) 0.0081(9)
C2 0.0537(10) 0.0398(9) 0.0210(8) -0.0012(6) 0.0026(7) -0.0029(8)
 
_geom_special_details
;
 All esds (except the esd in the dihedral angle between two l.s. planes)
 are estimated using the full covariance matrix.  The cell esds are taken
 into account individually in the estimation of esds in distances, angles
 and torsion angles; correlations between esds in cell parameters are only
 used when they are defined by crystal symmetry.  An approximate (isotropic)
 treatment of cell esds is used for estimating esds involving l.s. planes.
;
 
loop_
 _geom_bond_atom_site_label_1
 _geom_bond_atom_site_label_2
 _geom_bond_distance
 _geom_bond_site_symmetry_2
 _geom_bond_publ_flag
C6 C5 1.4203(19) . ?
C6 C11 1.4250(19) . ?
C6 C7 1.4252(18) . ?
C12 C3 1.376(2) . ?
C12 C11 1.4195(18) . ?
C12 H12 1.007(16) . ?
C13 O3 1.2391(17) . ?
C13 N1 1.3436(18) . ?
C13 C8 1.5103(18) . ?
N1 C18 1.4671(17) . ?
N1 C14 1.4722(17) . ?
C5 C4 1.3670(19) . ?
C5 H5 0.951(17) . ?
C3 C4 1.420(2) . ?
C3 C1 1.4949(19) . ?
C11 C10 1.4215(19) . ?
C18 C19 1.5227(19) . ?
C18 H18A 0.979(11) . ?
C18 H18B 0.979(11) . ?
C7 C8 1.3686(19) . ?
C7 H7 0.961(16) . ?
O2 C1 1.3383(18) . ?
O2 C2 1.4449(17) . ?
C1 O1 1.2046(18) . ?
C8 C9 1.4220(19) . ?
C20 C19 1.5223(19) . ?
C20 C21 1.525(2) . ?
C20 H20A 0.992(11) . ?
C20 H20B 0.992(11) . ?
C9 C10 1.3663(19) . ?
C9 H9 0.982(16) . ?
C10 H10 0.961(16) . ?
C4 H4 0.980(16) . ?
C15 C14 1.520(2) . ?
C15 C16 1.528(2) . ?
C15 H15A 0.982(12) . ?
C15 H15B 0.982(12) . ?
C19 H19A 0.986(11) . ?
C19 H19B 0.986(11) . ?
C14 H14A 0.992(11) . ?
C14 H14B 0.992(11) . ?
C21 H21A 1.014(10) . ?
C21 H21B 1.014(10) . ?
C21 H21C 1.014(10) . ?
C16 C17 1.513(2) . ?
C16 H16A 0.999(13) . ?
C16 H16B 0.999(13) . ?
C17 H17A 1.023(11) . ?
C17 H17B 1.023(11) . ?
C17 H17C 1.023(11) . ?
C2 H2A 0.974(10) . ?
C2 H2B 0.974(10) . ?
C2 H2C 0.974(10) . ?
 
loop_
 _geom_angle_atom_site_label_1
 _geom_angle_atom_site_label_2
 _geom_angle_atom_site_label_3
 _geom_angle
 _geom_angle_site_symmetry_1
 _geom_angle_site_symmetry_3
 _geom_angle_publ_flag
C5 C6 C11 119.10(12) . . ?
C5 C6 C7 121.68(12) . . ?
C11 C6 C7 119.19(12) . . ?
C3 C12 C11 120.36(13) . . ?
C3 C12 H12 119.8 . . ?
C11 C12 H12 119.8 . . ?
O3 C13 N1 122.03(12) . . ?
O3 C13 C8 117.30(12) . . ?
N1 C13 C8 120.66(12) . . ?
C13 N1 C18 125.09(11) . . ?
C13 N1 C14 117.34(11) . . ?
C18 N1 C14 117.02(11) . . ?
C4 C5 C6 120.83(13) . . ?
C4 C5 H5 119.6 . . ?
C6 C5 H5 119.6 . . ?
C12 C3 C4 120.53(12) . . ?
C12 C3 C1 118.53(13) . . ?
C4 C3 C1 120.93(13) . . ?
C12 C11 C10 122.15(12) . . ?
C12 C11 C6 119.04(12) . . ?
C10 C11 C6 118.79(12) . . ?
N1 C18 C19 113.95(11) . . ?
N1 C18 H18A 108.8 . . ?
C19 C18 H18A 108.8 . . ?
N1 C18 H18B 108.8 . . ?
C19 C18 H18B 108.8 . . ?
H18A C18 H18B 107.7 . . ?
C8 C7 C6 120.59(13) . . ?
C8 C7 H7 119.7 . . ?
C6 C7 H7 119.7 . . ?
C1 O2 C2 116.15(12) . . ?
O1 C1 O2 123.38(13) . . ?
O1 C1 C3 125.14(14) . . ?
O2 C1 C3 111.48(12) . . ?
C7 C8 C9 120.04(12) . . ?
C7 C8 C13 122.37(12) . . ?
C9 C8 C13 116.85(12) . . ?
C19 C20 C21 111.94(12) . . ?
C19 C20 H20A 109.2 . . ?
C21 C20 H20A 109.2 . . ?
C19 C20 H20B 109.2 . . ?
C21 C20 H20B 109.2 . . ?
H20A C20 H20B 107.9 . . ?
C10 C9 C8 120.71(13) . . ?
C10 C9 H9 119.6 . . ?
C8 C9 H9 119.6 . . ?
C9 C10 C11 120.65(13) . . ?
C9 C10 H10 119.7 . . ?
C11 C10 H10 119.7 . . ?
C5 C4 C3 120.11(13) . . ?
C5 C4 H4 119.9 . . ?
C3 C4 H4 119.9 . . ?
C14 C15 C16 111.40(12) . . ?
C14 C15 H15A 109.3 . . ?
C16 C15 H15A 109.3 . . ?
C14 C15 H15B 109.3 . . ?
C16 C15 H15B 109.3 . . ?
H15A C15 H15B 108.0 . . ?
C20 C19 C18 111.56(12) . . ?
C20 C19 H19A 109.3 . . ?
C18 C19 H19A 109.3 . . ?
C20 C19 H19B 109.3 . . ?
C18 C19 H19B 109.3 . . ?
H19A C19 H19B 108.0 . . ?
N1 C14 C15 113.33(11) . . ?
N1 C14 H14A 108.9 . . ?
C15 C14 H14A 108.9 . . ?
N1 C14 H14B 108.9 . . ?
C15 C14 H14B 108.9 . . ?
H14A C14 H14B 107.7 . . ?
C20 C21 H21A 109.5 . . ?
C20 C21 H21B 109.5 . . ?
H21A C21 H21B 109.5 . . ?
C20 C21 H21C 109.5 . . ?
H21A C21 H21C 109.5 . . ?
H21B C21 H21C 109.5 . . ?
C17 C16 C15 113.07(14) . . ?
C17 C16 H16A 109.0 . . ?
C15 C16 H16A 109.0 . . ?
C17 C16 H16B 109.0 . . ?
C15 C16 H16B 109.0 . . ?
H16A C16 H16B 107.8 . . ?
C16 C17 H17A 109.5 . . ?
C16 C17 H17B 109.5 . . ?
H17A C17 H17B 109.5 . . ?
C16 C17 H17C 109.5 . . ?
H17A C17 H17C 109.5 . . ?
H17B C17 H17C 109.5 . . ?
O2 C2 H2A 109.5 . . ?
O2 C2 H2B 109.5 . . ?
H2A C2 H2B 109.5 . . ?
O2 C2 H2C 109.5 . . ?
H2A C2 H2C 109.5 . . ?
H2B C2 H2C 109.5 . . ?
 
loop_
 _geom_torsion_atom_site_label_1
 _geom_torsion_atom_site_label_2
 _geom_torsion_atom_site_label_3
 _geom_torsion_atom_site_label_4
 _geom_torsion
 _geom_torsion_site_symmetry_1
 _geom_torsion_site_symmetry_2
 _geom_torsion_site_symmetry_3
 _geom_torsion_site_symmetry_4
 _geom_torsion_publ_flag
O3 C13 N1 C18 -169.51(13) . . . . ?
C8 C13 N1 C18 11.4(2) . . . . ?
O3 C13 N1 C14 1.8(2) . . . . ?
C8 C13 N1 C14 -177.31(12) . . . . ?
C11 C6 C5 C4 -0.8(2) . . . . ?
C7 C6 C5 C4 177.27(13) . . . . ?
C11 C12 C3 C4 -1.9(2) . . . . ?
C11 C12 C3 C1 177.11(12) . . . . ?
C3 C12 C11 C10 -177.99(13) . . . . ?
C3 C12 C11 C6 0.35(19) . . . . ?
C5 C6 C11 C12 0.98(19) . . . . ?
C7 C6 C11 C12 -177.15(12) . . . . ?
C5 C6 C11 C10 179.38(12) . . . . ?
C7 C6 C11 C10 1.25(19) . . . . ?
C13 N1 C18 C19 -110.07(15) . . . . ?
C14 N1 C18 C19 78.65(15) . . . . ?
C5 C6 C7 C8 -177.60(13) . . . . ?
C11 C6 C7 C8 0.5(2) . . . . ?
C2 O2 C1 O1 1.7(2) . . . . ?
C2 O2 C1 C3 -179.22(12) . . . . ?
C12 C3 C1 O1 1.4(2) . . . . ?
C4 C3 C1 O1 -179.61(14) . . . . ?
C12 C3 C1 O2 -177.66(12) . . . . ?
C4 C3 C1 O2 1.30(18) . . . . ?
C6 C7 C8 C9 -1.1(2) . . . . ?
C6 C7 C8 C13 168.72(12) . . . . ?
O3 C13 C8 C7 -118.39(15) . . . . ?
N1 C13 C8 C7 60.71(19) . . . . ?
O3 C13 C8 C9 51.74(18) . . . . ?
N1 C13 C8 C9 -129.16(14) . . . . ?
C7 C8 C9 C10 -0.1(2) . . . . ?
C13 C8 C9 C10 -170.44(12) . . . . ?
C8 C9 C10 C11 1.8(2) . . . . ?
C12 C11 C10 C9 175.93(13) . . . . ?
C6 C11 C10 C9 -2.4(2) . . . . ?
C6 C5 C4 C3 -0.7(2) . . . . ?
C12 C3 C4 C5 2.0(2) . . . . ?
C1 C3 C4 C5 -176.90(13) . . . . ?
C21 C20 C19 C18 -177.23(12) . . . . ?
N1 C18 C19 C20 -174.37(11) . . . . ?
C13 N1 C14 C15 -83.56(16) . . . . ?
C18 N1 C14 C15 88.41(15) . . . . ?
C16 C15 C14 N1 168.29(13) . . . . ?
C14 C15 C16 C17 -177.80(15) . . . . ?
 
_refine_diff_density_max    0.257
_refine_diff_density_min   -0.198
_refine_diff_density_rms    0.038

_shelx_res_file
;
TITL SIR97 run in space group P 21/n
    test1.res
    created by SHELXL-2018/1 at 19:53:14 on 26-Mar-2022
CELL  0.71073   8.4082   9.9782  22.7287   90.000   94.143   90.000
ZERR     4.00   0.0003   0.0004   0.0008    0.000    0.003    0.000
LATT   1
SYMM  1/2 - X, 1/2 + Y, 1/2 - Z
SFAC  C    H    N    O
UNIT 84 108 4 12
LIST 4 ! automatically inserted. Change 6 to 4 for CHECKCIF!!
MERG   2
OMIT 0 0 2
OMIT 1 2 19
OMIT 0 0 4
OMIT -1 1 19
OMIT -1 1 28
OMIT -3 4 4
OMIT 1 2 21
OMIT -1 3 5
OMIT 3 0 17
SHEL 1000 0.78
FMAP   2
PLAN   25
ACTA
BOND   $H
CONF
SIZE 0.30 0.18 0.07
L.S.  40
TEMP  -150.00
WGHT    0.045300    0.574800
FVAR       0.10112
C6    1    0.129883    0.156997    0.861702    11.00000    0.02323    0.02326 =
         0.02306   -0.00113    0.00238   -0.00273
C12   1    0.077761    0.315021    0.940619    11.00000    0.02307    0.02430 =
         0.02679   -0.00388    0.00261    0.00018
AFIX  44
H12   2    0.046141    0.407012    0.953836    11.00000   -1.20000
AFIX   0
C13   1    0.162186    0.215536    0.696706    11.00000    0.02919    0.02303 =
         0.02316    0.00347    0.00167    0.00141
N1    3    0.095367    0.118821    0.661996    11.00000    0.03058    0.02527 =
         0.02171    0.00057    0.00411   -0.00058
C5    1    0.162072    0.056792    0.905326    11.00000    0.03480    0.02223 =
         0.02591   -0.00168    0.00494    0.00083
AFIX  44
H5    2    0.190211   -0.031120    0.893682    11.00000   -1.20000
AFIX   0
C3    1    0.112907    0.216362    0.981812    11.00000    0.02467    0.02861 =
         0.02259   -0.00375    0.00360   -0.00235
C11   1    0.085811    0.287894    0.879600    11.00000    0.01997    0.02410 =
         0.02536   -0.00185    0.00198   -0.00281
O3    4    0.262165    0.294370    0.679040    11.00000    0.04380    0.03362 =
         0.02728    0.00210    0.00712   -0.01097
C18   1   -0.041309    0.036453    0.676118    11.00000    0.02529    0.02659 =
         0.02426   -0.00138    0.00091    0.00055
AFIX  24
H18A  2   -0.121902    0.039738    0.642842    11.00000   -1.20000
H18B  2   -0.088535    0.075238    0.710371    11.00000   -1.20000
AFIX   0
C7    1    0.145191    0.131070    0.800708    11.00000    0.02841    0.02165 =
         0.02308   -0.00174    0.00348   -0.00105
AFIX  44
H7    2    0.174067    0.042863    0.788236    11.00000   -1.20000
AFIX   0
O2    4    0.152815    0.146535    1.080202    11.00000    0.04814    0.03246 =
         0.02079   -0.00124    0.00384    0.00015
C1    1    0.110476    0.251169    1.045711    11.00000    0.02778    0.03137 =
         0.02440   -0.00260    0.00338   -0.00164
C8    1    0.119140    0.230649    0.759735    11.00000    0.02377    0.02553 =
         0.02325   -0.00086    0.00085   -0.00340
C20   1   -0.147921   -0.192781    0.697695    11.00000    0.02967    0.03202 =
         0.02982   -0.00255    0.00574   -0.00293
AFIX  24
H20A  2   -0.218094   -0.191386    0.660669    11.00000   -1.20000
H20B  2   -0.207635   -0.152208    0.729320    11.00000   -1.20000
AFIX   0
C9    1    0.073678    0.360792    0.777717    11.00000    0.02611    0.02282 =
         0.02812    0.00315    0.00019   -0.00168
AFIX  44
H9    2    0.055283    0.431821    0.748120    11.00000   -1.20000
AFIX   0
C10   1    0.055326    0.388038    0.835748    11.00000    0.02433    0.02172 =
         0.02963   -0.00122    0.00069    0.00134
AFIX  44
H10   2    0.021492    0.475723    0.847025    11.00000   -1.20000
AFIX   0
C4    1    0.153116    0.085122    0.963839    11.00000    0.03410    0.02585 =
         0.02281    0.00218    0.00345    0.00015
AFIX  44
H4    2    0.174494    0.014703    0.993443    11.00000   -1.20000
AFIX   0
C15   1    0.064117    0.202519    0.558127    11.00000    0.03798    0.03776 =
         0.02487    0.00075    0.00249    0.00579
AFIX  24
H15A  2    0.063078    0.292771    0.575372    11.00000   -1.20000
H15B  2   -0.046977    0.173470    0.550104    11.00000   -1.20000
AFIX   0
C19   1    0.000443   -0.109461    0.689369    11.00000    0.02631    0.02558 =
         0.02670   -0.00103    0.00085    0.00077
AFIX  24
H19A  2    0.057001   -0.147001    0.656599    11.00000   -1.20000
H19B  2    0.072658   -0.114296    0.725472    11.00000   -1.20000
AFIX   0
O1    4    0.077012    0.359532    1.064645    11.00000    0.06123    0.03623 =
         0.02754   -0.00699    0.00475    0.00990
C14   1    0.148961    0.106859    0.601974    11.00000    0.03374    0.03084 =
         0.02190   -0.00131    0.00465    0.00247
AFIX  24
H14A  2    0.130819    0.013647    0.587934    11.00000   -1.20000
H14B  2    0.265225    0.124465    0.603327    11.00000   -1.20000
AFIX   0
C21   1   -0.106714   -0.337576    0.713930    11.00000    0.05036    0.03027 =
         0.03560   -0.00018    0.01143   -0.00683
AFIX 138
H21A  2   -0.048113   -0.380126    0.681234    11.00000   -1.50000
H21B  2   -0.208398   -0.389383    0.719299    11.00000   -1.50000
H21C  2   -0.036227   -0.339506    0.752052    11.00000   -1.50000
AFIX   0
C16   1    0.146019    0.207432    0.500293    11.00000    0.04567    0.05710 =
         0.02794    0.00378    0.00533    0.01182
AFIX  24
H16A  2    0.260229    0.232984    0.508958    11.00000   -1.20000
H16B  2    0.143505    0.115999    0.482309    11.00000   -1.20000
AFIX   0
C17   1    0.068879    0.305637    0.456224    11.00000    0.05697    0.06314 =
         0.02660    0.00530    0.00301    0.00813
AFIX 138
H17A  2   -0.043565    0.273446    0.443053    11.00000   -1.50000
H17B  2    0.135415    0.311849    0.420396    11.00000   -1.50000
H17C  2    0.062663    0.397975    0.475444    11.00000   -1.50000
AFIX   0
C2    1    0.152536    0.168597    1.143025    11.00000    0.05369    0.03978 =
         0.02103   -0.00122    0.00263   -0.00287
AFIX 138
H2A   2    0.230274    0.237607    1.154936    11.00000   -1.50000
H2B   2    0.180336    0.085575    1.163860    11.00000   -1.50000
H2C   2    0.046808    0.197482    1.152637    11.00000   -1.50000
AFIX   0
HKLF    4


REM  SIR97 run in space group P 21/n
REM R1 =  0.0441 for    3245 Fo > 4sig(Fo)  and  0.0610 for all    4182 data
REM    244 parameters refined using      0 restraints

END

WGHT      0.0453      0.5748

REM Highest difference peak  0.257,  deepest hole -0.198,  1-sigma level  0.038
Q1    1   0.1032  0.2247  1.0111  11.00000  0.05    0.26
Q2    1   0.0464  0.2948  0.9075  11.00000  0.05    0.25
Q3    1   0.1244  0.2165  0.7308  11.00000  0.05    0.25
Q4    1   0.1769  0.2941  0.4832  11.00000  0.05    0.24
Q5    1   0.1245  0.1061  0.6345  11.00000  0.05    0.23
Q6    1   0.0773  0.3362  0.8575  11.00000  0.05    0.22
Q7    1   0.1523  0.1487  0.8341  11.00000  0.05    0.22
Q8    1   0.1031  0.1453  0.9752  11.00000  0.05    0.22
Q9    1   0.1169  0.2958  0.7713  11.00000  0.05    0.21
Q10   1   0.0557  0.2547  0.9633  11.00000  0.05    0.21
Q11   1   0.1184  0.2290  0.8715  11.00000  0.05    0.19
Q12   1   0.0325  0.1659  0.4892  11.00000  0.05    0.19
Q13   1   0.1118  0.1011  0.8833  11.00000  0.05    0.18
Q14   1   0.2011  0.0954  0.9365  11.00000  0.05    0.18
Q15   1  -0.0157 -0.0413  0.6814  11.00000  0.05    0.18
Q16   1   0.0180  0.3560  0.8060  11.00000  0.05    0.18
Q17   1   0.1681  0.1913  0.7798  11.00000  0.05    0.18
Q18   1   0.0389  0.0818  0.6695  11.00000  0.05    0.18
Q19   1   0.2702  0.1729  1.1583  11.00000  0.05    0.17
Q20   1   0.1094  0.1413  0.5769  11.00000  0.05    0.17
Q21   1   0.0895  0.1727  0.7727  11.00000  0.05    0.17
Q22   1   0.1755  0.1185  0.6861  11.00000  0.05    0.16
Q23   1  -0.0679 -0.1582  0.7015  11.00000  0.05    0.16
Q24   1   0.1135  0.3828  0.8087  11.00000  0.05    0.16
Q25   1   0.2444  0.1729  0.4907  11.00000  0.05    0.16
;
_shelx_res_checksum   51696

_shelx_hkl_file
;
   0   0   2    0.01    0.01
   0   0   2   -0.01    0.01
   0   0   2    0.29    0.03
   0   0  -2   -0.02    0.01
   0   0  -2    0.28    0.03
   0   0   3    0.05    0.03
   0   0   3    0.03    0.02
   0   0   3    0.02    0.02
   0   0  -3    0.03    0.03
   0   0  -4    0.26    0.03
   0   0   4    0.37    0.04
   0   0  -4    0.29    0.03
   0   0   4    0.19    0.05
   0   0   4    0.32    0.05
   0   0  -4    0.37    0.05
   0   0   4    0.24    0.04
   0   0   5    0.00    0.02
   0   0   5    0.01    0.02
   0   0  -5    0.00    0.02
   0   0  -5    0.01    0.02
   0   0   5    0.07    0.05
   0   0  -5    0.01    0.05
   0   0   5    0.05    0.03
   0   0   5    0.05    0.04
   0   0   6   13.92    0.24
   0   0   6   13.63    0.20
   0   0  -6   14.24    0.25
   0   0   6   14.08    0.34
   0   0  -6   13.73    0.23
   0   0   6   14.17    0.34
   0   0   6   15.05    0.33
   0   0  -6   14.65    0.34
   0   0   7    0.61    0.06
   0   0   7    1.13    0.09
   0   0  -7    0.65    0.07
   0   0  -7    0.45    0.06
   0   0   7    1.54    0.21
   0   0   7    0.78    0.11
   0   0  -7    0.96    0.16
   0   0   7    0.96    0.13
   0   0   8  108.01    0.79
   0   0  -8  110.33    0.81
   0   0   8  106.32    0.62
   0   0  -8  109.05    0.75
   0   0   8  112.49    1.12
   0   0   8  116.47    1.07
   0   0  -8  111.85    1.11
   0   0  -9    0.10    0.04
   0   0   9    0.11    0.03
   0   0   9    0.17    0.05
   0   0   9    0.34    0.10
   0   0  -9    0.07    0.03
   0   0  -9    0.20    0.10
   0   0  10    0.68    0.08
   0   0  10    0.62    0.06
   0   0 -10    0.64    0.07
   0   0 -10    0.46    0.06
   0   0  10    0.69    0.11
   0   0 -10    0.63    0.10
   0   0 -11    0.01    0.03
   0   0  11    0.01    0.03
   0   0  11   -0.02    0.02
   0   0  11   -0.05    0.06
   0   0 -11   -0.01    0.03
   0   0 -11   -0.02    0.06
   0   0  12    0.36    0.05
   0   0  12    0.37    0.06
   0   0 -12    0.31    0.06
   0   0  12    0.32    0.09
   0   0 -12    0.33    0.05
   0   0 -12    0.29    0.07
   0   0  13    0.01    0.03
   0   0 -13   -0.01    0.02
   0   0  13    0.02    0.02
   0   0  13   -0.04    0.07
   0   0 -13    0.03    0.03
   0   0 -13    0.00    0.07
   0   0  14    0.13    0.03
   0   0  14    0.20    0.06
   0   0  14    0.21    0.10
   0   0 -14    0.12    0.04
   0   0 -14    0.25    0.10
   0   0  15    0.06    0.06
   0   0  15    0.08    0.03
   0   0  15    0.14    0.05
   0   0 -15    0.03    0.03
   0   0  15    0.10    0.09
   0   0 -15    0.15    0.10
   0   0  16    1.62    0.17
   0   0  16    1.59    0.09
   0   0  16    1.84    0.15
   0   0 -16    1.58    0.12
   0   0  16    1.49    0.20
   0   0 -16    1.75    0.22
   0   0  17    0.03    0.06
   0   0  17    0.04    0.02
   0   0  17    0.06    0.08
   0   0 -17    0.02    0.03
   0   0 -17    0.04    0.08
   0   0  18    0.21    0.08
   0   0  18    0.34    0.04
   0   0  18    0.30    0.10
   0   0 -18    0.34    0.13
   0   0  19    0.26    0.10
   0   0  19    0.25    0.12
   0   0 -19    0.11    0.09
   0   0  20    2.17    0.24
   0   0  20    2.14    0.27
   0   0 -20    2.39    0.28
   0   0  21    0.14    0.08
   0   0  21    0.13    0.12
   0   0 -21    0.11    0.09
   0   0  22    0.34    0.11
   0   0  22    0.33    0.13
   0   0 -22    0.44    0.14
   0   0  23    0.03    0.06
   0   0  23    0.00    0.09
   0   0 -23    0.12    0.11
   0   0  24   -0.04    0.07
   0   0  24    0.09    0.10
   0   0 -24   -0.01    0.07
   0   0  25   -0.01    0.07
   0   0  25    0.08    0.12
   0   0 -25   -0.03    0.10
   0   0  26    0.19    0.08
   0   0  26   -0.01    0.11
   0   0 -26    0.14    0.11
   0   0  27    0.11    0.09
   0   0  27   -0.07    0.13
   0   0 -27    0.13    0.11
   0   0  28    0.11    0.08
   0   0  28   -0.09    0.11
   0   0 -28    0.20    0.10
   0   0  29   -0.08    0.12
   0   0 -29    0.03    0.10
   0   0  30    0.75    0.22
   0   0 -30    0.57    0.20
   0   0  31    0.17    0.12
   0   0 -31   -0.14    0.14
   0   0 -32    0.05    0.12
   0   0  32    0.12    0.14
   0   0 -33    0.23    0.17
   0   1   0    0.01    0.01
   0  -1   0    0.43    0.04
   0   1   0    0.31    0.03
   0  -1   0    0.00    0.01
   0   1   0    0.57    0.04
   0  -1   0   -0.01    0.01
   0  -1  -1    0.17    0.03
   0  -1  -1    1.54    0.07
   0  -1   1    1.51    0.07
   0   1  -1    1.30    0.07
   0   1   1    1.17    0.06
   0  -1   1    0.18    0.03
   0   1  -1    0.60    0.04
   0  -1   1    0.59    0.04
   0   1  -1    1.55    0.07
   0  -1   1    1.54    0.08
   0   1  -1    0.31    0.03
   0   1  -2    0.29    0.04
   0  -1   2    1.06    0.07
   0   1  -2    1.28    0.08
   0  -1  -2    1.09    0.07
   0   1   2    0.64    0.06
   0  -1   2    0.29    0.04
   0   1  -2    1.11    0.06
   0  -1   2    1.07    0.06
   0   1  -2    1.31    0.07
   0   1  -2    0.19    0.03
   0  -1   2    1.10    0.07
   0   1  -2    0.83    0.06
   0   1  -2    1.05    0.05
   0  -1  -2    0.99    0.06
   0  -1   2    1.00    0.05
   0  -1   2    1.08    0.07
   0   1   2    1.11    0.07
   0   1  -3   30.31    0.39
   0  -1   3   29.83    0.38
   0   1   3   29.89    0.33
   0   1   3   29.16    0.36
   0   1   3   29.26    0.39
   0  -1  -3   30.68    0.39
   0   1  -3   29.61    0.35
   0   1  -3   31.65    0.40
   0  -1   3   29.29    0.39
   0  -1   3   29.97    0.35
   0  -1   3   30.76    0.37
   0  -1   3   31.01    0.40
   0   1  -3   30.25    0.39
   0   1   3   29.91    0.37
   0   1  -3   29.91    0.33
   0  -1   3   29.35    0.33
   0   1  -3   29.14    0.36
   0  -1  -3   29.64    0.37
   0   1  -4   24.88    0.38
   0  -1   4   25.59    0.38
   0   1   4   24.60    0.35
   0   1   4   24.44    0.38
   0   1   4   24.65    0.32
   0  -1  -4   25.01    0.39
   0   1  -4   26.40    0.38
   0   1  -4   25.97    0.41
   0  -1   4   24.85    0.37
   0  -1   4   25.22    0.40
   0  -1   4   24.84    0.35
   0  -1  -4   24.00    0.39
   0   1  -4   23.64    0.39
   0   1  -4   24.49    0.35
   0  -1   4   26.38    0.41
   0   1   4   25.94    0.38
   0  -1  -4   24.53    0.38
   0   1  -4   25.78    0.36
   0  -1   5    7.46    0.23
   0   1  -5    7.45    0.22
   0   1   5    7.08    0.19
   0  -1  -5    7.27    0.19
   0   1   5    7.17    0.20
   0   1   5    7.12    0.22
   0   1  -5    7.86    0.23
   0   1  -5    7.58    0.24
   0  -1   5    7.25    0.22
   0   1  -5    6.86    0.21
   0  -1   5    7.75    0.24
   0  -1  -5    7.36    0.23
   0   1  -5    7.02    0.20
   0   1   5    6.89    0.22
   0  -1  -5    7.34    0.24
   0   1  -5    6.81    0.23
   0  -1   5    6.97    0.21
   0  -1   6   17.89    0.37
   0   1   6   17.58    0.31
   0   1  -6   17.42    0.31
   0  -1  -6   17.43    0.31
   0   1   6   17.45    0.32
   0   1   6   17.56    0.37
   0   1  -6   18.67    0.41
   0   1  -6   17.94    0.38
   0  -1   6   17.43    0.37
   0   1   6   17.49    0.38
   0   1  -6   17.08    0.39
   0  -1  -6   17.26    0.38
   0  -1  -6   17.94    0.40
   0  -1   6   17.72    0.37
   0   1  -6   17.05    0.37
   0  -1   6   18.17    0.40
   0  -1   7    0.01    0.05
   0   1  -7    0.01    0.03
   0   1   7    0.08    0.05
   0  -1  -7    0.05    0.03
   0   1   7   -0.05    0.03
   0   1   7    0.04    0.03
   0   1  -7    0.06    0.03
   0   1  -7    0.01    0.04
   0  -1   7    0.06    0.05
   0  -1  -7    0.01    0.05
   0   1  -7    0.04    0.06
   0   1   7    0.03    0.03
   0  -1  -7   -0.06    0.07
   0  -1   7   -0.02    0.04
   0   1  -7    0.02    0.05
   0   1   7    0.00    0.06
   0  -1   8    4.78    0.23
   0   1   8    4.34    0.17
   0  -1  -8    4.31    0.17
   0   1   8    4.42    0.17
   0   1  -8    4.36    0.17
   0  -1   8    4.43    0.23
   0   1  -8    4.24    0.19
   0   1  -8    3.89    0.22
   0   1   8    4.60    0.20
   0  -1  -8    4.13    0.23
   0   1  -8    4.51    0.22
   0  -1   9   13.61    0.39
   0   1  -9   13.41    0.31
   0  -1  -9   12.75    0.31
   0   1   9   12.76    0.31
   0   1   9   12.53    0.31
   0   1  -9   13.50    0.34
   0  -1  -9   12.07    0.17
   0  -1  -9   14.88    0.45
   0   1  -9   13.79    0.43
   0   1   9   14.28    0.38
   0  -1  10   97.39    1.08
   0   1 -10   99.98    0.88
   0  -1 -10   95.57    0.87
   0   1  10   94.46    0.87
   0   1  10   94.90    0.86
   0   1  10   97.89    1.20
   0   1 -10   96.26    0.96
   0  -1 -10   94.35    0.53
   0  -1  10   97.48    1.15
   0   1 -10   96.78    1.14
   0  -1 -10   98.09    1.20
   0  -1  11    2.57    0.20
   0   1  11    1.69    0.13
   0  -1 -11    1.88    0.13
   0   1  11    1.77    0.12
   0   1 -11    1.77    0.13
   0  -1  11    2.62    0.23
   0  -1 -11    1.78    0.08
   0   1  11    1.76    0.18
   0   1 -11    1.72    0.14
   0  -1 -11    1.90    0.21
   0   1 -11    2.47    0.22
   0  -1  12    1.14    0.14
   0  -1 -12    1.16    0.11
   0   1  12    1.20    0.10
   0   1 -12    1.04    0.10
   0   1  12    1.18    0.11
   0  -1  12    1.12    0.16
   0   1  12    1.14    0.16
   0  -1 -12    1.11    0.07
   0  -1 -12    1.18    0.16
   0   1 -12    1.34    0.16
   0  -1  13    0.67    0.12
   0   1  13    0.58    0.08
   0   1  13    0.59    0.08
   0   1 -13    0.44    0.07
   0  -1 -13    0.52    0.05
   0  -1  13    0.63    0.13
   0   1  13    0.57    0.12
   0  -1 -13    0.58    0.13
   0   1 -13    0.57    0.12
   0  -1  14    0.17    0.08
   0   1  14    0.12    0.04
   0   1  14    0.09    0.04
   0   1  14    0.17    0.10
   0  -1 -14    0.06    0.02
   0  -1  14    0.05    0.06
   0   1 -14    0.14    0.09
   0  -1 -14    0.21    0.10
   0  -1  15    0.12    0.07
   0   1  15    0.12    0.04
   0   1  15    0.18    0.05
   0  -1  15    0.16    0.09
   0  -1 -15    0.10    0.03
   0   1  15    0.09    0.07
   0  -1 -15    0.13    0.09
   0   1 -15    0.31    0.11
   0  -1  16    0.78    0.18
   0   1  16    0.40    0.10
   0  -1  16    1.31    0.22
   0   1  16    0.88    0.24
   0  -1 -16    0.22    0.06
   0  -1 -16    0.83    0.22
   0   1 -16    1.48    0.23
   0  -1  17   14.18    0.54
   0   1  17   13.07    0.41
   0   1  17   14.18    0.61
   0  -1  17   13.14    0.58
   0  -1 -17   12.78    0.26
   0   1 -17   14.61    0.60
   0  -1 -17   13.15    0.59
   0  -1  18    0.44    0.13
   0   1  18    0.22    0.08
   0   1  18    0.36    0.14
   0  -1 -18    0.06    0.03
   0  -1  18    0.53    0.16
   0   1 -18    0.40    0.14
   0  -1 -18    0.33    0.15
   0  -1  19    2.62    0.25
   0   1  19    2.85    0.20
   0  -1  19    2.98    0.30
   0   1  19    2.90    0.30
   0   1 -19    2.90    0.22
   0  -1 -19    3.00    0.30
   0   1 -19    3.24    0.31
   0  -1  20    0.29    0.13
   0   1  20    0.08    0.06
   0  -1  20    0.22    0.13
   0   1  20    0.24    0.13
   0  -1 -20    0.11    0.09
   0   1 -20    0.11    0.07
   0   1 -20    0.17    0.11
   0   1  21    0.92    0.16
   0  -1  21    0.90    0.16
   0   1  21    0.78    0.12
   0  -1  21    0.81    0.17
   0   1  21    1.13    0.21
   0  -1 -21    1.11    0.21
   0   1 -21    0.76    0.17
   0   1 -21    1.03    0.14
   0   1  22    0.07    0.07
   0  -1  22    0.25    0.12
   0   1  22    0.03    0.10
   0  -1  22    0.04    0.09
   0   1 -22    0.04    0.09
   0   1 -22    0.16    0.08
   0  -1 -22    0.21    0.12
   0   1  23    0.97    0.17
   0  -1  23    1.17    0.20
   0   1  23    0.38    0.15
   0  -1  23    1.10    0.21
   0   1 -23    0.99    0.15
   0  -1 -23    0.90    0.20
   0   1 -23    0.78    0.18
   0  -1  24    0.39    0.13
   0   1  24    0.31    0.11
   0   1  24    0.37    0.17
   0  -1  24    0.11    0.11
   0   1 -24    0.46    0.15
   0  -1  25    0.28    0.13
   0   1  25    0.23    0.09
   0   1  25    0.36    0.16
   0  -1  25    0.40    0.15
   0  -1 -25    0.55    0.18
   0   1 -25    0.38    0.15
   0  -1  26    0.85    0.18
   0   1  26    1.12    0.20
   0  -1  26    1.16    0.23
   0   1  26    0.74    0.20
   0   1 -26    1.16    0.23
   0  -1 -26    1.28    0.24
   0   1  27    0.11    0.09
   0  -1  27    0.00    0.07
   0  -1  27    0.20    0.14
   0   1  27    0.04    0.09
   0   1 -27   -0.03    0.11
   0  -1 -27    0.21    0.14
   0  -1  28    0.01    0.07
   0   1  28    0.05    0.06
   0   1  28    0.04    0.12
   0  -1  28   -0.07    0.11
   0  -1 -28    0.09    0.13
   0   1 -28    0.16    0.14
   0  -1  29    0.27    0.13
   0   1 -29    0.31    0.17
   0   1  29    0.06    0.12
   0  -1  29    0.08    0.10
   0  -1 -29    0.15    0.13
   0   1 -30    0.38    0.17
   0   1  30    0.22    0.14
   0  -1  30    0.55    0.18
   0  -1 -30    0.28    0.18
   0   1 -31    1.04    0.26
   0  -1  31    1.24    0.28
   0   1  31    0.80    0.24
   0  -1 -31    1.15    0.27
   0   1 -32    0.04    0.12
   0   1  32   -0.01    0.11
   0  -1  32   -0.15    0.13
   0   1 -33   -0.17    0.14
   0  -2   0  342.46    1.45
   0  -2   0  326.46    1.39
   0  -2   0  339.05    1.35
   0   2   0  327.75    1.39
   0   2   0  338.03    1.44
   0  -2   0  320.41    1.34
   0   2   0  326.30    1.35
   0  -2  -1    1.76    0.11
   0   2  -1    1.92    0.11
   0   2   1    1.66    0.11
   0   2   1    1.72    0.11
   0   2  -1    1.82    0.11
   0  -2  -1    1.77    0.11
   0   2   1    1.90    0.11
   0  -2   1    1.81    0.11
   0  -2   1    1.67    0.11
   0  -2   1    1.75    0.11
   0   2  -1    2.28    0.12
   0  -2   2    5.72    0.20
   0  -2  -2    5.83    0.20
   0  -2   2    5.61    0.20
   0   2   2    5.51    0.20
   0   2  -2    5.33    0.19
   0   2  -2    5.85    0.20
   0   2   2    5.57    0.20
   0  -2  -2    5.45    0.19
   0  -2   2    5.53    0.19
   0   2  -2    6.12    0.20
   0  -2   2    5.37    0.16
   0   2  -2    6.06    0.17
   0  -2   2    5.44    0.14
   0  -2   2    5.97    0.21
   0   2  -2    5.50    0.18
   0  -2   3   20.88    0.40
   0   2   3   20.89    0.40
   0  -2   3   21.47    0.40
   0  -2  -3   20.93    0.39
   0   2  -3   20.67    0.39
   0   2  -3   20.88    0.40
   0  -2  -3   20.16    0.39
   0   2   3   20.81    0.40
   0   2  -3   21.74    0.39
   0   2  -3   22.04    0.35
   0  -2   3   22.38    0.40
   0  -2   3   21.32    0.34
   0   2   3   21.44    0.37
   0   2  -3   21.02    0.30
   0   2  -3   19.98    0.39
   0   2  -3   20.88    0.37
   0  -2   3   20.29    0.30
   0  -2   3   22.66    0.41
   0  -2   4   28.27    0.48
   0  -2  -4   28.31    0.49
   0   2  -4   29.03    0.50
   0   2  -4   27.97    0.49
   0   2   4   28.36    0.48
   0   2   4   29.26    0.49
   0  -2  -4   28.78    0.49
   0   2  -4   29.43    0.49
   0  -2   4   29.09    0.43
   0  -2   4   27.64    0.47
   0   2  -4   26.82    0.41
   0   2  -4   27.74    0.47
   0  -2   4   29.49    0.48
   0   2  -4   28.94    0.39
   0  -2  -4   28.37    0.45
   0   2   4   28.56    0.46
   0   2  -4   27.89    0.48
   0  -2   4   30.33    0.49
   0  -2   4   27.89    0.39
   0   2  -5   23.07    0.47
   0  -2   5   22.50    0.45
   0   2  -5   22.83    0.46
   0  -2  -5   22.89    0.47
   0   2   5   23.02    0.44
   0   2   5   22.97    0.46
   0   2  -5   25.30    0.48
   0  -2   5   22.52    0.41
   0   2  -5   23.68    0.41
   0  -2   5   22.44    0.45
   0  -2   5   23.71    0.45
   0  -2   5   24.25    0.47
   0  -2  -5   23.09    0.44
   0   2  -5   22.14    0.45
   0  -2   5   21.98    0.37
   0   2  -5   21.76    0.44
   0   2  -5   22.51    0.38
   0   2   5   23.05    0.44
   0   2  -6    0.59    0.08
   0   2  -6    0.63    0.09
   0  -2   6    0.61    0.09
   0   2   6    0.58    0.08
   0  -2  -6    0.56    0.09
   0   2   6    0.54    0.07
   0   2  -6    0.62    0.05
   0  -2   6    0.62    0.09
   0   2  -6    0.65    0.08
   0  -2   6    0.55    0.09
   0  -2  -6    0.50    0.08
   0  -2  -6    0.50    0.08
   0   2   6    0.62    0.09
   0   2  -6    0.41    0.09
   0   2  -6    0.53    0.09
   0  -2   6    0.58    0.07
   0  -2   7    1.53    0.14
   0   2   7    1.41    0.12
   0   2   7    1.27    0.11
   0   2  -7    1.40    0.06
   0  -2   7    1.21    0.12
   0   2  -7    1.59    0.13
   0  -2   7    1.17    0.13
   0  -2   7    1.22    0.11
   0   2   7    1.28    0.13
   0   2  -7    1.16    0.11
   0   2  -7    1.43    0.14
   0  -2  -7    1.48    0.14
   0   2  -7    1.22    0.11
   0  -2   8    3.79    0.21
   0   2   8    3.77    0.19
   0   2   8    3.40    0.18
   0  -2   8    3.77    0.21
   0   2  -8    3.57    0.22
   0  -2   8    3.38    0.19
   0   2  -8    3.01    0.19
   0   2  -8    3.69    0.20
   0  -2  -8    3.85    0.23
   0   2   8    3.71    0.21
   0  -2   9    2.33    0.18
   0   2   9    2.10    0.14
   0  -2   9    2.34    0.18
   0   2  -9    2.20    0.19
   0   2  -9    2.29    0.17
   0   2  -9    2.17    0.16
   0  -2  -9    2.13    0.19
   0   2   9    2.18    0.18
   0  -2  10    5.01    0.27
   0   2  10    4.54    0.21
   0   2 -10    4.71    0.22
   0  -2  10    4.70    0.26
   0   2 -10    4.94    0.29
   0   2 -10    4.81    0.26
   0   2 -10    4.68    0.24
   0   2  10    4.75    0.27
   0  -2 -10    4.60    0.28
   0  -2  11    4.74    0.27
   0   2  11    4.83    0.23
   0  -2  11    5.20    0.28
   0   2 -11    5.33    0.32
   0   2 -11    4.64    0.26
   0   2 -11    4.69    0.25
   0   2  11    4.55    0.27
   0  -2 -11    4.97    0.30
   0  -2  12    5.62    0.31
   0   2  12    5.13    0.24
   0  -2  12    5.51    0.31
   0   2 -12    5.23    0.30
   0  -2 -12    5.97    0.34
   0   2 -12    5.44    0.27
   0  -2  13    0.36    0.11
   0   2  13    0.33    0.06
   0   2  13    0.66    0.16
   0  -2  13    0.62    0.14
   0   2 -13    0.59    0.13
   0  -2 -13    0.44    0.13
   0   2 -13    0.48    0.10
   0  -2  14    3.24    0.25
   0   2  14    3.20    0.20
   0  -2  14    3.41    0.27
   0   2  14    3.19    0.28
   0   2 -14    3.23    0.25
   0   2 -14    3.26    0.22
   0  -2 -14    2.96    0.27
   0  -2  15    0.50    0.18
   0   2  15    0.25    0.07
   0   2  15    0.99    0.19
   0  -2  15    0.81    0.17
   0   2 -15    0.35    0.15
   0   2 -15    0.69    0.15
   0  -2 -15    0.45    0.16
   0  -2  16   12.52    0.52
   0   2  16   11.99    0.41
   0   2  16   12.99    0.58
   0  -2  16   11.99    0.53
   0  -2 -16   13.33    0.58
   0   2 -16   12.64    0.53
   0   2 -16   12.05    0.45
   0  -2  17    2.85    0.26
   0   2  17    2.56    0.19
   0  -2  17    2.78    0.27
   0   2  17    2.49    0.28
   0   2 -17    2.88    0.23
   0  -2 -17    2.52    0.28
   0   2 -17    2.67    0.27
   0  -2  18    0.12    0.09
   0   2  18    0.02    0.04
   0  -2  18   -0.09    0.09
   0   2  18   -0.08    0.09
   0  -2 -18    0.04    0.10
   0   2 -18    0.07    0.09
   0   2 -18    0.08    0.06
   0  -2  19    1.17    0.18
   0   2  19    1.04    0.13
   0  -2  19    0.80    0.16
   0   2  19    1.12    0.21
   0  -2 -19    1.02    0.20
   0   2 -19    1.33    0.20
   0   2 -19    0.99    0.15
   0  -2  20    1.19    0.20
   0   2  20    1.03    0.14
   0   2  20    1.14    0.21
   0  -2  20    1.04    0.20
   0   2 -20    1.05    0.19
   0   2 -20    0.96    0.15
   0  -2 -20    1.24    0.22
   0  -2  21    3.01    0.29
   0   2  21    3.26    0.24
   0  -2  21    3.45    0.35
   0   2  21    2.98    0.33
   0   2 -21    3.08    0.26
   0   2 -21    2.93    0.31
   0  -2 -21    3.09    0.34
   0  -2  22    0.02    0.07
   0   2  22    0.07    0.06
   0   2  22    0.15    0.13
   0  -2  22   -0.08    0.11
   0   2 -22   -0.12    0.11
   0  -2 -22    0.01    0.10
   0   2 -22    0.01    0.05
   0  -2  23   -0.02    0.10
   0  -2  23    0.01    0.09
   0   2  23    0.11    0.13
   0   2 -23   -0.04    0.10
   0  -2 -23   -0.19    0.12
   0   2 -23    0.08    0.06
   0   2 -24   -0.07    0.12
   0  -2  24    0.03    0.09
   0   2  24    0.09    0.09
   0  -2  24   -0.03    0.08
   0   2  24    0.17    0.14
   0   2 -24    0.02    0.06
   0  -2 -24    0.10    0.10
   0  -2  25    0.38    0.12
   0   2 -25    0.26    0.12
   0   2  25    0.56    0.14
   0   2  25    0.35    0.17
   0  -2  25    0.32    0.13
   0  -2 -25    0.57    0.17
   0   2  26    0.10    0.07
   0  -2  26    0.23    0.11
   0   2 -26    0.19    0.12
   0   2  26    0.28    0.18
   0  -2  26    0.38    0.15
   0  -2 -26    0.46    0.17
   0  -2  27    1.38    0.23
   0   2  27    1.80    0.25
   0   2 -27    1.47    0.27
   0   2  27    1.56    0.29
   0  -2  27    1.54    0.29
   0  -2 -27    1.59    0.29
   0  -2  28    0.71    0.19
   0   2 -28    0.41    0.16
   0  -2  28    0.61    0.18
   0   2  28    0.52    0.19
   0  -2 -28    0.86    0.24
   0   2 -29    1.03    0.24
   0  -2  29    1.18    0.23
   0  -2  29    1.47    0.29
   0   2  29    1.30    0.29
   0  -2 -29    1.45    0.29
   0   2 -30    0.63    0.21
   0  -2  30    0.43    0.18
   0   2  30    0.63    0.22
   0  -2 -30    0.35    0.17
   0   2 -31    1.45    0.29
   0   2  31    0.87    0.23
   0  -2  31    1.20    0.27
   0  -2 -31    1.55    0.32
   0   2 -32    0.20    0.15
   0   2  32    0.10    0.12
   0  -2  32    0.33    0.17
   0   2 -33    0.57    0.21
   0   3   0    0.08    0.05
   0  -3   0    0.06    0.05
   0  -3   0    0.13    0.05
   0   3   0    0.09    0.06
   0   3   0   -0.01    0.06
   0  -3   0    0.00    0.06
   0  -3   0    0.02    0.05
   0  -3  -1    3.97    0.19
   0  -3   1    4.02    0.19
   0   3   1    4.03    0.19
   0  -3  -1    4.11    0.19
   0   3  -1    3.89    0.19
   0   3  -1    3.82    0.19
   0   3   1    3.95    0.19
   0  -3   1    3.76    0.20
   0   3   1    3.77    0.19
   0  -3  -1    3.63    0.19
   0  -3   1    3.78    0.19
   0   3  -1    4.38    0.20
   0   3   2    1.36    0.12
   0  -3  -2    1.22    0.11
   0  -3   2    1.27    0.12
   0   3   2    1.36    0.12
   0   3  -2    1.25    0.12
   0   3   2    1.42    0.13
   0  -3   2    1.26    0.12
   0  -3  -2    1.20    0.12
   0   3  -2    1.38    0.10
   0   3  -2    1.68    0.13
   0   3  -2    1.17    0.10
   0  -3   2    1.57    0.13
   0  -3   2    1.15    0.11
   0   3   3    8.01    0.28
   0  -3   3    7.61    0.28
   0   3  -3    8.09    0.29
   0   3   3    8.43    0.29
   0  -3   3    8.31    0.30
   0  -3  -3    8.18    0.29
   0   3  -3    8.61    0.26
   0   3  -3    8.55    0.25
   0  -3   3    7.69    0.28
   0   3  -3    8.70    0.29
   0   3  -3    7.98    0.27
   0  -3   3    7.77    0.21
   0   3  -4   15.19    0.41
   0  -3   4   15.46    0.42
   0   3  -4   14.77    0.33
   0  -3  -4   15.34    0.42
   0  -3   4   14.40    0.34
   0   3  -4   15.66    0.35
   0  -3   4   14.49    0.39
   0  -3   4   14.89    0.30
   0   3   4   15.13    0.38
   0   3  -4   14.86    0.38
   0   3  -5    0.34    0.05
   0  -3   5    0.36    0.06
   0   3  -5    0.38    0.09
   0  -3   5    0.42    0.09
   0   3  -5    0.43    0.06
   0  -3  -5    0.28    0.08
   0  -3   5    0.29    0.08
   0  -3   5    0.28    0.07
   0   3  -5    0.38    0.06
   0   3  -5    0.32    0.08
   0   3   5    0.48    0.08
   0   3  -5    0.36    0.09
   0   3  -6   32.45    0.65
   0  -3   6   33.60    0.65
   0   3  -6   32.61    0.45
   0  -3  -6   32.78    0.65
   0  -3   6   31.85    0.62
   0   3  -6   33.62    0.56
   0  -3   6   32.60    0.56
   0   3  -6   32.59    0.51
   0   3  -6   32.64    0.63
   0   3  -6   30.77    0.62
   0   3   6   32.08    0.60
   0  -3   6   32.01    0.50
   0   3  -7    8.91    0.36
   0  -3   7    8.28    0.34
   0   3   7    8.35    0.30
   0   3  -7    8.55    0.22
   0  -3  -7    8.69    0.35
   0  -3   7    8.73    0.31
   0  -3   7    8.66    0.34
   0  -3   7    7.87    0.27
   0   3   7    8.21    0.32
   0   3  -7    8.59    0.34
   0   3  -7    8.23    0.28
   0   3  -7    8.38    0.34
   0   3  -8    1.88    0.18
   0  -3   8    1.97    0.18
   0  -3  -8    1.85    0.18
   0   3   8    1.76    0.15
   0   3  -8    1.94    0.10
   0  -3   8    1.75    0.18
   0  -3   8    1.90    0.16
   0   3   8    1.93    0.17
   0  -3   8    1.95    0.14
   0   3  -8    1.77    0.17
   0   3  -8    1.53    0.16
   0   3  -8    1.79    0.14
   0  -3  -8    1.56    0.16
   0   3  -9    0.25    0.07
   0  -3   9    0.32    0.09
   0   3  -9    0.15    0.03
   0   3   9    0.19    0.07
   0  -3   9    0.18    0.06
   0  -3   9    0.10    0.08
   0   3  -9    0.13    0.07
   0   3  -9    0.19    0.09
   0  -3  -9    0.18    0.08
   0   3   9    0.20    0.08
   0   3 -10    0.18    0.06
   0  -3  10    0.14    0.07
   0   3  10    0.27    0.07
   0   3 -10    0.28    0.03
   0  -3  10    0.29    0.08
   0   3 -10    0.27    0.08
   0   3  10    0.29    0.08
   0   3 -10    0.15    0.09
   0  -3 -10    0.24    0.09
   0   3 -11    0.11    0.06
   0  -3  11    0.11    0.07
   0   3  11    0.03    0.04
   0  -3  11    0.19    0.08
   0   3  11    0.12    0.07
   0  -3 -11    0.05    0.08
   0   3 -11    0.05    0.07
   0   3 -11    0.09    0.06
   0  -3  12    2.03    0.20
   0   3  12    2.17    0.17
   0  -3  12    1.80    0.18
   0   3 -12    2.12    0.19
   0   3 -12    2.07    0.19
   0  -3 -12    1.94    0.21
   0   3 -12    2.13    0.23
   0   3  12    2.07    0.20
   0  -3  13    0.02    0.07
   0   3 -13   -0.03    0.06
   0   3  13    0.01    0.04
   0  -3  13   -0.01    0.06
   0   3 -13    0.13    0.08
   0  -3 -13    0.08    0.09
   0   3 -13    0.09    0.10
   0   3  13    0.07    0.08
   0  -3  14    3.88    0.29
   0   3  14    3.62    0.23
   0  -3  14    3.58    0.28
   0   3 -14    3.66    0.27
   0  -3 -14    4.12    0.32
   0   3 -14    3.72    0.26
   0   3  14    3.95    0.29
   0  -3  15    0.43    0.11
   0   3 -15    0.64    0.13
   0   3  15    0.50    0.09
   0  -3  15    0.45    0.12
   0  -3 -15    0.41    0.10
   0   3 -15    0.70    0.13
   0   3 -16    0.29    0.14
   0  -3  16    0.17    0.11
   0   3  16    0.07    0.05
   0   3  16    0.14    0.16
   0  -3  16    0.20    0.15
   0   3 -16    0.16    0.11
   0  -3 -16    0.25    0.17
   0  -3  17    9.45    0.48
   0   3  17    9.00    0.39
   0  -3  17    9.25    0.48
   0   3  17    9.14    0.52
   0   3 -17    8.85    0.46
   0   3 -17    9.31    0.44
   0  -3 -17    9.06    0.52
   0  -3  18    3.56    0.32
   0   3  18    2.51    0.21
   0  -3  18    3.45    0.32
   0   3  18    3.66    0.37
   0   3 -18    2.86    0.29
   0  -3 -18    2.82    0.31
   0   3 -18    3.44    0.28
   0  -3  19   10.49    0.54
   0   3  19   10.64    0.43
   0  -3  19   10.91    0.56
   0   3  19   10.22    0.58
   0  -3 -19   10.00    0.58
   0   3 -19   10.34    0.47
   0   3 -19    9.93    0.52
   0  -3  20    2.65    0.28
   0   3  20    2.89    0.23
   0   3  20    2.57    0.31
   0  -3  20    3.08    0.31
   0   3 -20    2.47    0.27
   0   3 -20    3.18    0.28
   0  -3 -20    2.62    0.30
   0  -3  21    0.10    0.09
   0   3 -21    0.27    0.11
   0   3  21    0.15    0.06
   0  -3  21    0.25    0.11
   0   3  21    0.29    0.14
   0  -3 -21   -0.02    0.11
   0   3 -21    0.19    0.09
   0  -3  22    0.28    0.14
   0   3 -22    0.01    0.09
   0   3  22    0.04    0.06
   0   3  22    0.03    0.12
   0  -3  22    0.12    0.10
   0  -3 -22    0.10    0.12
   0   3 -22    0.14    0.09
   0  -3  23    3.38    0.33
   0  -3  23    3.83    0.38
   0   3  23    3.17    0.37
   0   3 -23    3.53    0.30
   0  -3 -23    3.29    0.36
   0   3 -23    3.20    0.33
   0   3 -24    0.45    0.15
   0  -3  24    0.44    0.14
   0   3  24    0.40    0.17
   0  -3  24    0.29    0.13
   0  -3 -24    0.05    0.11
   0   3 -24    0.58    0.14
   0   3 -25    0.24    0.12
   0  -3  25    0.15    0.09
   0  -3  25   -0.01    0.10
   0   3  25    0.16    0.13
   0  -3 -25    0.20    0.13
   0   3 -26    0.18    0.17
   0  -3  26    0.13    0.07
   0  -3  26    0.21    0.13
   0   3  26    0.21    0.16
   0  -3 -26    0.38    0.17
   0   3 -27    0.52    0.18
   0  -3  27    0.23    0.10
   0   3  27    0.47    0.18
   0  -3  27    0.12    0.09
   0  -3 -27    0.62    0.19
   0   3 -28    0.19    0.11
   0  -3  28    0.63    0.19
   0   3  28    0.32    0.16
   0  -3  28    0.30    0.15
   0  -3 -28    0.30    0.17
   0   3 -29    1.01    0.24
   0  -3  29    1.06    0.23
   0  -3  29    1.11    0.26
   0   3  29    0.90    0.26
   0  -3 -29    1.08    0.26
   0  -3  30    0.71    0.20
   0   3 -30    0.63    0.23
   0   3  30    0.57    0.23
   0  -3  30    0.78    0.24
   0  -3 -30    0.93    0.28
   0  -3  31    8.89    0.71
   0   3  31    8.52    0.72
   0  -3 -31    9.35    0.75
   0   3 -31    8.08    0.66
   0   3 -32    0.81    0.24
   0  -3  32    0.84    0.25
   0   3 -33    0.59    0.20
   0  -4   0   53.70    0.83
   0  -4   0   50.59    0.75
   0   4   0   50.57    0.79
   0  -4   0   49.10    0.75
   0  -4   1   10.83    0.38
   0  -4   1   11.21    0.35
   0  -4  -1   11.44    0.36
   0   4  -1   11.72    0.38
   0   4   1   11.51    0.38
   0  -4   1   11.21    0.36
   0  -4  -1   11.51    0.37
   0   4  -2    9.63    0.35
   0  -4   2   10.02    0.37
   0   4   2   10.03    0.36
   0  -4  -2    9.73    0.35
   0  -4   2    9.42    0.34
   0  -4  -2    9.47    0.34
   0   4  -2    9.92    0.29
   0   4  -2    9.48    0.30
   0   4   3    8.68    0.34
   0   4  -3    8.29    0.33
   0  -4   3    8.75    0.35
   0  -4  -3    8.49    0.34
   0   4  -3    8.44    0.28
   0  -4   3    8.10    0.32
   0  -4   3    8.26    0.24
   0   4  -3    8.31    0.30
   0   4   4   13.42    0.43
   0   4  -4   13.53    0.43
   0  -4   4   13.45    0.44
   0  -4  -4   13.38    0.43
   0  -4   4   13.10    0.41
   0   4  -4   13.57    0.36
   0  -4   4   12.57    0.31
   0   4  -4   13.00    0.39
   0   4  -5   15.12    0.47
   0  -4   5   15.57    0.48
   0   4  -5   15.75    0.40
   0  -4  -5   15.25    0.48
   0   4  -5   14.74    0.39
   0  -4   5   14.84    0.38
   0  -4   5   16.76    0.48
   0  -4   5   14.19    0.34
   0   4   5   15.19    0.44
   0   4  -5   14.50    0.43
   0   4  -6    1.28    0.15
   0  -4   6    1.22    0.15
   0   4  -6    1.26    0.11
   0  -4  -6    1.25    0.16
   0  -4   6    1.27    0.15
   0  -4   6    1.31    0.12
   0  -4   6    1.34    0.11
   0   4  -6    1.50    0.16
   0   4   6    1.47    0.15
   0   4  -7    0.23    0.07
   0  -4   7    0.18    0.08
   0   4  -7    0.27    0.07
   0  -4  -7    0.19    0.08
   0   4  -7    0.26    0.06
   0  -4   7    0.24    0.08
   0  -4   7    0.35    0.08
   0  -4   7    0.25    0.05
   0   4  -7    0.23    0.08
   0   4   7    0.15    0.06
   0  -4   8   10.15    0.42
   0   4  -8   10.52    0.43
   0  -4  -8    9.82    0.42
   0   4  -8   10.23    0.29
   0  -4   8    9.50    0.36
   0  -4   8   10.26    0.42
   0   4   8   10.70    0.40
   0   4  -8   10.61    0.42
   0   4  -8   10.43    0.33
   0   4  -8   10.27    0.41
   0  -4   9    6.81    0.35
   0   4  -9    6.71    0.36
   0  -4  -9    7.18    0.37
   0   4   9    6.82    0.32
   0   4  -9    6.69    0.23
   0  -4   9    6.32    0.34
   0  -4   9    6.44    0.30
   0   4  -9    6.64    0.35
   0  -4  -9    6.98    0.36
   0   4   9    7.11    0.34
   0   4  -9    6.62    0.34
   0   4  -9    6.40    0.28
   0   4 -10   -0.01    0.05
   0  -4  10    0.21    0.11
   0   4 -10   -0.04    0.08
   0   4 -10    0.03    0.02
   0   4  10   -0.01    0.05
   0  -4 -10    0.07    0.07
   0  -4  10    0.01    0.05
   0  -4  10   -0.03    0.07
   0   4  10    0.00    0.02
   0   4  10   -0.08    0.07
   0   4 -10   -0.04    0.08
   0  -4 -10   -0.04    0.09
   0   4 -10    0.13    0.09
   0   4 -11   -0.03    0.05
   0  -4  11    0.00    0.07
   0   4 -11    0.10    0.07
   0   4 -11    0.00    0.02
   0   4  11    0.03    0.05
   0  -4  11   -0.01    0.06
   0  -4  11    0.09    0.06
   0   4 -11    0.04    0.07
   0   4 -11    0.09    0.09
   0  -4 -11    0.03    0.08
   0   4  11   -0.01    0.06
   0  -4  12    0.35    0.11
   0   4 -12    0.28    0.09
   0   4 -12    0.36    0.09
   0   4  12    0.37    0.09
   0   4 -12    0.31    0.04
   0  -4  12    0.25    0.09
   0   4  12    0.34    0.09
   0   4 -12    0.42    0.13
   0   4 -12    0.43    0.12
   0  -4 -12    0.24    0.09
   0   4 -13    4.23    0.34
   0  -4  13    4.53    0.32
   0   4 -13    4.07    0.11
   0   4  13    3.94    0.26
   0  -4  13    4.26    0.29
   0   4  13    4.05    0.30
   0   4 -13    4.69    0.35
   0   4 -13    4.20    0.28
   0   4 -13    4.48    0.30
   0  -4 -13    4.49    0.34
   0  -4  14    7.97    0.43
   0   4 -14    7.70    0.45
   0   4  14    7.09    0.35
   0  -4  14    7.78    0.40
   0   4 -14    7.55    0.44
   0   4 -14    7.22    0.37
   0   4 -14    7.26    0.39
   0  -4 -14    7.27    0.43
   0   4  14    7.10    0.40
   0   4 -15    0.03    0.06
   0  -4  15    0.07    0.09
   0   4  15    0.03    0.05
   0  -4  15    0.08    0.08
   0   4  15    0.10    0.08
   0  -4 -15    0.06    0.09
   0   4 -15   -0.01    0.07
   0  -4  16    5.21    0.37
   0   4  16    4.83    0.30
   0  -4  16    5.20    0.35
   0   4 -16    4.92    0.33
   0   4  16    5.08    0.36
   0  -4 -16    5.10    0.38
   0   4 -16    5.35    0.34
   0  -4  17    0.47    0.15
   0   4 -17    0.31    0.10
   0   4  17    0.25    0.08
   0  -4  17    0.28    0.11
   0  -4 -17    0.22    0.09
   0   4 -17    0.47    0.12
   0   4 -18   -0.06    0.08
   0  -4  18    0.01    0.08
   0   4  18    0.05    0.06
   0  -4  18   -0.07    0.08
   0   4  18   -0.17    0.14
   0  -4 -18    0.20    0.13
   0   4 -18    0.03    0.08
   0   4 -19    0.13    0.10
   0  -4  19    0.12    0.10
   0   4  19    0.01    0.04
   0   4  19    0.01    0.08
   0  -4  19   -0.13    0.12
   0   4 -19    0.01    0.08
   0  -4 -19   -0.11    0.12
   0  -4  20    0.20    0.12
   0   4 -20    0.14    0.09
   0   4  20    0.10    0.06
   0   4  20    0.24    0.12
   0  -4  20    0.19    0.11
   0   4 -20    0.21    0.11
   0  -4 -20    0.21    0.13
   0  -4  21    2.35    0.28
   0   4  21    2.34    0.22
   0  -4  21    2.24    0.28
   0   4  21    1.97    0.28
   0   4 -21    2.34    0.27
   0  -4 -21    2.18    0.30
   0   4 -21    2.16    0.25
   0   4 -22    0.72    0.16
   0  -4  22    0.89    0.19
   0   4  22    0.90    0.14
   0   4  22    0.59    0.17
   0  -4  22    1.08    0.21
   0  -4 -22    0.99    0.20
   0   4 -22    1.00    0.18
   0  -4  23    0.28    0.13
   0   4 -23   -0.09    0.09
   0   4  23   -0.01    0.09
   0  -4  23    0.03    0.09
   0   4 -23    0.03    0.06
   0  -4 -23   -0.08    0.11
   0  -4  24    0.17    0.11
   0   4 -24    0.19    0.11
   0  -4  24    0.21    0.12
   0   4  24    0.10    0.11
   0  -4 -24    0.26    0.13
   0   4 -24    0.30    0.12
   0  -4  25    0.06    0.09
   0   4 -25    0.02    0.08
   0   4  25    0.16    0.10
   0  -4  25    0.10    0.09
   0  -4 -25   -0.07    0.11
   0   4 -26    0.01    0.09
   0  -4  26    0.00    0.08
   0   4  26    0.19    0.14
   0  -4  26    0.10    0.08
   0  -4  27   -0.09    0.12
   0   4 -27    0.36    0.15
   0  -4  27    0.16    0.11
   0   4  27    0.39    0.15
   0  -4 -27    0.36    0.16
   0  -4  28    0.12    0.09
   0   4 -28    0.05    0.10
   0  -4  28    0.06    0.07
   0   4  28   -0.02    0.17
   0  -4 -28    0.29    0.17
   0  -4  29    0.17    0.10
   0   4 -29   -0.25    0.16
   0  -4  29    0.14    0.14
   0   4  29   -0.06    0.13
   0  -4 -29    0.32    0.16
   0   4 -30    1.25    0.26
   0  -4  30    1.10    0.24
   0  -4  30    1.12    0.25
   0   4  30    1.30    0.30
   0  -4 -30    1.70    0.35
   0   4 -31    0.09    0.09
   0   4  31    0.05    0.13
   0  -4  31    0.15    0.12
   0  -4 -31    0.35    0.20
   0   4 -32    0.05    0.09
   0  -4  32    0.25    0.15
   0  -5   0   -0.03    0.06
   0   5   0    0.05    0.06
   0  -5   0    0.08    0.07
   0  -5   0   -0.10    0.07
   0  -5   1    0.11    0.06
   0  -5  -1    0.13    0.06
   0  -5   1    0.13    0.07
   0   5   1    0.06    0.07
   0   5  -1    0.06    0.07
   0  -5  -1    0.19    0.07
   0   5  -1    0.15    0.05
   0  -5   1    0.09    0.06
   0  -5  -2   -0.01    0.06
   0  -5   2    0.04    0.06
   0  -5   2    0.02    0.07
   0   5  -2   -0.06    0.08
   0   5   2    0.03    0.06
   0  -5   2    0.00    0.06
   0  -5  -2    0.03    0.06
   0   5  -2   -0.03    0.06
   0  -5   3   11.39    0.45
   0   5  -3   11.53    0.43
   0   5   3   11.49    0.44
   0  -5  -3   11.10    0.42
   0  -5   3   10.92    0.41
   0  -5  -3   11.60    0.42
   0  -5   3   10.20    0.30
   0   5  -3   10.97    0.37
   0   5   4   52.68    0.93
   0  -5   4   51.13    0.95
   0   5  -4   50.60    0.92
   0  -5  -4   51.42    0.94
   0  -5   4   49.04    0.89
   0  -5   4   48.76    0.65
   0   5  -4   50.61    0.83
   0  -5  -5    0.70    0.13
   0  -5   5    0.62    0.08
   0  -5   5    0.52    0.12
   0   5  -5    0.81    0.13
   0   5   5    0.63    0.13
   0  -5   5    0.58    0.12
   0   5  -5    0.76    0.12
   0   5  -6   11.80    0.47
   0  -5   6   12.24    0.48
   0  -5  -6   11.54    0.47
   0  -5   6   11.83    0.45
   0  -5   6   11.35    0.33
   0   5   6   12.38    0.45
   0   5  -6   12.27    0.44
   0  -5   7    3.76    0.28
   0   5  -7    4.14    0.29
   0  -5  -7    4.10    0.29
   0  -5   7    4.00    0.27
   0  -5   7    3.87    0.23
   0   5  -7    4.18    0.27
   0   5   7    3.95    0.26
   0  -5   8    0.66    0.13
   0   5  -8    0.79    0.14
   0  -5  -8    0.58    0.12
   0  -5   8    0.50    0.10
   0  -5   8    0.65    0.10
   0   5   8    0.57    0.11
   0   5  -8    0.59    0.12
   0   5  -9    1.16    0.17
   0  -5   9    1.44    0.19
   0  -5  -9    1.30    0.17
   0  -5   9    1.50    0.16
   0  -5   9    1.20    0.16
   0   5   9    1.29    0.11
   0   5  -9    1.42    0.14
   0   5   9    1.30    0.16
   0   5  -9    1.26    0.17
   0  -5  10    2.73    0.25
   0   5 -10    2.52    0.25
   0   5  10    2.71    0.23
   0  -5 -10    2.77    0.26
   0   5  10    2.53    0.14
   0  -5  10    2.57    0.24
   0  -5  10    2.65    0.21
   0   5 -10    2.74    0.19
   0   5 -10    2.92    0.26
   0   5  10    2.41    0.22
   0  -5 -10    2.48    0.23
   0   5 -11    0.38    0.13
   0   5 -11    0.40    0.09
   0  -5  11    0.32    0.12
   0   5 -11    0.31    0.06
   0   5  11    0.30    0.09
   0  -5 -11    0.39    0.12
   0   5  11    0.36    0.05
   0  -5  11    0.50    0.11
   0  -5  11    0.22    0.10
   0   5 -11    0.54    0.14
   0  -5 -11    0.32    0.10
   0   5  11    0.29    0.09
   0   5 -12    0.22    0.08
   0   5 -12    0.17    0.09
   0  -5  12    0.40    0.12
   0   5  12    0.22    0.08
   0   5 -12    0.21    0.05
   0  -5  12    0.18    0.08
   0   5  12    0.21    0.04
   0  -5  12    0.24    0.10
   0   5 -12    0.35    0.13
   0   5  12    0.26    0.10
   0  -5 -12    0.33    0.10
   0   5 -13    3.35    0.31
   0  -5  13    2.91    0.27
   0   5  13    2.83    0.24
   0   5 -13    2.74    0.14
   0   5  13    3.14    0.10
   0  -5  13    2.89    0.25
   0  -5  13    3.43    0.31
   0   5  13    2.99    0.27
   0   5 -13    2.89    0.29
   0  -5 -13    3.08    0.29
   0   5 -13    3.09    0.24
   0   5 -14    6.17    0.42
   0  -5  14    6.67    0.42
   0   5 -14    5.70    0.18
   0   5  14    6.33    0.36
   0  -5  14    6.14    0.37
   0   5 -14    5.96    0.41
   0  -5 -14    6.45    0.43
   0   5 -14    6.15    0.34
   0   5  14    7.05    0.41
   0   5 -15   12.76    0.62
   0  -5  15   10.96    0.55
   0   5  15   11.10    0.48
   0  -5  15   10.59    0.50
   0   5 -15   11.02    0.48
   0  -5 -15   10.54    0.55
   0   5  15   11.04    0.53
   0   5 -16    0.31    0.10
   0   5 -16    0.25    0.10
   0  -5  16    0.44    0.13
   0   5  16    0.29    0.10
   0  -5  16    0.39    0.11
   0  -5 -16    0.54    0.16
   0   5  16    0.24    0.08
   0   5 -17   -0.14    0.13
   0  -5  17   -0.07    0.11
   0   5 -17   -0.07    0.07
   0   5  17   -0.01    0.07
   0  -5  17   -0.08    0.10
   0  -5 -17   -0.09    0.11
   0   5  17   -0.07    0.10
   0   5 -18    0.75    0.18
   0  -5  18    0.36    0.10
   0   5 -18    0.44    0.11
   0   5  18    0.50    0.12
   0  -5  18    0.48    0.12
   0  -5 -18    0.35    0.13
   0   5  18    0.57    0.14
   0   5 -19    0.18    0.09
   0  -5  19    0.14    0.10
   0   5 -19    0.06    0.08
   0   5  19    0.17    0.09
   0   5  19    0.00    0.11
   0  -5  19    0.13    0.07
   0  -5 -19    0.18    0.10
   0  -5  20   -0.01    0.08
   0   5 -20    0.01    0.11
   0   5 -20    0.01    0.06
   0   5  20    0.05    0.05
   0  -5  20    0.12    0.10
   0   5  20    0.04    0.11
   0  -5 -20   -0.07    0.13
   0   5 -21    0.09    0.12
   0  -5  21   -0.03    0.09
   0   5 -21    0.16    0.10
   0   5  21    0.17    0.09
   0   5  21    0.11    0.11
   0  -5  21    0.17    0.10
   0  -5 -21    0.16    0.08
   0  -5  22   -0.01    0.08
   0   5 -22   -0.07    0.10
   0   5 -22   -0.14    0.13
   0   5  22    0.05    0.06
   0   5  22   -0.05    0.10
   0  -5  22   -0.06    0.11
   0  -5 -22   -0.04    0.12
   0   5 -23    0.12    0.14
   0   5 -23    0.08    0.07
   0  -5  23    0.07    0.08
   0  -5  23   -0.06    0.11
   0   5  23    0.25    0.13
   0  -5 -23    0.02    0.10
   0   5 -24    1.76    0.30
   0  -5  24    1.66    0.26
   0   5 -24    1.37    0.23
   0   5  24    1.86    0.31
   0  -5  24    1.73    0.27
   0  -5 -24    1.86    0.30
   0  -5  25    2.18    0.30
   0   5 -25    2.08    0.33
   0   5 -25    1.52    0.25
   0   5  25    1.70    0.30
   0  -5  25    2.12    0.31
   0  -5 -25    2.23    0.33
   0  -5  26    0.06    0.09
   0   5 -26   -0.18    0.12
   0   5 -26   -0.08    0.13
   0  -5  26   -0.08    0.12
   0   5  26    0.01    0.11
   0  -5 -26   -0.13    0.16
   0   5 -27    0.20    0.15
   0   5 -27    0.00    0.07
   0  -5  27    0.17    0.12
   0  -5  27   -0.08    0.10
   0   5  27   -0.17    0.12
   0  -5 -27    0.04    0.12
   0   5 -28    0.06    0.10
   0  -5  28    0.64    0.20
   0   5 -28    0.27    0.16
   0   5  28    0.09    0.11
   0  -5  28    0.06    0.09
   0  -5 -28    0.57    0.23
   0  -5  29    0.00    0.08
   0   5 -29   -0.34    0.19
   0  -5  29    0.47    0.19
   0   5  29   -0.18    0.14
   0  -5 -29    0.51    0.19
   0  -5  30   -0.13    0.13
   0   5 -30    0.04    0.10
   0   5  30   -0.06    0.10
   0  -5  30    0.10    0.11
   0  -5 -30   -0.11    0.09
   0  -5  31    0.57    0.18
   0  -5  31    0.60    0.20
   0  -5  32    0.17    0.13
   0   6   0    2.21    0.21
   0  -6   0    2.56    0.22
   0  -6   0    2.87    0.25
   0  -6   0    2.89    0.23
   0   6   0    2.56    0.17
   0  -6   1   -0.02    0.06
   0  -6  -1   -0.01    0.06
   0   6   1   -0.02    0.08
   0   6  -1   -0.08    0.09
   0  -6   1   -0.03    0.08
   0  -6   1    0.01    0.06
   0   6  -1   -0.03    0.05
   0  -6  -1    0.02    0.06
   0  -6   2    0.62    0.10
   0  -6  -2    0.49    0.11
   0   6  -2    0.50    0.12
   0  -6   2    0.51    0.12
   0   6   2    0.67    0.12
   0   6  -2    0.53    0.09
   0  -6   2    0.39    0.09
   0  -6  -2    0.39    0.10
   0  -6  -3    0.94    0.14
   0  -6   3    1.12    0.14
   0   6   3    1.02    0.15
   0   6  -3    1.05    0.15
   0  -6   3    1.24    0.18
   0  -6   3    0.97    0.14
   0   6  -3    1.12    0.14
   0  -6  -3    1.13    0.16
   0  -6   4    2.42    0.25
   0   6  -4    2.01    0.21
   0   6   4    2.34    0.23
   0  -6  -4    2.23    0.21
   0  -6  -4    2.30    0.22
   0  -6   4    2.06    0.20
   0   6  -4    2.06    0.18
   0   6  -5    9.16    0.43
   0  -6   5    9.43    0.46
   0   6   5    9.14    0.43
   0  -6  -5    8.97    0.44
   0  -6   5    8.75    0.42
   0   6  -5    9.35    0.40
   0  -6  -6    0.83    0.16
   0   6  -6    0.88    0.16
   0  -6   6    0.78    0.15
   0   6  -6    0.73    0.13
   0  -6   6    0.48    0.10
   0   6   6    0.74    0.13
   0  -6   7    0.06    0.08
   0   6  -7    0.05    0.07
   0  -6  -7    0.05    0.08
   0  -6   7    0.12    0.09
   0   6   7    0.07    0.06
   0   6  -7    0.06    0.06
   0   6  -8    1.35    0.19
   0  -6   8    1.47    0.20
   0  -6  -8    1.37    0.19
   0  -6   8    1.46    0.18
   0   6   8    1.01    0.15
   0   6  -8    1.06    0.16
   0  -6   9    0.07    0.09
   0   6  -9    0.02    0.08
   0  -6  -9    0.09    0.08
   0  -6   9    0.11    0.08
   0   6   9    0.10    0.08
   0   6  -9    0.10    0.08
   0  -6  10    0.12    0.09
   0   6 -10    0.15    0.09
   0   6  10    0.02    0.06
   0  -6 -10    0.10    0.10
   0  -6  10    0.01    0.05
   0  -6  10    0.06    0.07
   0   6 -10    0.15    0.09
   0   6  10   -0.02    0.07
   0  -6 -10    0.07    0.07
   0   6 -11    0.00    0.08
   0  -6  11   -0.07    0.10
   0  -6 -11   -0.07    0.10
   0   6  11    0.00    0.06
   0  -6  11    0.01    0.06
   0  -6  11    0.01    0.07
   0   6  11   -0.01    0.02
   0   6 -11   -0.02    0.09
   0  -6 -11   -0.01    0.06
   0   6  11   -0.11    0.08
   0   6 -12   -0.02    0.11
   0   6 -12    0.04    0.04
   0  -6  12    0.12    0.10
   0   6  12    0.10    0.09
   0  -6 -12    0.37    0.14
   0  -6  12    0.09    0.08
   0  -6  12    0.10    0.07
   0   6  12    0.06    0.03
   0  -6 -12    0.21    0.11
   0   6  12    0.10    0.08
   0   6 -12    0.33    0.12
   0  -6  13    2.26    0.27
   0   6 -13    1.82    0.25
   0   6  13    2.01    0.22
   0  -6  13    1.88    0.25
   0  -6  13    1.91    0.21
   0  -6 -13    1.76    0.24
   0   6  13    1.64    0.20
   0   6 -13    2.00    0.19
   0   6 -13    1.40    0.22
   0  -6  14   17.77    0.73
   0   6 -14   18.14    0.75
   0   6  14   17.83    0.65
   0  -6  14   17.80    0.74
   0  -6  14   17.64    0.64
   0   6  14   17.71    0.68
   0   6 -14   17.71    0.57
   0  -6 -14   16.79    0.70
   0   6 -14   17.44    0.72
   0  -6  15    1.66    0.24
   0   6 -15    1.63    0.25
   0   6  15    1.68    0.21
   0  -6  15    1.42    0.20
   0   6 -15    1.61    0.19
   0   6 -15    1.71    0.25
   0   6  15    1.56    0.21
   0  -6 -15    1.33    0.22
   0   6 -16    0.64    0.15
   0  -6  16    0.77    0.18
   0   6 -16    0.94    0.15
   0   6  16    0.78    0.15
   0  -6  16    0.86    0.15
   0  -6 -16    0.97    0.19
   0   6  16    0.89    0.17
   0  -6  17   -0.05    0.09
   0   6 -17   -0.03    0.08
   0   6 -17   -0.01    0.10
   0   6  17    0.05    0.08
   0  -6  17    0.03    0.07
   0   6  17   -0.05    0.09
   0  -6 -17   -0.05    0.11
   0  -6  18    0.19    0.11
   0   6 -18    0.09    0.08
   0   6 -18    0.17    0.14
   0   6  18    0.05    0.07
   0  -6  18    0.00    0.08
   0   6  18    0.00    0.07
   0  -6 -18    0.07    0.10
   0  -6  19    0.06    0.09
   0   6 -19    0.09    0.11
   0   6 -19    0.02    0.06
   0   6  19    0.15    0.08
   0  -6  19    0.30    0.09
   0  -6 -19    0.27    0.13
   0   6  19    0.00    0.08
   0  -6  20    0.50    0.15
   0   6 -20    0.45    0.11
   0   6 -20    0.55    0.17
   0   6  20    0.50    0.12
   0   6  20    0.80    0.20
   0  -6  20    0.38    0.12
   0   6  20    0.38    0.14
   0  -6 -20    0.71    0.19
   0  -6  21    1.08    0.21
   0   6 -21    1.20    0.23
   0   6 -21    1.34    0.21
   0   6  21    1.02    0.17
   0   6  21    1.13    0.24
   0  -6  21    1.20    0.21
   0  -6 -21    1.09    0.24
   0   6 -22   -0.12    0.14
   0  -6  22    0.09    0.13
   0   6 -22    0.01    0.07
   0   6  22   -0.01    0.08
   0   6  22    0.15    0.13
   0  -6  22    0.02    0.07
   0  -6 -22   -0.17    0.13
   0   6 -23    0.53    0.14
   0   6 -23    0.74    0.20
   0  -6  23    0.74    0.19
   0  -6  23    0.62    0.18
   0   6  23    0.76    0.22
   0  -6 -23    0.90    0.22
   0   6 -24    0.44    0.16
   0   6 -24    0.60    0.16
   0  -6  24    0.52    0.18
   0  -6  24    0.22    0.10
   0   6  24    0.60    0.19
   0  -6 -24    0.35    0.17
   0   6 -25    0.19    0.15
   0   6 -25    0.21    0.12
   0  -6  25    0.03    0.08
   0   6  25    0.18    0.16
   0  -6  25    0.40    0.15
   0  -6 -25    0.29    0.16
   0  -6  26    0.36    0.14
   0   6 -26    0.21    0.15
   0  -6  26    0.25    0.12
   0   6  26    0.36    0.17
   0  -6 -26    0.19    0.13
   0   6 -27    0.43    0.17
   0  -6  27    0.47    0.19
   0   6  27    0.50    0.21
   0  -6  27    0.33    0.15
   0  -6 -27    0.41    0.16
   0  -6  28    0.44    0.16
   0   6 -28    0.66    0.21
   0   6  28    0.52    0.18
   0  -6  28    0.39    0.15
   0  -6 -28    1.04    0.26
   0  -6  29   -0.13    0.13
   0   6 -29    0.10    0.10
   0  -6  29    0.18    0.13
   0   6  29    0.27    0.16
   0  -6 -29    0.13    0.11
   0  -6  30    0.02    0.08
   0  -6  30   -0.08    0.07
   0  -6  31   -0.18    0.12
   0  -6  31   -0.27    0.16
   0  -7   0   -0.07    0.06
   0   7   0   -0.04    0.08
   0   7   0    0.00    0.05
   0  -7   0   -0.08    0.09
   0  -7   1    0.04    0.06
   0  -7  -1    0.05    0.08
   0   7  -1    0.08    0.08
   0   7   1    0.01    0.08
   0  -7   1   -0.01    0.08
   0   7  -1   -0.02    0.05
   0   7   1    0.09    0.04
   0  -7   1    0.10    0.08
   0  -7  -1   -0.01    0.07
   0  -7   2    0.15    0.08
   0  -7  -2    0.18    0.07
   0   7  -2    0.24    0.10
   0  -7   2    0.21    0.09
   0   7   2    0.30    0.11
   0  -7  -2    0.18    0.07
   0   7  -2    0.10    0.05
   0  -7   2    0.33    0.11
   0   7  -3    1.80    0.22
   0   7   3    1.75    0.21
   0  -7   3    1.70    0.22
   0  -7   3    1.50    0.17
   0  -7  -3    1.26    0.18
   0  -7   3    1.85    0.21
   0   7  -3    1.46    0.16
   0  -7  -3    1.70    0.20
   0  -7   4    6.05    0.34
   0   7  -4    5.92    0.38
   0   7   4    6.03    0.38
   0  -7   4    5.95    0.39
   0  -7  -4    5.97    0.38
   0  -7   4    5.89    0.37
   0  -7  -4    5.84    0.37
   0   7  -4    5.68    0.32
   0  -7   5    0.42    0.09
   0  -7  -5    0.31    0.11
   0  -7   5    0.39    0.12
   0   7   5    0.24    0.09
   0   7  -5    0.28    0.09
   0   7  -5    0.19    0.08
   0  -7   5    0.31    0.11
   0  -7  -5    0.45    0.12
   0  -7  -6    0.19    0.10
   0   7   6    0.19    0.07
   0   7  -6    0.24    0.10
   0  -7   6    0.14    0.10
   0   7   6    0.13    0.08
   0  -7   6    0.09    0.07
   0  -7  -6    0.20    0.09
   0   7  -6    0.15    0.07
   0   7  -7   -0.04    0.09
   0  -7   7   -0.16    0.12
   0  -7  -7   -0.09    0.11
   0  -7   7   -0.05    0.07
   0   7  -7    0.08    0.08
   0   7   7    0.07    0.07
   0   7  -8    0.92    0.16
   0  -7   8    0.70    0.17
   0  -7  -8    1.04    0.18
   0  -7   8    1.03    0.18
   0   7  -8    1.05    0.17
   0   7   8    1.21    0.18
   0   7  -9    2.42    0.27
   0  -7   9    2.34    0.27
   0  -7  -9    2.59    0.29
   0  -7   9    2.19    0.25
   0   7   9    2.38    0.24
   0   7  -9    2.30    0.25
   0   7 -10    0.80    0.18
   0  -7  10    0.89    0.18
   0  -7 -10    1.04    0.19
   0  -7  10    0.65    0.15
   0   7 -10    0.81    0.16
   0  -7 -10    1.05    0.17
   0   7  10    1.00    0.16
   0   7 -11   -0.01    0.08
   0  -7  11    0.00    0.09
   0   7  11    0.08    0.08
   0  -7 -11    0.00    0.08
   0  -7  11    0.06    0.09
   0  -7 -11   -0.07    0.10
   0   7  11   -0.17    0.10
   0   7 -11    0.03    0.09
   0  -7  12    0.50    0.15
   0   7 -12    0.32    0.12
   0   7  12    0.45    0.12
   0  -7 -12    0.55    0.16
   0  -7  12    0.50    0.15
   0   7 -12    0.40    0.14
   0   7  12    0.51    0.13
   0  -7 -12    0.36    0.12
   0  -7  13    0.62    0.15
   0   7 -13    0.64    0.17
   0   7  13    0.55    0.14
   0  -7  13    0.83    0.17
   0  -7  13    0.66    0.13
   0   7 -13    0.61    0.16
   0   7  13    0.81    0.16
   0  -7 -13    0.64    0.16
   0  -7  14    0.39    0.15
   0   7 -14    0.35    0.16
   0   7  14    0.22    0.11
   0  -7  14    0.61    0.17
   0  -7  14    0.15    0.06
   0  -7 -14    0.22    0.10
   0   7 -14    0.22    0.14
   0   7  14    0.34    0.13
   0  -7  15   13.29    0.67
   0   7 -15   13.61    0.69
   0   7  15   13.40    0.61
   0  -7  15   13.13    0.58
   0  -7  15   13.70    0.69
   0   7 -15   13.05    0.67
   0  -7 -15   13.68    0.67
   0   7  15   13.48    0.63
   0   7 -16   -0.16    0.12
   0   7 -16   -0.07    0.07
   0  -7  16    0.00    0.10
   0   7  16   -0.01    0.06
   0  -7  16   -0.01    0.06
   0   7  16    0.15    0.10
   0  -7 -16    0.07    0.10
   0   7 -17    0.89    0.14
   0   7 -17    0.93    0.21
   0  -7  17    0.94    0.21
   0   7  17    0.75    0.16
   0  -7  17    0.95    0.18
   0   7  17    0.90    0.18
   0  -7 -17    0.83    0.19
   0  -7  18    4.05    0.40
   0   7 -18    3.93    0.40
   0   7  18    3.89    0.34
   0  -7  18    4.59    0.37
   0   7  18    3.58    0.35
   0  -7 -18    3.41    0.36
   0   7 -18    3.81    0.31
   0  -7  19    0.12    0.09
   0   7 -19    0.26    0.16
   0   7 -19    0.25    0.10
   0   7  19    0.27    0.11
   0  -7  19    0.32    0.13
   0  -7 -19    0.40    0.17
   0   7  19    0.18    0.11
   0  -7  20    1.06    0.22
   0   7 -20    1.21    0.23
   0   7 -20    1.02    0.17
   0   7  20    1.21    0.20
   0  -7  20    1.22    0.20
   0   7  20    1.26    0.23
   0  -7 -20    0.97    0.22
   0  -7  21    0.26    0.13
   0   7 -21    0.10    0.13
   0   7  21    0.26    0.10
   0  -7  21    0.42    0.13
   0   7  21    0.21    0.14
   0   7  21    0.40    0.15
   0  -7 -21    0.26    0.12
   0   7 -22    0.30    0.15
   0  -7  22    0.32    0.12
   0   7  22    0.36    0.12
   0  -7  22    0.39    0.14
   0   7  22    0.24    0.13
   0  -7 -22    0.28    0.14
   0   7 -23   -0.05    0.12
   0  -7  23   -0.11    0.13
   0   7  23    0.23    0.15
   0  -7  23   -0.01    0.08
   0  -7 -23   -0.07    0.09
   0   7 -24    0.74    0.21
   0  -7  24    0.28    0.14
   0   7  24    0.32    0.16
   0  -7  24    0.55    0.17
   0  -7 -24    0.46    0.18
   0  -7  25    1.69    0.30
   0   7 -25    1.41    0.28
   0  -7  25    1.86    0.29
   0   7  25    1.56    0.31
   0  -7 -25    1.58    0.29
   0  -7  26    0.14    0.11
   0   7 -26    0.26    0.16
   0   7  26    0.31    0.16
   0  -7  26    0.27    0.14
   0  -7 -26    0.35    0.17
   0   7 -27    0.05    0.10
   0  -7  27    0.21    0.12
   0   7  27    0.02    0.11
   0  -7  27    0.16    0.11
   0  -7 -27    0.09    0.16
   0  -7  28    0.02    0.12
   0   7 -28   -0.07    0.14
   0  -7  28    0.22    0.13
   0   7  28    0.12    0.14
   0  -7 -28   -0.33    0.16
   0  -7  29    0.25    0.14
   0  -7  30   -0.13    0.14
   0  -8   0    0.13    0.07
   0   8   0    0.20    0.10
   0   8   0    0.26    0.07
   0  -8   0    0.08    0.08
   0  -8   1    0.63    0.13
   0  -8  -1    0.68    0.14
   0   8   1    0.39    0.12
   0   8  -1    0.60    0.14
   0   8  -1    0.55    0.10
   0   8   1    0.53    0.10
   0  -8   1    0.91    0.17
   0  -8  -1    0.44    0.12
   0   8   2    1.82    0.23
   0  -8   2    1.72    0.23
   0   8  -2    1.78    0.23
   0  -8   2    1.63    0.20
   0  -8  -2    1.86    0.22
   0  -8   2    1.97    0.24
   0   8  -2    2.07    0.19
   0   8   2    1.80    0.16
   0  -8  -2    1.71    0.21
   0  -8   3    0.48    0.12
   0  -8  -3    0.39    0.13
   0   8  -3    0.35    0.12
   0   8   3    0.35    0.12
   0  -8   3    0.41    0.12
   0  -8  -3    0.48    0.13
   0   8  -3    0.41    0.10
   0   8   3    0.38    0.07
   0  -8   3    0.50    0.13
   0  -8  -4    0.06    0.09
   0  -8   4    0.00    0.07
   0  -8   4    0.01    0.08
   0   8  -4   -0.01    0.09
   0   8   4   -0.05    0.09
   0   8   4    0.02    0.03
   0  -8  -4   -0.03    0.08
   0   8  -4    0.07    0.06
   0  -8   4   -0.04    0.09
   0  -8   5    8.49    0.43
   0  -8   5    7.91    0.49
   0   8   5    7.26    0.46
   0   8  -5    7.34    0.46
   0  -8  -5    7.76    0.47
   0  -8  -5    7.38    0.45
   0  -8   5    7.53    0.45
   0   8  -5    7.47    0.41
   0  -8  -6    0.02    0.10
   0  -8   6   -0.02    0.08
   0  -8   6   -0.05    0.10
   0   8   6   -0.16    0.12
   0   8  -6    0.06    0.08
   0  -8  -6    0.06    0.07
   0  -8   6   -0.03    0.09
   0   8   6   -0.01    0.08
   0   8  -6    0.02    0.07
   0   8  -7    0.52    0.13
   0  -8   7    0.52    0.14
   0  -8  -7    0.73    0.17
   0  -8   7    0.63    0.12
   0  -8   7    0.59    0.15
   0   8   7    0.58    0.14
   0   8  -7    0.52    0.12
   0  -8  -7    0.44    0.12
   0  -8   8   -0.03    0.10
   0   8  -8    0.00    0.10
   0  -8  -8    0.06    0.09
   0  -8   8    0.09    0.08
   0   8   8    0.00    0.08
   0   8  -8    0.09    0.09
   0   8  -9    1.26    0.21
   0  -8   9    1.15    0.20
   0  -8  -9    1.38    0.23
   0  -8   9    1.43    0.21
   0   8   9    1.57    0.21
   0   8  -9    1.26    0.20
   0   8 -10    0.11    0.09
   0  -8  10   -0.11    0.12
   0  -8 -10    0.00    0.10
   0  -8  10    0.08    0.10
   0  -8 -10   -0.05    0.07
   0   8 -10    0.08    0.10
   0   8  10    0.07    0.09
   0  -8  11   -0.04    0.10
   0   8 -11   -0.07    0.09
   0  -8 -11    0.11    0.11
   0   8  11    0.10    0.10
   0  -8  11    0.06    0.09
   0   8  11   -0.19    0.12
   0   8 -11    0.16    0.10
   0  -8 -11   -0.03    0.07
   0   8 -12    0.56    0.16
   0  -8  12    0.78    0.20
   0   8  12    0.46    0.12
   0  -8 -12    0.75    0.20
   0  -8  12    0.56    0.15
   0  -8 -12    0.58    0.14
   0   8 -12    0.52    0.15
   0   8  12    0.69    0.16
   0   8 -13    0.18    0.13
   0  -8  13    0.30    0.13
   0   8  13    0.22    0.12
   0  -8  13    0.21    0.09
   0   8 -13    0.23    0.12
   0   8  13    0.19    0.09
   0  -8 -13    0.23    0.12
   0   8 -14   -0.06    0.10
   0  -8  14    0.10    0.12
   0   8  14    0.01    0.08
   0  -8  14    0.04    0.12
   0   8 -14    0.12    0.12
   0   8  14    0.01    0.07
   0  -8 -14   -0.12    0.10
   0  -8  15    1.48    0.25
   0   8 -15    1.44    0.26
   0   8  15    1.48    0.23
   0  -8  15    1.21    0.23
   0   8  15    1.38    0.21
   0  -8 -15    1.44    0.23
   0  -8  16    0.65    0.17
   0   8 -16    0.86    0.18
   0   8  16    0.54    0.14
   0  -8  16    0.58    0.16
   0   8  16    0.65    0.16
   0  -8 -16    0.63    0.16
   0  -8  17   -0.17    0.13
   0   8 -17    0.12    0.11
   0   8  17    0.20    0.11
   0  -8  17    0.23    0.10
   0   8  17    0.28    0.13
   0  -8 -17    0.14    0.13
   0   8 -18    0.08    0.11
   0  -8  18    0.06    0.10
   0   8  18    0.21    0.12
   0  -8  18   -0.02    0.06
   0   8  18    0.13    0.09
   0  -8 -18    0.20    0.10
   0   8 -19    1.02    0.23
   0  -8  19    1.18    0.24
   0   8  19    0.98    0.20
   0  -8  19    1.27    0.21
   0   8  19    1.10    0.21
   0  -8 -19    1.00    0.22
   0   8 -20    0.21    0.14
   0  -8  20    0.07    0.08
   0   8  20    0.06    0.09
   0  -8  20    0.08    0.08
   0  -8 -20    0.23    0.13
   0   8  20   -0.03    0.08
   0  -8  21    0.65    0.18
   0   8 -21    0.45    0.17
   0   8  21    0.58    0.15
   0  -8  21    0.49    0.15
   0   8  21    0.56    0.17
   0  -8 -21    0.90    0.22
   0  -8  22    0.86    0.21
   0   8 -22    0.82    0.22
   0  -8  22    0.86    0.19
   0   8  22    0.72    0.20
   0   8  22    1.20    0.24
   0  -8 -22    0.71    0.22
   0   8 -23    0.17    0.12
   0  -8  23   -0.22    0.17
   0  -8  23   -0.03    0.08
   0   8  23   -0.08    0.13
   0  -8 -23    0.07    0.12
   0  -8  24    0.37    0.17
   0   8 -24    0.29    0.15
   0  -8  24    0.20    0.10
   0   8  24    0.45    0.18
   0  -8 -24    0.22    0.14
   0  -8  25    0.29    0.13
   0   8 -25    0.26    0.15
   0   8  25    0.17    0.11
   0  -8 -25    0.00    0.10
   0  -8  26    0.52    0.20
   0   8 -26    0.48    0.19
   0   8  26    0.72    0.23
   0  -8 -26    0.81    0.24
   0   8 -27    0.42    0.19
   0  -8  27    0.71    0.22
   0   8  27    0.43    0.19
   0  -8 -27    0.64    0.22
   0  -8  28   -0.17    0.15
   0  -9   0   -0.08    0.07
   0   9   0   -0.05    0.09
   0  -9   0    0.15    0.08
   0   9   0   -0.07    0.06
   0  -9   1    4.24    0.34
   0   9   1    4.13    0.36
   0   9  -1    3.75    0.34
   0  -9  -1    3.79    0.33
   0  -9  -1    3.89    0.34
   0  -9   1    3.37    0.32
   0   9  -1    3.64    0.26
   0   9   1    3.92    0.25
   0  -9   2    1.29    0.19
   0  -9  -2    1.35    0.20
   0   9   2    1.78    0.24
   0   9  -2    1.13    0.20
   0   9   2    1.82    0.17
   0  -9  -2    1.33    0.22
   0   9  -2    1.64    0.19
   0  -9   2    1.32    0.20
   0  -9   3    7.07    0.44
   0   9   3    6.97    0.47
   0   9  -3    7.06    0.47
   0  -9  -3    6.77    0.46
   0  -9   3    7.05    0.47
   0  -9  -3    7.13    0.46
   0   9  -3    6.60    0.37
   0   9   3    6.86    0.31
   0   9   4    8.91    0.53
   0  -9   4    9.13    0.57
   0  -9   4    9.38    0.49
   0   9  -4    9.14    0.54
   0  -9  -4    9.58    0.55
   0  -9   4    9.84    0.55
   0  -9  -4    9.45    0.53
   0   9   4    9.87    0.35
   0   9  -4    9.17    0.46
   0  -9  -5    0.82    0.18
   0  -9   5    0.79    0.15
   0   9  -5    0.83    0.18
   0  -9   5    0.93    0.20
   0   9   5    0.82    0.18
   0  -9   5    0.95    0.17
   0   9   5    0.84    0.10
   0   9  -5    0.98    0.16
   0  -9  -5    0.99    0.19
   0  -9  -6    0.42    0.13
   0  -9   6    0.64    0.13
   0   9  -6    0.38    0.14
   0   9   6    0.43    0.11
   0  -9   6    0.33    0.14
   0   9   6    0.60    0.15
   0   9  -6    0.68    0.14
   0  -9  -6    0.65    0.16
   0  -9   6    0.58    0.15
   0   9  -7    0.18    0.11
   0  -9   7    0.15    0.11
   0  -9  -7   -0.01    0.12
   0  -9   7    0.09    0.07
   0  -9   7   -0.01    0.08
   0   9   7    0.24    0.11
   0   9  -7    0.04    0.07
   0  -9  -7    0.10    0.09
   0  -9   8    1.51    0.26
   0   9  -8    1.30    0.21
   0  -9   8    1.44    0.19
   0  -9  -8    1.77    0.26
   0  -9   8    1.42    0.22
   0   9  -8    1.55    0.22
   0   9   8    1.31    0.21
   0  -9  -8    1.55    0.24
   0  -9   9    0.28    0.11
   0   9  -9    0.17    0.10
   0  -9   9    0.24    0.10
   0  -9  -9    0.10    0.09
   0  -9   9    0.14    0.07
   0   9   9    0.23    0.10
   0  -9  -9    0.20    0.08
   0  -9  -9    0.42    0.13
   0   9  -9    0.35    0.11
   0   9 -10    0.57    0.15
   0  -9  10    0.69    0.17
   0  -9 -10    0.65    0.17
   0  -9  10    0.86    0.15
   0  -9  10    0.77    0.18
   0   9 -10    0.81    0.17
   0  -9 -10    0.82    0.16
   0  -9 -10    1.32    0.22
   0   9  10    1.03    0.20
   0  -9  11    0.06    0.11
   0   9 -11    0.06    0.10
   0  -9  11    0.01    0.06
   0   9  11    0.13    0.10
   0  -9 -11   -0.12    0.13
   0  -9  11    0.00    0.09
   0   9 -11    0.09    0.07
   0   9  11    0.20    0.10
   0  -9 -11    0.07    0.10
   0  -9  12    0.04    0.10
   0   9 -12    0.14    0.10
   0  -9 -12    0.06    0.11
   0   9  12    0.03    0.08
   0  -9  12    0.06    0.09
   0   9 -12    0.00    0.09
   0   9  12    0.03    0.08
   0  -9 -12    0.02    0.08
   0  -9  13   -0.07    0.09
   0   9 -13    0.00    0.09
   0   9  13    0.10    0.08
   0  -9  13    0.02    0.10
   0   9 -13   -0.04    0.08
   0   9  13   -0.05    0.11
   0  -9 -13    0.09    0.11
   0  -9  14    0.26    0.14
   0   9 -14    0.02    0.08
   0   9  14    0.18    0.10
   0  -9  14    0.08    0.11
   0  -9 -14    0.04    0.08
   0   9  14    0.12    0.09
   0  -9  15    0.03    0.10
   0   9 -15   -0.01    0.10
   0   9  15    0.04    0.08
   0  -9  15    0.06    0.07
   0   9  15   -0.09    0.10
   0  -9 -15   -0.02    0.08
   0   9 -16    0.37    0.15
   0  -9  16    0.30    0.14
   0   9  16    0.11    0.10
   0  -9  16    0.12    0.11
   0   9  16    0.22    0.11
   0  -9 -16    0.23    0.14
   0  -9  17    1.13    0.24
   0   9 -17    1.02    0.22
   0   9  17    1.15    0.22
   0  -9  17    1.18    0.24
   0   9  17    1.33    0.23
   0  -9 -17    1.29    0.25
   0   9  18   -0.01    0.09
   0  -9  18    0.04    0.13
   0   9 -18    0.07    0.10
   0  -9 -18    0.10    0.11
   0   9  18    0.08    0.09
   0   9  19    1.19    0.22
   0  -9  19    1.31    0.27
   0   9 -19    1.54    0.29
   0   9  19    1.45    0.25
   0  -9 -19    1.31    0.26
   0   9  20    0.04    0.08
   0  -9  20    0.01    0.08
   0   9 -20    0.01    0.12
   0   9  20    0.00    0.08
   0  -9 -20   -0.09    0.09
   0   9  21    0.05    0.08
   0   9 -21    0.16    0.12
   0  -9  21    0.23    0.14
   0   9  21    0.06    0.07
   0  -9 -21    0.07    0.12
   0  -9  22    0.74    0.21
   0   9 -22    0.45    0.17
   0   9  22    0.35    0.16
   0   9  22    0.65    0.19
   0  -9 -22    0.60    0.19
   0   9 -23    0.19    0.12
   0  -9  23    0.50    0.20
   0   9  23    0.44    0.17
   0   9  23    0.44    0.16
   0  -9 -23    0.16    0.13
   0   9 -24    0.25    0.15
   0  -9  24   -0.01    0.14
   0   9  24    0.24    0.14
   0  -9 -24    0.40    0.17
   0   9 -25    0.01    0.11
   0  -9  25    0.06    0.11
   0   9  25    0.06    0.09
   0  -9 -25    0.13    0.11
   0  -9  26    0.37    0.17
   0 -10   0    0.42    0.15
   0  10   0    0.26    0.12
   0  10   0    0.43    0.10
   0 -10   0    0.26    0.12
   0 -10   1    0.65    0.16
   0 -10  -1    0.59    0.15
   0  10   1    0.74    0.19
   0  10  -1    0.66    0.17
   0 -10  -1    0.76    0.17
   0  10   1    0.64    0.11
   0 -10   1    0.51    0.14
   0  10  -1    0.48    0.11
   0 -10   2    0.08    0.10
   0 -10  -2    0.15    0.10
   0  10  -2    0.04    0.09
   0  10   2    0.09    0.09
   0 -10  -2    0.10    0.09
   0 -10   2    0.07    0.08
   0  10   2    0.07    0.05
   0  10  -2    0.10    0.06
   0 -10   3   -0.06    0.08
   0 -10  -3    0.11    0.10
   0  10   3   -0.16    0.15
   0  10  -3    0.05    0.09
   0 -10   3   -0.04    0.09
   0  10  -3    0.02    0.05
   0 -10  -3    0.02    0.09
   0 -10   4    0.06    0.07
   0 -10  -4   -0.02    0.09
   0  10  -4   -0.01    0.08
   0  10   4   -0.02    0.10
   0 -10   4   -0.07    0.09
   0  10  -4   -0.04    0.06
   0 -10  -4   -0.02    0.09
   0 -10  -5   -0.15    0.11
   0 -10   5    0.06    0.08
   0 -10   5    0.12    0.12
   0  10   5   -0.04    0.11
   0  10  -5    0.28    0.13
   0 -10  -5   -0.07    0.11
   0 -10   5    0.16    0.10
   0  10  -5   -0.03    0.07
   0 -10   6    4.41    0.36
   0  10  -6    4.51    0.41
   0 -10   6    3.60    0.38
   0 -10  -6    3.87    0.38
   0 -10   6    4.02    0.38
   0 -10  -6    4.27    0.40
   0  10  -6    4.11    0.34
   0  10   6    4.20    0.37
   0 -10   7    0.53    0.16
   0  10  -7    0.57    0.15
   0 -10  -7    0.50    0.15
   0 -10   7    0.63    0.14
   0 -10   7    0.71    0.16
   0  10   7    0.51    0.14
   0 -10  -7    0.71    0.17
   0  10  -7    0.44    0.12
   0 -10   8    0.24    0.12
   0  10  -8    0.21    0.11
   0 -10   8    0.41    0.11
   0 -10  -8    0.43    0.14
   0 -10   8    0.31    0.13
   0 -10  -8    0.20    0.10
   0  10   8    0.24    0.12
   0  10  -8    0.32    0.12
   0 -10  -8    0.53    0.17
   0 -10   9    0.09    0.12
   0  10  -9    0.15    0.09
   0 -10   9    0.21    0.10
   0 -10  -9    0.11    0.10
   0 -10   9    0.10    0.08
   0 -10  -9    0.04    0.07
   0  10   9   -0.11    0.10
   0  10  -9    0.11    0.08
   0 -10  -9    0.15    0.11
   0 -10  10    0.22    0.13
   0  10 -10    0.32    0.13
   0 -10  10    0.32    0.11
   0 -10 -10    0.24    0.15
   0 -10  10    0.38    0.15
   0 -10 -10    0.37    0.13
   0 -10 -10    0.50    0.13
   0  10  10    0.29    0.12
   0  10 -10    0.27    0.11
   0  10 -11    0.40    0.15
   0 -10  11    0.40    0.16
   0 -10 -11    0.45    0.17
   0  10  11    0.47    0.16
   0 -10  11    0.56    0.13
   0 -10  11    0.48    0.16
   0 -10 -11    0.64    0.18
   0 -10 -11    0.48    0.14
   0  10 -11    0.52    0.15
   0  10  11    0.31    0.13
   0 -10  12   -0.05    0.12
   0  10 -12    0.06    0.10
   0 -10  12    0.00    0.07
   0 -10 -12   -0.06    0.11
   0  10  12   -0.04    0.08
   0 -10  12   -0.01    0.07
   0 -10 -12    0.09    0.09
   0  10  12   -0.03    0.08
   0  10 -12   -0.14    0.12
   0 -10 -12    0.13    0.11
   0 -10  13    0.07    0.11
   0  10 -13    0.05    0.11
   0  10  13   -0.08    0.11
   0 -10  13    0.16    0.12
   0 -10 -13   -0.17    0.13
   0  10  13    0.14    0.09
   0  10 -14    2.59    0.34
   0 -10  14    2.54    0.35
   0  10  14    2.30    0.30
   0 -10  14    2.24    0.32
   0 -10 -14    2.70    0.33
   0  10  14    2.20    0.30
   0 -10  15    0.23    0.16
   0  10 -15    0.26    0.14
   0  10  15    0.23    0.11
   0 -10  15   -0.12    0.12
   0  10  15   -0.10    0.10
   0 -10 -15    0.16    0.10
   0  10 -16    1.32    0.25
   0 -10  16    1.49    0.28
   0  10  16    1.08    0.22
   0 -10  16    1.45    0.27
   0  10  16    1.37    0.24
   0 -10 -16    1.21    0.24
   0 -10  17    1.49    0.28
   0  10 -17    1.44    0.28
   0  10  17    1.10    0.23
   0 -10  17    1.32    0.27
   0 -10 -17    1.34    0.26
   0  10  17    1.34    0.24
   0  10  18    0.62    0.17
   0 -10  18    0.69    0.22
   0  10 -18    0.38    0.14
   0 -10 -18    0.34    0.15
   0  10  18    0.73    0.19
   0  10  19    0.08    0.11
   0 -10  19    0.09    0.12
   0  10 -19    0.03    0.10
   0 -10 -19    0.00    0.11
   0  10  19   -0.02    0.07
   0  10  20    0.38    0.13
   0  10 -20    0.67    0.20
   0 -10  20    0.15    0.09
   0  10  20    0.38    0.15
   0 -10 -20    0.23    0.12
   0  10  21    3.06    0.37
   0  10 -21    3.71    0.46
   0 -10  21    3.69    0.46
   0 -10 -21    3.57    0.44
   0  10  21    3.29    0.40
   0  10 -22    0.58    0.20
   0 -10  22    0.85    0.23
   0  10  22    0.54    0.20
   0 -10 -22    0.39    0.17
   0  10  22    0.78    0.20
   0 -10  23    0.09    0.12
   0  10 -23   -0.18    0.13
   0  10  23    0.18    0.14
   0 -10 -23    0.04    0.10
   0 -10  24   -0.24    0.18
   0 -10 -24    0.01    0.11
   0 -11   0    0.05    0.09
   0  11   0    0.09    0.10
   0 -11   0    0.08    0.09
   0 -11   1   -0.05    0.10
   0 -11  -1    0.03    0.10
   0  11  -1    0.13    0.13
   0  11   1    0.01    0.09
   0 -11   1    0.08    0.09
   0 -11  -1    0.07    0.08
   0 -11  -2    0.14    0.14
   0 -11   2    0.11    0.09
   0  11   2    0.13    0.11
   0  11  -2    0.13    0.10
   0  11  -2    0.07    0.06
   0 -11  -2    0.12    0.11
   0 -11   2    0.13    0.10
   0 -11   3   -0.19    0.12
   0 -11  -3   -0.07    0.08
   0  11  -3   -0.07    0.10
   0  11   3   -0.16    0.12
   0 -11  -3   -0.04    0.07
   0  11  -3    0.11    0.09
   0 -11   3    0.03    0.08
   0 -11  -4    0.42    0.16
   0 -11   4    0.38    0.12
   0  11  -4    0.38    0.14
   0  11   4    0.38    0.12
   0 -11  -4    0.68    0.18
   0  11  -4    0.38    0.12
   0 -11   4    0.46    0.14
   0 -11  -5    0.07    0.10
   0 -11   5    0.23    0.10
   0  11   5    0.05    0.09
   0  11  -5    0.32    0.13
   0 -11   5    0.20    0.11
   0  11  -5    0.18    0.10
   0 -11  -5    0.10    0.11
   0 -11  -6    0.20    0.14
   0 -11   6    0.03    0.06
   0  11  -6    0.19    0.13
   0 -11   6    0.15    0.09
   0  11   6    0.15    0.11
   0  11  -6    0.05    0.08
   0 -11  -6    0.24    0.11
   0 -11   7    0.36    0.17
   0  11  -7    0.49    0.16
   0 -11  -7    0.34    0.15
   0 -11   7    0.28    0.12
   0 -11   7    0.42    0.16
   0  11   7    0.42    0.14
   0 -11  -7    0.25    0.10
   0  11  -7    0.38    0.12
   0 -11  -7    0.19    0.08
   0  11  -8    0.26    0.13
   0 -11   8    0.12    0.14
   0 -11   8    0.08    0.10
   0 -11  -8    0.25    0.13
   0 -11   8    0.23    0.11
   0  11  -8    0.19    0.10
   0  11   8    0.16    0.11
   0 -11  -8    0.24    0.12
   0 -11  -8    0.06    0.07
   0 -11   9    0.11    0.09
   0  11  -9    0.32    0.15
   0 -11  -9    0.13    0.13
   0 -11   9    0.28    0.10
   0 -11   9    0.05    0.08
   0  11  -9    0.05    0.09
   0 -11  -9    0.18    0.13
   0 -11  -9    0.13    0.10
   0  11   9    0.23    0.11
   0  11 -10    0.00    0.11
   0 -11  10   -0.03    0.08
   0 -11 -10    0.08    0.12
   0 -11  10    0.10    0.10
   0  11  10    0.19    0.14
   0 -11  10    0.06    0.10
   0 -11 -10    0.00    0.08
   0  11  10   -0.09    0.11
   0 -11 -10    0.06    0.12
   0  11 -11    1.24    0.24
   0 -11  11    1.16    0.24
   0  11  11    0.87    0.22
   0 -11 -11    1.43    0.28
   0 -11  11    1.08    0.23
   0 -11 -11    1.18    0.20
   0 -11 -11    1.05    0.23
   0  11  11    1.22    0.23
   0 -11  12    0.03    0.08
   0  11 -12   -0.09    0.09
   0 -11 -12   -0.05    0.13
   0  11  12    0.02    0.10
   0 -11  12    0.10    0.11
   0  11  12   -0.11    0.12
   0 -11 -12    0.06    0.14
   0 -11 -12    0.09    0.08
   0  11 -13    0.19    0.15
   0 -11  13   -0.05    0.13
   0  11  13    0.15    0.11
   0 -11  13    0.19    0.14
   0  11  13   -0.19    0.12
   0 -11 -13    0.02    0.08
   0 -11 -13   -0.03    0.10
   0  11 -14    0.26    0.15
   0 -11  14    0.28    0.15
   0  11  14    0.50    0.16
   0 -11  14    0.25    0.12
   0 -11 -14    0.38    0.15
   0 -11 -14    0.26    0.12
   0  11  14    0.29    0.14
   0  11 -15    0.17    0.10
   0 -11  15    0.38    0.18
   0  11  15   -0.02    0.09
   0 -11  15    0.04    0.12
   0 -11 -15   -0.02    0.08
   0 -11 -15    0.23    0.14
   0  11  15    0.09    0.07
   0 -11  16    0.41    0.17
   0  11 -16    0.46    0.20
   0  11  16    0.28    0.12
   0 -11  16    0.18    0.13
   0  11  16    0.10    0.09
   0 -11 -16    0.21    0.12
   0 -11 -16    0.43    0.17
   0  11 -17   -0.03    0.09
   0 -11  17    0.21    0.15
   0  11  17    0.16    0.13
   0 -11  17    0.39    0.18
   0 -11 -17    0.06    0.08
   0  11  17   -0.02    0.09
   0  11  18   -0.01    0.09
   0  11 -18    0.40    0.18
   0 -11  18    0.17    0.14
   0 -11 -18    0.14    0.12
   0  11  18    0.01    0.08
   0  11  19    0.05    0.10
   0  11 -19   -0.02    0.11
   0 -11  19   -0.14    0.15
   0  11  19    0.22    0.14
   0 -11 -19   -0.01    0.09
   0  11  20   -0.08    0.10
   0 -11  20   -0.05    0.12
   0 -11 -20   -0.04    0.09
   0  11  20   -0.30    0.16
   0  11 -21    0.71    0.21
   0 -11  21    0.90    0.27
   0 -11 -21    0.35    0.15
   0  11  22    0.39    0.18
   0 -11 -22    0.11    0.10
   0  12   0    3.76    0.41
   0 -12   0    3.86    0.40
   0 -12   0    4.64    0.45
   0 -12   1    1.58    0.26
   0 -12  -1    1.61    0.26
   0  12  -1    1.42    0.27
   0  12   1    1.00    0.23
   0 -12   1    1.79    0.28
   0 -12  -1    1.58    0.27
   0 -12  -2    0.55    0.16
   0 -12   2    0.62    0.16
   0  12  -2    0.43    0.14
   0  12   2    0.50    0.15
   0 -12  -2    0.90    0.22
   0 -12   2    0.46    0.13
   0 -12  -3    0.05    0.11
   0 -12   3    0.10    0.09
   0  12  -3   -0.06    0.13
   0  12   3    0.17    0.09
   0 -12   3    0.10    0.10
   0 -12  -3    0.05    0.10
   0 -12  -4    0.08    0.10
   0 -12   4    0.41    0.15
   0  12   4   -0.08    0.15
   0  12  -4   -0.08    0.14
   0 -12   4    0.05    0.09
   0 -12  -4   -0.09    0.15
   0 -12  -5    0.14    0.12
   0 -12   5   -0.12    0.11
   0  12  -5   -0.12    0.09
   0  12   5   -0.10    0.10
   0 -12   5   -0.17    0.13
   0 -12  -5   -0.17    0.11
   0  12   5   -0.06    0.10
   0  12  -6    1.31    0.26
   0 -12  -6    0.91    0.23
   0 -12   6    1.15    0.21
   0 -12   6    0.81    0.19
   0  12   6    0.83    0.20
   0 -12  -6    1.14    0.24
   0  12  -7    0.66    0.19
   0 -12  -7    0.82    0.22
   0 -12   7    0.80    0.18
   0 -12   7    0.83    0.21
   0 -12  -7    0.64    0.19
   0  12   7    0.38    0.14
   0  12  -8    1.05    0.22
   0 -12   8    0.83    0.18
   0 -12  -8    1.35    0.27
   0 -12   8    1.03    0.23
   0 -12  -8    1.11    0.25
   0  12   8    1.09    0.22
   0  12  -9    0.10    0.11
   0 -12  -9    0.12    0.11
   0 -12   9    0.07    0.09
   0  12   9    0.13    0.12
   0 -12  -9    0.00    0.09
   0 -12  10    2.33    0.36
   0  12 -10    1.93    0.31
   0  12  10    1.83    0.30
   0 -12 -10    2.29    0.35
   0 -12 -10    2.52    0.36
   0 -12  10    2.13    0.32
   0  12  10    1.91    0.28
   0  12 -11   -0.15    0.11
   0 -12  11   -0.02    0.12
   0 -12 -11   -0.23    0.18
   0  12  11    0.10    0.10
   0 -12  11    0.08    0.12
   0  12  11   -0.09    0.10
   0 -12 -11   -0.02    0.09
   0 -12  12    1.04    0.25
   0  12 -12    0.66    0.20
   0  12  12    0.84    0.22
   0 -12  12    0.88    0.21
   0  12  12    0.63    0.17
   0 -12 -12    0.87    0.23
   0 -12  13    0.18    0.15
   0  12 -13   -0.10    0.13
   0  12  13    0.06    0.09
   0 -12  13   -0.09    0.10
   0 -12 -13    0.00    0.07
   0  12  13   -0.14    0.10
   0 -12 -13    0.24    0.16
   0 -12  14    0.49    0.19
   0  12 -14    0.67    0.21
   0  12  14    0.13    0.10
   0 -12  14    0.16    0.11
   0 -12 -14    0.35    0.14
   0 -12 -14    0.59    0.19
   0  12  14    0.50    0.17
   0 -12  15    0.14    0.10
   0  12 -15    0.36    0.15
   0  12  15    0.37    0.17
   0 -12  15    0.17    0.10
   0 -12 -15    0.04    0.09
   0  12  15    0.04    0.07
   0 -12 -15   -0.04    0.09
   0 -12  16    0.64    0.22
   0  12 -16    0.59    0.18
   0  12  16    1.13    0.26
   0 -12  16    0.81    0.22
   0 -12 -16    0.75    0.20
   0 -12 -16    1.14    0.26
   0  12  16    0.89    0.22
   0  12 -17    1.49    0.30
   0 -12  17    1.74    0.33
   0  12  17    1.50    0.30
   0 -12  17    1.26    0.27
   0 -12 -17    1.35    0.27
   0 -12 -17    1.39    0.28
   0  12  18    0.54    0.19
   0 -12 -18    0.69    0.20
   0 -12 -18    0.66    0.20
   0  12  19    0.51    0.18
   0  12 -19    0.08    0.13
   0 -12 -19    0.26    0.13
   0 -12 -19    0.21    0.15
   0 -12 -20   -0.32    0.15
   0 -13   0   -0.28    0.14
   0  13   0   -0.22    0.14
   0 -13   0    0.00    0.09
   0 -13  -1    2.46    0.34
   0 -13   1    2.44    0.34
   0  13   1    2.07    0.32
   0  13  -1    2.37    0.35
   0 -13   1    2.53    0.35
   0 -13  -1    2.49    0.35
   0 -13  -2   -0.07    0.11
   0 -13   2   -0.14    0.10
   0  13   2   -0.15    0.13
   0  13  -2   -0.08    0.12
   0 -13  -2   -0.09    0.10
   0 -13   2   -0.11    0.10
   0 -13  -3    1.00    0.23
   0 -13   3    1.13    0.23
   0  13   3    1.42    0.28
   0  13  -3    0.79    0.20
   0 -13  -3    0.95    0.22
   0 -13   3    1.27    0.26
   0 -13   4    0.02    0.07
   0 -13  -4    0.03    0.09
   0  13  -4   -0.24    0.14
   0  13   4   -0.01    0.12
   0 -13   4   -0.23    0.16
   0  13   4   -0.03    0.09
   0 -13  -4   -0.04    0.12
   0  13  -5    0.15    0.10
   0 -13   5    0.43    0.16
   0 -13  -5    0.41    0.17
   0 -13   5    0.22    0.12
   0 -13  -5    0.12    0.09
   0  13   5    0.03    0.08
   0  13  -6    0.64    0.20
   0 -13  -6    0.80    0.21
   0 -13   6    0.42    0.15
   0 -13   6    0.58    0.19
   0  13   6    0.76    0.20
   0 -13  -6    0.67    0.18
   0  13  -7    0.08    0.13
   0 -13  -7   -0.11    0.10
   0 -13   7   -0.16    0.14
   0  13   7    0.02    0.08
   0 -13  -7    0.31    0.18
   0  13  -8    0.32    0.14
   0 -13  -8    0.40    0.16
   0 -13   8    0.36    0.16
   0  13   8    0.41    0.15
   0 -13  -8    0.41    0.16
   0  13  -9    0.46    0.17
   0  13   9    0.50    0.19
   0 -13  -9    0.61    0.19
   0 -13   9    0.27    0.12
   0 -13  -9    0.70    0.19
   0  13   9    0.52    0.16
   0  13 -10    1.37    0.28
   0  13  10    1.75    0.32
   0 -13 -10    2.17    0.36
   0 -13  10    1.99    0.33
   0 -13 -10    1.61    0.30
   0  13  10    1.57    0.28
   0  13 -11   -0.07    0.09
   0  13  11    0.10    0.10
   0 -13  11   -0.04    0.08
   0  13  11   -0.16    0.11
   0 -13 -11    0.07    0.13
   0  13 -12    0.33    0.16
   0  13  12    0.24    0.13
   0 -13  12    0.56    0.18
   0  13  12    0.35    0.13
   0 -13 -12    0.22    0.13
   0 -13  13    0.47    0.20
   0  13 -13    0.13    0.10
   0  13  13    0.07    0.14
   0 -13  13    0.17    0.12
   0 -13 -13    0.08    0.10
   0  13 -14   -0.06    0.09
   0  13  14   -0.03    0.11
   0 -13  14    0.23    0.15
   0 -13 -14    0.21    0.15
   0  13 -15    0.27    0.15
   0  13  15   -0.04    0.11
   0 -13  15   -0.13    0.12
   0 -13 -15    0.12    0.12
   0  13  16   -0.11    0.13
   0 -13  16    0.15    0.13
   0 -13 -16    0.15    0.13
   0  14   0   -0.05    0.11
   0 -14   0   -0.17    0.14
   0 -14   1    0.29    0.13
   0 -14  -1    0.34    0.14
   0  14   1    0.11    0.11
   0  14  -1    0.43    0.17
   0 -14   1    0.19    0.11
   0 -14  -1    0.30    0.15
   0 -14   2    0.04    0.09
   0  14  -2   -0.01    0.12
   0  14   2   -0.07    0.11
   0 -14  -2    0.03    0.10
   0 -14   2   -0.26    0.15
   0 -14  -3    0.55    0.19
   0 -14   3    0.55    0.16
   0  14   3    0.23    0.10
   0  14  -3    0.40    0.17
   0 -14   3    0.35    0.16
   0 -14  -3    0.87    0.23
   0  14   3    0.65    0.20
   0 -14  -4    0.07    0.10
   0  14  -4    0.16    0.12
   0  14   4    0.24    0.13
   0 -14  -4    0.05    0.12
   0 -14   4    0.09    0.09
   0  14  -5    0.28    0.15
   0 -14  -5   -0.02    0.10
   0 -14   5   -0.03    0.10
   0  14   5   -0.02    0.07
   0 -14  -5    0.03    0.09
   0  14  -6    0.16    0.12
   0 -14  -6    0.26    0.15
   0 -14   6    0.33    0.12
   0 -14  -6    0.42    0.16
   0  14   6    0.37    0.16
   0  14  -7    0.20    0.15
   0  14   7    0.22    0.17
   0 -14  -7   -0.13    0.11
   0 -14   7   -0.05    0.12
   0  14   7    0.01    0.08
   0 -14  -7    0.23    0.14
   0  14  -8    0.33    0.17
   0 -14  -8    0.51    0.21
   0 -14   8    0.45    0.16
   0 -14  -8    0.30    0.15
   0  14  -9    0.60    0.21
   0 -14   9    0.33    0.17
   0 -14  -9    0.35    0.17
   0  14 -10    0.62    0.23
   0 -14  10    0.40    0.17
   0 -14 -10    0.27    0.15
   0 -14  11    0.17    0.14
   0 -14 -11    0.03    0.11
   0 -14 -12    0.19    0.15
   0 -15   0    0.12    0.11
   0 -15   0   -0.29    0.15
   0 -15  -1   -0.07    0.10
   0 -15   1    0.02    0.08
   0 -15  -1    0.09    0.08
   0 -15   2    0.04    0.08
   0 -15  -2    0.05    0.11
   0 -15   3    0.02    0.08
   0 -15  -3    0.16    0.13
   1   0 -33    0.11    0.13
  -1   0  32    0.02    0.09
   1   0 -32    0.14    0.14
  -1   0  31    0.15    0.12
   1   0 -31    0.38    0.17
  -1   0  30   -0.04    0.12
   1   0 -30    0.20    0.12
  -1   0  29    2.71    0.38
   1   0 -29    2.90    0.39
  -1   0  28    0.00    0.10
   1   0 -28    0.46    0.17
  -1   0  27    0.03    0.11
   1   0 -27    0.13    0.10
  -1   0  26   -0.03    0.05
  -1   0  26    0.14    0.13
   1   0 -26   -0.04    0.10
  -1   0  25    0.12    0.10
  -1   0  25    0.12    0.14
   1   0 -25    0.01    0.08
  -1   0  24    0.03    0.06
  -1   0  24    0.06    0.08
   1   0 -24    0.03    0.09
  -1   0  23    1.88    0.22
  -1   0  23    1.85    0.27
   1   0 -23    2.39    0.30
  -1   0  22    0.19    0.09
  -1   0  22    0.23    0.14
   1   0 -22    0.12    0.11
  -1   0  21    2.39    0.23
  -1   0  21    2.03    0.28
   1   0 -21    2.06    0.27
  -1   0  20    0.25    0.10
  -1   0  20    0.19    0.14
   1   0 -20    0.15    0.11
  -1   0  19    3.30    0.26
  -1   0  19    3.20    0.32
   1   0 -19    3.44    0.32
  -1   0  18    0.20    0.09
  -1   0  18    0.18    0.05
   1   0 -18    0.06    0.04
  -1   0  18    0.17    0.14
  -1   0  17    0.08    0.05
  -1   0  17    0.11    0.04
   1   0 -17    0.00    0.02
  -1   0  17    0.03    0.08
   1   0 -17    0.05    0.08
  -1   0  16    0.04    0.06
  -1   0  16    0.07    0.03
   1   0 -16    0.02    0.02
  -1   0  16    0.15    0.12
   1   0 -16   -0.10    0.08
  -1   0  15    6.63    0.31
   1   0 -15    5.51    0.19
  -1   0  15    6.09    0.22
  -1   0  15    6.15    0.38
   1   0 -15    6.19    0.36
  -1   0  14    0.24    0.09
  -1   0  14    0.30    0.06
   1   0 -14    0.03    0.03
   1   0 -14    0.05    0.04
   1   0 -14    0.16    0.06
  -1   0  14    0.26    0.17
   1   0 -14    0.15    0.09
  -1   0  13    1.46    0.14
  -1   0  13    1.40    0.10
   1   0 -13    1.36    0.08
   1   0 -13    1.29    0.10
   1   0 -13    1.38    0.12
  -1   0  13    1.56    0.19
   1   0 -13    1.29    0.16
   1   0 -13    1.37    0.16
   1   0 -12    0.03    0.02
   1   0 -12   -0.03    0.03
  -1   0  12    0.11    0.05
  -1   0  12    0.00    0.03
   1   0 -12    0.09    0.06
   1   0 -12   -0.01    0.08
   1   0 -12    0.08    0.09
  -1   0  11   68.33    0.80
  -1   0  11   65.60    0.66
  -1   0  11   65.38    0.80
   1   0 -11   67.19    0.51
   1   0 -11   67.08    0.67
  -1   0  11   67.04    0.76
  -1   0  11   67.94    1.05
   1   0 -11   65.37    0.75
   1   0 -11   68.45    1.00
   1   0 -11   67.30    0.93
  -1   0  10    0.29    0.08
   1   0 -10    0.05    0.02
  -1   0  10    0.09    0.05
  -1   0  10    0.44    0.08
   1   0 -10   -0.02    0.04
   1   0 -10    0.26    0.08
  -1   0  10   -0.06    0.04
   1   0 -10    0.08    0.08
   1   0 -10    0.07    0.07
  -1   0   9    0.05    0.03
   1   0  -9    0.04    0.02
  -1   0   9    0.07    0.04
  -1   0   9    0.03    0.03
   1   0  -9    0.03    0.03
   1   0  -9    0.09    0.03
  -1   0   9    0.03    0.06
  -1   0   9    0.01    0.03
   1   0  -9    0.05    0.05
   1   0  -9    0.01    0.05
  -1   0   8    0.01    0.03
  -1   0   8    0.01    0.02
  -1   0   8   -0.02    0.03
   1   0  -8    0.05    0.04
  -1   0   8    0.16    0.08
   1   0  -8   -0.01    0.03
  -1   0   8    0.02    0.03
   1   0  -8    0.02    0.05
   1   0  -8   -0.02    0.05
  -1   0   7    0.07    0.04
  -1   0   7    0.07    0.03
  -1   0   7    0.04    0.03
   1   0  -7    0.10    0.04
  -1   0   7    0.02    0.04
  -1   0   7    0.02    0.06
   1   0  -7    0.08    0.04
   1   0  -7    0.05    0.05
  -1   0   6    0.03    0.03
  -1   0   6    0.06    0.03
  -1   0   6    0.06    0.03
   1   0  -6    0.02    0.03
   1   0  -6    0.12    0.05
  -1   0   6    0.08    0.06
  -1   0   6    0.03    0.03
   1   0  -6    0.03    0.03
   1   0  -6    0.06    0.04
   1   0  -6    0.01    0.05
  -1   0   5   30.02    0.30
  -1   0   5   28.89    0.33
   1   0  -5   29.06    0.37
  -1   0   5   29.46    0.37
   1   0  -5   30.21    0.34
  -1   0   5   29.40    0.40
   1   0  -5   30.65    0.41
   1   0  -5   30.99    0.47
  -1   0   5   29.33    0.47
   1   0  -5   31.74    0.49
  -1   0   5   30.26    0.48
   1   0  -5   29.69    0.48
   1   0  -4   -0.01    0.03
  -1   0   4    0.02    0.03
   1   0  -4   -0.01    0.02
  -1   0   4    0.00    0.03
  -1   0   4    0.01    0.04
   1   0  -4    0.01    0.03
   1   0  -4    0.04    0.03
   1   0  -4    0.02    0.03
   1   0  -4    0.02    0.02
  -1   0   4    0.06    0.04
   1   0  -3    7.93    0.18
  -1   0   3    7.82    0.18
  -1   0   3    7.66    0.20
  -1   0   3    7.84    0.19
   1   0  -3    8.10    0.21
   1   0  -3    7.93    0.19
   1   0  -3    7.80    0.19
  -1   0   3    7.82    0.20
   1   0  -3    7.73    0.20
   1   0  -2    0.12    0.03
  -1   0   2    0.18    0.04
   1   0  -2    0.15    0.03
   1   0  -2    0.15    0.03
  -1   0   2    0.20    0.03
  -1   0   2    0.09    0.03
  -1   0   2    0.15    0.03
   1   0  -2    0.19    0.04
   1   0  -2    0.06    0.03
  -1   0   2    0.13    0.03
   1   0  -1    8.80    0.15
  -1   0   1    8.59    0.15
   1   0  -1    9.19    0.19
   1   0  -1    9.35    0.19
   1   0  -1    9.63    0.18
  -1   0   1    9.17    0.16
   1   0   0    0.02    0.02
  -1   0   0    0.11    0.03
   1   0   0    0.06    0.02
  -1   0   0    0.01    0.02
   1   0   1  162.26    0.81
  -1   0  -1  169.77    0.81
  -1   0  -2    0.05    0.03
  -1   0  -2    0.07    0.03
   1   0   2    0.09    0.03
   1   0   3    9.35    0.23
  -1   0  -3    9.88    0.24
   1   0   3    9.51    0.24
  -1   0  -3    9.87    0.24
  -1   0  -4    0.00    0.03
   1   0   4    0.04    0.05
  -1   0  -4   -0.06    0.06
   1   0   4    0.03    0.04
  -1   0  -5   94.43    0.82
   1   0   5   93.11    0.80
  -1   0  -5   92.95    0.89
   1   0   5   93.31    0.88
  -1   0  -6    0.01    0.04
   1   0   6    0.03    0.04
   1   0   6    0.03    0.05
  -1   0  -6   -0.08    0.06
  -1   0  -7    0.55    0.08
   1   0   7    0.49    0.08
  -1   0  -7    0.43    0.04
  -1   0  -7    0.37    0.08
   1   0   8    0.01    0.04
  -1   0  -8    0.00    0.03
  -1   0  -8   -0.05    0.03
  -1   0  -8    0.01    0.06
   1   0   9    0.98    0.11
  -1   0  -9    0.78    0.12
  -1   0  -9    0.87    0.06
   1   0  10    0.09    0.06
  -1   0 -10   -0.07    0.07
   1   0  11    2.93    0.19
   1   0  11    3.14    0.23
  -1   0 -11    3.00    0.23
   1   0  12    1.03    0.19
  -1   0 -12    0.92    0.27
   1   0  13   42.09    0.49
   1   0  13   43.71    0.76
  -1   0 -13   42.14    0.59
   1   0  13   43.43    0.91
  -1   0 -13   43.20    0.94
   1   0  14    0.27    0.09
   1   0  14   -0.01    0.02
  -1   0 -14    0.00    0.02
   1   0  14    0.51    0.15
  -1   0 -14    0.63    0.19
  -1   0 -14    0.16    0.06
   1   0  15    2.94    0.13
   1   0  15    3.35    0.23
  -1   0 -15    2.99    0.16
   1   0  15    2.85    0.26
  -1   0 -15    3.05    0.28
  -1   0 -15    2.74    0.15
   1   0  16    0.01    0.06
   1   0  16   -0.04    0.02
   1   0  16    0.17    0.11
  -1   0 -16   -0.01    0.02
  -1   0 -16    0.04    0.09
  -1   0 -16    0.04    0.04
   1   0  17    0.78    0.12
   1   0  17    0.82    0.07
  -1   0 -17    0.77    0.09
   1   0  17    0.71    0.15
  -1   0 -17    0.72    0.15
  -1   0 -17    0.82    0.09
   1   0  18    0.08    0.06
   1   0  18    0.05    0.02
   1   0  18    0.08    0.10
  -1   0 -18    0.19    0.10
  -1   0 -18    0.07    0.05
   1   0  19    1.22    0.18
   1   0  19    1.17    0.15
   1   0  19    1.01    0.19
  -1   0 -19    1.45    0.22
  -1   0 -19    1.19    0.12
   1   0  20   -0.02    0.07
   1   0  20   -0.01    0.10
  -1   0 -20   -0.03    0.04
  -1   0 -20   -0.11    0.13
   1   0  21    0.03    0.08
   1   0  21   -0.07    0.11
  -1   0 -21    0.04    0.09
  -1   0 -21    0.04    0.03
   1   0  22    0.02    0.07
   1   0  22   -0.02    0.09
  -1   0 -22   -0.03    0.10
   1   0  23    0.18    0.11
   1   0  23   -0.07    0.09
  -1   0 -23   -0.15    0.11
   1   0  24   -0.09    0.08
   1   0  24    0.06    0.12
  -1   0 -24    0.10    0.12
   1   0  25    0.15    0.12
   1   0  25    0.08    0.08
  -1   0 -25   -0.10    0.13
   1   0  26   -0.04    0.07
   1   0  26    0.10    0.11
  -1   0 -26    0.07    0.09
   1   0  27    0.96    0.20
  -1   0 -27    0.74    0.21
   1   0  27    0.72    0.20
  -1   0 -28    0.28    0.16
   1   0  28    0.26    0.13
   1   0  28   -0.05    0.10
  -1   0 -29    2.68    0.38
   1   0  29    2.73    0.34
   1   0  29    2.65    0.38
   1   0  30    0.09    0.10
   1   0  30   -0.08    0.13
  -1   0 -31    0.22    0.13
   1   0  31   -0.09    0.11
  -1   0 -32    0.15    0.12
   1   0  32    0.04    0.09
   1   1 -33    0.05    0.08
   1  -1 -33    0.19    0.13
  -1  -1  32   -0.12    0.16
  -1   1  32    0.25    0.15
   1   1 -32    0.04    0.09
  -1   1  31    1.26    0.28
  -1  -1  31    1.46    0.31
   1   1 -31    1.60    0.30
   1  -1 -31    1.41    0.30
  -1   1  30    0.14    0.14
  -1  -1  30    0.23    0.14
   1  -1 -30    0.26    0.14
   1   1 -30    0.23    0.16
  -1   1  29    4.18    0.48
  -1  -1  29    4.34    0.48
   1   1 -29    4.10    0.45
   1  -1 -29    3.92    0.45
  -1   1  28    0.92    0.24
  -1  -1  28    0.61    0.21
   1  -1 -28    1.04    0.24
   1   1 -28    1.16    0.24
  -1  -1  27    0.54    0.14
  -1   1  27    0.46    0.15
  -1  -1  27    0.50    0.18
   1  -1 -27    0.50    0.19
   1   1 -27    0.45    0.17
  -1  -1  26    0.04    0.06
  -1   1  26   -0.02    0.08
  -1  -1  26    0.25    0.15
   1   1 -26    0.18    0.11
   1  -1 -26    0.17    0.12
  -1   1  25    0.20    0.09
  -1  -1  25   -0.01    0.07
  -1   1  25    0.07    0.08
  -1  -1  25    0.05    0.10
   1   1 -25    0.07    0.08
   1   1 -25   -0.08    0.11
   1  -1 -25    0.18    0.11
  -1  -1  24   -0.03    0.06
  -1   1  24    0.04    0.06
  -1   1  24    0.08    0.08
  -1  -1  24    0.00    0.08
   1   1 -24    0.27    0.13
   1  -1 -24    0.08    0.10
  -1   1  23    0.24    0.10
  -1  -1  23    0.08    0.08
  -1  -1  23    0.25    0.15
  -1   1  23    0.14    0.11
   1   1 -23    0.09    0.11
   1  -1 -23   -0.08    0.10
  -1   1  22    0.22    0.09
  -1  -1  22    0.08    0.08
  -1   1  22    0.16    0.10
  -1  -1  22    0.40    0.14
   1  -1 -22    0.38    0.15
   1   1 -22    0.42    0.15
  -1   1  21    0.84    0.15
  -1  -1  21    0.75    0.14
  -1  -1  21    0.80    0.19
  -1   1  21    0.81    0.19
   1   1 -21    0.61    0.15
   1  -1 -21    0.74    0.18
  -1  -1  20    3.06    0.26
  -1   1  20    2.91    0.24
  -1   1  20    2.47    0.29
  -1  -1  20    2.92    0.32
   1  -1 -20    2.90    0.31
   1   1 -20    2.73    0.29
  -1  -1  19    0.20    0.10
  -1   1  19    0.26    0.09
  -1  -1  19    0.41    0.17
  -1   1  19    0.22    0.12
   1   1 -19    0.28    0.12
   1  -1 -19    0.25    0.11
  -1   1  18    4.84    0.29
  -1  -1  18    4.84    0.31
  -1   1  18    4.87    0.21
  -1   1  18    4.51    0.37
   1  -1 -18    4.49    0.20
  -1  -1  18    4.59    0.36
   1   1 -18    4.45    0.34
   1  -1 -18    5.47    0.39
  -1  -1  17    2.99    0.25
  -1   1  17    2.88    0.22
   1   1 -17    2.62    0.15
  -1   1  17    2.98    0.16
   1  -1 -17    2.52    0.15
  -1   1  17    3.06    0.30
  -1  -1  17    2.38    0.28
   1   1 -17    3.29    0.28
   1  -1 -17    3.06    0.29
  -1  -1  16    0.38    0.10
  -1   1  16    0.24    0.06
   1   1 -16    0.33    0.06
  -1  -1  16    0.19    0.12
  -1   1  16    0.51    0.15
   1  -1 -16    0.23    0.05
   1  -1 -16    0.20    0.11
   1   1 -16    0.42    0.13
  -1  -1  15    0.05    0.06
   1   1 -15    0.03    0.03
  -1   1  15    0.02    0.03
  -1   1  15    0.18    0.10
  -1  -1  15   -0.05    0.07
   1  -1 -15    0.01    0.02
   1   1 -15    0.10    0.06
   1  -1 -15   -0.09    0.08
   1   1 -15    0.05    0.09
  -1  -1  14    0.05    0.06
   1   1 -14    0.06    0.03
   1   1 -14    0.01    0.02
  -1   1  14    0.04    0.03
  -1   1  14    0.13    0.11
   1  -1 -14    0.01    0.02
  -1  -1  14    0.11    0.10
   1   1 -14    0.10    0.10
   1  -1 -14   -0.08    0.09
   1   1 -14    0.03    0.07
  -1  -1  13   13.74    0.43
   1   1 -13   13.12    0.25
   1  -1 -13   13.27    0.37
  -1   1  13   13.22    0.29
   1   1 -13   13.06    0.28
  -1   1  13   13.00    0.31
  -1   1  13   13.28    0.52
   1  -1 -13   12.23    0.30
  -1  -1  13   12.62    0.50
   1  -1 -13   13.86    0.52
   1   1 -13   13.52    0.48
   1   1 -13   13.01    0.48
  -1  -1  12    0.18    0.08
   1  -1 -12    0.21    0.07
  -1  -1  12    0.37    0.08
  -1   1  12    0.21    0.04
   1   1 -12    0.16    0.03
   1   1 -12    0.20    0.03
  -1   1  12    0.37    0.07
   1  -1 -12    0.16    0.04
  -1  -1  12    0.11    0.10
  -1   1  12    0.15    0.04
   1   1 -12    0.24    0.09
   1   1 -12    0.35    0.12
   1  -1 -12    0.16    0.11
  -1  -1  11   24.85    0.53
  -1   1  11   24.42    0.48
   1   1 -11   25.43    0.36
   1   1 -11   24.72    0.35
  -1   1  11   24.82    0.36
   1  -1 -11   24.51    0.48
  -1  -1  11   23.96    0.44
  -1   1  11   25.91    0.65
  -1   1  11   25.38    0.40
   1  -1 -11   23.17    0.39
  -1  -1  11   25.26    0.65
   1   1 -11   25.99    0.59
   1  -1 -11   25.85    0.65
   1   1 -11   24.10    0.60
  -1  -1  10    4.88    0.22
   1   1 -10    4.91    0.15
  -1   1  10    4.80    0.15
   1   1 -10    4.80    0.15
   1  -1 -10    4.82    0.22
  -1   1  10    4.87    0.21
  -1  -1  10    5.19    0.24
   1  -1 -10    4.54    0.17
  -1   1  10    5.86    0.32
  -1   1  10    4.85    0.17
  -1  -1  10    5.08    0.29
   1  -1 -10    4.77    0.27
   1   1 -10    4.72    0.26
  -1   1  10    4.80    0.27
   1   1 -10    4.99    0.26
   1  -1 -10    4.97    0.23
  -1  -1   9    4.96    0.21
   1   1  -9    5.25    0.15
  -1   1   9    4.83    0.20
   1  -1  -9    4.83    0.21
   1   1  -9    5.05    0.14
  -1   1   9    4.96    0.14
  -1  -1   9    4.81    0.26
   1  -1  -9    4.57    0.17
  -1   1   9    4.86    0.17
   1   1  -9    5.08    0.22
  -1   1   9    4.83    0.26
  -1  -1   9    4.84    0.22
   1  -1  -9    4.67    0.21
   1   1  -9    4.75    0.25
   1   1  -9    5.37    0.24
  -1   1   9    4.85    0.26
  -1   1   8    3.12    0.17
  -1  -1   8    3.16    0.16
   1   1  -8    3.44    0.17
   1  -1  -8    3.13    0.16
  -1   1   8    3.16    0.11
   1  -1  -8    3.29    0.18
   1   1  -8    3.22    0.12
   1   1  -8    3.27    0.11
  -1   1   8    3.19    0.16
  -1   1   8    3.23    0.13
  -1  -1   8    3.25    0.18
  -1   1   8    3.37    0.21
   1  -1  -8    3.10    0.13
  -1  -1   8    3.24    0.20
   1   1  -8    3.25    0.18
  -1   1   8    3.29    0.20
   1   1  -8    3.17    0.18
   1   1  -8    3.28    0.20
   1  -1  -8    3.08    0.16
  -1  -1   7    3.17    0.15
  -1   1   7    3.08    0.16
   1   1  -7    3.43    0.16
   1   1  -7    3.27    0.12
   1  -1  -7    3.17    0.17
   1  -1  -7    3.08    0.16
  -1   1   7    3.07    0.10
  -1   1   7    3.15    0.16
   1  -1  -7    3.00    0.13
  -1   1   7    3.36    0.20
   1   1  -7    3.21    0.17
  -1   1   7    3.20    0.13
  -1  -1   7    3.03    0.19
  -1  -1   7    3.12    0.17
   1  -1  -7    3.13    0.15
   1   1  -7    2.94    0.18
  -1   1   7    3.30    0.20
   1   1  -7    3.09    0.16
   1   1  -6    3.01    0.14
  -1  -1   6    3.13    0.14
  -1   1   6    3.26    0.16
   1   1  -6    3.25    0.12
   1  -1  -6    3.29    0.15
  -1   1   6    3.27    0.16
   1  -1  -6    2.90    0.15
  -1   1   6    3.25    0.13
  -1  -1   6    3.13    0.16
   1   1  -6    3.21    0.17
   1  -1  -6    3.04    0.12
  -1  -1   6    2.79    0.17
   1   1  -6    3.38    0.18
  -1   1   6    3.38    0.19
   1   1  -6    3.46    0.18
  -1  -1   6    2.91    0.17
   1  -1  -6    2.96    0.13
   1   1  -6    2.83    0.17
   1   1  -6    3.12    0.15
  -1   1   6    3.05    0.18
   1  -1  -6    3.42    0.18
  -1  -1   5   81.01    0.67
  -1   1   5   79.93    0.72
   1   1  -5   81.89    0.68
  -1   1   5   81.40    0.74
   1  -1  -5   82.64    0.74
   1  -1  -5   81.18    0.72
  -1  -1   5   81.33    0.83
   1   1  -5   85.85    0.83
  -1   1   5   82.80    0.62
   1   1  -5   85.24    0.79
   1   1  -5   85.97    0.84
  -1  -1   5   80.91    0.78
  -1   1   5   80.36    0.79
  -1  -1   5   82.25    0.82
   1   1  -5   82.13    0.66
   1  -1  -5   81.87    0.58
   1  -1  -5   82.18    0.83
  -1   1   5   82.90    0.84
  -1  -1   4   10.31    0.22
   1  -1  -4   10.13    0.24
   1   1  -4   10.17    0.22
   1  -1  -4   10.28    0.25
  -1   1   4    9.92    0.25
  -1   1   4   10.79    0.26
  -1   1   4   10.20    0.22
  -1  -1   4   10.38    0.28
   1   1  -4   10.72    0.27
  -1  -1   4   10.19    0.26
   1  -1  -4   10.62    0.26
   1   1  -4   11.00    0.28
   1   1  -4   10.45    0.27
  -1  -1   4    9.92    0.27
   1  -1  -4   10.32    0.28
  -1   1   4   10.12    0.28
  -1  -1   3    6.75    0.17
   1   1  -3    6.41    0.17
   1  -1  -3    7.03    0.20
   1  -1  -3    6.43    0.20
  -1   1   3    6.59    0.20
  -1  -1   3    6.26    0.20
   1  -1  -3    6.72    0.18
   1   1  -3    6.78    0.21
  -1  -1   3    6.64    0.21
  -1   1   3    6.54    0.18
  -1  -1   3    6.62    0.20
   1   1  -3    6.87    0.21
   1   1  -3    6.87    0.20
   1  -1  -3    6.46    0.21
  -1   1   3    6.41    0.20
  -1   1   2    0.50    0.06
   1  -1  -2    0.48    0.06
   1   1  -2    0.50    0.05
   1  -1  -2    0.45    0.06
  -1   1   2    0.46    0.06
  -1   1   2    0.56    0.05
   1  -1  -2    0.57    0.05
  -1  -1   2    0.47    0.06
   1   1  -2    0.57    0.06
   1   1  -2    0.53    0.06
  -1  -1   2    1.05    0.09
   1   1  -2    0.53    0.06
  -1   1   2    0.46    0.06
  -1  -1   2    0.50    0.06
  -1   1   1   54.53    0.49
  -1   1   1   53.60    0.38
   1  -1  -1   52.60    0.49
   1  -1  -1   55.61    0.38
   1   1  -1   55.33    0.51
   1   1  -1   55.11    0.52
   1   1  -1   56.00    0.53
  -1  -1   1   53.38    0.52
  -1  -1   1   53.40    0.50
   1   1  -1   54.80    0.47
  -1   1   1   54.09    0.52
   1  -1  -1   54.41    0.52
   1  -1   0   51.76    0.44
  -1   1   0   53.05    0.47
   1  -1   0   47.20    0.45
  -1   1   0   50.81    0.43
  -1  -1   0   51.98    0.49
  -1   1   0   53.41    0.50
   1   1   0   52.50    0.49
   1  -1   0   52.13    0.49
  -1  -1   0   50.48    0.47
   1   1   0   54.04    0.49
  -1  -1   0   51.80    0.48
  -1   1  -1    0.57    0.06
   1  -1   1    0.69    0.06
   1  -1   1    0.65    0.06
  -1   1  -1    0.68    0.06
   1  -1   1    0.65    0.06
  -1  -1  -1    0.63    0.06
  -1   1  -1    0.65    0.06
   1   1   1    0.75    0.07
   1  -1   1    0.66    0.06
   1   1   1    0.65    0.06
  -1  -1  -1    0.63    0.05
   1   1   1    0.61    0.05
   1   1   1    0.66    0.05
  -1  -1  -1    0.73    0.05
  -1   1  -2    3.25    0.14
   1  -1   2    2.97    0.13
   1  -1   2    3.04    0.13
  -1   1  -2    3.26    0.12
  -1  -1  -2    3.21    0.14
   1  -1   2    3.56    0.12
   1   1   2    3.14    0.14
  -1  -1  -2    3.06    0.11
   1   1   2    3.21    0.11
  -1   1  -2    3.21    0.10
   1   1   2    3.12    0.09
  -1   1  -2    3.39    0.14
  -1  -1  -2    3.24    0.13
   1   1   2    2.90    0.12
   1  -1   2    2.91    0.13
  -1   1  -3    8.28    0.23
   1  -1   3    8.59    0.24
   1  -1   3    8.51    0.18
   1   1   3    8.25    0.23
  -1   1  -3    8.45    0.18
  -1   1  -3    8.41    0.24
  -1  -1  -3    8.42    0.23
  -1  -1  -3    8.35    0.17
   1   1   3    8.59    0.17
   1  -1   3    8.37    0.24
  -1  -1  -3    8.05    0.14
  -1  -1  -3    8.11    0.16
   1   1   3    8.43    0.23
  -1   1  -3    8.55    0.24
  -1  -1  -3    8.68    0.23
   1  -1   4   11.82    0.30
  -1   1  -4   12.17    0.30
  -1  -1  -4   12.60    0.30
   1  -1   4   12.24    0.20
   1   1   4   12.07    0.29
   1  -1   4   12.19    0.24
  -1  -1  -4   11.82    0.19
   1   1   4   12.35    0.19
  -1  -1  -4   11.56    0.23
  -1  -1  -4   12.13    0.30
   1  -1   4   12.00    0.30
   1   1   4   12.50    0.30
  -1   1  -4   11.93    0.30
   1  -1   5   24.40    0.46
  -1  -1  -5   23.70    0.43
   1   1   5   24.06    0.43
  -1   1  -5   24.79    0.44
   1  -1   5   24.01    0.27
   1  -1   5   23.38    0.38
  -1  -1  -5   23.69    0.25
  -1   1  -5   24.37    0.46
   1   1   5   23.82    0.45
  -1  -1  -5   23.44    0.37
   1  -1   5   24.40    0.46
   1  -1   5   24.93    0.34
  -1  -1  -5   23.44    0.46
   1  -1   6   36.53    0.32
   1   1   6   37.44    0.56
  -1  -1  -6   36.20    0.55
  -1   1  -6   37.60    0.56
   1  -1   6   37.35    0.53
  -1  -1  -6   36.30    0.31
  -1   1  -6   37.81    0.61
  -1  -1  -6   37.30    0.62
   1   1   6   36.72    0.60
  -1  -1  -6   36.07    0.51
   1  -1   6   36.44    0.60
   1  -1   6   37.23    0.44
  -1   1  -7    5.01    0.22
  -1  -1  -7    5.17    0.22
   1   1   7    4.92    0.21
   1  -1   7    4.93    0.22
  -1  -1  -7    4.76    0.11
  -1  -1  -7    4.82    0.21
  -1   1  -7    4.82    0.24
  -1  -1  -7    4.98    0.25
  -1   1  -8    0.00    0.06
  -1   1  -8    0.06    0.04
  -1  -1  -8    0.11    0.06
   1   1   8    0.03    0.05
   1  -1   8    0.16    0.08
  -1  -1  -8    0.17    0.10
  -1   1  -8    0.01    0.03
   1  -1   9   12.70    0.41
   1   1   9   11.84    0.36
   1  -1   9   12.61    0.39
  -1   1  -9   12.06    0.28
  -1   1  -9   14.19    0.45
  -1  -1  -9   12.22    0.43
   1  -1  10   14.88    0.47
   1   1  10   13.94    0.40
   1  -1  10   15.00    0.46
  -1   1 -10   14.11    0.48
  -1  -1 -10   16.22    0.52
  -1   1 -10   13.61    0.31
   1  -1  11   30.32    0.69
   1   1  11   28.82    0.59
  -1  -1 -11   27.55    0.31
   1  -1  11   29.70    0.67
  -1   1 -11   29.29    0.71
  -1  -1 -11   30.43    0.73
  -1   1 -11   27.51    0.47
   1  -1  12   10.57    0.42
   1   1  12   10.12    0.30
   1   1  12   10.02    0.36
  -1  -1 -12    8.85    0.18
   1  -1  12   10.22    0.42
  -1   1 -12    9.56    0.29
  -1  -1 -12   10.90    0.46
  -1   1 -12   10.46    0.44
   1  -1  13    1.18    0.17
   1   1  13    0.59    0.11
   1   1  13    0.63    0.08
  -1  -1 -13    0.64    0.05
   1  -1  13    1.06    0.16
  -1   1 -13    0.76    0.09
  -1   1 -13    1.14    0.18
  -1  -1 -13    0.78    0.17
   1  -1  14    7.57    0.38
   1   1  14    7.18    0.26
   1   1  14    8.04    0.34
  -1  -1 -14    7.09    0.17
   1   1  14    7.89    0.42
   1  -1  14    7.02    0.37
  -1  -1 -14    7.81    0.42
  -1   1 -14    7.39    0.27
  -1   1 -14    7.19    0.40
   1  -1  15    0.18    0.10
   1   1  15    0.10    0.05
   1   1  15    0.11    0.04
  -1  -1 -15    0.15    0.03
   1   1  15    0.03    0.08
   1  -1  15    0.24    0.10
  -1  -1 -15    0.17    0.09
  -1   1 -15    0.21    0.12
  -1   1 -15    0.16    0.05
   1  -1  16    0.03    0.07
   1   1  16   -0.02    0.05
  -1  -1 -16    0.01    0.02
   1  -1  16    0.02    0.08
   1   1  16    0.11    0.08
  -1   1 -16    0.12    0.10
  -1   1 -16   -0.01    0.03
  -1  -1 -16    0.25    0.11
   1  -1  17    0.91    0.16
   1   1  17    0.78    0.13
  -1  -1 -17    0.80    0.06
   1  -1  17    0.88    0.17
   1   1  17    0.98    0.19
  -1  -1 -17    0.77    0.17
  -1   1 -17    0.93    0.12
  -1   1 -17    0.78    0.17
   1  -1  18    2.76    0.28
   1   1  18    2.60    0.23
   1  -1  18    3.16    0.31
   1   1  18    2.32    0.31
  -1   1 -18    2.57    0.20
  -1   1 -18    2.52    0.29
  -1  -1 -18    3.07    0.32
   1  -1  19   10.01    0.52
   1   1  19   10.32    0.44
   1   1  19   10.15    0.56
   1  -1  19    9.17    0.52
  -1   1 -19    9.93    0.36
  -1  -1 -19    9.54    0.55
  -1   1 -19    9.73    0.54
   1  -1  20    0.18    0.11
   1   1  20    0.13    0.09
   1  -1  20    0.31    0.13
   1   1  20    0.23    0.13
  -1  -1 -20    0.31    0.16
  -1   1 -20    0.17    0.12
  -1   1 -20    0.19    0.07
   1  -1  21    2.12    0.26
   1   1  21    2.05    0.21
   1  -1  21    1.60    0.24
   1   1  21    1.94    0.27
  -1  -1 -21    2.08    0.29
  -1   1 -21    1.96    0.27
  -1   1 -21    1.87    0.17
  -1   1 -22    0.91    0.19
   1  -1  22    1.14    0.20
   1   1  22    1.03    0.15
   1   1  22    0.74    0.17
   1  -1  22    1.00    0.20
  -1  -1 -22    1.14    0.23
   1   1  23    0.27    0.12
   1  -1  23    0.21    0.11
  -1   1 -23    0.03    0.10
   1   1  23    0.13    0.07
   1  -1  23    0.09    0.07
   1   1  23    0.27    0.13
  -1  -1 -23    0.11    0.11
   1   1  24    0.05    0.07
   1  -1  24    0.09    0.10
  -1   1 -24    0.23    0.13
   1   1  24   -0.08    0.11
   1  -1  24    0.01    0.08
  -1  -1 -24   -0.04    0.09
   1   1  25    0.08    0.07
  -1   1 -25    0.16    0.10
   1  -1  25   -0.07    0.10
   1   1  25    0.01    0.08
   1  -1  25    0.12    0.10
  -1  -1 -25    0.14    0.11
   1  -1  26   -0.07    0.10
   1   1  26    0.21    0.11
  -1   1 -26    0.12    0.11
   1  -1  26    0.06    0.09
   1   1  26    0.11    0.13
  -1  -1 -26    0.06    0.09
   1   1  27    0.07    0.09
   1  -1  27    0.13    0.09
  -1   1 -27   -0.01    0.12
   1  -1  27   -0.12    0.11
   1   1  27    0.04    0.11
  -1  -1 -27    0.25    0.16
   1   1  28    0.36    0.13
  -1   1 -28    0.32    0.15
   1  -1  28    0.45    0.16
   1  -1  28    0.65    0.20
   1   1  28    0.31    0.15
  -1  -1 -28    0.29    0.17
   1  -1  29    1.99    0.30
  -1   1 -29    2.53    0.37
   1   1  29    2.35    0.31
   1   1  29    2.18    0.35
   1  -1  29    2.18    0.35
  -1  -1 -29    1.79    0.31
  -1  -1 -30   -0.04    0.12
   1  -1  30    0.33    0.16
   1   1  30    0.26    0.11
  -1   1 -30    0.22    0.16
   1  -1  30    0.24    0.14
   1   1  30    0.46    0.21
  -1   1 -31    0.09    0.12
  -1  -1 -31    0.22    0.15
   1  -1  31   -0.01    0.09
   1   1  31   -0.16    0.17
   1  -1  31   -0.09    0.15
  -1  -1 -32    0.27    0.16
  -1   1 -32    0.10    0.11
   1  -1  32   -0.08    0.13
   1   1  32    0.00    0.10
   1   2 -34   -0.01    0.08
   1   2 -33    0.35    0.16
   1   2 -32    0.14    0.12
  -1  -2  32    0.56    0.22
  -1   2  32    0.02    0.15
   1  -2 -32    0.37    0.18
   1   2 -31    0.34    0.16
  -1  -2  31    0.49    0.19
  -1   2  31    0.12    0.13
   1  -2 -31    0.65    0.21
   1   2 -30    1.40    0.28
  -1   2  30    1.48    0.29
  -1  -2  30    1.62    0.30
   1  -2 -30    1.51    0.30
   1   2 -29    0.15    0.09
  -1   2  29    0.00    0.11
  -1  -2  29    0.25    0.17
   1  -2 -29    0.15    0.16
  -1  -2  28    0.42    0.18
  -1   2  28    0.45    0.17
   1  -2 -28    0.38    0.16
   1   2 -28    0.68    0.18
  -1  -2  27    0.12    0.10
  -1  -2  27    0.18    0.15
  -1   2  27    0.10    0.10
   1   2 -27    0.00    0.09
   1  -2 -27    0.06    0.11
  -1  -2  26   -0.05    0.07
  -1   2  26   -0.08    0.09
  -1  -2  26   -0.03    0.08
   1  -2 -26    0.19    0.12
   1   2 -26    0.06    0.11
  -1   2  25    0.17    0.09
  -1  -2  25    0.26    0.09
  -1  -2  25    0.55    0.19
  -1   2  25    0.25    0.16
   1   2 -25    0.31    0.10
   1   2 -25    0.29    0.16
   1  -2 -25    0.22    0.14
  -1   2  24    0.45    0.12
  -1  -2  24    0.36    0.12
  -1  -2  24    0.35    0.14
  -1   2  24    0.53    0.16
   1  -2 -24    0.24    0.14
   1   2 -24    0.37    0.14
   1   2 -24    0.36    0.10
  -1  -2  23    0.33    0.10
  -1   2  23    0.35    0.10
  -1  -2  23    0.37    0.15
  -1   2  23    0.37    0.15
   1  -2 -23    0.54    0.16
   1   2 -23    0.47    0.16
   1   2 -23    0.50    0.14
  -1   2  22    2.36    0.23
  -1  -2  22    2.06    0.24
  -1   2  22    2.23    0.30
  -1  -2  22    1.77    0.27
   1  -2 -22    1.74    0.26
   1   2 -22    2.59    0.26
   1   2 -22    2.11    0.27
  -1  -2  21    0.48    0.12
  -1  -2  21    0.67    0.19
  -1   2  21    0.73    0.20
   1   2 -21    0.62    0.17
   1  -2 -21    0.50    0.14
   1   2 -21    0.47    0.12
  -1  -2  20    0.06    0.09
  -1   2  20    0.01    0.04
  -1   2  20    0.08    0.10
  -1  -2  20    0.14    0.13
   1  -2 -20    0.09    0.12
   1   2 -20    0.26    0.13
   1   2 -20    0.00    0.07
  -1  -2  19   12.49    0.53
  -1   2  19   13.86    0.39
  -1  -2  19   12.99    0.62
  -1   2  19   13.68    0.65
   1  -2 -19   12.18    0.62
   1   2 -19   14.11    0.61
  -1  -2  18    3.04    0.27
  -1   2  18    2.52    0.17
  -1   2  18    3.03    0.33
  -1  -2  18    2.39    0.27
   1   2 -18    2.86    0.29
   1  -2 -18    2.01    0.29
  -1  -2  17    0.58    0.12
   1   2 -17    0.48    0.07
  -1   2  17    0.60    0.08
  -1  -2  17    0.59    0.14
  -1   2  17    0.63    0.16
   1  -2 -17    0.50    0.14
   1   2 -17    0.90    0.18
   1   2 -17    0.65    0.14
  -1  -2  16    0.92    0.14
  -1   2  16    0.83    0.09
   1   2 -16    0.67    0.08
  -1   2  16    0.97    0.16
  -1  -2  16    0.89    0.16
   1  -2 -16    0.80    0.16
   1   2 -16    1.12    0.19
   1   2 -16    0.95    0.16
  -1  -2  15    0.48    0.11
   1   2 -15    0.50    0.07
  -1   2  15    0.52    0.07
  -1   2  15    0.47    0.14
  -1  -2  15    0.53    0.14
   1  -2 -15    0.70    0.15
   1   2 -15    0.65    0.13
   1   2 -15    0.56    0.15
  -1  -2  14    3.77    0.25
   1   2 -14    3.27    0.17
  -1   2  14    3.48    0.18
   1   2 -14    3.48    0.09
  -1   2  14    3.42    0.14
  -1   2  14    3.05    0.27
  -1  -2  14    3.56    0.28
   1  -2 -14    3.70    0.30
  -1   2  14    3.26    0.28
   1   2 -14    3.37    0.27
   1   2 -14    3.69    0.26
  -1  -2  13    0.20    0.08
  -1   2  13    0.34    0.06
   1   2 -13    0.26    0.05
   1   2 -13    0.33    0.03
  -1  -2  13    0.23    0.08
  -1   2  13    0.42    0.14
  -1   2  13    0.24    0.04
   1  -2 -13    0.24    0.10
   1   2 -13    0.36    0.10
  -1   2  13    0.16    0.08
   1   2 -13    0.32    0.10
  -1  -2  12   11.94    0.41
   1  -2 -12   10.76    0.38
  -1   2  12   11.65    0.31
   1   2 -12   11.97    0.31
   1   2 -12   11.75    0.21
  -1  -2  12   13.11    0.49
  -1   2  12   11.58    0.47
  -1   2  12   11.32    0.24
   1   2 -12   11.40    0.46
   1   2 -12   12.23    0.42
   1  -2 -12   11.87    0.48
  -1   2  12   11.64    0.47
  -1  -2  11    0.45    0.09
  -1   2  11    0.50    0.06
   1   2 -11    0.40    0.04
   1  -2 -11    0.45    0.10
  -1   2  11    0.39    0.05
  -1  -2  11    0.38    0.11
  -1   2  11    0.61    0.15
  -1   2  11    0.36    0.11
   1   2 -11    0.38    0.10
   1  -2 -11    0.49    0.12
   1   2 -11    0.45    0.10
  -1  -2  10    8.59    0.33
   1   2 -10    9.19    0.20
  -1   2  10    8.78    0.26
   1  -2 -10    8.74    0.33
   1  -2 -10    8.76    0.35
  -1  -2  10    9.46    0.39
  -1   2  10    8.61    0.37
  -1   2  10    8.82    0.21
   1   2 -10    8.77    0.37
  -1   2  10    8.89    0.38
  -1   2  10    9.08    0.28
   1   2 -10    8.68    0.31
  -1  -2   9    0.42    0.08
   1  -2  -9    0.27    0.08
  -1   2   9    0.22    0.05
   1  -2  -9    0.32    0.08
  -1  -2   9    0.38    0.09
  -1  -2   9    0.29    0.09
  -1   2   9    0.32    0.09
  -1   2   9    0.19    0.03
  -1   2   9    0.32    0.05
   1   2  -9    0.29    0.07
   1   2  -9    0.14    0.07
  -1   2   9    0.23    0.08
  -1  -2   8    0.91    0.11
   1  -2  -8    0.92    0.11
   1  -2  -8    0.87    0.11
  -1  -2   8    1.00    0.13
  -1   2   8    0.95    0.12
  -1  -2   8    1.07    0.13
  -1   2   8    1.02    0.07
   1   2  -8    0.82    0.12
  -1  -2   8    0.83    0.09
   1   2  -8    0.84    0.09
  -1   2   8    0.93    0.08
  -1   2   8    0.92    0.12
   1   2  -7    0.25    0.06
  -1  -2   7    0.21    0.06
   1  -2  -7    0.25    0.07
   1  -2  -7    0.37    0.08
  -1   2   7    0.25    0.08
  -1   2   7    0.24    0.04
  -1  -2   7    0.13    0.06
  -1  -2   7    0.19    0.07
  -1  -2   7    0.22    0.04
   1   2  -7    0.18    0.07
   1   2  -7    0.29    0.06
  -1   2   7    0.25    0.08
   1   2  -6    2.06    0.14
  -1  -2   6    1.72    0.13
   1  -2  -6    2.25    0.16
  -1   2   6    2.09    0.14
   1  -2  -6    1.88    0.15
  -1  -2   6    1.93    0.16
  -1  -2   6    2.16    0.16
  -1  -2   6    1.95    0.16
  -1  -2   6    2.02    0.11
  -1   2   6    2.05    0.16
   1   2  -6    2.01    0.11
  -1  -2   5    0.39    0.07
   1   2  -5    0.35    0.06
   1  -2  -5    0.35    0.08
   1  -2  -5    0.28    0.07
  -1   2   5    0.32    0.07
   1   2  -5    0.37    0.07
  -1  -2   5    0.36    0.08
   1   2  -5    0.30    0.07
  -1  -2   5    0.37    0.09
  -1  -2   5    0.36    0.08
   1   2  -5    0.41    0.05
   1   2  -5    0.32    0.07
  -1   2   5    0.22    0.07
   1   2  -4    5.17    0.20
  -1   2   4    4.13    0.15
   1  -2  -4    4.80    0.22
   1   2  -4    5.06    0.20
  -1  -2   4    4.95    0.20
   1  -2  -4    4.86    0.21
   1  -2  -4    4.80    0.21
  -1   2   4    4.98    0.21
  -1  -2   4    5.18    0.22
   1   2  -4    5.22    0.22
   1   2  -4    5.26    0.21
  -1  -2   4    3.82    0.20
  -1  -2   4    5.02    0.22
   1   2  -4    5.07    0.22
   1   2  -4    5.19    0.12
  -1   2   4    4.95    0.22
   1   2  -4    4.78    0.22
  -1  -2   3    1.46    0.07
   1  -2  -3    1.65    0.12
  -1   2   3    1.45    0.12
  -1  -2   3    1.62    0.12
   1   2  -3    1.50    0.10
  -1   2   3    1.30    0.09
   1   2  -3    1.68    0.12
   1  -2  -3    1.51    0.12
  -1   2   3    1.68    0.12
  -1  -2   3    1.57    0.12
   1   2  -3    1.79    0.13
  -1  -2   3    1.37    0.12
   1   2  -3    1.58    0.12
   1   2  -3    1.54    0.12
  -1  -2   3    1.37    0.11
  -1   2   3    1.61    0.13
   1   2  -3    1.35    0.12
   1   2  -2   10.73    0.24
  -1   2   2   10.37    0.29
  -1  -2   2   10.13    0.24
   1  -2  -2    9.43    0.27
   1  -2  -2    9.49    0.23
  -1  -2   2   10.44    0.28
   1   2  -2   10.50    0.19
   1   2  -2   10.41    0.28
  -1   2   2    9.88    0.22
  -1  -2   2   10.42    0.19
  -1   2   2   10.31    0.29
   1  -2  -2   10.01    0.28
  -1  -2   2   10.18    0.29
  -1  -2   2   10.02    0.29
   1   2  -2   10.85    0.28
   1   2  -2   11.22    0.30
   1   2  -2   11.24    0.30
   1   2  -2    9.92    0.28
  -1   2   1    0.12    0.04
   1   2  -1    0.18    0.06
  -1  -2   1    0.27    0.05
   1  -2  -1    0.13    0.04
   1   2  -1    0.25    0.05
   1  -2  -1    0.21    0.06
  -1   2   1    0.14    0.04
  -1   2   1    0.14    0.04
   1   2  -1    0.20    0.04
   1  -2  -1    0.15    0.06
  -1  -2   1    0.17    0.04
  -1  -2   1    0.11    0.06
   1   2  -1    0.23    0.05
   1   2  -1    0.20    0.05
   1   2  -1    0.15    0.06
  -1  -2   1    0.21    0.06
  -1  -2   1    0.17    0.06
   1   2   0   67.69    0.55
   1  -2   0   68.39    0.64
  -1   2   0   67.45    0.70
  -1   2   0   64.57    0.63
   1  -2   0   67.49    0.70
  -1  -2   0   66.67    0.56
  -1  -2   0   67.07    0.60
   1   2   0   68.09    0.61
   1  -2   0   66.70    0.68
  -1   2   0   67.28    0.68
   1   2   0   69.96    0.68
   1  -2   0   66.36    0.51
  -1  -2   0   66.75    0.67
  -1   2   0   68.92    0.52
  -1  -2   0   65.73    0.70
   1   2   0   66.53    0.68
  -1  -2   0   67.33    0.40
   1  -2   0   67.31    0.50
  -1  -2   0   68.35    0.69
  -1  -2  -1    7.51    0.20
  -1   2  -1   11.46    0.30
  -1   2  -1   10.87    0.28
   1  -2   1   11.60    0.29
   1   2   1   11.83    0.24
   1  -2   1   11.99    0.31
  -1   2  -1   11.46    0.27
   1  -2   1   11.54    0.28
   1   2   1   11.47    0.27
  -1  -2  -1   12.34    0.28
   1  -2   1   11.09    0.22
  -1   2  -1   11.63    0.23
   1   2   1   11.77    0.27
   1  -2   1   11.23    0.24
   1   2   1   11.27    0.27
  -1  -2  -1   11.32    0.27
  -1  -2  -1   11.16    0.21
  -1   2  -2   62.41    0.69
  -1   2  -2   61.40    0.71
   1  -2   2   61.27    0.71
   1  -2   2   61.29    0.68
  -1  -2  -2   60.00    0.59
  -1   2  -2   60.99    0.61
   1  -2   2   61.45    0.61
   1   2   2   62.04    0.67
   1   2   2   61.29    0.69
   1   2   2   63.14    0.58
  -1   2  -2   62.58    0.56
   1  -2   2   59.91    0.55
  -1  -2  -2   57.13    0.56
  -1  -2  -2   62.61    0.61
   1   2   2   61.18    0.57
  -1  -2  -2   60.48    0.56
   1  -2   2   59.89    0.65
   1  -2   2   62.09    0.62
  -1  -2  -3   41.74    0.52
  -1   2  -3   41.74    0.61
   1  -2   3   41.06    0.60
   1  -2   3   41.92    0.62
  -1   2  -3   41.89    0.60
   1   2   3   41.66    0.59
  -1   2  -3   41.67    0.48
   1  -2   3   42.95    0.49
   1   2   3   44.45    0.61
  -1   2  -3   41.39    0.37
   1   2   3   43.43    0.46
  -1  -2  -3   41.73    0.45
   1  -2   3   41.81    0.37
   1  -2   3   40.70    0.50
  -1   2  -3   43.28    0.51
   1  -2   3   42.15    0.57
  -1  -2  -3   42.58    0.49
  -1   2  -3   40.99    0.56
  -1  -2  -3   42.24    0.53
   1   2   3   42.29    0.43
   1   2   3   41.51    0.52
   1  -2   3   44.26    0.57
   1  -2   4   16.72    0.40
  -1   2  -4   16.81    0.41
  -1   2  -4   16.58    0.39
   1  -2   4   16.73    0.29
   1   2   4   16.55    0.39
   1   2   4   16.52    0.39
  -1   2  -4   16.41    0.29
  -1  -2  -4   16.98    0.39
   1  -2   4   16.47    0.35
   1  -2   4   16.39    0.27
   1   2   4   16.99    0.27
  -1   2  -4   16.62    0.28
  -1   2  -4   17.65    0.36
  -1  -2  -4   15.36    0.26
  -1  -2  -4   16.32    0.30
   1  -2   4   16.66    0.38
  -1  -2  -4   16.47    0.36
  -1   2  -4   16.26    0.37
   1  -2   4   17.56    0.39
   1   2   4   17.39    0.31
   1   2   4   16.98    0.37
   1  -2   5    8.89    0.31
  -1   2  -5    8.99    0.32
   1   2   5    8.85    0.29
  -1   2  -5    5.67    0.17
   1  -2   5    8.71    0.20
  -1  -2  -5    8.91    0.29
  -1  -2  -5    9.22    0.18
  -1   2  -5    9.02    0.28
  -1   2  -5    8.63    0.23
   1  -2   5    8.64    0.22
   1   2   5    8.89    0.18
   1  -2   5    9.57    0.28
   1   2   5    8.82    0.24
  -1  -2  -5    8.50    0.24
  -1  -2  -5    8.47    0.29
   1   2   5    8.88    0.29
   1  -2   5    9.38    0.30
   1  -2   5    8.64    0.29
  -1   2  -5    8.69    0.29
  -1   2  -6    0.12    0.06
   1  -2   6    0.04    0.06
   1  -2   6    0.03    0.04
  -1   2  -6    0.08    0.06
   1   2   6    0.12    0.05
  -1   2  -6    0.13    0.03
   1  -2   6    0.12    0.03
  -1  -2  -6    0.11    0.03
   1  -2   6    0.14    0.05
  -1   2  -6    0.16    0.05
   1   2   6    0.15    0.02
  -1   2  -6    0.18    0.04
  -1  -2  -6    0.12    0.04
   1   2   6    0.14    0.05
  -1  -2  -6    0.11    0.07
   1  -2   6    0.16    0.05
   1  -2   7   12.11    0.39
   1   2   7   11.96    0.36
   1  -2   7   11.87    0.21
  -1   2  -7   11.83    0.21
  -1   2  -7   11.82    0.32
   1  -2   7   11.55    0.32
  -1  -2  -7   11.57    0.32
  -1  -2  -7   11.82    0.38
   1  -2   7   12.23    0.32
   1   2   7   11.45    0.32
  -1   2  -7   11.41    0.37
   1  -2   8    6.48    0.30
   1   2   8    6.48    0.28
   1  -2   8    6.34    0.26
   1   2   8    6.84    0.27
  -1  -2  -8    6.75    0.31
  -1   2  -8    6.52    0.30
   1  -2   8    6.69    0.25
  -1   2  -9    0.08    0.07
   1  -2   9    0.07    0.08
   1   2   9    0.07    0.05
   1  -2   9   -0.03    0.05
  -1  -2  -9    0.03    0.08
   1  -2  10    1.51    0.17
   1   2  10    1.66    0.15
   1  -2  10    1.74    0.16
  -1   2 -10    1.59    0.17
  -1   2 -10    1.73    0.14
  -1  -2 -10    1.91    0.19
   1  -2  11    0.98    0.15
  -1   2 -11    1.26    0.16
   1   2  11    0.86    0.12
   1  -2  11    1.03    0.13
  -1  -2 -11    1.11    0.15
  -1   2 -11    0.98    0.11
  -1   2 -12    1.65    0.19
   1  -2  12    1.84    0.19
   1   2  12    1.78    0.16
   1  -2  12    1.56    0.16
  -1   2 -12    1.76    0.15
  -1  -2 -12    1.63    0.19
   1  -2  13    2.28    0.24
   1   2  13    2.12    0.19
   1  -2  13    2.05    0.20
  -1   2 -13    1.80    0.16
  -1   2 -13    1.92    0.21
  -1  -2 -13    2.05    0.23
   1  -2  14    8.79    0.44
   1   2  14    8.88    0.37
   1  -2  14    8.79    0.41
  -1   2 -14    8.35    0.43
  -1  -2 -14    8.92    0.46
  -1   2 -14    8.35    0.33
   1  -2  15    6.71    0.40
   1   2  15    6.05    0.32
   1  -2  15    6.03    0.37
  -1   2 -15    6.34    0.40
  -1   2 -15    5.78    0.29
  -1  -2 -15    5.98    0.40
   1  -2  16   12.42    0.56
   1   2  16   12.22    0.46
   1  -2  16   12.81    0.54
  -1  -2 -16   12.44    0.59
  -1   2 -16   11.64    0.41
  -1   2 -16   12.42    0.56
   1  -2  17   12.93    0.58
   1   2  17   10.69    0.44
   1  -2  17   12.06    0.55
   1   2  17   10.70    0.58
  -1   2 -17   12.61    0.58
  -1  -2 -17   12.53    0.61
  -1   2 -17   10.62    0.40
   1  -2  18   14.71    0.63
   1   2  18   14.36    0.52
   1  -2  18   14.44    0.61
   1   2  18   14.52    0.66
  -1   2 -18   14.73    0.48
  -1   2 -18   13.96    0.63
  -1  -2 -18   14.63    0.67
   1  -2  19    0.90    0.22
  -1   2 -19    1.29    0.26
   1   2  19    1.16    0.26
   1  -2  19    1.12    0.23
  -1  -2 -19    1.14    0.25
  -1   2 -19    0.51    0.13
   1  -2  20   13.24    0.62
   1   2  20   13.51    0.52
   1  -2  20   12.72    0.62
   1   2  20   13.47    0.67
  -1   2 -20   13.51    0.65
  -1   2 -20   13.15    0.47
  -1  -2 -20   12.92    0.66
  -1   2 -21    0.35    0.17
   1  -2  21    0.34    0.13
   1   2  21    0.37    0.12
   1   2  21    0.68    0.20
   1  -2  21    0.41    0.15
  -1   2 -21    0.47    0.11
  -1  -2 -21    0.41    0.16
   1  -2  22    2.27    0.27
  -1   2 -22    1.92    0.27
   1   2  22    2.18    0.22
   1  -2  22    1.90    0.27
   1   2  22    1.87    0.27
  -1  -2 -22    2.30    0.31
  -1   2 -22    2.01    0.19
   1  -2  23    0.04    0.08
  -1   2 -23    0.04    0.10
   1   2  23   -0.06    0.06
   1  -2  23    0.04    0.08
   1   2  23   -0.06    0.11
  -1  -2 -23    0.27    0.16
   1  -2  24    0.79    0.19
  -1   2 -24    0.81    0.20
   1   2  24    0.62    0.19
   1  -2  24    0.75    0.17
  -1  -2 -24    0.84    0.21
   1  -2  25    0.70    0.18
  -1   2 -25    0.67    0.18
   1   2  25    0.64    0.19
   1  -2  25    0.58    0.16
  -1  -2 -25    0.93    0.22
   1   2  26    0.93    0.19
   1  -2  26    0.88    0.19
  -1   2 -26    0.85    0.21
   1  -2  26    1.09    0.23
   1   2  26    1.05    0.24
  -1  -2 -26    1.10    0.25
   1  -2  27    0.13    0.10
   1   2  27    0.13    0.10
  -1   2 -27    0.28    0.13
   1  -2  27    0.37    0.15
   1   2  27    0.17    0.11
  -1  -2 -27    0.09    0.12
   1   2  28    0.11    0.09
  -1   2 -28   -0.03    0.10
   1  -2  28    0.03    0.09
   1  -2  28   -0.03    0.09
   1   2  28   -0.14    0.15
  -1  -2 -28   -0.01    0.10
   1   2  29    0.19    0.11
   1  -2  29    0.41    0.15
  -1   2 -29    0.62    0.22
   1  -2  29    0.24    0.11
   1   2  29    0.07    0.11
  -1  -2 -29    0.64    0.23
  -1   2 -30    0.90    0.25
   1  -2  30    0.80    0.19
   1  -2  30    0.75    0.22
   1   2  30    0.84    0.24
  -1  -2 -30    1.36    0.30
   1  -2  31    2.58    0.35
  -1   2 -31    2.07    0.35
   1   2  31    2.07    0.37
   1  -2  31    2.08    0.35
  -1  -2 -31    2.21    0.37
  -1   2 -32    0.99    0.25
   1  -2  32    0.87    0.24
  -1   2 -33    0.21    0.12
   1   3 -33    0.26    0.15
   1   3 -32    1.10    0.25
  -1  -3  32    0.77    0.26
   1  -3 -32    1.07    0.29
   1   3 -31    3.02    0.39
  -1   3  31    3.47    0.47
  -1  -3  31    3.63    0.47
   1  -3 -31    3.65    0.47
   1   3 -30    0.12    0.12
  -1   3  30    0.02    0.14
   1  -3 -30    0.07    0.14
   1   3 -29    0.14    0.11
  -1   3  29    0.72    0.23
  -1  -3  29    0.27    0.16
   1  -3 -29    0.49    0.21
  -1  -3  28   -0.08    0.08
   1   3 -28    0.02    0.08
  -1   3  28    0.24    0.19
  -1  -3  28    0.19    0.18
   1  -3 -28   -0.09    0.12
   1   3 -27    0.22    0.12
  -1  -3  27    0.29    0.12
  -1   3  27    0.36    0.15
  -1  -3  27    0.22    0.12
   1  -3 -27    0.46    0.19
   1   3 -26    0.22    0.13
  -1  -3  26    0.50    0.15
  -1   3  26    0.49    0.17
  -1  -3  26    0.38    0.17
   1   3 -26    0.55    0.13
   1  -3 -26    0.22    0.14
  -1  -3  25    1.25    0.21
   1   3 -25    1.51    0.25
  -1   3  25    1.09    0.23
  -1  -3  25    1.24    0.24
   1   3 -25    1.41    0.21
   1  -3 -25    1.14    0.24
  -1  -3  24    0.16    0.11
   1   3 -24    0.03    0.10
  -1  -3  24    0.22    0.17
  -1   3  24    0.13    0.10
   1  -3 -24    0.12    0.11
   1   3 -24   -0.04    0.08
  -1  -3  23    0.07    0.07
  -1   3  23    0.22    0.13
  -1  -3  23    0.08    0.09
   1  -3 -23    0.14    0.13
   1   3 -23   -0.01    0.07
   1   3 -23    0.13    0.08
  -1  -3  22    0.52    0.14
  -1  -3  22    0.56    0.17
  -1   3  22    0.36    0.13
   1  -3 -22    0.57    0.16
   1   3 -22    0.51    0.12
   1   3 -22    0.49    0.13
  -1  -3  21    0.08    0.07
  -1   3  21    0.08    0.04
  -1   3  21    0.08    0.11
  -1  -3  21    0.22    0.12
   1   3 -21    0.14    0.09
   1  -3 -21   -0.08    0.09
   1   3 -21    0.09    0.08
  -1  -3  20    4.61    0.35
  -1   3  20    4.42    0.25
  -1  -3  20    4.06    0.37
  -1   3  20    4.61    0.40
   1  -3 -20    4.10    0.38
   1   3 -20    4.66    0.36
   1   3 -20    4.68    0.35
  -1  -3  19    2.76    0.27
  -1   3  19    2.71    0.19
  -1  -3  19    2.38    0.29
  -1   3  19    2.89    0.32
   1  -3 -19    2.60    0.32
   1   3 -19    2.67    0.27
   1   3 -19    2.30    0.25
  -1  -3  18   18.06    0.65
  -1   3  18   19.82    0.52
  -1   3  18   19.22    0.76
  -1  -3  18   18.88    0.74
   1   3 -18   19.29    0.67
   1   3 -18   18.17    0.66
   1   3 -18   18.79    0.74
   1  -3 -18   19.12    0.76
  -1  -3  17   20.23    0.68
  -1   3  17   20.84    0.52
  -1  -3  17   21.21    0.77
  -1   3  17   19.76    0.77
   1  -3 -17   21.10    0.78
   1   3 -17   20.06    0.67
   1   3 -17   19.76    0.74
   1   3 -17   20.04    0.68
  -1  -3  16    0.08    0.09
  -1   3  16    0.00    0.04
  -1   3  16    0.41    0.18
  -1  -3  16    0.03    0.10
   1   3 -16    0.21    0.11
   1   3 -16    0.31    0.15
   1  -3 -16    0.14    0.13
  -1   3  16    0.08    0.11
   1   3 -16    0.23    0.14
  -1  -3  15    4.45    0.30
  -1   3  15    4.16    0.23
  -1   3  15    3.91    0.32
  -1   3  15    4.24    0.11
  -1  -3  15    3.99    0.31
   1   3 -15    4.42    0.34
   1   3 -15    4.21    0.30
   1   3 -15    4.29    0.29
  -1   3  15    4.51    0.33
   1  -3 -15    4.43    0.34
  -1  -3  14    4.27    0.29
  -1   3  14    4.14    0.22
   1   3 -14    4.09    0.11
  -1  -3  14    4.43    0.32
  -1   3  14    3.91    0.12
  -1   3  14    4.21    0.32
   1   3 -14    4.18    0.29
   1   3 -14    3.82    0.31
   1  -3 -14    3.99    0.31
  -1   3  14    4.10    0.31
   1   3 -14    4.14    0.27
  -1  -3  13    0.37    0.11
  -1   3  13    0.38    0.07
   1   3 -13    0.40    0.04
  -1  -3  13    0.43    0.11
  -1   3  13    0.36    0.11
  -1   3  13    0.37    0.04
   1   3 -13    0.34    0.09
  -1   3  13    0.28    0.09
   1   3 -13    0.38    0.11
   1   3 -13    0.47    0.13
   1  -3 -13    0.18    0.10
  -1  -3  12    0.09    0.06
   1  -3 -12    0.04    0.06
  -1   3  12    0.14    0.06
  -1   3  12    0.14    0.03
  -1  -3  12    0.16    0.10
  -1   3  12    0.19    0.09
   1   3 -12    0.22    0.07
   1   3 -12    0.12    0.08
   1   3 -12    0.17    0.08
  -1   3  12    0.13    0.04
  -1   3  12    0.07    0.07
  -1  -3  11    3.66    0.24
   1  -3 -11    3.85    0.26
  -1   3  11    4.08    0.21
  -1  -3  11    3.82    0.28
  -1   3  11    3.93    0.15
  -1   3  11    3.74    0.27
  -1  -3  11    3.83    0.26
  -1   3  11    3.78    0.18
   1   3 -11    4.14    0.29
   1   3 -11    3.68    0.22
   1   3 -11    3.59    0.25
  -1   3  11    4.02    0.28
  -1  -3  10    2.01    0.18
   1  -3 -10    1.77    0.18
  -1   3  10    1.80    0.14
  -1   3  10    1.81    0.10
  -1  -3  10    1.85    0.19
  -1  -3  10    1.69    0.18
   1   3 -10    1.84    0.15
  -1   3  10    1.70    0.11
   1   3 -10    2.01    0.20
  -1   3  10    1.93    0.19
   1   3 -10    1.90    0.18
  -1  -3   9    0.71    0.12
   1  -3  -9    0.81    0.13
   1  -3  -9    0.72    0.13
  -1  -3   9    0.85    0.13
  -1   3   9    0.84    0.07
  -1  -3   9    0.86    0.12
   1   3  -9    0.89    0.10
   1   3  -9    0.75    0.13
  -1   3   9    0.88    0.13
  -1  -3   9    0.73    0.09
   1   3  -9    0.63    0.11
  -1   3   9    0.80    0.07
  -1  -3   8   -0.07    0.06
   1   3  -8    0.00    0.03
   1  -3  -8    0.11    0.08
   1  -3  -8    0.02    0.06
  -1  -3   8    0.10    0.07
  -1  -3   8   -0.01    0.07
  -1   3   8   -0.01    0.02
   1   3  -8   -0.09    0.08
  -1  -3   8    0.02    0.03
  -1   3   8   -0.03    0.08
   1   3  -8   -0.03    0.08
   1   3  -7    0.02    0.03
   1   3  -7    0.03    0.06
  -1  -3   7    0.12    0.06
   1  -3  -7    0.05    0.07
   1  -3  -7   -0.03    0.07
  -1  -3   7    0.07    0.06
  -1  -3   7    0.14    0.08
  -1  -3   7    0.02    0.02
   1   3  -7   -0.07    0.07
   1   3  -7    0.00    0.06
  -1   3   7    0.05    0.06
   1   3  -6    5.76    0.27
  -1  -3   6    7.93    0.31
  -1   3   6    7.40    0.26
   1  -3  -6    7.93    0.32
   1  -3  -6    8.29    0.33
  -1  -3   6    8.40    0.32
  -1  -3   6    7.54    0.32
   1   3  -6    7.69    0.33
  -1  -3   6    7.59    0.20
   1   3  -6    7.90    0.20
  -1   3   6    7.89    0.33
  -1   3   5    0.81    0.09
  -1  -3   5    0.73    0.10
   1   3  -5    0.96    0.11
   1  -3  -5    0.93    0.12
   1  -3  -5    0.78    0.12
  -1  -3   5    0.63    0.09
  -1  -3   5    0.67    0.05
   1   3  -5    0.79    0.06
  -1  -3   5    0.68    0.11
   1   3  -5    0.81    0.12
  -1   3   5    0.84    0.11
  -1  -3   4    3.66    0.14
  -1   3   4    3.31    0.16
  -1   3   4    3.48    0.21
   1   3  -4    4.09    0.20
  -1  -3   4    3.84    0.21
   1  -3  -4    3.46    0.21
   1  -3  -4    3.76    0.22
  -1  -3   4    3.61    0.20
  -1  -3   4    3.47    0.21
  -1  -3   4    3.45    0.09
   1   3  -4    3.07    0.20
  -1   3   4    3.66    0.21
   1  -3  -3    1.86    0.16
   1   3  -3    1.68    0.13
  -1   3   3    1.88    0.16
  -1  -3   3    1.95    0.15
  -1  -3   3    2.37    0.15
  -1  -3   3    1.88    0.11
  -1   3   3    1.97    0.13
   1  -3  -3    1.86    0.16
   1   3  -3    2.07    0.14
  -1  -3   3    2.00    0.16
   1   3  -3    1.89    0.16
  -1   3   2    6.08    0.22
  -1   3   2    6.43    0.27
   1  -3  -2    5.86    0.23
  -1  -3   2    6.47    0.23
   1   3  -2    6.44    0.23
  -1  -3   2    6.45    0.27
   1  -3  -2    6.34    0.27
  -1  -3   2    6.24    0.20
   1   3  -2    6.69    0.25
  -1  -3   2    5.76    0.25
   1   3  -2    6.46    0.27
   1   3  -1   24.79    0.42
   1  -3  -1   23.45    0.46
  -1   3   1   23.87    0.50
  -1   3   1   24.64    0.46
  -1  -3   1   24.35    0.44
   1   3  -1   24.97    0.44
  -1  -3   1   24.37    0.41
   1  -3  -1   25.39    0.51
  -1  -3   1   23.64    0.50
   1   3  -1   26.40    0.51
   1  -3  -1   24.13    0.41
   1   3  -1   23.32    0.50
  -1  -3   1   26.11    0.52
   1  -3   0    0.12    0.06
   1   3   0    0.02    0.05
  -1   3   0   -0.03    0.06
  -1   3   0    0.08    0.04
  -1  -3   0    0.05    0.04
  -1   3   0    0.09    0.06
   1  -3   0    0.20    0.08
   1   3   0    0.16    0.06
   1   3   0    0.03    0.04
  -1  -3   0    0.06    0.04
   1  -3   0    0.05    0.05
  -1  -3   0    0.09    0.06
   1  -3   0    0.03    0.04
  -1   3  -1    1.25    0.13
   1  -3   1    1.10    0.12
   1   3   1    1.45    0.12
  -1  -3  -1    1.27    0.10
  -1   3  -1    1.45    0.12
   1   3   1    1.38    0.11
   1  -3   1    1.53    0.13
  -1   3  -1    1.27    0.11
  -1  -3  -1    1.41    0.12
   1   3   1    1.54    0.12
   1  -3   1    1.12    0.10
  -1   3  -1    1.31    0.10
   1  -3   1    1.28    0.09
  -1  -3  -1    1.39    0.13
  -1  -3  -1    1.50    0.14
  -1  -3  -1    1.24    0.08
   1  -3   2   17.82    0.43
  -1  -3  -2   15.90    0.36
  -1   3  -2   17.06    0.44
   1   3   2   17.93    0.39
  -1  -3  -2   17.53    0.41
  -1   3  -2   17.78    0.39
   1   3   2   18.62    0.42
   1  -3   2   17.48    0.40
  -1   3  -2   17.03    0.26
   1  -3   2   17.14    0.36
   1   3   2   18.86    0.39
  -1   3  -2   18.58    0.37
   1  -3   2   17.94    0.37
  -1  -3  -2   19.05    0.42
  -1  -3  -2   16.85    0.33
  -1  -3  -3    6.91    0.25
  -1   3  -3    7.36    0.30
   1  -3   3    7.37    0.29
  -1  -3  -3    7.08    0.28
   1  -3   3    7.18    0.25
  -1   3  -3    7.44    0.25
   1   3   3    7.39    0.23
   1  -3   3    6.51    0.24
  -1   3  -3    7.47    0.25
  -1   3  -3    7.16    0.18
  -1  -3  -3    7.50    0.26
  -1  -3  -3    7.23    0.24
   1  -3   3    7.57    0.26
   1  -3   3    6.88    0.25
   1  -3   4   18.27    0.47
  -1  -3  -4   17.85    0.42
  -1   3  -4   18.16    0.47
  -1   3  -4   17.68    0.37
   1   3   4   17.51    0.45
   1  -3   4   17.45    0.37
   1   3   4   17.67    0.34
   1  -3   4   17.37    0.30
  -1   3  -4   17.07    0.30
   1  -3   4   17.24    0.40
  -1   3  -4   19.10    0.42
   1  -3   4   17.11    0.40
  -1  -3  -4   17.35    0.39
   1  -3   4   17.85    0.42
   1   3   4   17.64    0.37
  -1   3  -5   42.59    0.75
   1  -3   5   42.12    0.74
   1  -3   5   41.76    0.55
  -1   3  -5   41.92    0.55
   1   3   5   41.61    0.71
   1  -3   5   41.31    0.52
  -1   3  -5   41.06    0.51
   1   3   5   41.10    0.49
   1  -3   5   40.61    0.64
  -1  -3  -5   41.22    0.65
   1  -3   5   40.74    0.65
  -1   3  -5   41.48    0.65
   1   3   5   42.34    0.59
  -1   3  -6   26.05    0.61
   1  -3   6   27.46    0.62
  -1   3  -6   26.64    0.42
   1   3   6   26.91    0.58
   1  -3   6   26.48    0.42
   1   3   6   26.07    0.37
  -1   3  -6   26.25    0.44
   1  -3   6   25.76    0.44
   1  -3   6   26.04    0.54
   1   3   6   26.55    0.49
  -1  -3  -6   26.50    0.55
  -1   3  -6   26.94    0.55
   1  -3   7   25.25    0.61
  -1   3  -7   26.21    0.63
   1   3   7   25.02    0.57
  -1   3  -7   24.25    0.38
   1   3   7   24.00    0.33
  -1   3  -7   24.32    0.46
   1  -3   7   23.98    0.55
   1  -3   7   24.45    0.47
  -1   3  -7   24.35    0.54
   1   3   7   24.43    0.50
  -1  -3  -7   22.81    0.55
   1  -3   8   10.67    0.42
  -1   3  -8   14.88    0.50
   1   3   8   14.80    0.45
  -1   3  -8   17.61    0.31
   1  -3   8   13.59    0.38
  -1   3  -8   14.30    0.38
   1   3   8   12.51    0.21
  -1  -3  -8   13.96    0.46
   1   3   8   14.67    0.41
  -1   3  -8   14.13    0.43
  -1   3  -9    4.83    0.30
   1  -3   9    4.81    0.29
   1   3   9    4.34    0.25
  -1   3  -9    4.66    0.15
   1  -3   9    4.41    0.23
  -1   3  -9    4.26    0.25
  -1  -3  -9    4.34    0.27
   1   3   9    4.67    0.25
  -1   3 -10    0.91    0.13
   1  -3  10    1.16    0.16
  -1   3 -10    1.20    0.17
  -1   3 -10    1.23    0.07
   1   3  10    1.10    0.14
   1  -3  10    1.25    0.13
  -1  -3 -10    1.28    0.16
   1   3  10    1.04    0.13
   1  -3  11    7.37    0.38
   1   3  11    7.45    0.34
   1  -3  11    6.98    0.32
  -1   3 -11    7.33    0.36
   1   3  11    7.44    0.34
  -1  -3 -11    7.40    0.38
   1  -3  12    7.77    0.40
   1   3  12    7.52    0.35
   1  -3  12    7.34    0.34
  -1   3 -12    7.25    0.37
  -1  -3 -12    7.60    0.40
   1  -3  13    3.10    0.27
   1   3  13    2.73    0.22
   1  -3  13    2.86    0.23
  -1  -3 -13    3.07    0.27
  -1   3 -13    2.88    0.25
   1  -3  14    0.43    0.11
  -1   3 -14    0.27    0.10
   1   3  14    0.36    0.09
   1  -3  14    0.27    0.09
  -1  -3 -14    0.37    0.13
   1  -3  15    0.99    0.16
  -1   3 -15    0.98    0.16
   1   3  15    0.87    0.13
   1  -3  15    0.91    0.14
  -1  -3 -15    1.08    0.19
   1  -3  16    0.18    0.13
  -1   3 -16    0.18    0.10
   1   3  16    0.12    0.07
   1  -3  16    0.43    0.13
  -1  -3 -16    0.55    0.18
   1  -3  17    8.99    0.49
   1   3  17    8.71    0.42
   1  -3  17    8.08    0.44
  -1   3 -17    8.96    0.49
  -1  -3 -17    8.66    0.51
  -1   3 -18    2.07    0.26
   1  -3  18    1.91    0.24
   1   3  18    1.97    0.20
   1  -3  18    1.67    0.21
  -1  -3 -18    1.97    0.28
  -1   3 -19    0.22    0.10
   1  -3  19    0.52    0.14
   1   3  19    0.40    0.10
   1  -3  19    0.21    0.10
   1   3  19    0.41    0.13
  -1  -3 -19    0.64    0.18
   1  -3  20    1.10    0.20
  -1   3 -20    1.10    0.21
   1   3  20    1.04    0.16
   1   3  20    1.19    0.21
   1  -3  20    1.15    0.20
  -1  -3 -20    1.06    0.21
   1  -3  21    1.32    0.22
  -1   3 -21    1.40    0.23
   1   3  21    1.72    0.21
   1  -3  21    1.37    0.22
   1   3  21    1.36    0.24
  -1  -3 -21    1.49    0.27
   1  -3  22    0.29    0.14
  -1   3 -22    0.11    0.11
   1   3  22    0.17    0.09
   1   3  22    0.19    0.12
   1  -3  22    0.17    0.12
  -1  -3 -22    0.21    0.13
   1  -3  23    1.28    0.23
  -1   3 -23    1.04    0.21
   1   3  23    1.47    0.20
   1  -3  23    1.22    0.22
   1   3  23    1.31    0.24
  -1  -3 -23    1.30    0.24
  -1   3 -24    0.44    0.14
   1  -3  24    0.40    0.13
   1  -3  24    0.39    0.14
   1   3  24    0.16    0.09
  -1  -3 -24    0.60    0.18
   1  -3  25    0.25    0.12
  -1   3 -25    0.25    0.11
   1   3  25    0.33    0.16
   1  -3  25    0.27    0.10
  -1  -3 -25    0.58    0.19
   1  -3  26    0.26    0.11
  -1   3 -26    0.13    0.09
   1   3  26    0.10    0.14
   1  -3  26    0.01    0.09
   1  -3  27    0.37    0.13
  -1   3 -27    0.53    0.19
   1  -3  27    0.46    0.17
   1   3  27    0.31    0.18
  -1  -3 -27    0.29    0.14
  -1   3 -28    0.97    0.23
   1  -3  28    0.95    0.21
   1  -3  28    1.08    0.25
   1   3  28    0.70    0.20
  -1  -3 -28    0.77    0.21
  -1   3 -29    0.13    0.12
   1  -3  29    0.07    0.10
   1  -3  29    0.27    0.16
   1   3  29   -0.01    0.13
  -1  -3 -29    0.13    0.17
   1  -3  30    0.42    0.16
  -1   3 -30    0.59    0.21
   1  -3  30    0.30    0.16
   1   3  30    0.44    0.17
  -1  -3 -30    0.34    0.17
  -1   3 -31    0.05    0.09
   1  -3  31    0.12    0.12
   1  -3  31    0.17    0.12
   1   3  31    0.34    0.20
  -1  -3 -31    0.48    0.22
   1  -3  32    0.56    0.19
  -1   3 -32    0.07    0.10
   1  -3  32    0.47    0.20
  -1  -4  32    0.39    0.19
  -1   4  31   -0.01    0.11
  -1  -4  31    0.30    0.17
   1  -4 -31   -0.04    0.13
   1   4 -30    0.67    0.20
  -1  -4  30    0.49    0.15
  -1   4  30    1.22    0.30
   1  -4 -30    0.92    0.24
   1   4 -29    1.08    0.23
  -1  -4  29    1.20    0.27
  -1   4  29    1.37    0.29
   1  -4 -29    0.94    0.25
  -1  -4  28    1.65    0.27
   1   4 -28    1.25    0.24
  -1  -4  28    1.32    0.29
  -1   4  28    1.58    0.30
   1  -4 -28    1.58    0.31
  -1  -4  27    0.12    0.11
   1   4 -27    0.14    0.10
  -1   4  27    0.14    0.10
  -1  -4  27    0.02    0.11
  -1  -4  26    0.35    0.13
   1   4 -26    0.07    0.08
  -1  -4  26    0.21    0.13
  -1   4  26    0.38    0.18
   1  -4 -26    0.21    0.13
   1   4 -26    0.48    0.16
  -1  -4  25    0.34    0.11
   1   4 -25    0.30    0.13
  -1   4  25    0.33    0.16
  -1  -4  25    0.26    0.13
   1   4 -25    0.35    0.12
   1  -4 -25    0.37    0.15
   1   4 -24    0.38    0.12
  -1  -4  24    0.56    0.16
  -1   4  24    0.36    0.13
  -1  -4  24    0.16    0.11
   1  -4 -24    0.13    0.09
   1   4 -24    0.31    0.12
   1   4 -23    0.23    0.12
  -1  -4  23    0.13    0.09
  -1  -4  23    0.11    0.08
  -1   4  23    0.07    0.09
   1   4 -23    0.28    0.11
   1  -4 -23    0.02    0.09
   1   4 -22    0.28    0.12
  -1  -4  22    0.21    0.10
  -1  -4  22    0.11    0.09
  -1   4  22    0.14    0.11
   1   4 -22    0.18    0.08
   1  -4 -22    0.15    0.12
   1   4 -21    0.64    0.15
  -1  -4  21    0.59    0.16
  -1   4  21    0.52    0.10
  -1  -4  21    0.44    0.15
  -1   4  21    0.14    0.10
   1  -4 -21    0.63    0.18
   1   4 -21    0.57    0.15
  -1  -4  20    1.01    0.19
   1   4 -20    1.08    0.17
  -1   4  20    1.33    0.15
  -1  -4  20    1.22    0.22
  -1   4  20    1.55    0.24
   1  -4 -20    1.01    0.20
   1   4 -20    1.29    0.20
  -1  -4  19    0.57    0.14
   1   4 -19    0.41    0.11
  -1   4  19    0.39    0.08
  -1   4  19    0.77    0.19
  -1  -4  19    0.29    0.12
   1   4 -19    0.32    0.13
   1  -4 -19    0.41    0.14
   1   4 -19    0.62    0.15
  -1  -4  18    0.49    0.13
   1   4 -18    0.47    0.12
  -1   4  18    0.54    0.10
  -1   4  18    0.42    0.15
  -1  -4  18    0.52    0.15
   1  -4 -18    0.41    0.16
  -1   4  18    0.38    0.13
   1   4 -18    0.48    0.14
   1   4 -18    0.57    0.14
  -1  -4  17    5.81    0.39
  -1   4  17    5.09    0.29
  -1   4  17    5.05    0.40
  -1  -4  17    5.39    0.39
   1   4 -17    5.29    0.37
   1  -4 -17    5.26    0.41
   1   4 -17    5.30    0.41
  -1   4  17    4.90    0.38
   1   4 -17    5.16    0.34
  -1  -4  16    2.95    0.27
  -1   4  16    3.08    0.22
  -1   4  16    3.08    0.30
  -1  -4  16    2.79    0.28
   1   4 -16    2.85    0.27
   1   4 -16    2.85    0.24
   1  -4 -16    2.89    0.30
   1   4 -16    2.84    0.29
  -1   4  16    3.16    0.30
  -1  -4  15    6.51    0.39
  -1   4  15    7.06    0.33
   1   4 -15    6.66    0.16
   1   4 -15    6.49    0.16
  -1   4  15    6.69    0.43
  -1  -4  15    6.66    0.41
   1   4 -15    6.60    0.43
  -1   4  15    6.35    0.40
   1  -4 -15    6.74    0.43
   1   4 -15    6.65    0.40
   1   4 -15    6.57    0.35
  -1  -4  14   20.97    0.67
   1   4 -14   20.26    0.33
  -1   4  14   20.99    0.56
  -1  -4  14   21.39    0.70
  -1   4  14   20.61    0.30
  -1   4  14   21.94    0.73
   1  -4 -14   22.74    0.76
   1   4 -14   21.00    0.69
   1   4 -14   20.97    0.73
  -1   4  14   21.39    0.72
   1   4 -14   21.20    0.59
  -1  -4  13    3.88    0.29
   1  -4 -13    3.87    0.30
  -1   4  13    3.83    0.24
  -1  -4  13    3.99    0.30
  -1  -4  13    3.92    0.31
  -1   4  13    3.53    0.14
  -1   4  13    3.74    0.30
  -1   4  13    3.64    0.19
   1   4 -13    3.89    0.24
   1   4 -13    3.71    0.30
   1  -4 -13    3.48    0.30
   1   4 -13    3.55    0.30
   1   4 -12    3.27    0.28
  -1  -4  12    2.91    0.24
   1  -4 -12    3.00    0.25
  -1   4  12    3.23    0.22
  -1   4  12    3.01    0.14
  -1  -4  12    3.13    0.28
  -1  -4  12    3.52    0.27
  -1   4  12    3.05    0.15
  -1   4  12    3.07    0.26
   1   4 -12    3.27    0.21
   1   4 -12    3.35    0.28
   1   4 -12    2.87    0.25
   1   4 -11    1.03    0.14
  -1  -4  11    1.13    0.15
   1  -4 -11    1.08    0.15
  -1   4  11    0.98    0.12
  -1   4  11    1.07    0.09
  -1  -4  11    1.08    0.17
  -1  -4  11    1.24    0.17
   1   4 -11    0.90    0.15
  -1   4  11    1.28    0.18
  -1   4  11    1.03    0.09
   1   4 -11    0.97    0.16
   1   4 -11    1.06    0.11
  -1  -4  10    0.46    0.10
   1   4 -10    0.47    0.08
   1   4 -10    0.52    0.11
   1  -4 -10    0.29    0.09
  -1  -4  10    0.47    0.12
  -1  -4  10    0.49    0.10
  -1  -4  10    0.38    0.06
  -1   4  10    0.42    0.05
   1   4 -10    0.32    0.11
   1   4 -10    0.29    0.10
  -1   4  10    0.34    0.09
  -1  -4   9   11.12    0.44
   1   4  -9   11.21    0.44
   1  -4  -9   11.81    0.47
  -1  -4   9   11.54    0.44
  -1  -4   9   10.89    0.46
  -1   4   9    9.48    0.19
  -1  -4   9   10.52    0.30
   1   4  -9   11.16    0.31
  -1   4   9   11.57    0.46
   1   4  -9   10.67    0.45
   1   4  -9   11.17    0.46
  -1  -4   8    9.77    0.40
   1   4  -8    9.77    0.40
   1  -4  -8    9.62    0.41
  -1  -4   8    9.35    0.39
  -1  -4   8    9.27    0.41
  -1   4   8    9.91    0.41
   1   4  -8    9.11    0.27
   1   4  -8    9.86    0.43
  -1  -4   8    9.01    0.26
   1   4  -8    9.25    0.40
  -1  -4   7   14.46    0.48
   1   4  -7   14.63    0.47
   1  -4  -7   13.62    0.48
  -1  -4   7   13.59    0.48
  -1  -4   7   14.02    0.45
   1   4  -7   13.79    0.49
   1   4  -7   13.96    0.30
  -1  -4   7   13.29    0.28
   1   4  -7   14.00    0.48
  -1   4   7   14.24    0.48
  -1  -4   6    0.05    0.06
   1   4  -6   -0.02    0.07
   1  -4  -6   -0.02    0.07
  -1  -4   6   -0.02    0.05
  -1  -4   6    0.00    0.02
  -1   4   6    0.01    0.06
   1   4  -6   -0.01    0.07
  -1  -4   6    0.01    0.06
   1   4  -5    2.66    0.19
  -1  -4   5    2.54    0.20
  -1   4   5    2.62    0.21
  -1  -4   5    2.44    0.14
   1  -4  -5    2.26    0.19
   1  -4  -5    2.76    0.22
  -1  -4   5    2.53    0.20
  -1   4   5    2.82    0.21
  -1  -4   5    2.56    0.10
   1   4  -5    2.71    0.22
  -1  -4   4    8.23    0.35
   1   4  -4    7.32    0.30
  -1  -4   4    7.03    0.24
   1  -4  -4    7.35    0.33
  -1   4   4    7.46    0.34
   1  -4  -4    7.56    0.34
  -1  -4   4    7.48    0.34
   1   4  -4    7.41    0.34
  -1  -4   4    7.01    0.15
  -1  -4   3    0.06    0.04
   1  -4  -3    0.07    0.06
   1  -4  -3    0.21    0.10
  -1  -4   3    0.02    0.07
  -1   4   3    0.03    0.07
   1   4  -3    0.17    0.05
  -1  -4   3    0.08    0.02
   1   4  -3    0.18    0.09
  -1  -4   3   -0.02    0.07
  -1   4   2   11.37    0.40
  -1  -4   2   12.29    0.42
   1  -4  -2   12.10    0.37
  -1  -4   2   11.61    0.33
   1   4  -2   11.30    0.36
   1  -4  -2   11.67    0.41
   1  -4  -2   11.31    0.34
  -1  -4   2   11.03    0.40
  -1   4   2   10.90    0.21
  -1   4   1    3.86    0.24
   1  -4  -1    3.50    0.21
   1   4  -1    3.63    0.20
  -1  -4   1    3.66    0.19
   1  -4  -1    3.83    0.24
   1  -4  -1    3.82    0.20
  -1  -4   1    3.76    0.23
  -1   4   1    3.55    0.14
  -1  -4   0    0.02    0.05
   1  -4   0    0.08    0.07
   1   4   0    0.12    0.05
   1  -4   0    0.12    0.07
  -1   4   0   -0.04    0.08
  -1  -4   0    0.10    0.07
  -1   4   0    0.08    0.04
   1  -4   0    0.19    0.06
   1  -4   1    0.89    0.11
  -1  -4  -1    0.97    0.11
   1  -4   1    0.88    0.12
   1   4   1    0.93    0.11
  -1   4  -1    1.35    0.15
  -1  -4  -1    0.94    0.13
  -1   4  -1    0.97    0.09
   1  -4   1    0.87    0.10
  -1   4  -1    0.86    0.10
  -1   4  -2    1.05    0.14
   1  -4   2    0.96    0.13
   1   4   2    1.07    0.12
  -1  -4  -2    1.04    0.12
   1  -4   2    0.83    0.11
  -1   4  -2    0.98    0.08
  -1  -4  -2    1.02    0.13
   1  -4   2    0.94    0.11
  -1   4  -2    0.99    0.10
  -1   4  -3    0.05    0.06
   1   4   3   -0.04    0.06
   1  -4   3   -0.08    0.07
  -1  -4  -3    0.06    0.06
   1   4   3    0.03    0.03
  -1   4  -3    0.02    0.02
   1  -4   3   -0.05    0.05
  -1  -4  -3   -0.01    0.04
  -1   4  -3    0.04    0.06
   1  -4   4   23.97    0.59
  -1   4  -4   24.13    0.61
  -1  -4  -4   23.76    0.58
   1  -4   4   22.51    0.51
  -1   4  -4   23.03    0.40
   1   4   4   24.14    0.48
   1   4   4   23.76    0.49
  -1   4  -4   22.56    0.51
  -1  -4  -4   23.04    0.49
   1  -4   5   10.47    0.41
  -1   4  -5   10.40    0.41
  -1  -4  -5   11.32    0.42
   1   4   5   11.26    0.41
  -1   4  -5   10.60    0.28
   1  -4   5   10.42    0.36
   1  -4   5    9.99    0.27
   1   4   5   11.08    0.31
   1   4   5   10.83    0.34
  -1  -4  -5   11.18    0.36
   1  -4   6   17.74    0.54
  -1   4  -6   17.49    0.55
  -1   4  -6   16.87    0.40
   1   4   6   17.95    0.52
  -1   4  -6   16.88    0.38
   1  -4   6   16.52    0.38
   1  -4   6   17.03    0.48
   1   4   6   17.68    0.38
  -1  -4  -6   16.49    0.46
   1   4   6   16.88    0.44
  -1   4  -7    1.36    0.17
   1  -4   7    1.35    0.16
  -1   4  -7    1.27    0.11
   1   4   7    1.64    0.17
   1   4   7    1.54    0.11
   1  -4   7    1.39    0.15
  -1   4  -7    1.46    0.12
   1  -4   7    1.46    0.12
  -1   4  -7    1.66    0.15
  -1  -4  -7    1.52    0.16
   1   4   7    1.41    0.14
   1  -4   8    0.41    0.11
  -1   4  -8    0.34    0.10
  -1   4  -8    0.51    0.09
   1   4   8    0.32    0.09
  -1   4  -8    0.39    0.06
   1  -4   8    0.37    0.07
   1  -4   8    0.40    0.09
   1   4   8    0.41    0.05
   1   4   8    0.40    0.08
  -1  -4  -8    0.39    0.10
  -1   4  -9    0.35    0.09
   1  -4   9    0.42    0.10
  -1   4  -9    0.31    0.11
  -1   4  -9    0.31    0.05
   1   4   9    0.18    0.07
   1  -4   9    0.33    0.07
   1   4   9    0.29    0.04
   1  -4   9    0.29    0.08
   1   4   9    0.35    0.08
  -1  -4  -9    0.28    0.09
  -1   4 -10    0.52    0.11
   1  -4  10    0.83    0.15
  -1   4 -10    0.90    0.15
   1   4  10    0.80    0.13
  -1   4 -10    0.71    0.07
   1  -4  10    0.79    0.11
  -1  -4 -10    0.67    0.12
   1   4  10    0.79    0.12
  -1   4 -11    0.33    0.11
  -1   4 -11    0.41    0.10
   1  -4  11    0.49    0.12
  -1   4 -11    0.40    0.05
   1   4  11    0.38    0.09
   1  -4  11    0.36    0.08
  -1  -4 -11    0.32    0.10
   1   4  11    0.40    0.09
  -1   4 -12    0.58    0.15
  -1   4 -12    0.60    0.12
   1  -4  12    0.55    0.13
  -1   4 -12    0.61    0.06
   1   4  12    0.80    0.14
   1  -4  12    0.75    0.12
   1   4  12    0.61    0.11
  -1  -4 -12    0.85    0.15
  -1   4 -13    1.46    0.21
  -1   4 -13    1.54    0.19
   1  -4  13    1.58    0.21
   1   4  13    1.31    0.17
   1  -4  13    1.38    0.16
   1   4  13    1.14    0.15
  -1  -4 -13    1.35    0.20
  -1   4 -14    0.50    0.15
   1  -4  14    0.45    0.12
  -1   4 -14    0.43    0.11
   1   4  14    0.50    0.11
   1  -4  14    0.45    0.10
   1   4  14    0.51    0.12
  -1  -4 -14    0.27    0.10
  -1   4 -15    1.98    0.25
   1  -4  15    2.16    0.25
   1   4  15    2.20    0.22
   1  -4  15    2.01    0.21
  -1  -4 -15    2.05    0.24
  -1   4 -15    2.19    0.24
   1  -4  16    0.58    0.17
  -1   4 -16    0.42    0.13
  -1   4 -16    0.37    0.13
   1   4  16    0.51    0.11
   1  -4  16    0.36    0.09
  -1  -4 -16    0.57    0.16
   1  -4  17    6.58    0.44
  -1   4 -17    6.35    0.46
   1   4  17    5.89    0.37
   1  -4  17    6.39    0.40
  -1  -4 -17    6.24    0.44
  -1   4 -17    6.12    0.40
   1  -4  18    6.69    0.46
   1   4  18    6.37    0.39
   1  -4  18    6.03    0.40
  -1   4 -18    6.49    0.43
  -1  -4 -18    6.93    0.47
   1  -4  19    1.10    0.22
  -1   4 -19    0.92    0.18
   1   4  19    0.96    0.16
   1  -4  19    0.94    0.18
  -1  -4 -19    0.84    0.18
   1  -4  20    0.39    0.13
  -1   4 -20    0.36    0.13
   1   4  20    0.54    0.13
   1  -4  20    0.35    0.12
  -1  -4 -20    0.54    0.17
  -1   4 -21    0.08    0.08
   1  -4  21    0.14    0.11
   1   4  21    0.21    0.09
   1  -4  21   -0.04    0.08
   1   4  21    0.13    0.11
  -1  -4 -21    0.10    0.11
   1  -4  22    0.31    0.14
  -1   4 -22    0.14    0.11
   1   4  22    0.33    0.10
   1  -4  22    0.20    0.11
   1   4  22    0.17    0.12
  -1  -4 -22    0.19    0.13
  -1   4 -23    0.01    0.08
   1  -4  23    0.26    0.12
   1   4  23    0.02    0.05
   1   4  23    0.24    0.13
   1  -4  23    0.12    0.09
  -1  -4 -23    0.09    0.13
   1  -4  24    0.06    0.07
  -1   4 -24    0.22    0.13
   1  -4  24    0.01    0.08
   1   4  24    0.00    0.09
  -1  -4 -24    0.03    0.09
  -1   4 -25   -0.05    0.10
   1  -4  25    0.07    0.11
   1  -4  25    0.14    0.12
   1   4  25    0.08    0.11
  -1  -4 -25    0.12    0.13
  -1   4 -26    0.00    0.11
   1  -4  26    0.03    0.10
   1   4  26    0.26    0.14
   1  -4  26    0.14    0.08
  -1  -4 -26    0.19    0.12
  -1   4 -27   -0.03    0.11
   1  -4  27    0.17    0.10
   1  -4  27    0.02    0.10
   1   4  27    0.09    0.10
  -1  -4 -27    0.31    0.17
   1  -4  28   -0.12    0.12
  -1   4 -28    0.03    0.09
  -1   4 -28    0.17    0.10
   1  -4  28    0.12    0.11
   1   4  28   -0.10    0.14
  -1  -4 -28   -0.03    0.11
  -1   4 -29   -0.25    0.14
   1  -4  29   -0.23    0.15
  -1   4 -29    0.40    0.20
   1  -4  29    0.25    0.14
   1   4  29    0.10    0.10
  -1  -4 -29    0.02    0.12
  -1   4 -30    0.34    0.18
  -1   4 -30   -0.05    0.12
   1  -4  30    0.32    0.17
   1  -4  30    0.27    0.15
   1   4  30    0.20    0.11
  -1  -4 -30    0.39    0.18
  -1   4 -31    1.41    0.29
   1  -4  31    1.49    0.29
   1  -4  31    1.27    0.27
  -1   4 -32    1.17    0.28
   1  -4  32    1.50    0.29
   1  -4  32    1.15    0.26
  -1  -5  31    0.01    0.09
   1   5 -30    0.03    0.11
  -1  -5  30    0.15    0.14
  -1   5  30    0.04    0.13
   1  -5 -30    0.10    0.13
   1   5 -29   -0.12    0.13
  -1  -5  29   -0.12    0.12
  -1   5  29   -0.19    0.16
  -1  -5  29   -0.03    0.10
   1  -5 -29    0.10    0.13
  -1  -5  28   -0.03    0.08
   1   5 -28    0.01    0.11
  -1   5  28   -0.11    0.15
  -1  -5  28    0.03    0.10
   1  -5 -28   -0.03    0.10
  -1  -5  27    1.31    0.24
   1   5 -27    1.09    0.24
  -1   5  27    1.04    0.25
  -1  -5  27    1.20    0.26
   1  -5 -27    1.43    0.28
   1   5 -26    0.37    0.14
   1   5 -26    0.15    0.09
  -1  -5  26    0.38    0.16
  -1  -5  26    0.21    0.11
  -1   5  26    0.20    0.10
   1  -5 -26    0.55    0.17
   1   5 -26    0.26    0.11
   1   5 -25    0.04    0.09
   1   5 -25   -0.03    0.11
  -1  -5  25    0.00    0.07
  -1   5  25    0.04    0.10
  -1  -5  25   -0.01    0.10
   1  -5 -25   -0.26    0.16
   1   5 -25    0.00    0.09
  -1  -5  24    0.77    0.17
   1   5 -24    1.08    0.23
   1   5 -24    0.90    0.19
  -1   5  24    0.78    0.21
  -1  -5  24    0.88    0.20
   1  -5 -24    1.06    0.22
   1   5 -24    1.35    0.23
  -1  -5  23    0.08    0.11
   1   5 -23   -0.01    0.06
   1   5 -23    0.02    0.11
  -1   5  23   -0.07    0.11
  -1  -5  23    0.14    0.11
   1   5 -23    0.19    0.10
   1  -5 -23   -0.14    0.11
  -1  -5  22   -0.04    0.09
   1   5 -22    0.00    0.09
   1   5 -22   -0.12    0.10
  -1   5  22    0.00    0.09
  -1  -5  22   -0.15    0.12
   1   5 -22    0.05    0.10
   1  -5 -22    0.15    0.11
  -1  -5  21    0.03    0.08
   1   5 -21   -0.07    0.11
   1   5 -21    0.01    0.07
  -1   5  21    0.03    0.04
  -1   5  21   -0.11    0.10
  -1  -5  21   -0.12    0.11
   1   5 -21    0.20    0.13
   1  -5 -21   -0.05    0.09
  -1  -5  20    0.10    0.07
   1   5 -20    0.09    0.13
   1   5 -20    0.09    0.08
  -1   5  20    0.10    0.07
  -1  -5  20    0.03    0.09
  -1   5  20    0.11    0.11
   1   5 -20    0.03    0.09
   1  -5 -20    0.01    0.10
  -1   5  20   -0.04    0.09
   1   5 -19    1.14    0.18
  -1  -5  19    0.96    0.19
   1   5 -19    1.08    0.21
  -1   5  19    1.13    0.16
  -1   5  19    0.81    0.18
  -1  -5  19    0.81    0.16
   1   5 -19    1.18    0.20
  -1   5  19    0.91    0.18
   1  -5 -19    1.25    0.23
   1   5 -19    0.62    0.17
   1   5 -18    0.66    0.17
  -1  -5  18    0.60    0.14
   1   5 -18    0.73    0.14
  -1   5  18    0.83    0.13
  -1  -5  18    0.49    0.13
  -1   5  18    0.49    0.15
   1  -5 -18    0.58    0.15
   1   5 -18    0.95    0.21
   1   5 -18    0.82    0.17
  -1   5  18    0.63    0.15
  -1  -5  17    4.45    0.35
   1   5 -17    3.58    0.34
  -1   5  17    3.69    0.27
  -1  -5  17    3.97    0.34
  -1   5  17    3.99    0.36
  -1   5  17    4.15    0.36
   1  -5 -17    4.35    0.38
   1   5 -17    3.78    0.29
   1   5 -17    4.33    0.35
   1   5 -17    3.92    0.36
  -1  -5  16    2.68    0.28
   1   5 -16    2.33    0.27
  -1   5  16    2.50    0.22
  -1  -5  16    2.53    0.26
  -1   5  16    2.58    0.29
   1   5 -16    2.14    0.27
  -1   5  16    2.38    0.26
   1  -5 -16    2.61    0.29
   1   5 -16    2.45    0.27
   1   5 -16    2.74    0.23
  -1  -5  15    6.76    0.42
   1   5 -15    6.73    0.44
  -1   5  15    6.62    0.35
  -1  -5  15    6.67    0.41
  -1   5  15    7.08    0.18
   1   5 -15    6.48    0.34
   1  -5 -15    6.85    0.46
   1   5 -15    6.84    0.44
   1   5 -15    6.44    0.44
  -1   5  15    7.17    0.44
  -1  -5  14    0.93    0.18
   1   5 -14    1.25    0.20
   1   5 -14    1.14    0.14
   1  -5 -14    1.16    0.19
   1   5 -14    0.97    0.09
  -1   5  14    1.03    0.14
  -1  -5  14    1.15    0.18
  -1  -5  14    0.94    0.19
  -1   5  14    1.12    0.09
  -1   5  14    0.90    0.16
   1   5 -14    1.02    0.20
   1  -5 -14    1.17    0.20
   1   5 -14    1.38    0.21
   1   5 -13    0.00    0.07
   1   5 -13    0.03    0.06
  -1  -5  13   -0.09    0.10
   1   5 -13    0.05    0.03
  -1   5  13   -0.03    0.05
   1  -5 -13    0.02    0.09
  -1  -5  13    0.10    0.10
  -1   5  13    0.07    0.03
  -1  -5  13    0.08    0.09
  -1   5  13    0.07    0.08
   1   5 -13   -0.06    0.09
   1   5 -13   -0.04    0.08
  -1   5  13    0.01    0.02
   1   5 -12    0.02    0.07
  -1  -5  12    0.05    0.07
   1   5 -12    0.05    0.04
   1  -5 -12   -0.11    0.09
  -1   5  12   -0.05    0.06
  -1  -5  12    0.04    0.07
  -1  -5  12    0.05    0.08
   1   5 -12    0.07    0.08
   1   5 -12    0.07    0.08
  -1   5  12    0.00    0.07
  -1   5  12    0.03    0.02
  -1  -5  11    0.43    0.12
   1   5 -11    0.61    0.13
   1   5 -11    0.49    0.08
   1  -5 -11    0.38    0.10
  -1  -5  11    0.47    0.11
  -1  -5  11    0.48    0.13
   1   5 -11    0.50    0.13
   1   5 -11    0.48    0.14
  -1   5  11    0.24    0.09
   1   5 -10    1.47    0.18
  -1  -5  10    1.47    0.18
   1  -5 -10    1.72    0.21
  -1  -5  10    1.52    0.20
  -1  -5  10    1.49    0.17
  -1  -5  10    1.36    0.12
  -1   5  10    1.16    0.17
   1   5 -10    1.44    0.20
   1   5 -10    1.66    0.13
   1   5 -10    1.20    0.17
   1   5  -9    0.28    0.06
   1   5  -9    0.42    0.11
  -1  -5   9    0.41    0.11
   1  -5  -9    0.27    0.11
  -1  -5   9    0.29    0.11
  -1  -5   9    0.18    0.07
  -1  -5   9    0.28    0.05
  -1   5   9    0.37    0.10
   1   5  -9    0.40    0.12
   1   5  -9    0.31    0.10
  -1  -5   8    0.04    0.08
   1   5  -8    0.13    0.08
   1  -5  -8    0.03    0.09
  -1  -5   8    0.17    0.09
  -1  -5   8    0.13    0.08
  -1  -5   8    0.17    0.04
   1   5  -8    0.13    0.09
  -1   5   8    0.00    0.07
   1   5  -8    0.01    0.07
   1   5  -7    0.05    0.07
  -1  -5   7    0.13    0.09
   1  -5  -7    0.11    0.10
  -1  -5   7    0.03    0.08
   1   5  -7    0.08    0.09
  -1  -5   7    0.02    0.02
   1   5  -7   -0.12    0.10
  -1   5   7    0.03    0.07
  -1  -5   6    5.53    0.32
  -1   5   6    5.87    0.34
  -1  -5   6    5.36    0.23
   1   5  -6    5.67    0.31
   1  -5  -6    5.63    0.34
  -1  -5   6    5.21    0.32
   1   5  -6    5.47    0.34
   1   5  -6    5.44    0.31
  -1  -5   6    5.16    0.17
  -1   5   6    5.79    0.33
  -1  -5   5    6.26    0.26
  -1   5   5    6.68    0.36
   1   5  -5    6.57    0.32
  -1  -5   5    6.95    0.36
   1  -5  -5    6.59    0.35
  -1  -5   5    6.53    0.35
  -1  -5   5    6.08    0.17
  -1  -5   4   29.18    0.72
  -1   5   4   28.80    0.72
  -1  -5   4   27.42    0.54
   1  -5  -4   28.99    0.71
   1   5  -4   27.91    0.65
  -1  -5   4   26.98    0.70
  -1   5   4   26.96    0.28
  -1  -5   4   27.06    0.36
   1  -5  -3    4.83    0.29
  -1  -5   3    5.15    0.24
  -1   5   3    5.54    0.32
  -1  -5   3    5.22    0.31
   1   5  -3    5.04    0.27
  -1  -5   3    5.12    0.30
   1  -5  -3    5.09    0.27
  -1  -5   3    4.87    0.15
  -1   5   3    4.87    0.15
   1   5  -2    2.42    0.19
   1  -5  -2    2.23    0.19
  -1   5   2    1.82    0.19
   1  -5  -2    2.11    0.20
  -1  -5   2    1.96    0.16
   1  -5  -2    2.15    0.17
  -1  -5   2    2.02    0.20
  -1   5   2    2.08    0.11
   1  -5  -1    3.10    0.22
   1   5  -1    3.29    0.22
  -1   5   1    2.87    0.23
  -1  -5   1    2.99    0.20
  -1  -5   1    2.91    0.23
   1  -5  -1    3.16    0.20
  -1   5   1    2.89    0.15
  -1  -5   0   -0.01    0.06
  -1   5   0    0.01    0.07
   1   5   0    0.00    0.06
   1  -5   0   -0.04    0.06
  -1   5   0    0.05    0.03
  -1  -5   0   -0.03    0.06
   1  -5   0    0.00    0.05
   1  -5   1    8.50    0.37
   1   5   1    8.40    0.35
  -1   5  -1    8.37    0.38
  -1  -5  -1    8.19    0.34
   1  -5   1    7.52    0.32
  -1  -5  -1    7.97    0.37
  -1   5  -1    7.88    0.27
   1  -5   2    0.33    0.09
  -1   5  -2    0.26    0.09
   1   5   2    0.28    0.07
  -1  -5  -2    0.36    0.09
  -1   5  -2    0.26    0.05
  -1   5  -2    0.40    0.08
  -1  -5  -2    0.26    0.09
   1  -5   2    0.31    0.08
   1  -5   3    0.00    0.08
   1   5   3   -0.04    0.06
  -1   5  -3    0.01    0.08
  -1  -5  -3    0.03    0.08
  -1   5  -3    0.02    0.03
   1  -5   3    0.06    0.05
  -1  -5  -3    0.08    0.07
  -1   5  -3    0.03    0.04
   1   5   4    1.21    0.14
  -1   5  -4    1.52    0.18
   1  -5   4    1.46    0.17
  -1  -5  -4    1.35    0.16
  -1   5  -4    1.37    0.11
   1  -5   4    1.22    0.14
  -1   5  -4    1.38    0.14
  -1  -5  -4    1.37    0.13
  -1   5  -5    0.95    0.16
   1  -5   5    0.84    0.14
  -1  -5  -5    1.08    0.15
   1  -5   5    0.82    0.12
  -1   5  -5    0.85    0.09
   1   5   5    0.90    0.12
  -1   5  -5    0.97    0.13
  -1  -5  -5    0.79    0.10
   1  -5   6    0.25    0.10
  -1   5  -6    0.35    0.10
  -1  -5  -6    0.41    0.11
   1   5   6    0.33    0.09
   1  -5   6    0.27    0.08
  -1   5  -6    0.27    0.05
   1   5   6    0.31    0.08
  -1  -5  -6    0.32    0.08
  -1   5  -6    0.42    0.11
  -1   5  -7    1.41    0.19
   1  -5   7    1.37    0.18
   1   5   7    1.03    0.15
  -1  -5  -7    1.32    0.17
   1   5   7    1.25    0.12
   1  -5   7    1.22    0.15
   1  -5   7    1.28    0.12
   1   5   7    1.32    0.14
  -1  -5  -7    1.36    0.16
  -1   5  -8    0.86    0.16
   1  -5   8    0.61    0.14
   1   5   8    0.53    0.11
   1   5   8    0.58    0.08
   1  -5   8    0.58    0.11
   1  -5   8    0.67    0.10
   1   5   8    0.71    0.11
  -1  -5  -8    0.70    0.12
   1  -5   9    5.26    0.35
  -1   5  -9    5.46    0.37
   1   5   9    5.69    0.34
   1  -5   9    5.15    0.26
   1   5   9    5.16    0.21
   1  -5   9    5.10    0.32
  -1   5  -9    5.15    0.29
  -1  -5  -9    5.42    0.32
   1   5   9    5.04    0.29
  -1   5 -10    2.24    0.24
   1  -5  10    2.51    0.25
   1   5  10    2.44    0.23
   1  -5  10    2.50    0.19
   1   5  10    2.32    0.13
   1  -5  10    2.50    0.23
  -1  -5 -10    2.29    0.22
  -1   5 -10    2.51    0.21
   1   5  10    2.48    0.22
  -1   5 -11    0.05    0.10
  -1   5 -11   -0.01    0.05
   1  -5  11    0.08    0.10
   1   5  11    0.08    0.07
  -1   5 -11    0.02    0.03
   1  -5  11    0.04    0.08
   1  -5  11    0.03    0.05
   1   5  11    0.04    0.02
   1   5  11   -0.08    0.07
  -1  -5 -11   -0.05    0.07
  -1   5 -12    9.07    0.49
   1  -5  12    8.75    0.47
   1   5  12    8.91    0.44
  -1   5 -12    8.27    0.26
   1  -5  12    8.71    0.39
  -1   5 -12    8.67    0.42
   1   5  12    8.69    0.41
  -1  -5 -12    8.60    0.45
   1  -5  13    5.47    0.40
  -1   5 -13    4.99    0.38
   1   5  13    5.50    0.35
  -1   5 -13    4.93    0.19
   1  -5  13    5.41    0.32
  -1   5 -13    5.10    0.33
  -1  -5 -13    5.45    0.38
   1   5  13    5.69    0.35
   1  -5  14   12.66    0.60
  -1   5 -14   13.20    0.63
   1   5  14   13.23    0.55
   1  -5  14   12.73    0.51
  -1   5 -14   12.50    0.53
   1   5  14   13.02    0.54
  -1  -5 -14   12.15    0.57
  -1   5 -15    8.08    0.51
   1  -5  15    7.71    0.48
   1   5  15    7.04    0.41
   1  -5  15    6.99    0.39
  -1   5 -15    7.67    0.42
   1   5  15    7.23    0.41
  -1  -5 -15    7.76    0.47
  -1   5 -16    0.05    0.07
  -1   5 -16   -0.03    0.10
   1  -5  16    0.13    0.10
   1   5  16   -0.01    0.10
   1  -5  16   -0.07    0.09
  -1  -5 -16    0.14    0.12
   1   5  16    0.02    0.06
   1  -5  17    1.46    0.22
  -1   5 -17    1.39    0.20
  -1   5 -17    1.63    0.24
   1   5  17    1.44    0.20
   1  -5  17    1.23    0.18
  -1  -5 -17    1.51    0.24
   1  -5  18    0.64    0.17
  -1   5 -18    0.74    0.15
  -1   5 -18    0.68    0.18
   1   5  18    0.55    0.13
   1  -5  18    0.63    0.15
  -1  -5 -18    1.14    0.22
  -1   5 -19    0.28    0.14
  -1   5 -19    0.34    0.13
   1  -5  19    0.44    0.17
   1   5  19    0.37    0.11
   1  -5  19    0.23    0.08
  -1  -5 -19    0.58    0.17
  -1   5 -20    0.00    0.12
  -1   5 -20   -0.04    0.09
   1  -5  20    0.08    0.11
   1   5  20    0.06    0.06
   1  -5  20    0.06    0.07
  -1  -5 -20    0.18    0.11
  -1   5 -21    0.16    0.12
  -1   5 -21   -0.08    0.07
   1  -5  21   -0.10    0.11
   1   5  21    0.13    0.06
   1  -5  21    0.07    0.08
  -1  -5 -21   -0.05    0.11
  -1   5 -22   -0.05    0.11
   1  -5  22    0.12    0.10
  -1   5 -22   -0.11    0.10
   1   5  22    0.05    0.06
   1   5  22   -0.06    0.10
   1  -5  22   -0.09    0.11
  -1  -5 -22    0.01    0.11
  -1   5 -23    0.65    0.19
   1  -5  23    0.57    0.18
  -1   5 -23    0.50    0.16
   1   5  23    0.48    0.13
   1  -5  23    0.36    0.13
   1   5  23    0.44    0.16
  -1  -5 -23    0.34    0.16
  -1   5 -24    0.08    0.11
  -1   5 -24    0.07    0.11
   1  -5  24    0.15    0.15
   1   5  24   -0.06    0.10
   1  -5  24    0.30    0.13
  -1  -5 -24    0.46    0.19
  -1   5 -25    0.26    0.14
   1  -5  25    0.29    0.14
  -1   5 -25    0.40    0.15
   1   5  25    0.38    0.17
   1  -5  25   -0.02    0.10
  -1  -5 -25    0.44    0.19
  -1   5 -26    0.80    0.20
  -1   5 -26    0.96    0.21
   1  -5  26    0.92    0.23
   1   5  26    0.56    0.19
   1  -5  26    0.76    0.19
  -1  -5 -26    0.72    0.21
  -1   5 -27   -0.26    0.17
  -1   5 -27   -0.05    0.08
   1  -5  27    0.03    0.09
   1   5  27    0.12    0.16
   1  -5  27   -0.04    0.09
  -1  -5 -27   -0.20    0.14
  -1   5 -28   -0.04    0.09
   1  -5  28    0.08    0.08
  -1   5 -28   -0.17    0.16
   1  -5  28    0.09    0.08
   1   5  28    0.07    0.12
  -1  -5 -28    0.22    0.13
   1  -5  29    0.22    0.13
  -1   5 -29    0.15    0.12
  -1   5 -29    0.16    0.12
   1   5  29    0.09    0.11
   1  -5  29   -0.05    0.13
  -1  -5 -29    0.26    0.17
   1  -5  30    0.66    0.20
  -1   5 -30    0.45    0.18
  -1   5 -30    0.06    0.13
   1  -5  30   -0.08    0.12
  -1  -5 -30    0.70    0.24
   1  -5  31   -0.03    0.08
   1  -5  31   -0.11    0.09
   1  -5  32    0.45    0.18
   1  -5  32    0.13    0.12
  -1  -6  31    0.47    0.19
   1   6 -30    0.26    0.18
  -1  -6  30    0.16    0.12
   1   6 -29    0.12    0.16
  -1  -6  29   -0.09    0.10
  -1  -6  29    0.06    0.08
  -1   6  29   -0.06    0.15
   1  -6 -29    0.24    0.15
   1   6 -28    0.25    0.14
  -1  -6  28    0.34    0.13
  -1  -6  28    0.30    0.13
  -1   6  28    0.10    0.13
   1  -6 -28    0.06    0.07
  -1  -6  27    0.01    0.08
   1   6 -27    0.46    0.17
  -1  -6  27    0.09    0.10
  -1   6  27    0.06    0.12
   1  -6 -27    0.16    0.14
   1   6 -26    0.19    0.14
  -1  -6  26    0.10    0.11
  -1  -6  26    0.07    0.09
  -1   6  26    0.06    0.08
   1  -6 -26    0.19    0.12
   1   6 -25    2.12    0.33
  -1  -6  25    1.80    0.29
  -1   6  25    2.14    0.34
  -1  -6  25    1.72    0.29
   1  -6 -25    1.83    0.31
  -1  -6  24    0.47    0.16
   1   6 -24    0.40    0.18
  -1   6  24    0.42    0.16
  -1  -6  24    0.56    0.18
   1  -6 -24    0.61    0.19
  -1  -6  23    2.10    0.30
   1   6 -23    2.82    0.37
  -1  -6  23    2.10    0.30
  -1   6  23    2.09    0.32
   1   6 -23    2.06    0.29
   1  -6 -23    2.40    0.34
  -1  -6  22    0.99    0.22
   1   6 -22    1.00    0.17
   1   6 -22    0.89    0.22
  -1   6  22    1.48    0.27
  -1  -6  22    0.81    0.19
   1   6 -22    1.02    0.20
   1  -6 -22    1.06    0.23
   1   6 -21   -0.04    0.08
   1   6 -21    0.02    0.09
  -1  -6  21   -0.08    0.07
  -1   6  21    0.06    0.05
  -1   6  21    0.04    0.09
  -1  -6  21   -0.07    0.08
  -1   6  21    0.06    0.09
   1   6 -21   -0.03    0.08
   1  -6 -21    0.13    0.12
  -1  -6  20    1.97    0.27
   1   6 -20    1.60    0.27
  -1   6  20    1.73    0.21
  -1  -6  20    1.84    0.26
  -1   6  20    1.41    0.25
  -1   6  20    1.97    0.29
   1  -6 -20    1.74    0.28
   1   6 -20    1.70    0.21
   1   6 -20    1.98    0.27
   1   6 -19    1.72    0.27
   1   6 -19    1.41    0.18
  -1  -6  19    1.87    0.26
  -1   6  19    1.34    0.18
  -1   6  19    1.74    0.28
  -1  -6  19    1.53    0.24
   1   6 -19    1.56    0.24
   1   6 -19    1.60    0.25
   1  -6 -19    1.17    0.23
  -1   6  19    1.39    0.23
  -1  -6  18    1.41    0.23
   1   6 -18    1.52    0.23
   1   6 -18    1.31    0.17
  -1   6  18    1.65    0.20
  -1  -6  18    1.68    0.24
  -1   6  18    1.32    0.22
  -1   6  18    1.54    0.23
   1   6 -18    1.38    0.24
   1   6 -18    1.57    0.24
   1  -6 -18    1.48    0.23
   1   6 -17    0.08    0.09
  -1  -6  17   -0.13    0.10
   1   6 -17    0.10    0.07
  -1   6  17   -0.03    0.05
  -1  -6  17    0.02    0.09
  -1   6  17   -0.04    0.10
   1   6 -17    0.11    0.11
   1   6 -17    0.06    0.10
  -1   6  17    0.08    0.10
   1  -6 -17    0.20    0.12
   1   6 -16    0.11    0.05
  -1  -6  16   -0.02    0.09
   1   6 -16    0.26    0.12
  -1   6  16    0.18    0.07
  -1  -6  16    0.18    0.11
  -1  -6  16    0.18    0.12
   1   6 -16    0.13    0.12
   1  -6 -16    0.18    0.11
   1   6 -16   -0.01    0.10
  -1   6  16   -0.10    0.12
   1   6 -15    7.14    0.47
  -1  -6  15    6.85    0.45
  -1   6  15    7.05    0.40
   1  -6 -15    7.26    0.48
  -1   6  15    7.19    0.23
  -1  -6  15    6.95    0.48
  -1  -6  15    8.01    0.47
   1   6 -15    6.76    0.47
   1   6 -15    7.32    0.35
  -1   6  15    7.30    0.47
   1  -6 -15    8.08    0.51
   1   6 -15    7.17    0.48
  -1  -6  14   33.98    0.98
   1   6 -14   33.33    0.99
  -1   6  14   34.03    0.87
   1  -6 -14   32.92    0.99
  -1  -6  14   33.01    0.92
  -1  -6  14   33.04    1.01
  -1   6  14   33.49    0.55
   1   6 -14   33.39    0.71
  -1   6  14   33.48    0.98
   1   6 -14   33.46    1.00
   1  -6 -14   34.55    1.02
   1   6 -14   33.88    1.00
  -1  -6  13    6.68    0.44
   1   6 -13    6.01    0.41
  -1   6  13    5.23    0.34
   1  -6 -13    5.60    0.41
  -1  -6  13    5.52    0.41
  -1  -6  13    5.44    0.36
   1   6 -13    5.51    0.28
   1   6 -13    4.90    0.38
  -1   6  13    5.66    0.40
   1   6 -13    5.54    0.41
   1   6 -12   -0.02    0.05
  -1  -6  12   -0.09    0.10
   1   6 -12   -0.05    0.09
   1  -6 -12    0.06    0.09
  -1  -6  12   -0.01    0.07
  -1  -6  12   -0.14    0.11
  -1   6  12   -0.07    0.11
   1   6 -12    0.00    0.08
   1   6 -12    0.08    0.09
   1   6 -11    0.58    0.14
  -1  -6  11    0.61    0.13
   1  -6 -11    0.56    0.14
  -1  -6  11    0.61    0.13
  -1  -6  11    0.65    0.15
  -1   6  11    0.61    0.15
   1   6 -11    0.52    0.15
   1   6 -11    0.73    0.16
  -1  -6  10    2.00    0.23
   1   6 -10    1.98    0.23
   1  -6 -10    1.89    0.22
  -1  -6  10    2.16    0.22
  -1  -6  10    1.97    0.24
   1   6 -10    1.89    0.22
  -1  -6  10    1.84    0.14
   1   6 -10    1.93    0.25
  -1   6  10    1.83    0.22
  -1  -6   9    0.33    0.11
   1   6  -9    0.35    0.11
   1  -6  -9    0.29    0.10
  -1  -6   9    0.54    0.14
  -1   6   9    0.36    0.11
   1   6  -9    0.42    0.11
  -1  -6   9    0.37    0.06
  -1  -6   8    0.18    0.09
   1   6  -8    0.06    0.07
  -1  -6   8    0.08    0.05
   1  -6  -8    0.08    0.09
  -1  -6   8    0.02    0.08
  -1  -6   8    0.06    0.03
  -1   6   8    0.11    0.09
   1   6  -8    0.05    0.07
  -1  -6   7    0.25    0.06
   1  -6  -7    0.28    0.11
   1   6  -7    0.41    0.12
  -1  -6   7    0.12    0.08
  -1  -6   7    0.20    0.10
   1   6  -7    0.31    0.09
  -1  -6   7    0.37    0.05
  -1   6   7    0.26    0.10
  -1  -6   6    3.64    0.30
  -1   6   6    3.81    0.30
  -1  -6   6    3.78    0.22
   1   6  -6    3.46    0.27
   1  -6  -6    3.98    0.31
  -1  -6   6    3.49    0.28
  -1   6   6    3.84    0.29
   1   6  -6    3.75    0.27
  -1  -6   6    3.61    0.15
  -1  -6   5    0.27    0.06
   1  -6  -5    0.23    0.11
  -1  -6   5    0.18    0.04
  -1  -6   5    0.12    0.08
  -1   6   5    0.25    0.11
   1   6  -5    0.35    0.10
  -1  -6   5    0.13    0.07
   1   6  -5    0.24    0.09
  -1  -6   4    4.63    0.33
  -1   6   4    4.56    0.32
   1  -6  -4    4.36    0.31
  -1  -6   4    4.09    0.24
   1   6  -4    4.38    0.28
  -1  -6   4    4.70    0.32
   1  -6  -4    4.25    0.27
  -1   6   4    4.29    0.14
  -1  -6   4    4.36    0.16
  -1  -6   3    0.35    0.08
   1  -6  -3    0.39    0.11
   1   6  -3    0.36    0.09
  -1  -6   3    0.41    0.06
  -1  -6   3    0.41    0.11
  -1   6   3    0.39    0.12
  -1  -6   3    0.39    0.11
  -1   6   3    0.37    0.05
   1  -6  -3    0.46    0.10
   1  -6  -2    0.99    0.15
  -1  -6   2    0.74    0.11
  -1   6   2    0.86    0.15
   1  -6  -2    0.84    0.13
   1   6  -2    1.08    0.14
  -1   6   2    0.69    0.08
   1  -6  -2    0.82    0.13
  -1  -6   2    0.84    0.15
   1  -6  -1    5.55    0.33
   1  -6  -1    5.25    0.32
   1   6  -1    5.33    0.31
  -1   6   1    5.67    0.35
  -1  -6   1    5.88    0.31
   1  -6  -1    5.53    0.30
  -1  -6   1    6.03    0.35
  -1   6   1    5.34    0.22
  -1  -6   0    0.12    0.07
   1  -6   0    0.10    0.07
   1   6   0    0.17    0.06
  -1   6   0    0.11    0.08
   1  -6   0    0.05    0.05
  -1   6   0    0.14    0.05
  -1  -6   0   -0.02    0.09
   1  -6   1    3.33    0.26
   1   6   1    3.21    0.24
  -1   6  -1    3.42    0.27
  -1  -6  -1    3.47    0.25
   1  -6   1    3.24    0.23
  -1  -6  -1    3.54    0.28
  -1   6  -1    3.58    0.20
   1  -6   2    3.34    0.27
  -1   6  -2    3.13    0.26
   1   6   2    3.31    0.25
  -1  -6  -2    3.54    0.26
  -1  -6  -2    3.41    0.27
   1  -6   2    3.22    0.23
  -1   6  -2    3.40    0.21
   1   6   3    5.18    0.31
   1  -6   3    5.01    0.33
  -1   6  -3    4.69    0.32
  -1  -6  -3    5.06    0.31
   1  -6   3    4.35    0.27
  -1  -6  -3    4.87    0.33
  -1   6  -3    4.83    0.26
   1  -6   4   17.63    0.62
   1   6   4   17.36    0.57
  -1   6  -4   18.48    0.64
  -1  -6  -4   17.18    0.58
   1  -6   4   16.61    0.54
  -1  -6  -4   17.80    0.61
  -1   6  -4   17.02    0.50
  -1  -6  -4   17.24    0.48
  -1   6  -5    6.53    0.38
   1  -6   5    6.73    0.39
  -1  -6  -5    6.00    0.36
   1  -6   5    6.49    0.35
  -1  -6  -5    5.93    0.30
  -1   6  -5    6.05    0.32
   1  -6   6    0.97    0.16
  -1   6  -6    0.72    0.14
  -1  -6  -6    1.03    0.17
   1  -6   6    1.01    0.15
  -1   6  -6    0.99    0.15
  -1  -6  -6    0.70    0.12
   1   6   6    1.00    0.14
  -1   6  -7    0.11    0.09
   1  -6   7    0.10    0.07
   1   6   7    0.15    0.09
  -1  -6  -7    0.02    0.08
   1  -6   7    0.07    0.06
  -1  -6  -7    0.09    0.06
   1   6   7    0.13    0.06
   1  -6   8    2.73    0.27
  -1   6  -8    2.84    0.27
  -1  -6  -8    2.56    0.26
   1   6   8    2.61    0.25
   1  -6   8    2.71    0.24
   1   6   8    2.90    0.23
  -1  -6  -8    2.75    0.23
  -1   6  -9    0.45    0.13
   1  -6   9    0.21    0.10
   1   6   9    0.36    0.11
   1  -6   9    0.30    0.10
   1   6   9    0.32    0.09
  -1  -6  -9    0.25    0.09
   1  -6  10    0.16    0.10
  -1   6 -10    0.11    0.08
   1   6  10    0.25    0.09
   1  -6  10    0.11    0.07
   1  -6  10    0.09    0.08
   1   6  10    0.16    0.07
  -1  -6 -10    0.10    0.06
   1  -6  11    0.11    0.11
  -1   6 -11    0.01    0.08
   1   6  11    0.12    0.08
   1  -6  11    0.10    0.09
   1   6  11    0.14    0.04
   1  -6  11    0.06    0.05
   1   6  11    0.02    0.08
  -1  -6 -11   -0.02    0.08
  -1   6 -12   -0.05    0.11
  -1   6 -12    0.21    0.08
   1  -6  12    0.26    0.10
   1   6  12    0.18    0.09
   1  -6  12    0.12    0.07
   1  -6  12    0.11    0.07
   1   6  12    0.17    0.07
  -1  -6 -12    0.17    0.07
  -1   6 -13    0.08    0.07
  -1   6 -13    0.06    0.11
   1  -6  13    0.13    0.11
   1   6  13    0.06    0.08
   1  -6  13    0.03    0.05
   1   6  13    0.06    0.06
  -1  -6 -13    0.03    0.08
  -1   6 -14    6.77    0.47
   1  -6  14    7.52    0.49
   1   6  14    7.02    0.43
   1  -6  14    7.67    0.40
  -1  -6 -14    7.66    0.47
  -1   6 -14    7.66    0.42
   1   6  14    8.04    0.44
  -1   6 -15    1.09    0.20
   1  -6  15    1.53    0.24
  -1   6 -15    1.33    0.18
   1   6  15    0.99    0.17
   1  -6  15    1.21    0.17
   1   6  15    1.17    0.18
  -1  -6 -15    1.16    0.21
  -1   6 -16   -0.12    0.11
  -1   6 -16    0.03    0.08
   1  -6  16    0.03    0.11
   1   6  16   -0.03    0.08
   1  -6  16    0.03    0.06
   1   6  16   -0.07    0.09
  -1  -6 -16   -0.06    0.07
   1  -6  17   -0.15    0.12
  -1   6 -17   -0.04    0.08
  -1   6 -17    0.06    0.10
   1   6  17    0.01    0.08
   1  -6  17   -0.02    0.07
   1   6  17   -0.03    0.09
  -1  -6 -17   -0.05    0.11
   1  -6  18    1.03    0.21
  -1   6 -18    1.05    0.22
  -1   6 -18    1.03    0.18
   1   6  18    0.66    0.15
   1  -6  18    1.07    0.18
   1   6  18    0.94    0.17
  -1  -6 -18    0.95    0.21
  -1   6 -19    0.07    0.09
  -1   6 -19   -0.05    0.10
   1  -6  19    0.07    0.12
   1   6  19    0.01    0.07
   1  -6  19    0.04    0.07
  -1  -6 -19    0.10    0.11
  -1   6 -20    0.42    0.12
   1  -6  20    0.28    0.15
  -1   6 -20    0.37    0.15
   1   6  20    0.40    0.13
   1  -6  20    0.26    0.11
  -1  -6 -20    0.27    0.11
   1  -6  21    0.22    0.11
  -1   6 -21   -0.01    0.11
  -1   6 -21   -0.12    0.10
   1   6  21    0.06    0.08
   1  -6  21   -0.05    0.08
  -1  -6 -21    0.06    0.10
  -1   6 -22    0.13    0.10
  -1   6 -22    0.36    0.16
   1  -6  22    0.23    0.11
   1   6  22    0.21    0.10
   1  -6  22    0.23    0.11
  -1  -6 -22    0.03    0.11
  -1   6 -23    0.06    0.14
  -1   6 -23   -0.03    0.10
   1  -6  23    0.01    0.09
   1   6  23   -0.08    0.08
   1   6  23    0.04    0.11
   1  -6  23    0.03    0.10
  -1  -6 -23   -0.10    0.13
  -1   6 -24    0.13    0.08
  -1   6 -24   -0.15    0.14
   1  -6  24    0.17    0.13
   1  -6  24   -0.05    0.10
   1   6  24   -0.02    0.10
  -1  -6 -24    0.14    0.10
  -1   6 -25    0.87    0.20
  -1   6 -25    0.64    0.20
   1  -6  25    0.56    0.18
   1   6  25    0.78    0.24
   1  -6  25    0.78    0.20
  -1  -6 -25    0.87    0.23
   1  -6  26    0.22    0.13
  -1   6 -26    0.43    0.18
  -1   6 -26    0.29    0.14
   1   6  26    0.30    0.15
   1  -6  26    0.29    0.14
  -1  -6 -26    0.27    0.14
  -1   6 -27   -0.12    0.14
   1  -6  27   -0.10    0.09
  -1   6 -27    0.10    0.08
   1   6  27    0.27    0.15
   1  -6  27   -0.10    0.10
  -1  -6 -27    0.11    0.15
  -1   6 -28    0.03    0.11
   1  -6  28    0.18    0.13
   1   6  28    0.08    0.11
   1  -6  28    0.18    0.12
  -1  -6 -28    0.08    0.14
  -1   6 -29   -0.16    0.16
   1  -6  29    0.03    0.11
   1   6  29   -0.02    0.11
  -1  -6 -29    0.05    0.13
   1  -6  30   -0.05    0.12
  -1  -7  30    0.22    0.15
   1   7 -29    0.07    0.14
  -1  -7  29    0.01    0.09
  -1  -7  29    0.09    0.09
   1   7 -28    0.11    0.09
  -1  -7  28   -0.10    0.12
  -1  -7  28   -0.15    0.13
  -1   7  28   -0.03    0.14
   1  -7 -28    0.09    0.11
  -1  -7  27    0.30    0.15
   1   7 -27    0.14    0.12
  -1  -7  27    0.09    0.12
  -1   7  27    0.50    0.18
   1  -7 -27    0.19    0.12
   1   7 -26    0.10    0.10
  -1  -7  26    0.18    0.10
  -1   7  26   -0.10    0.11
  -1  -7  26    0.04    0.08
   1  -7 -26    0.22    0.15
   1   7 -25    0.90    0.24
  -1  -7  25    1.17    0.24
  -1   7  25    1.14    0.25
  -1  -7  25    1.18    0.23
   1  -7 -25    1.06    0.25
   1   7 -24    2.07    0.33
  -1  -7  24    1.82    0.30
  -1   7  24    1.97    0.31
  -1  -7  24    2.19    0.32
   1  -7 -24    1.82    0.31
   1   7 -23    1.73    0.30
  -1  -7  23    1.47    0.26
  -1   7  23    1.47    0.27
  -1  -7  23    1.64    0.27
   1  -7 -23    1.97    0.32
  -1   7  23    1.31    0.25
   1   7 -22    0.49    0.18
  -1  -7  22    0.49    0.18
  -1  -7  22    0.43    0.15
  -1   7  22    0.59    0.17
  -1   7  22    0.34    0.14
   1  -7 -22    0.66    0.20
   1   7 -21    0.00    0.10
  -1  -7  21    0.23    0.12
  -1   7  21    0.28    0.13
  -1  -7  21    0.05    0.08
  -1   7  21    0.03    0.09
   1  -7 -21    0.17    0.11
   1   7 -20    0.82    0.20
  -1  -7  20    0.61    0.18
  -1   7  20    0.52    0.13
  -1  -7  20    0.66    0.17
  -1   7  20    0.64    0.16
   1  -7 -20    0.40    0.13
  -1   7  20    0.38    0.15
   1   7 -19    0.25    0.13
  -1  -7  19    0.22    0.12
  -1   7  19    0.28    0.11
  -1  -7  19    0.35    0.13
  -1   7  19    0.31    0.15
   1  -7 -19    0.30    0.14
  -1   7  19    0.27    0.12
   1   7 -19    0.56    0.16
   1   7 -18    0.67    0.17
  -1  -7  18    0.62    0.17
  -1   7  18    0.57    0.14
  -1   7  18    0.67    0.18
  -1  -7  18    0.67    0.17
  -1   7  18    0.58    0.17
   1  -7 -18    0.33    0.12
   1   7 -18    0.61    0.18
   1   7 -17    0.49    0.15
  -1  -7  17    0.50    0.14
  -1   7  17    0.39    0.11
  -1  -7  17    0.52    0.14
  -1  -7  17    0.55    0.16
  -1   7  17    0.42    0.15
   1  -7 -17    0.39    0.15
   1   7 -17    0.44    0.15
   1   7 -16    0.32    0.13
  -1  -7  16    0.15    0.11
   1   7 -16    0.15    0.06
  -1   7  16    0.31    0.12
  -1  -7  16    0.25    0.12
  -1  -7  16    0.26    0.11
  -1   7  16    0.20    0.11
   1  -7 -16    0.06    0.08
   1   7 -16    0.39    0.14
   1   7 -15    2.83    0.32
  -1  -7  15    2.83    0.31
   1  -7 -15    2.86    0.33
  -1   7  15    2.66    0.27
  -1  -7  15    2.27    0.26
  -1  -7  15    2.53    0.30
   1   7 -15    2.19    0.28
   1  -7 -15    2.57    0.30
  -1   7  15    2.40    0.29
   1   7 -14    4.41    0.38
  -1  -7  14    4.98    0.41
   1  -7 -14    4.52    0.40
  -1   7  14    4.55    0.34
  -1  -7  14    4.28    0.39
  -1  -7  14    4.21    0.34
  -1   7  14    4.87    0.39
   1  -7 -14    4.37    0.38
   1   7 -14    4.19    0.38
  -1  -7  13    0.21    0.12
   1   7 -13    0.16    0.09
   1  -7 -13    0.13    0.12
  -1   7  13    0.15    0.07
  -1  -7  13    0.24    0.12
  -1  -7  13    0.20    0.09
   1   7 -13    0.12    0.09
  -1   7  13    0.18    0.10
  -1  -7  12    0.12    0.12
   1   7 -12    0.08    0.08
   1  -7 -12    0.08    0.09
  -1  -7  12    0.16    0.10
   1   7 -12    0.31    0.13
  -1   7  12    0.38    0.13
  -1  -7  11    0.16    0.11
   1   7 -11    0.12    0.08
   1  -7 -11    0.16    0.11
  -1  -7  11    0.03    0.09
   1   7 -11    0.06    0.09
  -1   7  11    0.03    0.07
   1   7 -10    0.57    0.13
  -1  -7  10    0.93    0.18
   1  -7 -10    1.02    0.19
  -1  -7  10    0.99    0.12
  -1  -7  10    1.05    0.18
   1   7 -10    0.96    0.17
  -1   7  10    1.06    0.17
  -1  -7   9    0.26    0.12
   1   7  -9    0.14    0.08
  -1  -7   9    0.26    0.08
   1  -7  -9    0.45    0.14
  -1  -7   9    0.34    0.13
   1   7  -9    0.10    0.07
  -1   7   9    0.20    0.10
  -1  -7   9    0.08    0.03
  -1  -7   8    0.29    0.11
   1   7  -8    0.21    0.10
  -1  -7   8    0.11    0.05
   1  -7  -8    0.08    0.09
  -1  -7   8    0.31    0.10
   1   7  -8    0.26    0.08
  -1   7   8    0.27    0.11
  -1  -7   8    0.13    0.04
  -1  -7   7    4.46    0.27
  -1  -7   7    4.88    0.37
   1   7  -7    4.25    0.32
   1  -7  -7    4.02    0.33
  -1  -7   7    4.34    0.34
  -1  -7   7    3.99    0.17
  -1   7   7    4.26    0.34
   1   7  -7    3.59    0.30
  -1  -7   6    1.09    0.13
   1  -7  -6    1.04    0.18
  -1   7   6    1.32    0.20
   1   7  -6    1.15    0.17
  -1  -7   6    0.96    0.18
  -1  -7   6    1.10    0.09
   1   7  -6    0.97    0.17
  -1  -7   6    1.20    0.18
   1  -7  -6    1.29    0.18
  -1  -7   5    2.83    0.29
  -1   7   5    2.63    0.26
  -1  -7   5    2.73    0.22
   1   7  -5    2.46    0.24
   1  -7  -5    2.42    0.26
   1  -7  -5    2.62    0.24
  -1  -7   5    2.82    0.28
  -1  -7   5    2.60    0.14
   1   7  -5    2.48    0.24
  -1  -7   4    8.51    0.38
   1   7  -4    7.83    0.42
  -1   7   4    8.96    0.48
   1  -7  -4    8.54    0.46
  -1  -7   4    7.96    0.46
   1  -7  -4    8.26    0.41
  -1  -7   4    8.34    0.46
  -1   7   4    8.40    0.23
  -1  -7   4    8.09    0.25
   1   7  -4    8.27    0.40
  -1  -7   3    0.22    0.08
   1  -7  -3    0.41    0.12
   1   7  -3    0.24    0.09
  -1  -7   3    0.17    0.04
  -1   7   3    0.22    0.11
  -1  -7   3    0.09    0.07
   1  -7  -3    0.25    0.09
  -1   7   3    0.19    0.05
  -1  -7   2    1.36    0.16
   1  -7  -2    1.53    0.21
   1   7  -2    1.31    0.17
  -1   7   2    1.04    0.17
   1  -7  -2    1.27    0.17
  -1  -7   2    1.47    0.20
  -1   7   2    1.33    0.11
  -1  -7   1    0.44    0.10
   1  -7  -1    0.27    0.10
  -1   7   1    0.20    0.09
   1  -7  -1    0.41    0.12
   1   7  -1    0.40    0.11
  -1   7   1    0.37    0.07
  -1  -7   1    0.30    0.11
   1  -7  -1    0.33    0.08
   1  -7   0    3.04    0.27
  -1   7   0    3.55    0.30
   1  -7   0    3.16    0.27
   1   7   0    3.01    0.25
  -1  -7   0    2.91    0.25
   1  -7   0    3.15    0.25
  -1  -7   0    3.11    0.27
  -1   7   0    3.11    0.19
   1  -7   1    0.75    0.15
  -1  -7  -1    0.91    0.15
   1  -7   1    0.92    0.16
   1   7   1    0.76    0.13
  -1   7  -1    1.01    0.17
  -1  -7  -1    0.90    0.15
   1  -7   1    0.94    0.14
  -1   7  -1    0.94    0.11
  -1  -7  -2    1.07    0.17
   1   7   2    0.78    0.14
  -1   7  -2    1.07    0.17
   1  -7   2    0.94    0.17
  -1   7  -2    1.06    0.13
  -1  -7  -2    0.89    0.15
   1  -7   2    1.01    0.15
   1   7   3    2.97    0.26
  -1   7  -3    3.29    0.29
   1  -7   3    3.27    0.28
  -1  -7  -3    3.23    0.27
   1  -7   3    2.79    0.24
  -1  -7  -3    2.98    0.28
  -1   7  -3    3.21    0.23
   1   7   4    7.29    0.40
  -1   7  -4    7.34    0.43
   1  -7   4    7.16    0.43
  -1  -7  -4    8.30    0.44
  -1  -7  -4    7.34    0.43
   1  -7   4    7.45    0.40
  -1  -7  -4    7.69    0.35
  -1   7  -4    7.44    0.36
  -1   7  -5    9.91    0.51
   1   7   5    9.74    0.47
   1  -7   5    9.80    0.51
  -1  -7  -5    9.27    0.48
  -1  -7  -5   10.16    0.50
   1  -7   5    9.73    0.45
  -1   7  -5    9.96    0.43
  -1  -7  -5   10.01    0.41
   1  -7   6    0.03    0.09
  -1   7  -6   -0.02    0.10
  -1  -7  -6    0.11    0.07
   1  -7   6    0.14    0.09
  -1   7  -6    0.04    0.06
  -1  -7  -6    0.17    0.11
   1   7   6    0.09    0.07
  -1  -7  -6   -0.02    0.06
  -1   7  -7    0.16    0.10
   1  -7   7    0.12    0.09
  -1  -7  -7    0.23    0.10
   1  -7   7    0.24    0.09
  -1  -7  -7    0.27    0.09
   1   7   7    0.17    0.07
   1  -7   8    0.90    0.18
  -1   7  -8    0.89    0.17
   1   7   8    0.71    0.16
  -1  -7  -8    0.92    0.17
   1  -7   8    0.83    0.15
   1   7   8    0.91    0.14
  -1  -7  -8    0.84    0.14
  -1   7  -9    1.28    0.21
   1  -7   9    1.29    0.19
   1   7   9    1.38    0.20
   1  -7   9    1.12    0.17
   1   7   9    1.50    0.18
  -1  -7  -9    1.34    0.18
  -1   7 -10   -0.03    0.10
   1  -7  10    0.00    0.09
   1   7  10   -0.02    0.08
   1  -7  10    0.00    0.08
   1   7  10   -0.06    0.07
  -1  -7 -10    0.08    0.07
   1  -7  11    0.39    0.12
  -1   7 -11    0.41    0.15
   1   7  11    0.43    0.11
   1  -7  11    0.29    0.11
   1   7  11    0.47    0.11
  -1  -7 -11    0.33    0.11
  -1   7 -12    0.69    0.15
   1  -7  12    0.59    0.15
   1   7  12    0.46    0.14
   1  -7  12    0.72    0.16
  -1  -7 -12    0.71    0.15
   1   7  12    0.64    0.13
  -1   7 -13    3.52    0.36
   1  -7  13    3.42    0.35
   1   7  13    3.37    0.32
   1  -7  13    3.25    0.32
   1  -7  13    3.43    0.27
  -1  -7 -13    3.14    0.31
   1   7  13    3.59    0.30
   1  -7  14    8.50    0.54
  -1   7 -14    8.64    0.56
   1   7  14    8.19    0.50
   1  -7  14    8.51    0.43
  -1  -7 -14    8.58    0.52
   1   7  14    8.20    0.47
   1  -7  15    1.71    0.27
  -1   7 -15    2.00    0.29
   1   7  15    2.06    0.26
   1  -7  15    1.81    0.21
  -1  -7 -15    1.59    0.25
   1   7  15    1.65    0.22
  -1   7 -16    0.23    0.12
  -1   7 -16    0.12    0.07
   1  -7  16    0.26    0.13
   1   7  16    0.23    0.10
   1  -7  16    0.25    0.10
   1   7  16    0.30    0.11
  -1  -7 -16    0.19    0.12
   1  -7  17    2.12    0.30
  -1   7 -17    1.86    0.29
   1   7  17    1.91    0.25
   1  -7  17    2.17    0.24
  -1   7 -17    1.96    0.23
   1   7  17    1.90    0.25
  -1  -7 -17    1.62    0.27
  -1   7 -18    0.46    0.17
   1  -7  18    0.57    0.16
  -1   7 -18    0.41    0.13
   1   7  18    0.53    0.14
   1  -7  18    0.70    0.15
   1   7  18    0.67    0.17
  -1  -7 -18    0.29    0.12
   1  -7  19    0.09    0.11
  -1   7 -19    0.15    0.14
  -1   7 -19   -0.01    0.07
   1   7  19    0.06    0.07
   1  -7  19    0.04    0.08
   1   7  19    0.06    0.06
  -1  -7 -19   -0.02    0.09
  -1   7 -20    0.24    0.12
   1  -7  20    0.37    0.14
  -1   7 -20    0.31    0.12
   1   7  20    0.16    0.08
   1  -7  20    0.34    0.11
  -1  -7 -20    0.37    0.14
   1  -7  21    0.27    0.11
  -1   7 -21    0.18    0.09
  -1   7 -21    0.22    0.14
   1   7  21    0.35    0.13
   1  -7  21    0.37    0.13
  -1  -7 -21    0.29    0.14
   1  -7  22    1.60    0.28
  -1   7 -22    1.38    0.28
  -1   7 -22    1.11    0.20
   1   7  22    1.11    0.20
   1  -7  22    1.17    0.21
  -1  -7 -22    1.03    0.24
   1  -7  23    3.41    0.40
  -1   7 -23    3.36    0.41
   1   7  23    2.79    0.32
   1   7  23    2.96    0.39
   1  -7  23    3.20    0.34
  -1   7 -23    2.38    0.30
  -1  -7 -23    2.91    0.38
   1  -7  24    0.25    0.14
  -1   7 -24    0.30    0.16
   1   7  24    0.08    0.12
   1  -7  24    0.35    0.15
  -1  -7 -24    0.16    0.11
   1  -7  25    1.41    0.28
  -1   7 -25    1.52    0.31
   1   7  25    1.58    0.32
  -1  -7 -25    1.35    0.28
   1  -7  26    0.58    0.18
  -1   7 -26    0.63    0.21
   1   7  26    0.51    0.19
  -1  -7 -26    1.11    0.27
   1  -7  27    0.31    0.17
  -1   7 -27    0.31    0.17
   1   7  27    0.12    0.14
  -1  -7 -27    0.12    0.12
  -1   7 -28    0.03    0.11
   1  -7  28   -0.16    0.14
  -1  -7 -28    0.00    0.12
   1  -7  29    0.11    0.14
  -1  -8  29    0.12    0.11
  -1  -8  28   -0.23    0.15
  -1  -8  28   -0.02    0.11
  -1  -8  27    0.00    0.07
   1   8 -27    0.02    0.08
  -1  -8  27   -0.02    0.09
  -1   8  27    0.24    0.19
   1  -8 -27   -0.06    0.11
  -1  -8  26    0.01    0.10
   1   8 -26    0.32    0.17
  -1  -8  26    0.17    0.11
  -1   8  26    0.15    0.12
   1  -8 -26    0.07    0.10
  -1  -8  25    0.79    0.23
   1   8 -25    0.80    0.22
  -1  -8  25    0.72    0.19
  -1   8  25    0.81    0.23
   1  -8 -25    0.80    0.23
  -1  -8  24    0.20    0.11
   1   8 -24    0.05    0.11
  -1  -8  24   -0.08    0.09
  -1   8  24    0.06    0.08
   1  -8 -24    0.16    0.12
  -1  -8  23    0.70    0.20
   1   8 -23    0.87    0.22
  -1   8  23    0.70    0.20
  -1  -8  23    0.78    0.20
   1  -8 -23    0.93    0.23
  -1   8  23    1.06    0.23
  -1  -8  22    2.08    0.32
   1   8 -22    1.49    0.28
  -1  -8  22    1.63    0.26
  -1   8  22    1.87    0.30
  -1   8  22    1.23    0.24
   1  -8 -22    1.50    0.28
  -1  -8  21    0.65    0.19
   1   8 -21    0.44    0.17
  -1   8  21    0.51    0.16
  -1  -8  21    0.53    0.15
   1  -8 -21    0.55    0.16
  -1   8  21    0.43    0.16
  -1  -8  20    0.05    0.09
   1   8 -20   -0.02    0.10
  -1   8  20    0.17    0.10
  -1   8  20    0.08    0.10
  -1  -8  20    0.04    0.08
  -1   8  20   -0.01    0.10
   1  -8 -20    0.16    0.13
   1   8 -19    0.17    0.12
  -1  -8  19    0.31    0.10
  -1   8  19    0.50    0.14
  -1  -8  19    0.49    0.15
  -1   8  19    0.43    0.15
  -1   8  19    0.63    0.19
   1   8 -19    0.51    0.19
   1  -8 -19    0.32    0.14
  -1  -8  18    1.11    0.23
   1   8 -18    1.05    0.23
  -1   8  18    1.02    0.18
  -1   8  18    1.11    0.22
  -1  -8  18    1.20    0.21
   1   8 -18    1.00    0.22
   1  -8 -18    1.10    0.22
  -1   8  18    1.11    0.22
  -1  -8  17    0.11    0.09
   1   8 -17    0.37    0.16
  -1   8  17    0.24    0.10
  -1  -8  17    0.37    0.15
  -1  -8  17    0.21    0.11
   1   8 -17    0.30    0.14
   1  -8 -17    0.29    0.13
  -1   8  17    0.24    0.13
  -1  -8  16   -0.03    0.08
   1   8 -16   -0.06    0.08
  -1   8  16    0.01    0.06
  -1  -8  16    0.02    0.09
   1  -8 -16    0.00    0.10
   1   8 -16    0.02    0.11
  -1   8  16   -0.12    0.11
  -1  -8  15   -0.10    0.10
   1   8 -15    0.16    0.12
  -1   8  15    0.09    0.08
   1  -8 -15    0.08    0.09
  -1  -8  15   -0.01    0.11
  -1   8  15    0.05    0.07
   1  -8 -15   -0.02    0.09
   1   8 -15   -0.02    0.10
  -1  -8  14    0.84    0.21
   1   8 -14    0.78    0.19
  -1  -8  14    0.77    0.12
   1  -8 -14    0.82    0.19
  -1   8  14    0.74    0.16
  -1  -8  14    0.62    0.16
  -1   8  14    0.89    0.19
   1   8 -14    0.61    0.15
   1  -8 -14    0.82    0.17
  -1  -8  13    0.09    0.12
   1   8 -13    0.10    0.09
   1  -8 -13    0.00    0.10
  -1  -8  13    0.10    0.05
  -1   8  13    0.09    0.08
  -1  -8  13    0.08    0.10
   1   8 -13    0.15    0.11
  -1   8  13   -0.03    0.10
   1   8 -12   -0.01    0.09
  -1  -8  12   -0.08    0.11
  -1  -8  12    0.01    0.05
   1  -8 -12   -0.03    0.10
  -1  -8  12    0.16    0.12
  -1   8  12   -0.01    0.08
   1   8 -12    0.01    0.09
   1   8 -11    2.03    0.26
  -1  -8  11    2.23    0.29
  -1  -8  11    2.01    0.19
   1  -8 -11    2.27    0.29
  -1  -8  11    2.28    0.29
  -1   8  11    2.14    0.27
   1   8 -11    2.11    0.27
  -1  -8  10    1.18    0.22
   1   8 -10    1.16    0.19
  -1  -8  10    1.15    0.14
   1  -8 -10    1.15    0.23
  -1  -8  10    0.81    0.17
   1   8 -10    1.08    0.19
  -1   8  10    0.92    0.18
   1   8  -9    0.35    0.13
  -1  -8   9    0.39    0.14
   1  -8  -9    0.44    0.13
  -1  -8   9    0.41    0.10
  -1  -8   9    0.51    0.15
   1   8  -9    0.42    0.13
  -1   8   9    0.41    0.11
   1   8  -8    0.02    0.08
  -1  -8   8    0.16    0.11
  -1  -8   8    0.11    0.07
   1  -8  -8    0.05    0.11
  -1  -8   8    0.17    0.12
   1  -8  -8    0.05    0.09
  -1   8   8    0.04    0.08
   1   8  -8    0.07    0.09
   1  -8  -7    1.91    0.25
  -1  -8   7    1.79    0.19
   1   8  -7    1.72    0.23
  -1  -8   7    2.75    0.31
   1  -8  -7    1.80    0.22
  -1  -8   7    1.85    0.24
   1   8  -7    1.78    0.22
  -1   8   7    1.95    0.25
   1  -8  -6    1.87    0.24
   1   8  -6    1.86    0.23
  -1   8   6    1.60    0.23
  -1  -8   6    1.93    0.26
  -1  -8   6    1.88    0.20
   1  -8  -6    1.92    0.22
  -1  -8   6    1.74    0.23
   1   8  -6    1.56    0.20
   1   8  -5    7.01    0.43
  -1  -8   5    7.54    0.48
  -1  -8   5    7.30    0.38
  -1   8   5    6.87    0.46
   1  -8  -5    6.80    0.45
   1  -8  -5    7.60    0.43
  -1  -8   5    6.89    0.45
   1   8  -5    6.72    0.39
  -1   8   4    2.09    0.25
   1   8  -4    1.86    0.22
   1  -8  -4    2.32    0.27
  -1  -8   4    2.13    0.22
   1  -8  -4    2.31    0.24
  -1  -8   4    2.30    0.26
   1   8  -4    2.33    0.23
  -1   8   3    6.20    0.43
   1  -8  -3    6.13    0.41
   1   8  -3    6.06    0.40
  -1  -8   3    6.06    0.36
   1  -8  -3    5.54    0.36
  -1  -8   3    5.81    0.41
   1   8  -3    5.98    0.36
  -1   8   3    5.99    0.23
  -1  -8   2    0.05    0.07
   1  -8  -2    0.09    0.09
   1   8  -2    0.18    0.09
  -1   8   2    0.18    0.11
   1  -8  -2    0.16    0.08
  -1  -8   2    0.14    0.09
  -1   8   2    0.16    0.06
   1  -8  -1    0.01    0.08
  -1  -8   1    0.03    0.07
   1   8  -1   -0.08    0.11
  -1   8   1    0.04    0.10
   1  -8  -1   -0.01    0.07
  -1   8   1    0.03    0.04
  -1  -8   1    0.01    0.09
  -1  -8   0    0.51    0.12
   1  -8   0    0.52    0.14
  -1   8   0    0.34    0.12
   1   8   0    0.38    0.11
   1  -8   0    0.43    0.13
  -1   8   0    0.50    0.09
   1  -8   0    0.36    0.10
  -1  -8   0    0.40    0.11
   1   8   1    1.93    0.23
   1  -8   1    2.51    0.27
  -1   8  -1    1.91    0.24
   1  -8   1    1.95    0.23
  -1  -8  -1    2.13    0.24
   1  -8   1    1.88    0.21
  -1  -8  -1    2.11    0.25
  -1   8  -1    2.13    0.18
  -1  -8  -2    0.74    0.15
   1  -8   2    0.73    0.15
   1   8   2    0.70    0.15
   1  -8   2    1.13    0.20
  -1   8  -2    0.94    0.19
  -1   8  -2    0.98    0.14
   1  -8   2    0.68    0.13
  -1  -8  -2    0.68    0.14
   1  -8   3    1.92    0.25
   1  -8   3    2.02    0.23
  -1   8  -3    2.05    0.25
   1   8   3    1.84    0.23
  -1  -8  -3    2.10    0.25
   1  -8   3    2.21    0.23
  -1  -8  -3    2.25    0.26
  -1   8  -3    1.94    0.19
   1   8   4    9.96    0.51
   1  -8   4   10.20    0.55
  -1   8  -4    9.97    0.54
  -1  -8  -4    9.92    0.52
  -1  -8  -4   10.22    0.54
   1  -8   4   10.07    0.50
  -1  -8  -4    9.16    0.40
  -1   8  -4    9.86    0.44
  -1  -8  -5    0.07    0.09
   1  -8   5   -0.11    0.09
  -1   8  -5   -0.09    0.11
   1   8   5    0.01    0.08
  -1   8  -5   -0.03    0.06
   1  -8   5   -0.16    0.09
  -1  -8  -5    0.13    0.08
  -1  -8  -5    0.12    0.08
  -1   8  -6    2.49    0.28
   1  -8   6    3.12    0.32
  -1  -8  -6    2.63    0.28
  -1  -8  -6    2.30    0.27
   1  -8   6    2.52    0.26
   1   8   6    2.89    0.26
  -1  -8  -6    2.59    0.23
  -1   8  -7    2.17    0.27
   1  -8   7    2.52    0.29
  -1  -8  -7    2.12    0.26
   1  -8   7    2.50    0.26
  -1  -8  -7    2.52    0.24
  -1  -8  -7    2.25    0.27
   1   8   7    2.72    0.26
   1  -8   8    0.30    0.12
  -1   8  -8    0.23    0.10
  -1  -8  -8    0.08    0.10
   1   8   8    0.12    0.09
   1  -8   8    0.25    0.12
  -1  -8  -8    0.17    0.09
  -1  -8  -8    0.14    0.08
   1   8   8    0.19    0.09
  -1   8  -9   -0.19    0.13
   1  -8   9   -0.12    0.11
  -1  -8  -9   -0.08    0.12
   1   8   9    0.04    0.10
   1  -8   9   -0.07    0.07
  -1  -8  -9   -0.04    0.08
   1   8   9    0.06    0.06
   1  -8  10   -0.02    0.11
  -1   8 -10    0.11    0.08
   1   8  10   -0.01    0.08
   1  -8  10   -0.02    0.07
  -1  -8 -10    0.00    0.06
   1   8  10    0.07    0.07
  -1   8 -11    0.10    0.08
   1  -8  11    0.17    0.12
   1   8  11    0.18    0.10
   1  -8  11    0.10    0.08
  -1  -8 -11   -0.01    0.07
   1   8  11    0.05    0.07
  -1   8 -12    0.81    0.18
   1  -8  12    0.78    0.18
   1   8  12    0.69    0.16
   1  -8  12    0.81    0.18
   1   8  12    0.68    0.15
  -1  -8 -12    0.70    0.15
  -1   8 -13    0.03    0.10
   1  -8  13    0.00    0.09
   1   8  13   -0.08    0.08
   1  -8  13   -0.10    0.10
  -1  -8 -13   -0.06    0.08
   1   8  13    0.00    0.08
  -1   8 -14    2.05    0.30
   1  -8  14    2.03    0.28
   1   8  14    2.03    0.27
   1  -8  14    2.18    0.28
   1   8  14    2.30    0.26
  -1  -8 -14    2.42    0.29
   1   8  15    0.71    0.17
  -1   8 -15    0.80    0.20
   1  -8  15    0.85    0.20
  -1  -8 -15    0.80    0.17
   1   8  15    0.73    0.15
   1  -8  16    0.14    0.12
  -1   8 -16    0.19    0.12
   1   8  16    0.19    0.12
   1  -8  16    0.21    0.09
   1   8  16    0.14    0.09
  -1  -8 -16    0.17    0.10
  -1   8 -17    0.20    0.15
   1  -8  17    0.05    0.11
   1   8  17    0.00    0.09
   1  -8  17    0.21    0.10
  -1  -8 -17   -0.02    0.09
   1   8  17    0.08    0.09
  -1   8 -18    0.09    0.10
   1  -8  18    0.01    0.09
   1   8  18   -0.02    0.08
   1  -8  18   -0.01    0.06
   1   8  18   -0.03    0.07
  -1  -8 -18   -0.05    0.10
   1  -8  19   -0.05    0.09
  -1   8 -19   -0.11    0.10
   1   8  19    0.04    0.09
   1  -8  19    0.02    0.08
  -1  -8 -19    0.02    0.08
   1   8  19    0.08    0.09
   1   8  20    2.55    0.31
   1  -8  20    2.08    0.32
  -1   8 -20    1.97    0.32
   1   8  20    2.20    0.29
  -1  -8 -20    1.82    0.29
   1   8  21    0.39    0.13
   1  -8  21    0.58    0.18
  -1   8 -21    0.60    0.19
  -1  -8 -21    0.55    0.18
   1   8  22    0.14    0.12
   1  -8  22    0.13    0.11
  -1   8 -22    0.00    0.09
  -1  -8 -22    0.13    0.11
   1   8  23    0.01    0.08
  -1   8 -23   -0.15    0.14
   1  -8  23   -0.14    0.09
  -1  -8 -23    0.05    0.09
  -1   8 -24    0.26    0.18
   1  -8  24   -0.03    0.09
   1   8  24    0.19    0.14
  -1  -8 -24    0.39    0.18
  -1   8 -25    0.01    0.11
   1  -8  25    0.10    0.08
   1   8  25    0.22    0.14
  -1  -8 -25    0.12    0.09
   1  -8  26    0.14    0.11
  -1   8 -26    0.48    0.20
   1   8  26    0.74    0.23
  -1  -8 -26    0.44    0.17
   1  -8  27   -0.22    0.14
  -1  -8 -27    0.39    0.18
  -1  -9  27    0.03    0.12
  -1  -9  26    0.15    0.12
   1   9 -26   -0.11    0.12
  -1   9  26    0.13    0.12
  -1  -9  25   -0.21    0.15
   1   9 -25   -0.10    0.12
  -1   9  25   -0.02    0.08
   1  -9 -25    0.04    0.10
   1   9 -24    0.38    0.17
  -1  -9  24    0.30    0.13
  -1   9  24    0.39    0.17
  -1  -9  24    0.03    0.07
   1  -9 -24    0.09    0.12
   1   9 -23   -0.23    0.16
  -1  -9  23   -0.07    0.12
  -1   9  23    0.22    0.13
   1  -9 -23    0.20    0.13
  -1   9  23   -0.22    0.13
   1   9 -22    0.30    0.16
  -1  -9  22    0.06    0.10
  -1   9  22    0.25    0.14
   1  -9 -22    0.05    0.11
  -1   9  22    0.11    0.10
  -1  -9  21   -0.06    0.10
   1   9 -21    0.08    0.14
  -1   9  21    0.21    0.14
  -1   9  21    0.08    0.11
   1  -9 -21    0.10    0.10
  -1  -9  20    0.64    0.20
   1   9 -20    0.68    0.21
  -1   9  20    0.51    0.14
  -1   9  20    0.74    0.19
   1  -9 -20    0.67    0.21
  -1   9  20    0.65    0.18
  -1  -9  19    0.39    0.15
   1   9 -19    0.57    0.18
  -1   9  19    0.52    0.14
  -1   9  19    0.65    0.19
  -1   9  19    0.73    0.19
   1  -9 -19    0.71    0.20
  -1  -9  18    0.81    0.21
   1   9 -18    0.59    0.18
  -1   9  18    0.68    0.16
  -1  -9  18    0.68    0.21
   1  -9 -18    0.49    0.17
   1   9 -18    0.64    0.19
  -1   9  18    0.60    0.18
   1   9 -17    0.03    0.08
  -1  -9  17    0.05    0.08
  -1   9  17   -0.09    0.07
  -1  -9  17   -0.11    0.10
   1  -9 -17    0.21    0.14
  -1   9  17   -0.09    0.11
   1   9 -17   -0.06    0.11
  -1  -9  16   -0.06    0.10
   1   9 -16    0.03    0.10
  -1   9  16   -0.12    0.10
  -1  -9  16    0.12    0.10
   1   9 -16    0.10    0.12
   1  -9 -16    0.03    0.11
  -1   9  16   -0.02    0.08
  -1  -9  15    2.03    0.30
   1   9 -15    1.82    0.27
  -1   9  15    2.09    0.28
   1  -9 -15    2.05    0.31
  -1  -9  15    1.71    0.28
   1  -9 -15    1.48    0.24
   1   9 -15    1.43    0.25
  -1   9  15    1.71    0.26
   1   9 -14   -0.03    0.09
  -1  -9  14    0.02    0.08
  -1   9  14   -0.06    0.08
   1  -9 -14   -0.09    0.11
  -1  -9  14    0.00    0.09
   1   9 -14   -0.01    0.09
  -1   9  14    0.10    0.09
   1  -9 -14    0.16    0.12
  -1  -9  13    0.56    0.17
   1   9 -13    0.70    0.17
  -1   9  13    0.82    0.17
   1  -9 -13    0.80    0.20
  -1  -9  13    0.78    0.20
   1  -9 -13    0.57    0.15
  -1   9  13    0.52    0.14
   1   9 -13    0.37    0.13
  -1  -9  12    0.34    0.14
   1   9 -12    0.35    0.13
   1  -9 -12    0.14    0.10
  -1  -9  12    0.31    0.09
  -1  -9  12    0.13    0.09
   1   9 -12    0.34    0.12
  -1   9  12    0.41    0.12
  -1  -9  11    2.39    0.32
  -1  -9  11    2.02    0.21
   1   9 -11    1.91    0.27
   1  -9 -11    1.70    0.27
  -1  -9  11    2.00    0.28
   1   9 -11    1.76    0.25
  -1   9  11    1.75    0.25
  -1  -9  10    0.16    0.11
   1   9 -10    0.14    0.09
  -1  -9  10    0.31    0.10
   1  -9 -10    0.06    0.10
  -1  -9  10    0.14    0.09
   1  -9 -10    0.18    0.12
   1   9 -10    0.15    0.09
  -1   9  10    0.18    0.11
   1   9  -9    0.05    0.08
  -1  -9   9    0.02    0.10
  -1  -9   9    0.07    0.05
   1  -9  -9    0.21    0.14
  -1  -9   9    0.05    0.10
   1   9  -9    0.00    0.08
  -1   9   9    0.04    0.08
   1  -9  -9   -0.07    0.09
  -1  -9   8    0.84    0.19
   1   9  -8    1.04    0.20
   1  -9  -8    1.02    0.20
  -1  -9   8    1.00    0.16
  -1  -9   8    0.87    0.18
  -1   9   8    1.08    0.20
   1   9  -8    1.16    0.19
   1  -9  -8    1.21    0.19
   1  -9  -7    1.37    0.24
  -1  -9   7    1.68    0.25
   1   9  -7    1.35    0.22
  -1  -9   7    1.72    0.20
  -1   9   7    1.49    0.23
   1   9  -7    1.52    0.21
   1  -9  -7    1.73    0.24
  -1  -9   7    1.56    0.24
  -1  -9   6    1.49    0.19
   1  -9  -6    1.47    0.23
  -1   9   6    1.12    0.20
   1   9  -6    0.95    0.17
  -1  -9   6    1.49    0.24
  -1  -9   6    1.42    0.23
   1   9  -6    1.46    0.20
   1  -9  -6    1.52    0.21
   1  -9  -5    0.74    0.17
  -1  -9   5    0.86    0.15
   1   9  -5    0.71    0.16
  -1   9   5    0.67    0.15
  -1  -9   5    0.72    0.17
   1   9  -5    0.79    0.16
   1  -9  -5    0.83    0.17
   1   9  -4    3.64    0.33
  -1   9   4    3.86    0.36
   1  -9  -4    3.81    0.35
  -1  -9   4    3.71    0.30
   1  -9  -4    3.88    0.34
  -1  -9   4    3.70    0.35
   1   9  -4    3.67    0.31
   1   9  -3   13.83    0.63
  -1   9   3   15.40    0.71
   1  -9  -3   14.29    0.67
  -1  -9   3   13.73    0.59
  -1  -9   3   14.56    0.68
   1  -9  -3   14.56    0.63
   1   9  -3   14.81    0.59
   1  -9  -2    0.01    0.09
  -1  -9   2    0.16    0.10
   1   9  -2    0.14    0.09
  -1   9   2    0.16    0.11
  -1  -9   2    0.21    0.11
   1   9  -2    0.09    0.06
   1  -9  -2    0.14    0.08
  -1   9   1    3.17    0.32
   1  -9  -1    3.53    0.33
   1   9  -1    3.07    0.30
  -1  -9   1    3.56    0.32
   1  -9  -1    3.52    0.31
  -1  -9   1    3.82    0.35
   1   9  -1    3.33    0.27
  -1  -9   0    1.01    0.18
   1  -9   0    1.12    0.20
   1   9   0    0.60    0.14
  -1   9   0    0.91    0.18
  -1  -9   0    1.11    0.20
   1  -9   0    0.86    0.16
  -1  -9  -1    0.23    0.11
   1  -9   1    0.23    0.10
  -1   9  -1    0.04    0.09
   1   9   1    0.23    0.09
   1  -9   1    0.17    0.10
   1  -9   1    0.05    0.08
  -1  -9  -1    0.24    0.09
   1  -9   2    1.92    0.24
  -1  -9  -2    2.00    0.25
   1  -9   2    2.25    0.28
  -1   9  -2    1.88    0.26
   1   9   2    1.85    0.24
   1  -9   2    1.80    0.23
  -1  -9  -2    1.95    0.25
   1  -9   3    1.99    0.24
  -1  -9  -3    1.54    0.22
   1  -9   3    1.88    0.26
  -1   9  -3    1.81    0.25
   1   9   3    1.38    0.20
   1  -9   3    1.85    0.23
  -1  -9  -3    1.85    0.18
  -1  -9  -3    1.62    0.24
   1  -9   4    3.68    0.36
   1   9   4    3.83    0.34
   1  -9   4    4.16    0.35
  -1   9  -4    3.78    0.36
  -1  -9  -4    3.75    0.34
  -1  -9  -4    3.96    0.36
   1  -9   4    3.78    0.33
  -1  -9  -4    3.87    0.27
   1  -9   5    8.12    0.53
   1  -9   5    8.82    0.49
  -1   9  -5    8.16    0.52
   1   9   5    7.49    0.48
  -1  -9  -5    8.08    0.51
   1  -9   5    8.39    0.49
  -1  -9  -5    8.18    0.52
  -1  -9  -5    7.54    0.40
  -1   9  -6    0.71    0.18
   1  -9   6    1.21    0.23
  -1  -9  -6    0.76    0.18
   1  -9   6    0.90    0.18
   1   9   6    0.91    0.17
  -1  -9  -6    0.86    0.19
  -1  -9  -6    0.79    0.13
  -1   9  -7    2.03    0.27
   1  -9   7    1.47    0.23
  -1  -9  -7    1.88    0.26
   1  -9   7    1.64    0.23
   1   9   7    1.93    0.23
  -1  -9  -7    1.68    0.20
  -1  -9  -7    1.63    0.25
  -1   9  -8    0.06    0.09
  -1  -9  -8    0.14    0.11
   1   9   8    0.10    0.08
   1  -9   8    0.09    0.08
   1   9   8    0.20    0.09
  -1  -9  -8    0.07    0.06
  -1  -9  -8   -0.01    0.09
   1  -9   9   -0.04    0.11
  -1   9  -9    0.07    0.10
   1   9   9    0.12    0.08
  -1  -9  -9    0.14    0.14
   1  -9   9    0.08    0.12
  -1  -9  -9    0.15    0.10
   1   9   9   -0.12    0.09
  -1  -9  -9    0.00    0.06
   1  -9  10    1.12    0.23
  -1   9 -10    1.30    0.22
   1   9  10    1.04    0.20
   1  -9  10    1.44    0.23
   1   9  10    0.96    0.17
  -1  -9 -10    1.30    0.20
  -1  -9 -10    1.17    0.23
   1  -9  11    0.04    0.10
  -1   9 -11    0.06    0.10
   1   9  11   -0.01    0.09
   1  -9  11    0.11    0.09
  -1  -9 -11    0.06    0.08
   1   9  11    0.08    0.07
  -1   9 -12    0.35    0.13
   1  -9  12    0.74    0.18
   1   9  12    0.29    0.13
   1  -9  12    0.49    0.14
  -1  -9 -12    0.50    0.13
   1   9  12    0.35    0.09
  -1   9 -13    0.32    0.12
   1  -9  13    0.41    0.14
   1   9  13    0.40    0.15
   1  -9  13    0.49    0.14
  -1  -9 -13    0.28    0.12
   1   9  13    0.32    0.11
  -1   9 -14   -0.06    0.11
   1  -9  14   -0.08    0.13
   1   9  14   -0.06    0.09
   1  -9  14   -0.05    0.08
   1   9  14    0.07    0.08
  -1  -9 -14    0.04    0.11
  -1   9 -15    0.20    0.13
   1  -9  15    0.12    0.14
   1   9  15    0.04    0.09
   1  -9  15    0.34    0.12
   1   9  15    0.12    0.09
  -1  -9 -15    0.11    0.08
   1   9  16    0.85    0.19
   1  -9  16    0.83    0.20
  -1   9 -16    0.62    0.21
  -1  -9 -16    0.64    0.18
   1   9  16    0.62    0.15
   1   9  17    0.03    0.09
  -1   9 -17   -0.01    0.13
   1  -9  17   -0.06    0.13
   1   9  17    0.06    0.07
  -1  -9 -17    0.09    0.09
   1   9  18    0.65    0.17
  -1   9 -18    0.31    0.14
   1  -9  18    0.54    0.18
   1   9  18    0.50    0.13
  -1  -9 -18    0.52    0.15
   1   9  19   -0.06    0.09
  -1   9 -19    0.22    0.13
   1  -9  19   -0.13    0.16
   1   9  19   -0.09    0.11
  -1  -9 -19    0.10    0.11
   1   9  20    0.43    0.16
  -1   9 -20    0.20    0.14
   1  -9  20   -0.11    0.11
  -1  -9 -20    0.17    0.12
   1   9  20    0.28    0.13
   1   9  21    1.47    0.26
  -1   9 -21    2.27    0.36
   1  -9  21    1.75    0.32
  -1  -9 -21    1.25    0.26
   1   9  21    1.55    0.25
   1   9  22    0.91    0.21
  -1   9 -22    0.66    0.21
   1  -9  22    0.75    0.22
  -1  -9 -22    0.56    0.19
  -1   9 -23   -0.07    0.13
   1  -9  23   -0.03    0.09
  -1  -9 -23    0.07    0.13
  -1   9 -24    0.39    0.18
   1  -9  24    0.48    0.19
   1   9  24   -0.11    0.16
  -1  -9 -24    0.38    0.17
  -1   9 -25    0.14    0.17
   1  -9  25    0.12    0.11
   1   9  25   -0.07    0.11
  -1  -9 -25    0.01    0.08
  -1  10  25    0.00    0.08
  -1 -10  24    0.09    0.11
   1  10 -24   -0.07    0.10
  -1  10  24   -0.17    0.15
   1 -10 -24   -0.05    0.12
  -1  10  24    0.18    0.13
   1  10 -23    0.30    0.16
  -1 -10  23    0.59    0.21
  -1  10  23    0.15    0.11
   1 -10 -23    0.44    0.18
  -1  10  23    0.37    0.18
   1  10 -22    0.16    0.13
  -1 -10  22    0.23    0.16
  -1  10  22    0.23    0.13
   1 -10 -22    0.21    0.15
  -1  10  22    0.08    0.09
   1  10 -21    1.59    0.30
  -1 -10  21    1.79    0.32
  -1  10  21    1.61    0.30
   1 -10 -21    1.15    0.25
  -1  10  21    1.43    0.28
   1  10 -20    0.23    0.12
  -1 -10  20    0.21    0.14
  -1  10  20    0.25    0.14
  -1  10  20    0.25    0.14
   1 -10 -20    0.06    0.11
   1  10 -19    0.62    0.19
  -1 -10  19    0.58    0.20
  -1  10  19    0.64    0.18
  -1  10  19    0.40    0.15
   1 -10 -19    0.54    0.19
  -1  10  19    0.68    0.19
   1  10 -18    0.14    0.12
  -1 -10  18    0.16    0.12
  -1  10  18   -0.10    0.10
  -1 -10  18    0.02    0.11
  -1  10  18    0.24    0.15
   1 -10 -18    0.02    0.11
  -1 -10  17    0.28    0.16
   1  10 -17    0.22    0.14
  -1  10  17    0.27    0.12
  -1 -10  17    0.19    0.09
   1 -10 -17    0.22    0.12
   1  10 -17    0.26    0.13
  -1  10  17    0.45    0.15
   1  10 -16    1.34    0.26
  -1 -10  16    1.44    0.28
  -1  10  16    1.05    0.21
  -1 -10  16    1.16    0.25
  -1  10  16    1.10    0.22
   1 -10 -16    0.79    0.21
   1  10 -16    1.13    0.24
   1  10 -15    0.08    0.11
  -1 -10  15    0.57    0.20
   1 -10 -15   -0.06    0.12
  -1  10  15    0.23    0.12
  -1 -10  15    0.07    0.10
   1 -10 -15   -0.08    0.08
   1  10 -15    0.35    0.15
  -1  10  15    0.06    0.08
  -1 -10  14    0.44    0.17
   1  10 -14    0.15    0.10
  -1  10  14    0.19    0.10
   1 -10 -14    0.19    0.12
  -1 -10  14    0.29    0.11
   1  10 -14    0.16    0.11
  -1  10  14   -0.09    0.11
   1 -10 -14    0.32    0.15
  -1 -10  13    0.14    0.12
   1  10 -13    0.09    0.09
  -1  10  13    0.23    0.11
   1 -10 -13    0.33    0.17
  -1 -10  13    0.24    0.16
   1 -10 -13    0.18    0.11
   1  10 -13    0.27    0.14
   1 -10 -13    0.50    0.16
  -1  10  13    0.21    0.14
  -1 -10  12   -0.04    0.10
   1  10 -12    0.06    0.10
   1 -10 -12    0.33    0.12
  -1 -10  12    0.10    0.10
   1 -10 -12    0.03    0.07
   1  10 -12    0.03    0.08
  -1  10  12   -0.05    0.09
   1  10 -11    0.24    0.13
  -1 -10  11    0.26    0.14
   1 -10 -11    0.48    0.17
  -1 -10  11    0.05    0.10
   1 -10 -11    0.30    0.11
  -1  10  11    0.32    0.12
   1  10 -11    0.10    0.08
   1  10 -10    0.78    0.19
  -1 -10  10    1.51    0.27
  -1 -10  10    0.99    0.16
   1 -10 -10    1.11    0.24
  -1 -10  10    1.04    0.21
  -1  10  10    1.40    0.24
   1 -10 -10    1.37    0.23
   1  10 -10    1.10    0.21
   1  10  -9    0.06    0.07
  -1 -10   9   -0.13    0.15
  -1 -10   9    0.14    0.08
   1 -10  -9    0.35    0.15
  -1 -10   9    0.42    0.16
   1  10  -9    0.15    0.10
  -1  10   9    0.32    0.13
   1 -10  -9    0.10    0.10
  -1 -10   8    0.24    0.12
   1  10  -8    0.36    0.13
  -1 -10   8    0.30    0.10
   1 -10  -8    0.19    0.11
  -1 -10   8    0.27    0.13
   1  10  -8    0.33    0.14
   1 -10  -8    0.35    0.12
  -1  10   8    0.52    0.16
   1 -10  -7    0.24    0.14
  -1 -10   7    0.12    0.06
   1  10  -7    0.01    0.08
  -1 -10   7    0.09    0.10
   1 -10  -7    0.21    0.10
  -1  10   7   -0.05    0.10
   1  10  -7    0.02    0.08
  -1 -10   6    0.45    0.12
   1 -10  -6    0.65    0.18
  -1  10   6    0.68    0.18
   1  10  -6    0.63    0.16
  -1 -10   6    0.31    0.13
   1 -10  -6    0.54    0.15
  -1  10   6    0.47    0.15
   1  10  -6    0.56    0.14
   1 -10  -5    0.00    0.10
  -1 -10   5    0.05    0.07
  -1  10   5   -0.07    0.10
   1  10  -5    0.06    0.08
   1  10  -5    0.07    0.08
   1 -10  -5   -0.03    0.07
  -1 -10   5   -0.11    0.13
   1  10  -4    3.13    0.33
  -1  10   4    3.41    0.36
  -1 -10   4    3.05    0.29
   1 -10  -4    3.56    0.36
  -1 -10   4    3.69    0.37
   1 -10  -4    3.48    0.34
   1  10  -4    3.22    0.30
   1 -10  -3    1.47    0.24
  -1 -10   3    0.75    0.16
  -1  10   3    0.87    0.19
   1  10  -3    0.69    0.17
   1 -10  -3    0.77    0.17
   1  10  -3    0.90    0.16
  -1 -10   3    1.11    0.22
   1 -10  -2    1.28    0.23
  -1 -10   2    1.48    0.22
   1  10  -2    0.92    0.18
  -1  10   2    1.39    0.24
  -1 -10   2    1.06    0.21
   1  10  -2    1.24    0.18
   1 -10  -2    1.21    0.20
   1 -10  -1    4.64    0.40
   1  10  -1    4.51    0.39
  -1  10   1    4.16    0.40
  -1 -10   1    4.85    0.38
   1 -10  -1    4.36    0.37
  -1 -10   1    4.82    0.42
   1  10  -1    4.66    0.33
   1 -10   0    0.17    0.09
  -1 -10   0    0.25    0.11
  -1  10   0    0.11    0.10
   1  10   0    0.00    0.10
   1  10   0    0.15    0.07
   1 -10   0    0.15    0.10
  -1 -10   0    0.08    0.08
   1 -10   1    0.25    0.11
  -1 -10  -1    0.15    0.09
  -1  10  -1    0.09    0.10
   1  10   1    0.36    0.14
  -1 -10  -1    0.30    0.11
   1  10   1    0.27    0.08
   1 -10   1    0.23    0.11
  -1 -10  -2    0.21    0.11
   1 -10   2    0.08    0.09
  -1  10  -2    0.06    0.11
   1  10   2    0.13    0.09
   1 -10   2    0.02    0.08
   1  10   2    0.16    0.07
  -1 -10  -2    0.01    0.08
  -1 -10  -2    0.09    0.06
  -1 -10  -3    1.34    0.23
   1 -10   3    1.58    0.23
   1 -10   3    1.12    0.22
   1  10   3    0.96    0.18
  -1  10  -3    1.36    0.23
   1 -10   3    1.11    0.19
   1  10   3    1.22    0.15
  -1 -10  -3    1.17    0.21
  -1 -10  -3    1.51    0.18
   1 -10   4   -0.06    0.09
  -1 -10  -4    0.04    0.09
  -1  10  -4    0.07    0.10
   1  10   4   -0.06    0.11
   1 -10   4   -0.17    0.12
  -1 -10  -4    0.07    0.06
   1 -10   4   -0.10    0.12
  -1 -10  -4    0.05    0.09
   1 -10   5    0.32    0.13
  -1 -10  -5    0.22    0.11
   1 -10   5    0.26    0.13
  -1  10  -5    0.22    0.11
  -1 -10  -5    0.17    0.08
   1 -10   5    0.21    0.11
  -1 -10  -5    0.26    0.13
   1 -10   6    1.36    0.26
  -1  10  -6    1.01    0.22
   1 -10   6    1.37    0.22
  -1 -10  -6    1.21    0.23
   1 -10   6    1.15    0.21
   1  10   6    1.31    0.21
  -1 -10  -6    1.12    0.21
  -1 -10  -6    1.47    0.20
  -1  10  -7    5.45    0.47
   1 -10   7    5.87    0.50
   1 -10   7    5.61    0.42
  -1 -10  -7    5.44    0.45
  -1 -10  -7    5.52    0.47
   1 -10   7    5.31    0.43
  -1 -10  -7    5.96    0.39
   1  10   7    5.65    0.42
   1 -10   8    0.00    0.11
  -1  10  -8    0.09    0.12
   1 -10   8    0.17    0.10
   1  10   8    0.07    0.10
  -1 -10  -8    0.16    0.12
   1 -10   8   -0.05    0.07
   1  10   8    0.06    0.07
  -1 -10  -8    0.04    0.07
  -1 -10  -8    0.00    0.08
  -1  10  -9    0.08    0.11
   1 -10   9    0.13    0.13
   1 -10   9    0.18    0.10
   1  10   9    0.02    0.11
   1 -10   9    0.11    0.10
  -1 -10  -9   -0.01    0.06
   1  10   9    0.08    0.08
  -1 -10  -9    0.10    0.11
   1 -10  10    0.13    0.12
  -1  10 -10    0.01    0.10
   1  10  10    0.13    0.09
   1 -10  10    0.00    0.10
  -1 -10 -10    0.02    0.06
  -1 -10 -10    0.08    0.08
   1  10  10   -0.01    0.09
   1 -10  11    0.12    0.11
  -1  10 -11    0.07    0.11
   1  10  11   -0.04    0.10
   1 -10  11    0.15    0.11
  -1 -10 -11    0.02    0.09
   1  10  11   -0.08    0.08
  -1 -10 -11    0.04    0.07
   1 -10  12    0.45    0.16
  -1  10 -12    0.60    0.20
   1  10  12    0.57    0.18
   1 -10  12    0.67    0.19
   1  10  12    0.36    0.12
  -1 -10 -12    0.41    0.12
  -1 -10 -12    0.51    0.18
  -1  10 -13    0.05    0.10
   1 -10  13   -0.02    0.12
   1  10  13    0.13    0.12
   1 -10  13    0.16    0.11
  -1 -10 -13   -0.12    0.10
  -1 -10 -13    0.17    0.12
   1  10  13    0.04    0.07
  -1  10 -14    0.64    0.18
   1 -10  14    0.78    0.23
   1  10  14    0.68    0.18
   1 -10  14    0.74    0.20
   1  10  14    0.86    0.18
  -1 -10 -14    0.52    0.14
   1 -10  15    1.50    0.28
  -1  10 -15    1.73    0.30
   1  10  15    1.36    0.26
   1 -10  15    1.16    0.24
  -1 -10 -15    1.29    0.23
   1  10  15    1.32    0.22
   1  10  16    0.20    0.12
   1 -10  16    0.25    0.13
  -1  10 -16    0.26    0.15
  -1 -10 -16    0.17    0.10
   1  10  16    0.22    0.11
   1  10  17    0.23    0.12
  -1  10 -17    0.29    0.15
   1 -10  17   -0.08    0.11
  -1 -10 -17   -0.03    0.09
   1  10  17    0.12    0.08
   1  10  18    0.06    0.07
   1 -10  18    0.37    0.17
  -1  10 -18    0.08    0.10
   1  10  18    0.13    0.09
  -1 -10 -18    0.01    0.08
   1  10  19    0.32    0.14
  -1  10 -19    0.41    0.19
   1 -10  19    0.57    0.22
   1  10  19    0.45    0.15
  -1 -10 -19    0.36    0.17
   1  10  20    0.79    0.20
  -1  10 -20    0.62    0.18
   1 -10  20    0.38    0.16
  -1 -10 -20    0.53    0.18
   1  10  21    2.71    0.36
  -1  10 -21    2.26    0.36
   1 -10  21    2.38    0.38
  -1 -10 -21    1.98    0.33
   1  10  22    3.19    0.39
   1 -10  22    3.91    0.49
  -1  10 -22    3.35    0.45
  -1 -10 -22    3.35    0.43
  -1  10 -23    0.25    0.14
   1 -10  23    0.24    0.16
  -1 -10 -23    0.22    0.14
  -1 -10 -24    0.03    0.10
  -1  11  23    0.56    0.19
  -1  11  23    0.52    0.18
   1  11 -22    0.99    0.25
  -1  11  22    1.28    0.28
  -1  11  22    0.95    0.23
   1 -11 -22    0.99    0.26
   1  11 -21    0.86    0.24
  -1 -11  21    0.64    0.22
  -1  11  21    0.03    0.09
  -1  11  21    0.05    0.08
   1 -11 -21    0.03    0.07
  -1 -11  20    0.16    0.15
   1  11 -20   -0.06    0.10
  -1  11  20    0.19    0.12
  -1  11  20    0.08    0.10
   1 -11 -20   -0.05    0.09
   1  11 -19    1.26    0.27
  -1 -11  19    1.26    0.28
  -1  11  19    1.58    0.28
  -1  11  19    1.05    0.23
  -1 -11  19    1.21    0.26
  -1  11  19    1.31    0.27
   1 -11 -19    1.05    0.23
   1  11 -18    0.28    0.15
  -1 -11  18    0.34    0.16
  -1  11  18    0.12    0.11
  -1 -11  18    0.08    0.10
   1 -11 -18    0.44    0.18
  -1  11  18    0.20    0.11
  -1 -11  17    0.14    0.11
   1  11 -17    0.32    0.13
  -1  11  17    0.07    0.10
  -1 -11  17    0.35    0.17
   1 -11 -17    0.47    0.19
  -1  11  17    0.30    0.16
   1  11 -16    0.01    0.09
  -1 -11  16    0.18    0.14
  -1  11  16    0.03    0.08
  -1 -11  16    0.03    0.11
   1  11 -16    0.14    0.12
  -1  11  16    0.13    0.11
   1 -11 -16    0.17    0.12
   1 -11 -16   -0.02    0.07
   1  11 -15    0.12    0.10
  -1 -11  15   -0.03    0.10
   1 -11 -15   -0.14    0.14
  -1  11  15    0.21    0.13
  -1 -11  15   -0.06    0.09
   1  11 -15   -0.02    0.09
  -1  11  15   -0.26    0.15
   1 -11 -15   -0.03    0.09
   1 -11 -15   -0.18    0.10
   1  11 -14    0.13    0.11
  -1 -11  14    0.37    0.20
   1 -11 -14    0.24    0.14
  -1  11  14    0.30    0.14
  -1 -11  14    0.05    0.09
  -1  11  14    0.23    0.11
   1 -11 -14    0.23    0.12
   1 -11 -14    0.42    0.15
   1  11 -14    0.30    0.15
   1  11 -13    0.00    0.09
  -1 -11  13   -0.28    0.16
  -1  11  13   -0.05    0.08
   1 -11 -13    0.02    0.13
  -1 -11  13    0.01    0.10
   1 -11 -13    0.06    0.08
   1  11 -13    0.00    0.09
   1 -11 -13    0.09    0.10
  -1  11  13    0.03    0.09
  -1 -11  12    1.82    0.31
   1  11 -12    0.97    0.21
   1 -11 -12    1.16    0.24
  -1 -11  12    0.91    0.21
   1  11 -12    1.23    0.24
  -1  11  12    0.99    0.20
   1 -11 -12    1.26    0.23
   1 -11 -12    1.07    0.21
   1  11 -11    0.54    0.18
  -1 -11  11    0.59    0.19
   1 -11 -11    0.98    0.25
  -1 -11  11    0.52    0.17
   1  11 -11    0.84    0.19
   1 -11 -11    0.58    0.15
  -1  11  11    0.55    0.19
   1 -11 -11    0.63    0.18
   1  11 -10   -0.09    0.11
   1 -11 -10    0.15    0.14
  -1 -11  10    0.06    0.11
  -1  11  10    0.15    0.12
   1  11 -10    0.03    0.07
   1 -11 -10    0.03    0.08
   1  11  -9    0.32    0.14
   1 -11  -9    0.29    0.15
  -1 -11   9    0.31    0.14
  -1  11   9    0.39    0.14
   1 -11  -9    0.35    0.13
   1  11  -9    0.32    0.13
   1  11  -8    0.28    0.13
  -1 -11   8    0.04    0.07
   1 -11  -8    0.20    0.14
  -1 -11   8    0.19    0.14
  -1  11   8    0.03    0.08
   1  11  -8    0.15    0.11
   1 -11  -8    0.06    0.10
  -1 -11   7    0.40    0.12
   1 -11  -7    0.47    0.17
   1  11  -7    0.41    0.14
  -1  11   7    0.34    0.14
   1  11  -7    0.77    0.17
  -1 -11   7    0.50    0.17
   1 -11  -7    0.30    0.13
  -1 -11   6    0.45    0.14
   1 -11  -6    0.37    0.11
  -1  11   6    0.34    0.12
   1  11  -6    0.21    0.11
   1  11  -6    0.04    0.07
  -1 -11   6    0.25    0.11
   1 -11  -6    0.15    0.09
  -1  11   6    0.22    0.11
   1 -11  -5    0.13    0.12
  -1 -11   5   -0.05    0.09
   1  11  -5    0.05    0.08
  -1  11   5   -0.20    0.17
   1 -11  -5    0.00    0.08
  -1 -11   5    0.00    0.10
   1  11  -5   -0.11    0.08
   1 -11  -4    0.03    0.09
  -1 -11   4   -0.01    0.08
   1  11  -4    0.04    0.08
  -1  11   4   -0.10    0.11
   1 -11  -4   -0.04    0.10
  -1 -11   4   -0.04    0.11
   1  11  -4   -0.02    0.07
   1 -11  -3    2.43    0.32
  -1 -11   3    2.09    0.27
  -1  11   3    2.55    0.34
   1  11  -3    2.18    0.29
   1 -11  -3    2.19    0.28
   1  11  -3    2.22    0.25
  -1 -11   3    2.13    0.30
  -1 -11   2    0.42    0.15
   1 -11  -2    0.20    0.08
  -1  11   2    0.17    0.13
   1  11  -2    0.14    0.10
   1  11  -2    0.01    0.06
   1 -11  -2    0.37    0.14
  -1 -11   2    0.27    0.15
  -1 -11   1    0.29    0.12
   1 -11  -1    0.35    0.16
  -1  11   1    0.13    0.11
   1  11  -1    0.13    0.10
   1  11  -1    0.09    0.06
  -1 -11   1    0.27    0.14
   1 -11  -1    0.04    0.08
   1 -11   0    0.55    0.17
  -1 -11   0    0.52    0.17
   1  11   0    0.43    0.13
  -1  11   0    0.38    0.16
  -1 -11   0    0.56    0.19
   1  11   0    0.32    0.10
   1 -11   0    0.51    0.13
  -1  11  -1    5.25    0.47
   1  11   1    5.89    0.47
   1 -11   1    5.72    0.46
  -1 -11  -1    5.45    0.45
  -1 -11  -1    6.13    0.50
   1 -11   1    5.59    0.44
  -1 -11  -2    0.05    0.08
   1 -11   2    0.07    0.09
   1  11   2   -0.08    0.12
  -1  11  -2    0.13    0.10
  -1 -11  -2    0.13    0.10
   1 -11   2   -0.12    0.11
   1 -11   3   -0.13    0.14
  -1 -11  -3    0.00    0.09
  -1  11  -3   -0.07    0.12
   1  11   3    0.00    0.11
   1 -11   3    0.04    0.10
  -1 -11  -3    0.05    0.09
  -1 -11  -4    0.09    0.09
   1 -11   4    0.00    0.08
   1 -11   4    0.10    0.11
  -1  11  -4    0.14    0.11
   1  11   4   -0.13    0.12
   1 -11   4    0.12    0.07
  -1 -11  -4    0.11    0.11
  -1  11  -5   -0.01    0.10
   1 -11   5    0.13    0.11
   1 -11   5    0.17    0.11
  -1 -11  -5   -0.07    0.10
   1 -11   5    0.15    0.12
  -1 -11  -5   -0.01    0.10
   1  11   5    0.01    0.07
  -1  11  -6   -0.09    0.13
   1 -11   6   -0.02    0.10
  -1 -11  -6    0.17    0.13
   1 -11   6    0.04    0.09
   1 -11   6    0.17    0.11
   1  11   6    0.08    0.08
  -1 -11  -6    0.01    0.11
   1 -11   7    0.29    0.13
  -1  11  -7    0.22    0.14
  -1 -11  -7    0.10    0.10
   1 -11   7    0.09    0.09
   1  11   7    0.07    0.12
   1 -11   7    0.12    0.10
  -1 -11  -7    0.23    0.13
   1  11   7    0.14    0.09
   1 -11   8   -0.18    0.15
  -1  11  -8    0.06    0.11
   1  11   8    0.34    0.14
   1 -11   8    0.27    0.11
  -1 -11  -8    0.00    0.09
   1 -11   8    0.14    0.08
  -1 -11  -8    0.04    0.08
   1  11   8    0.29    0.11
   1 -11   9    0.32    0.15
  -1  11  -9    0.08    0.08
   1 -11   9    0.22    0.11
   1  11   9    0.31    0.17
   1 -11   9    0.24    0.10
  -1 -11  -9    0.19    0.07
   1  11   9   -0.03    0.08
  -1 -11  -9    0.35    0.15
   1 -11  10   -0.06    0.09
  -1  11 -10    0.18    0.14
   1 -11  10    0.15    0.10
   1  11  10    0.06    0.11
   1 -11  10   -0.05    0.07
  -1 -11 -10   -0.02    0.07
   1  11  10    0.03    0.06
  -1 -11 -10    0.17    0.14
   1 -11  11    0.21    0.14
  -1  11 -11    0.17    0.16
   1  11  11    0.00    0.10
   1 -11  11   -0.09    0.08
   1 -11  11    0.10    0.09
   1  11  11    0.06    0.09
  -1 -11 -11    0.05    0.09
  -1 -11 -11    0.28    0.13
  -1  11 -12    0.46    0.18
   1 -11  12    0.77    0.22
   1 -11  12    0.11    0.08
   1  11  12    0.23    0.11
   1 -11  12    0.55    0.17
  -1 -11 -12    0.69    0.17
   1  11  12    0.47    0.14
  -1 -11 -12    0.32    0.14
   1 -11  13   -0.04    0.10
  -1  11 -13    0.28    0.14
   1  11  13   -0.12    0.11
   1 -11  13    0.09    0.11
  -1 -11 -13    0.23    0.12
  -1 -11 -13   -0.10    0.09
   1  11  13    0.03    0.07
   1 -11  14   -0.11    0.14
  -1  11 -14   -0.11    0.15
   1  11  14    0.04    0.09
   1 -11  14    0.05    0.08
   1  11  14   -0.01    0.07
  -1 -11 -14    0.02    0.10
  -1 -11 -14    0.21    0.10
   1 -11  15    0.02    0.08
  -1  11 -15   -0.19    0.13
   1  11  15   -0.10    0.12
   1 -11  15   -0.15    0.13
   1  11  15   -0.11    0.10
  -1 -11 -15    0.05    0.08
  -1 -11 -15    0.15    0.16
  -1  11 -16    0.06    0.11
   1 -11  16   -0.14    0.16
   1  11  16   -0.01    0.10
   1 -11  16   -0.10    0.12
  -1 -11 -16   -0.04    0.10
  -1 -11 -16   -0.05    0.09
   1  11  17    0.69    0.20
  -1  11 -17    0.44    0.16
   1 -11  17    0.98    0.24
  -1 -11 -17    0.81    0.20
   1  11  18   -0.07    0.13
  -1  11 -18    0.19    0.13
   1 -11  18    0.16    0.16
  -1 -11 -18    0.26    0.15
   1  11  19    0.97    0.24
  -1  11 -19    0.83    0.25
   1 -11  19    0.87    0.23
  -1 -11 -19    0.60    0.19
   1  11  20    0.13    0.12
  -1  11 -20    0.23    0.17
   1 -11  20    0.31    0.16
  -1 -11 -20    0.18    0.14
   1  11  21    2.77    0.38
  -1 -11 -21    2.43    0.38
  -1 -11 -22    0.25    0.15
  -1  12  21    1.67    0.31
  -1  12  20    0.35    0.16
   1 -12 -20    0.01    0.08
   1 -12 -20    0.19    0.11
   1  12 -19   -0.17    0.16
   1 -12 -19    0.01    0.10
   1 -12 -19   -0.17    0.12
  -1  12  19    0.01    0.09
  -1 -12  18    0.33    0.18
   1  12 -18    0.71    0.22
  -1  12  18    0.40    0.16
  -1 -12  18    0.48    0.18
   1 -12 -18    0.31    0.14
   1 -12 -18    0.16    0.12
  -1  12  18    0.16    0.10
  -1 -12  17   -0.07    0.10
   1  12 -17    0.01    0.11
  -1  12  17   -0.21    0.13
  -1 -12  17    0.26    0.16
  -1  12  17   -0.28    0.16
   1 -12 -17    0.07    0.11
   1 -12 -17   -0.03    0.07
  -1 -12  16    0.14    0.12
   1  12 -16    0.13    0.12
  -1  12  16    0.15    0.13
  -1 -12  16    0.12    0.13
   1 -12 -16    0.01    0.11
  -1  12  16    0.06    0.09
   1 -12 -16    0.10    0.09
   1  12 -15   -0.05    0.12
  -1 -12  15    0.04    0.10
  -1  12  15   -0.06    0.09
  -1 -12  15    0.00    0.14
  -1  12  15   -0.02    0.09
   1 -12 -15   -0.18    0.13
   1 -12 -15   -0.14    0.10
   1  12 -14    0.08    0.10
  -1 -12  14    0.09    0.09
   1 -12 -14    0.02    0.14
  -1  12  14    0.31    0.16
  -1 -12  14    0.03    0.08
   1  12 -14   -0.12    0.12
  -1  12  14   -0.01    0.13
   1 -12 -14    0.26    0.14
   1 -12 -14    0.17    0.13
   1  12 -13    0.16    0.10
  -1  12  13   -0.12    0.13
   1 -12 -13   -0.17    0.15
  -1 -12  13    0.10    0.09
   1 -12 -13   -0.07    0.11
   1  12 -13    0.01    0.11
   1 -12 -13   -0.06    0.11
  -1  12  13    0.08    0.10
   1  12 -12   -0.13    0.13
   1 -12 -12   -0.07    0.14
  -1  12  12    0.16    0.12
  -1 -12  12   -0.07    0.12
   1 -12 -12    0.06    0.10
  -1  12  12   -0.23    0.13
   1 -12 -12   -0.19    0.14
   1  12 -12   -0.04    0.10
   1  12 -11    0.17    0.12
   1 -12 -11    0.00    0.12
  -1 -12  11   -0.02    0.11
   1  12 -11    0.03    0.09
   1 -12 -11    0.19    0.13
   1 -12 -11    0.22    0.12
  -1  12  11    0.25    0.15
   1  12 -10    0.55    0.18
   1 -12 -10    0.53    0.20
  -1 -12  10    0.20    0.15
   1  12 -10    0.30    0.13
  -1  12  10    0.33    0.13
   1 -12 -10    0.30    0.14
   1 -12 -10    0.37    0.16
   1  12  -9    3.96    0.42
   1 -12  -9    4.19    0.46
  -1 -12   9    3.77    0.43
   1 -12  -9    4.22    0.43
  -1  12   9    3.86    0.42
   1  12  -9    4.44    0.42
   1  12  -8    1.02    0.22
   1 -12  -8    0.76    0.22
  -1 -12   8    0.76    0.20
   1  12  -8    0.74    0.18
  -1  12   8    0.42    0.15
   1 -12  -8    0.71    0.17
   1  12  -7    0.50    0.16
   1 -12  -7    0.38    0.17
  -1 -12   7    0.16    0.10
   1  12  -7    0.32    0.13
  -1  12   7    0.14    0.10
   1 -12  -7    0.30    0.12
   1 -12  -6    0.32    0.16
  -1 -12   6    0.18    0.09
   1  12  -6    0.40    0.15
   1  12  -6    0.27    0.12
  -1 -12   6    0.24    0.11
  -1  12   6    0.28    0.14
   1 -12  -6    0.10    0.09
  -1 -12   5    0.01    0.08
   1 -12  -5   -0.10    0.15
   1  12  -5    0.11    0.11
  -1  12   5   -0.08    0.11
   1  12  -5   -0.28    0.11
  -1 -12   5   -0.06    0.12
  -1  12   5    0.17    0.12
   1 -12  -5    0.03    0.10
  -1 -12   4    0.81    0.18
   1 -12  -4    0.82    0.21
   1  12  -4    0.77    0.20
  -1  12   4    0.39    0.15
  -1 -12   4    0.68    0.19
   1 -12  -4    0.49    0.15
  -1 -12   3    0.08    0.11
   1 -12  -3    0.12    0.14
   1  12  -3   -0.22    0.15
  -1  12   3    0.16    0.12
  -1 -12   3    0.14    0.09
   1 -12  -3   -0.02    0.13
   1 -12  -2    0.80    0.22
  -1 -12   2    0.95    0.20
  -1  12   2    0.66    0.19
   1  12  -2    0.60    0.16
   1 -12  -2    0.88    0.19
  -1 -12   2    0.77    0.20
  -1  12   1    2.92    0.37
   1  12  -1    2.99    0.36
   1 -12  -1    3.38    0.39
  -1 -12   1    3.34    0.36
   1 -12  -1    3.20    0.36
  -1 -12   1    3.51    0.40
  -1 -12   0    0.32    0.14
   1 -12   0    0.67    0.19
   1  12   0    0.30    0.13
  -1  12   0    0.45    0.15
   1 -12   0    0.58    0.17
  -1 -12   0    0.55    0.16
  -1 -12  -1    0.62    0.17
   1 -12   1    0.64    0.17
   1  12   1    0.43    0.13
  -1  12  -1    0.60    0.17
  -1 -12  -1    0.48    0.15
   1 -12   1    0.43    0.13
   1 -12   2    0.79    0.19
  -1 -12  -2    0.43    0.15
   1  12   2    0.23    0.09
  -1  12  -2    0.47    0.18
  -1 -12  -2    0.56    0.17
   1 -12   2    0.42    0.15
  -1 -12  -3   -0.20    0.12
   1 -12   3   -0.01    0.10
  -1  12  -3   -0.15    0.17
   1  12   3   -0.23    0.14
  -1 -12  -3    0.00    0.12
   1 -12   3   -0.06    0.08
  -1 -12  -4    1.09    0.23
   1 -12   4    0.75    0.19
   1  12   4    0.75    0.17
  -1  12  -4    0.95    0.21
  -1 -12  -4    0.67    0.19
   1 -12   4    0.38    0.13
  -1  12  -5    0.25    0.13
  -1 -12  -5    0.71    0.20
   1 -12   5    0.21    0.11
   1 -12   5    0.42    0.15
  -1 -12  -5    0.31    0.15
   1  12   5    0.27    0.11
  -1  12  -6   -0.14    0.12
   1  12   6   -0.05    0.10
  -1 -12  -6   -0.03    0.13
   1 -12   6    0.06    0.10
   1 -12   6    0.03    0.07
  -1 -12  -6    0.25    0.16
   1  12   6   -0.01    0.08
   1 -12   7    0.01    0.09
  -1  12  -7    0.17    0.15
  -1 -12  -7    0.06    0.11
   1  12   7   -0.15    0.12
   1 -12   7    0.01    0.10
   1 -12   7    0.04    0.07
  -1 -12  -7   -0.02    0.10
   1  12   7   -0.15    0.10
   1 -12   8    0.77    0.21
  -1  12  -8    1.35    0.27
   1 -12   8    0.85    0.19
   1  12   8    0.61    0.18
   1 -12   8    1.14    0.23
  -1 -12  -8    1.22    0.25
   1  12   8    0.88    0.19
   1 -12   9    0.68    0.22
  -1  12  -9    0.38    0.17
   1  12   9    0.50    0.18
   1 -12   9    0.51    0.16
   1 -12   9    0.38    0.15
  -1 -12  -9    0.65    0.20
   1  12   9    0.20    0.10
   1 -12  10    0.06    0.13
  -1  12 -10   -0.01    0.10
   1  12  10    0.14    0.13
   1 -12  10    0.10    0.09
   1 -12  10    0.04    0.10
   1  12  10    0.01    0.07
  -1 -12 -10   -0.02    0.11
   1 -12  11    0.05    0.12
  -1  12 -11    0.30    0.17
   1  12  11    0.38    0.17
   1 -12  11    0.42    0.18
  -1 -12 -11    0.40    0.16
   1  12  11    0.13    0.09
   1 -12  12    1.53    0.31
  -1  12 -12    1.16    0.26
   1  12  12    0.94    0.23
   1 -12  12    1.11    0.24
  -1 -12 -12    1.31    0.27
  -1  12 -13    0.15    0.13
   1 -12  13    0.22    0.17
   1  12  13    0.02    0.07
   1 -12  13    0.16    0.12
  -1 -12 -13    0.11    0.12
   1 -12  14    0.09    0.13
  -1  12 -14   -0.11    0.14
   1  12  14    0.23    0.12
   1 -12  14    0.27    0.13
  -1 -12 -14    0.15    0.10
  -1  12 -15   -0.02    0.10
   1 -12  15    0.17    0.14
   1  12  15   -0.06    0.11
   1 -12  15   -0.02    0.10
  -1 -12 -15    0.25    0.17
   1 -12  16    0.83    0.24
  -1  12 -16    0.43    0.18
   1  12  16    0.66    0.22
   1 -12  16    0.58    0.19
  -1 -12 -16    0.57    0.21
   1  12  17   -0.06    0.10
  -1  12 -17   -0.05    0.11
  -1 -12 -17    0.03    0.10
   1  12  18    0.50    0.18
  -1  12 -18    0.41    0.19
  -1 -12 -18    0.15    0.10
   1  12  19    0.18    0.13
   1  12  20    0.19    0.12
  -1  13  17    0.42    0.18
  -1  13  17   -0.07    0.10
   1 -13 -17    0.30    0.14
  -1  13  16    0.13    0.11
   1  13 -16    0.54    0.21
   1 -13 -16    0.45    0.17
  -1  13  16    0.38    0.17
   1  13 -15   -0.13    0.12
  -1  13  15   -0.13    0.13
  -1 -13  15   -0.23    0.14
  -1  13  15   -0.01    0.08
   1 -13 -15    0.12    0.15
   1  13 -14   -0.01    0.12
  -1  13  14   -0.04    0.09
  -1 -13  14   -0.03    0.12
  -1  13  14    0.15    0.13
   1 -13 -14    0.17    0.12
   1  13 -13   -0.11    0.11
  -1  13  13   -0.05    0.10
   1 -13 -13    0.05    0.10
  -1 -13  13   -0.03    0.10
  -1  13  13    0.04    0.09
   1 -13 -13   -0.13    0.11
   1  13 -12    0.62    0.21
   1 -13 -12    0.17    0.16
  -1  13  12    0.17    0.12
  -1 -13  12    0.09    0.11
   1 -13 -12    0.15    0.13
  -1  13  12    0.18    0.11
   1  13 -11    1.60    0.29
  -1  13  11    2.09    0.35
   1 -13 -11    2.16    0.36
  -1 -13  11    1.73    0.32
   1  13 -11    2.18    0.32
   1 -13 -11    1.70    0.29
  -1  13  11    1.65    0.29
   1  13 -10    2.42    0.35
   1 -13 -10    2.68    0.39
  -1 -13  10    2.35    0.36
  -1  13  10    1.97    0.32
   1 -13 -10    2.24    0.34
   1  13  -9    1.58    0.28
   1 -13  -9    1.26    0.27
  -1 -13   9    1.31    0.27
   1 -13  -9    1.45    0.28
  -1  13   9    1.29    0.26
   1  13  -8   -0.06    0.10
   1 -13  -8   -0.05    0.12
  -1 -13   8   -0.11    0.09
  -1  13   8    0.00    0.10
   1 -13  -8   -0.07    0.11
   1  13  -7    0.11    0.10
   1 -13  -7   -0.05    0.14
  -1 -13   7    0.13    0.08
  -1  13   7    0.24    0.12
   1 -13  -6   -0.09    0.12
   1  13  -6   -0.02    0.09
   1 -13  -6    0.21    0.11
  -1 -13   6   -0.09    0.14
  -1  13   6   -0.07    0.10
   1 -13  -5    0.06    0.10
   1  13  -5    0.45    0.17
  -1  13   5    0.01    0.13
   1 -13  -5    0.21    0.10
  -1 -13   5    0.20    0.13
  -1 -13   4    0.21    0.10
   1 -13  -4    0.12    0.11
   1  13  -4    0.07    0.09
  -1  13   4    0.17    0.13
  -1 -13   4    0.39    0.16
   1 -13  -4    0.08    0.08
   1 -13  -3   -0.08    0.12
  -1 -13   3    0.17    0.11
   1  13  -3    0.01    0.11
  -1  13   3   -0.15    0.16
   1 -13  -3   -0.14    0.13
  -1 -13   3   -0.03    0.16
   1 -13  -2    0.11    0.13
  -1 -13   2    0.20    0.12
   1  13  -2    0.02    0.09
  -1  13   2    0.04    0.12
   1 -13  -2    0.25    0.10
  -1 -13   2    0.23    0.14
  -1 -13   1    0.87    0.21
   1 -13  -1    1.22    0.25
  -1  13   1    0.83    0.22
   1  13  -1    1.00    0.23
   1 -13  -1    0.68    0.18
  -1 -13   1    0.76    0.22
   1 -13   0    0.07    0.11
  -1 -13   0    0.17    0.13
  -1  13   0    0.00    0.11
   1  13   0   -0.28    0.16
  -1 -13   0    0.07    0.09
   1 -13   0   -0.16    0.14
   1 -13   1    0.64    0.18
  -1 -13  -1    0.44    0.16
  -1  13  -1    0.24    0.16
   1  13   1    0.34    0.14
  -1 -13  -1    0.54    0.19
   1 -13   1    0.87    0.20
  -1 -13  -2    0.44    0.16
   1 -13   2    0.73    0.20
  -1  13  -2    0.65    0.21
   1  13   2    0.47    0.15
   1 -13   2    0.86    0.21
  -1 -13  -2    0.51    0.17
  -1 -13  -3    0.10    0.09
   1 -13   3   -0.04    0.10
   1  13   3   -0.01    0.10
  -1  13  -3   -0.05    0.15
   1 -13   3    0.12    0.09
  -1 -13  -3    0.00    0.09
  -1  13  -4    0.40    0.17
   1 -13   4    0.48    0.16
  -1 -13  -4    0.44    0.16
   1 -13   4    0.70    0.19
   1  13   4    0.41    0.14
  -1 -13  -4    0.41    0.13
  -1  13  -5    0.23    0.14
   1  13   5    0.39    0.17
  -1 -13  -5    0.40    0.16
   1 -13   5    0.36    0.14
   1 -13   5    0.18    0.09
   1  13   5    0.29    0.12
  -1 -13  -5    0.09    0.09
  -1  13  -6    0.37    0.17
   1  13   6    0.73    0.22
   1 -13   6    0.33    0.11
   1 -13   6    0.59    0.18
  -1 -13  -6    0.79    0.22
   1  13   6    0.57    0.16
  -1  13  -7    0.34    0.16
   1 -13   7    0.25    0.13
   1  13   7    0.29    0.15
   1 -13   7    0.24    0.13
  -1 -13  -7    0.26    0.14
  -1  13  -8    2.20    0.35
   1  13   8    2.26    0.36
   1 -13   8    2.42    0.32
   1 -13   8    1.96    0.31
  -1 -13  -8    2.35    0.36
  -1  13  -9    1.20    0.27
   1  13   9    1.10    0.25
   1 -13   9    0.90    0.21
  -1 -13  -9    1.17    0.27
   1 -13  10    0.71    0.22
  -1  13 -10    0.22    0.13
   1  13  10    0.39    0.17
   1 -13  10    0.12    0.12
  -1 -13 -10    0.54    0.20
   1 -13  11    0.53    0.17
  -1  13 -11    0.07    0.13
   1  13  11    0.54    0.18
   1 -13  11    0.36    0.15
  -1 -13 -11    0.62    0.22
  -1  13 -12    0.04    0.12
   1 -13  12    0.36    0.19
   1  13  12    0.37    0.16
   1 -13  12    0.23    0.13
  -1 -13 -12    0.12    0.10
  -1  13 -13    0.08    0.10
   1  13  13    0.22    0.13
   1 -13  13   -0.23    0.14
  -1 -13 -13    0.18    0.13
  -1  13 -14    0.19    0.16
   1  13  14    0.22    0.14
   1 -13  14    0.21    0.11
  -1 -13 -14    0.02    0.10
   1  13  15    0.02    0.09
   1 -13  15   -0.06    0.08
  -1 -13 -15   -0.18    0.13
   1 -13  16    0.43    0.17
  -1  14  13    0.02    0.12
  -1  14  12    0.37    0.17
   1  14 -11    0.24    0.14
  -1  14  11    0.54    0.19
   1  14 -10    0.61    0.21
  -1 -14  10    0.21    0.13
  -1  14  10    0.37    0.17
   1  14  -9    0.17    0.13
  -1 -14   9    0.03    0.11
  -1  14   9    0.19    0.12
   1  14  -8    1.74    0.32
   1 -14  -8    2.10    0.37
  -1 -14   8    1.51    0.30
  -1  14   8    1.70    0.31
   1  14  -7    0.40    0.17
   1 -14  -7    0.75    0.24
  -1 -14   7    0.44    0.18
  -1  14   7    0.54    0.19
   1  14  -6    0.05    0.11
   1 -14  -6    0.08    0.15
  -1 -14   6   -0.07    0.11
  -1  14   6    0.09    0.11
   1 -14  -6    0.15    0.09
   1 -14  -5    0.13    0.10
   1  14  -5    0.01    0.10
   1 -14  -5   -0.01    0.11
  -1  14   5    0.08    0.09
  -1 -14   5   -0.14    0.14
   1 -14  -4   -0.10    0.12
   1  14  -4    0.19    0.14
  -1  14   4    0.13    0.10
   1 -14  -4   -0.11    0.14
  -1 -14   4    0.04    0.11
  -1  14   4    0.25    0.16
   1 -14  -3   -0.06    0.09
   1  14  -3   -0.18    0.13
  -1  14   3    0.11    0.14
  -1 -14   3    0.02    0.11
   1 -14  -3   -0.08    0.10
   1 -14  -2    0.31    0.15
   1  14  -2    0.35    0.17
  -1  14   2    0.07    0.10
   1 -14  -2    0.08    0.08
  -1 -14   2    0.11    0.11
  -1 -14   1    0.14    0.10
   1 -14  -1    0.03    0.10
  -1  14   1   -0.15    0.12
   1  14  -1   -0.02    0.10
   1 -14  -1    0.02    0.10
  -1 -14   1   -0.28    0.17
  -1 -14   0   -0.08    0.07
   1 -14   0    0.05    0.11
  -1  14   0   -0.19    0.13
   1  14   0   -0.10    0.14
  -1 -14   0    0.12    0.14
   1 -14   0    0.20    0.11
   1 -14   1    1.00    0.24
  -1 -14  -1    1.35    0.27
   1  14   1    1.55    0.29
  -1  14  -1    1.58    0.31
   1 -14   1    1.30    0.25
  -1 -14  -1    1.02    0.25
  -1 -14  -2   -0.34    0.15
   1 -14   2    0.04    0.11
  -1  14  -2   -0.24    0.15
   1  14   2    0.07    0.10
  -1 -14  -2    0.15    0.12
   1 -14   2    0.03    0.11
  -1  14  -3    0.81    0.24
  -1 -14  -3    0.93    0.23
   1 -14   3    1.20    0.26
   1 -14   3    0.89    0.21
  -1 -14  -3    1.20    0.27
  -1  14  -4    0.01    0.09
   1  14   4    0.26    0.19
   1 -14   4    0.10    0.08
   1 -14   4    0.04    0.08
  -1  14  -5    0.09    0.13
   1 -14   5    0.15    0.11
   1  14   5    0.12    0.12
   1 -14   5    0.01    0.09
  -1 -14  -5    0.07    0.10
  -1  14  -6   -0.09    0.13
   1  14   6   -0.17    0.12
   1 -14   6    0.05    0.09
  -1 -14  -6   -0.15    0.12
  -1  14  -7    0.37    0.17
   1 -14   7    0.18    0.13
  -1 -14  -7   -0.02    0.09
   1 -14   8    0.05    0.07
  -1 -14  -8    0.12    0.11
  -1 -14  -9    0.51    0.19
  -1 -14 -10    1.66    0.33
   1 -15   1    0.10    0.15
   1 -15   2    0.12    0.12
   2   0 -33    0.18    0.14
  -2   0  32    0.75    0.23
   2   0 -32    0.89    0.24
  -2   0  31   -0.20    0.15
   2   0 -31    0.28    0.15
  -2   0  30   -0.09    0.16
   2   0 -30    0.17    0.10
  -2   0  29   -0.21    0.14
   2   0 -29   -0.25    0.18
  -2   0  28   -0.07    0.13
   2   0 -28   -0.15    0.13
  -2   0  27   -0.07    0.13
   2   0 -27    0.06    0.10
  -2   0  26    1.04    0.24
   2   0 -26    1.26    0.24
  -2   0  25   -0.04    0.09
   2   0 -25    0.12    0.12
  -2   0  24    0.52    0.12
  -2   0  24    0.41    0.16
   2   0 -24    0.37    0.13
  -2   0  23    0.02    0.06
  -2   0  23    0.12    0.12
   2   0 -23    0.12    0.09
  -2   0  22    0.06    0.07
  -2   0  22   -0.08    0.12
   2   0 -22    0.08    0.08
  -2   0  21    0.01    0.04
  -2   0  21    0.04    0.08
   2   0 -21   -0.07    0.08
  -2   0  20    0.06    0.06
  -2   0  20    0.10    0.10
   2   0 -20   -0.03    0.10
  -2   0  19   -0.05    0.06
   2   0 -19    0.05    0.05
  -2   0  19    0.03    0.11
   2   0 -19   -0.06    0.12
  -2   0  18    3.49    0.23
   2   0 -18    3.85    0.22
  -2   0  18    3.89    0.34
   2   0 -18    4.10    0.33
   2   0 -18    4.18    0.32
  -2   0  17    0.11    0.06
   2   0 -17    0.04    0.05
  -2   0  17   -0.01    0.04
  -2   0  17    0.17    0.14
   2   0 -17    0.13    0.10
   2   0 -17    0.05    0.08
  -2   0  16    1.72    0.15
   2   0 -16    1.57    0.14
  -2   0  16    1.65    0.22
  -2   0  16    1.52    0.15
   2   0 -16    1.60    0.19
   2   0 -16    1.62    0.19
  -2   0  15    0.04    0.04
   2   0 -15    0.03    0.04
  -2   0  15    0.01    0.04
  -2   0  15    0.05    0.10
   2   0 -15   -0.01    0.06
   2   0 -15   -0.05    0.07
  -2   0  14    0.73    0.09
   2   0 -14    0.57    0.09
  -2   0  14    0.79    0.11
  -2   0  14    0.63    0.13
   2   0 -14    0.69    0.13
   2   0 -14    0.81    0.13
  -2   0  13   -0.03    0.04
   2   0 -13    0.01    0.03
  -2   0  13    0.00    0.04
  -2   0  13    0.09    0.10
   2   0 -13    0.02    0.07
   2   0 -13    0.05    0.07
  -2   0  12   16.24    0.36
  -2   0  12   16.10    0.39
   2   0 -12   16.34    0.41
  -2   0  12   15.88    0.44
  -2   0  12   16.89    0.57
   2   0 -12   15.33    0.48
   2   0 -12   15.95    0.52
  -2   0  11    0.02    0.03
   2   0 -11   -0.01    0.04
  -2   0  11   -0.01    0.03
  -2   0  11    0.06    0.16
  -2   0  11   -0.08    0.05
   2   0 -11   -0.03    0.06
  -2   0  10  176.64    1.15
  -2   0  10  176.49    1.02
  -2   0  10  176.03    1.31
   2   0 -10  179.20    1.32
  -2   0  10  181.79    1.69
  -2   0  10  174.38    1.39
   2   0 -10  173.48    1.47
  -2   0   9   -0.03    0.02
   2   0  -9   -0.01    0.03
   2   0  -9    0.02    0.04
  -2   0   9    0.08    0.09
  -2   0   9    0.09    0.05
   2   0  -9   -0.08    0.06
  -2   0   8    7.01    0.17
   2   0  -8    6.20    0.24
   2   0  -8    7.06    0.21
  -2   0   8    7.18    0.26
  -2   0   8    7.24    0.31
  -2   0   8    6.67    0.26
   2   0  -8    7.09    0.27
  -2   0   8    6.99    0.31
  -2   0   7    0.03    0.02
  -2   0   7    0.02    0.03
   2   0  -7    0.01    0.04
   2   0  -7   -0.03    0.03
  -2   0   7    0.06    0.07
   2   0  -7    0.01    0.03
  -2   0   7    0.16    0.06
   2   0  -7    0.07    0.04
  -2   0   7   -0.03    0.06
   2   0  -6   42.17    0.45
   2   0  -6   42.07    0.34
   2   0  -6   41.93    0.60
  -2   0   6   41.44    0.59
  -2   0   6   41.31    0.62
   2   0  -6   44.22    0.62
  -2   0   6   41.93    0.67
   2   0  -6   41.49    0.63
  -2   0   6   41.76    0.65
   2   0  -5    0.01    0.02
   2   0  -5   -0.03    0.02
   2   0  -5    0.01    0.05
  -2   0   5    0.02    0.02
   2   0  -5    0.04    0.04
   2   0  -5    0.02    0.03
  -2   0   5    0.04    0.06
  -2   0   5   -0.05    0.05
   2   0  -5   -0.03    0.04
  -2   0   5   -0.03    0.06
   2   0  -5    0.07    0.05
   2   0  -4   66.47    0.41
   2   0  -4   67.44    0.74
   2   0  -4   67.93    0.50
  -2   0   4   65.24    0.50
  -2   0   4   68.14    0.75
   2   0  -4   67.68    0.64
   2   0  -4   71.61    0.76
  -2   0   4   67.12    0.76
   2   0  -4   72.05    0.78
  -2   0   4   66.63    0.64
   2   0  -4   67.29    0.72
  -2   0   4   68.17    0.72
  -2   0   3    0.03    0.02
   2   0  -3    0.04    0.03
   2   0  -3    0.01    0.05
  -2   0   3    0.00    0.03
   2   0  -3    0.05    0.03
   2   0  -3    0.06    0.04
  -2   0   3    0.03    0.05
  -2   0   3    0.10    0.06
   2   0  -3    0.03    0.03
   2   0  -3    0.04    0.04
  -2   0   3    0.07    0.04
   2   0  -2    3.77    0.12
   2   0  -2    3.78    0.14
   2   0  -2    3.54    0.17
  -2   0   2    3.82    0.14
   2   0  -2    3.78    0.13
  -2   0   2    3.60    0.12
  -2   0   2    3.71    0.18
   2   0  -2    3.99    0.16
  -2   0   2    3.78    0.16
   2   0  -2    3.86    0.18
  -2   0   2    3.98    0.15
   2   0  -2    3.76    0.15
   2   0  -1    0.03    0.02
  -2   0   1    0.02    0.02
   2   0  -1    0.03    0.04
  -2   0   1    0.12    0.04
   2   0  -1    0.04    0.03
  -2   0   1    0.08    0.05
   2   0  -1    0.01    0.04
  -2   0   1    0.07    0.03
   2   0  -1    0.05    0.03
  -2   0   1    0.06    0.03
   2   0   0   34.14    0.31
  -2   0   0   34.21    0.30
   2   0   0   33.32    0.47
  -2   0   0   33.62    0.48
  -2   0   0   34.38    0.34
  -2   0   0   33.66    0.51
   2   0   0   36.27    0.52
   2   0   0   34.26    0.48
  -2   0  -1    0.08    0.05
  -2   0  -1    0.01    0.02
   2   0   1   -0.02    0.04
   2   0   1    0.04    0.05
  -2   0  -1   -0.01    0.03
  -2   0  -1   -0.01    0.04
  -2   0  -2   10.52    0.22
   2   0   2   10.68    0.29
  -2   0  -2   10.44    0.30
  -2   0  -2    9.76    0.27
  -2   0  -2    9.89    0.29
   2   0   2   10.47    0.29
  -2   0  -3    0.04    0.05
   2   0   3    0.09    0.05
   2   0   3   -0.02    0.05
  -2   0  -3    0.06    0.05
   2   0   4   28.10    0.52
  -2   0  -4   27.34    0.52
  -2   0  -4   28.16    0.53
   2   0   4   27.78    0.53
   2   0   5    0.02    0.07
  -2   0  -5    0.04    0.06
   2   0   6   17.37    0.45
  -2   0  -6   17.18    0.47
   2   0   7   -0.04    0.05
  -2   0  -7    0.06    0.07
   2   0   8   12.94    0.41
  -2   0  -8   13.48    0.45
   2   0   9    0.03    0.07
  -2   0  -9    0.03    0.08
   2   0  10    5.05    0.28
  -2   0 -10    5.03    0.31
   2   0  11   -0.02    0.05
  -2   0 -11   -0.02    0.07
   2   0  12    2.74    0.22
  -2   0 -12    3.06    0.26
  -2   0 -13   -0.07    0.08
   2   0  13    0.01    0.06
  -2   0 -14    0.08    0.11
   2   0  14    0.04    0.06
  -2   0 -15    0.02    0.10
   2   0  15    0.03    0.07
   2   0  15    0.07    0.06
  -2   0 -16    0.48    0.13
   2   0  16    0.29    0.10
   2   0  16    0.36    0.09
   2   0  17   -0.03    0.03
   2   0  17    0.07    0.11
   2   0  18    8.12    0.42
   2   0  18    8.08    0.47
  -2   0 -18    6.76    0.47
  -2   0 -19    0.21    0.14
   2   0  19    0.12    0.10
   2   0  19    0.02    0.07
  -2   0 -20    1.22    0.22
   2   0  20    1.48    0.23
   2   0  20    1.37    0.18
  -2   0 -21    0.08    0.11
   2   0  21    0.08    0.09
   2   0  21    0.03    0.09
   2   0  22    1.42    0.23
  -2   0 -22    1.48    0.25
   2   0  22    1.35    0.22
   2   0  23    0.01    0.09
  -2   0 -23   -0.02    0.11
   2   0  23   -0.07    0.08
   2   0  24   -0.02    0.10
  -2   0 -24    0.10    0.11
   2   0  24    0.02    0.07
   2   0  25    0.04    0.09
  -2   0 -25   -0.14    0.11
   2   0  25   -0.10    0.12
   2   0  26    0.13    0.11
  -2   0 -26    0.23    0.12
   2   0  26    0.07    0.10
  -2   0 -27    0.06    0.12
   2   0  27    0.00    0.09
   2   0  27    0.15    0.15
   2   0  28    1.88    0.29
  -2   0 -28    1.34    0.28
   2   0  28    2.07    0.33
   2   0  29    0.00    0.10
  -2   0 -29    0.24    0.14
   2   0  29    0.06    0.12
  -2   0 -30    0.13    0.11
   2   0  30    0.11    0.10
   2   0  30   -0.10    0.12
  -2   0 -31   -0.14    0.13
   2   0  31    0.12    0.11
   2   0  31   -0.24    0.17
   2   0  32    0.10    0.11
   2   0  32    0.06    0.10
   2   1 -33    0.99    0.26
   2  -1 -33    1.41    0.30
  -2  -1  32    0.54    0.22
  -2   1  32    0.15    0.17
   2  -1 -32    0.70    0.22
   2   1 -32   -0.01    0.08
  -2  -1  31    0.65    0.23
  -2   1  31    0.53    0.21
   2  -1 -31    0.97    0.25
   2   1 -31    0.67    0.20
  -2   1  30    0.62    0.20
  -2  -1  30    0.51    0.18
   2   1 -30    0.44    0.16
   2  -1 -30    0.59    0.21
  -2   1  29    0.94    0.24
  -2  -1  29    1.04    0.25
   2   1 -29    1.27    0.27
   2  -1 -29    0.69    0.22
  -2   1  28    0.09    0.14
  -2  -1  28    0.30    0.18
   2   1 -28    0.20    0.15
   2  -1 -28    0.09    0.13
  -2  -1  27    0.52    0.18
  -2   1  27    0.74    0.21
   2  -1 -27    0.41    0.18
   2   1 -27    0.44    0.16
  -2   1  26    0.02    0.11
  -2  -1  26   -0.12    0.12
   2  -1 -26    0.03    0.11
   2   1 -26    0.01    0.10
  -2  -1  25    0.25    0.10
  -2   1  25   -0.05    0.10
  -2  -1  25   -0.04    0.10
   2  -1 -25    0.37    0.15
   2   1 -25    0.14    0.10
  -2  -1  24    0.45    0.12
  -2   1  24    0.49    0.16
  -2  -1  24    0.40    0.17
   2   1 -24    0.23    0.11
   2  -1 -24    0.73    0.18
  -2  -1  23    0.11    0.07
  -2   1  23    0.38    0.10
  -2   1  23   -0.02    0.12
  -2  -1  23    0.19    0.12
   2  -1 -23    0.26    0.14
   2   1 -23    0.25    0.12
  -2  -1  22    0.57    0.12
  -2   1  22    0.52    0.10
  -2   1  22    0.62    0.18
  -2  -1  22    0.39    0.13
   2  -1 -22    0.31    0.12
   2   1 -22    0.38    0.13
  -2  -1  21    0.53    0.11
  -2   1  21    0.59    0.11
  -2  -1  21    0.63    0.18
  -2   1  21    0.36    0.14
   2  -1 -21    0.71    0.17
   2   1 -21    0.43    0.13
  -2  -1  20    0.79    0.13
  -2   1  20    0.89    0.13
  -2  -1  20    0.78    0.17
  -2   1  20    0.95    0.19
   2   1 -20    1.08    0.19
   2  -1 -20    0.95    0.18
  -2  -1  19    2.17    0.20
  -2   1  19    2.16    0.18
   2   1 -19    2.27    0.14
  -2  -1  19    2.12    0.26
  -2   1  19    2.16    0.26
   2   1 -19    2.25    0.25
   2  -1 -19    2.48    0.28
   2   1 -19    1.85    0.23
  -2  -1  18    0.32    0.09
  -2   1  18    0.24    0.07
   2  -1 -18    0.25    0.08
   2   1 -18    0.19    0.05
  -2   1  18    0.56    0.18
  -2   1  18    0.14    0.06
  -2  -1  18    0.16    0.11
   2   1 -18    0.14    0.09
   2   1 -18    0.15    0.11
   2  -1 -18    0.27    0.11
  -2   1  17    0.04    0.04
  -2  -1  17    0.09    0.05
   2  -1 -17    0.09    0.05
   2   1 -17    0.04    0.04
  -2  -1  17    0.04    0.09
  -2   1  17   -0.12    0.11
  -2   1  17    0.05    0.04
   2   1 -17    0.07    0.08
   2   1 -17    0.01    0.07
   2  -1 -17   -0.15    0.10
  -2   1  16    0.06    0.04
  -2  -1  16    0.06    0.05
   2  -1 -16    0.02    0.04
   2   1 -16    0.02    0.03
  -2  -1  16   -0.06    0.09
  -2   1  16   -0.08    0.11
  -2   1  16    0.01    0.03
   2   1 -16   -0.06    0.07
   2  -1 -16    0.04    0.08
   2   1 -16   -0.02    0.07
  -2  -1  15    0.36    0.08
  -2   1  15    0.29    0.06
   2   1 -15    0.31    0.06
   2  -1 -15    0.31    0.08
  -2   1  15    0.29    0.07
  -2  -1  15    0.35    0.12
  -2   1  15    0.30    0.13
  -2  -1  15    0.35    0.09
   2  -1 -15    0.29    0.09
   2   1 -15    0.34    0.10
   2  -1 -15    0.25    0.08
   2   1 -15    0.34    0.10
  -2  -1  14    6.66    0.28
  -2   1  14    6.35    0.24
  -2  -1  14    5.91    0.23
   2   1 -14    6.06    0.24
   2  -1 -14    6.48    0.29
  -2   1  14    6.06    0.37
  -2   1  14    6.23    0.26
  -2  -1  14    6.68    0.33
  -2  -1  14    6.39    0.38
   2  -1 -14    6.46    0.32
   2  -1 -14    6.25    0.36
   2   1 -14    6.11    0.33
   2   1 -14    6.42    0.36
  -2  -1  13    0.84    0.11
  -2  -1  13    0.88    0.08
  -2   1  13    1.02    0.09
   2   1 -13    0.87    0.09
   2  -1 -13    0.88    0.11
  -2   1  13    0.84    0.15
  -2   1  13    0.93    0.10
  -2  -1  13    1.00    0.17
  -2  -1  13    0.91    0.13
   2  -1 -13    0.87    0.12
   2   1 -13    0.75    0.13
   2   1 -13    0.83    0.14
  -2  -1  12    0.33    0.07
  -2   1  12    0.32    0.05
   2   1 -12    0.32    0.06
  -2  -1  12    0.34    0.05
   2  -1 -12    0.25    0.06
  -2  -1  12    0.30    0.12
  -2  -1  12    0.35    0.08
  -2   1  12    0.27    0.06
  -2   1  12    0.33    0.10
   2   1 -12    0.33    0.08
   2  -1 -12    0.31    0.07
  -2   1  12    0.23    0.09
   2   1 -12    0.26    0.07
  -2  -1  11   10.25    0.24
  -2   1  11   10.30    0.24
  -2  -1  11   10.03    0.30
   2  -1 -11   10.37    0.34
   2   1 -11   10.33    0.30
   2  -1 -11   10.15    0.35
  -2   1  11   10.09    0.32
  -2  -1  11   10.55    0.38
  -2   1  11   10.54    0.43
  -2  -1  11   10.05    0.43
   2  -1 -11    9.95    0.32
   2  -1 -11   10.10    0.34
   2   1 -11   10.45    0.38
  -2   1  11   10.65    0.44
   2   1 -11   10.20    0.40
  -2   1  10    1.82    0.09
   2   1 -10    1.71    0.12
  -2  -1  10    1.69    0.09
  -2  -1  10    1.70    0.12
   2   1 -10    1.90    0.13
   2  -1 -10    1.64    0.14
   2  -1 -10    1.84    0.14
  -2   1  10    1.71    0.18
  -2  -1  10    1.62    0.15
   2  -1 -10    1.73    0.13
  -2  -1  10    1.55    0.17
  -2   1  10    1.74    0.13
  -2   1  10    1.95    0.19
   2   1 -10    1.51    0.16
   2   1 -10    1.51    0.15
   2  -1 -10    1.67    0.14
  -2  -1   9   12.11    0.30
  -2   1   9   11.25    0.19
   2   1  -9   12.43    0.31
   2  -1  -9   12.07    0.37
   2   1  -9   12.14    0.32
   2  -1  -9   12.47    0.35
  -2   1   9   11.94    0.34
  -2   1   9   12.70    0.43
   2  -1  -9   12.43    0.34
  -2  -1   9   12.26    0.39
  -2  -1   9   12.16    0.43
   2  -1  -9   11.69    0.33
  -2   1   9   12.64    0.44
  -2  -1   8    3.97    0.17
   2   1  -8    4.05    0.17
   2  -1  -8    3.91    0.19
   2   1  -8    3.88    0.18
   2   1  -8    4.07    0.10
   2  -1  -8    4.24    0.21
  -2  -1   8    4.00    0.23
  -2  -1   8    4.10    0.22
  -2   1   8    4.07    0.20
  -2  -1   8    4.22    0.25
  -2   1   8    3.79    0.23
   2  -1  -8    4.14    0.20
  -2   1   8    4.19    0.25
   2  -1  -7    1.15    0.11
   2   1  -7    1.19    0.09
  -2  -1   7    1.00    0.09
   2   1  -7    1.20    0.06
   2   1  -7    1.26    0.11
   2  -1  -7    1.11    0.11
   2  -1  -7    1.00    0.10
  -2   1   7    1.12    0.13
  -2   1   7    1.20    0.11
  -2  -1   7    1.06    0.13
  -2  -1   7    1.12    0.12
  -2  -1   7    1.02    0.12
  -2   1   7    1.07    0.13
  -2  -1   6    0.02    0.03
   2   1  -6    0.03    0.03
   2   1  -6    0.00    0.02
   2  -1  -6    0.05    0.06
  -2   1   6    0.17    0.05
   2  -1  -6    0.07    0.04
  -2  -1   6   -0.02    0.06
  -2   1   6    0.02    0.06
   2   1  -6    0.00    0.04
   2  -1  -6    0.05    0.04
   2  -1  -6    0.02    0.03
  -2  -1   6   -0.02    0.05
  -2  -1   6    0.12    0.06
  -2   1   6    0.03    0.05
  -2   1   6    0.06    0.06
   2   1  -6    0.01    0.04
   2   1  -5   21.73    0.35
   2  -1  -5   21.55    0.46
   2   1  -5   22.29    0.31
  -2   1   5   22.31    0.46
   2   1  -5   22.96    0.46
  -2  -1   5   20.67    0.46
  -2  -1   5   21.88    0.48
  -2  -1   5   21.50    0.44
  -2   1   5   21.24    0.43
   2   1  -5   23.24    0.48
  -2   1   5   20.75    0.42
   2  -1  -5   22.86    0.44
   2   1  -5   21.89    0.43
  -2   1   5   21.69    0.47
   2   1  -4    4.11    0.16
   2  -1  -4    4.12    0.18
  -2   1   4    4.26    0.20
  -2  -1   4    3.79    0.14
   2   1  -4    4.64    0.15
   2  -1  -4    3.70    0.19
   2   1  -4    4.33    0.21
   2   1  -4    4.25    0.19
  -2  -1   4    3.97    0.18
  -2   1   4    3.82    0.17
   2  -1  -4    4.05    0.17
  -2  -1   4    3.77    0.20
   2   1  -4    4.13    0.20
  -2   1   4    3.89    0.19
  -2  -1   4    3.88    0.20
   2  -1  -4    4.27    0.20
  -2   1   4    3.91    0.19
   2   1  -4    4.29    0.18
   2  -1  -3    4.89    0.11
   2  -1  -3    4.62    0.18
   2   1  -3    4.98    0.17
  -2  -1   3    4.88    0.17
  -2   1   3    4.94    0.21
  -2   1   3    4.63    0.16
   2  -1  -3    4.45    0.21
  -2  -1   3    4.69    0.19
   2  -1  -3    4.72    0.17
  -2   1   3    4.83    0.17
  -2  -1   3    4.80    0.21
   2   1  -3    5.18    0.22
  -2  -1   3    4.86    0.21
   2   1  -3    5.22    0.22
  -2   1   3    4.57    0.20
   2   1  -3    5.04    0.19
   2  -1  -3    4.92    0.13
   2   1  -3    4.59    0.17
  -2   1   3    4.55    0.20
   2  -1  -2   53.81    0.57
  -2   1   2   51.87    0.56
   2  -1  -2   52.69    0.43
  -2   1   2   51.73    0.57
   2  -1  -2   52.47    0.67
  -2  -1   2   51.32    0.56
  -2   1   2   53.07    0.67
   2   1  -2   52.34    0.57
  -2   1   2   51.67    0.51
   2   1  -2   53.29    0.60
  -2  -1   2   52.43    0.60
   2   1  -2   54.97    0.67
   2  -1  -2   53.48    0.52
   2   1  -2   55.77    0.70
  -2  -1   2   51.23    0.67
  -2   1   2   53.03    0.63
   2   1  -2   52.67    0.48
  -2   1   1   71.15    0.64
   2  -1  -1   72.93    0.65
   2   1  -1   73.04    0.70
  -2  -1   1   70.93    0.70
  -2   1   1   72.95    0.77
   2  -1  -1   73.05    0.77
  -2   1   1   71.78    0.70
   2   1  -1   75.51    0.76
  -2   1   1   72.36    0.54
   2   1  -1   73.15    0.68
  -2  -1   1   72.98    0.77
   2   1  -1   76.59    0.79
   2  -1  -1   73.17    0.55
  -2  -1   1   71.62    0.68
   2   1  -1   72.93    0.48
   2   1  -1   72.52    0.60
   2  -1   0  953.71    2.36
  -2   1   0  941.28    2.31
  -2   1   0  941.28    2.68
   2  -1   0  943.98    2.71
  -2  -1   0  920.77    2.63
  -2   1   0  951.90    2.75
   2   1   0  930.04    2.65
  -2  -1   0  922.15    2.69
   2   1   0 1000.00    2.79
  -2  -1   0  956.44    2.45
   2  -1   0  960.39    1.83
  -2  -1   0  964.18    2.26
   2   1   0  942.09    2.28
   2  -1   1    8.54    0.23
  -2   1  -1    8.91    0.23
   2   1   1    8.90    0.27
  -2   1  -1    8.78    0.27
   2  -1   1    8.78    0.27
  -2   1  -1    8.74    0.26
  -2  -1  -1    9.04    0.27
   2   1   1    9.69    0.27
  -2  -1  -1    8.88    0.26
  -2  -1  -1    8.65    0.23
   2  -1   1    9.01    0.29
   2   1   1    9.09    0.24
   2  -1   2    4.44    0.18
  -2   1  -2    4.66    0.18
  -2   1  -2    4.73    0.21
   2  -1   2    4.86    0.21
   2  -1   2    4.49    0.19
   2   1   2    4.71    0.21
  -2  -1  -2    4.41    0.20
  -2  -1  -2    4.58    0.19
   2   1   2    4.94    0.19
   2  -1   2    4.84    0.21
  -2  -1  -2    4.58    0.19
  -2   1  -2    4.67    0.21
   2   1   2    4.58    0.19
  -2   1  -3   64.77    0.71
   2  -1   3   66.18    0.69
  -2  -1  -3   66.59    0.80
   2   1   3   66.68    0.80
   2  -1   3   65.93    0.80
  -2   1  -3   66.89    0.80
  -2  -1  -3   63.50    0.67
   2   1   3   68.16    0.69
   2   1   3   64.53    0.74
   2  -1   3   64.48    0.80
  -2  -1  -3   65.57    0.74
  -2   1  -3   67.02    0.81
  -2   1  -4   38.59    0.59
   2  -1   4   38.82    0.52
   2  -1   4   40.63    0.65
   2   1   4   40.18    0.65
  -2  -1  -4   38.49    0.51
  -2   1  -4   40.50    0.66
   2   1   4   40.21    0.62
  -2  -1  -4   39.45    0.62
  -2   1  -5    0.03    0.07
  -2  -1  -5    0.01    0.06
   2  -1   5    0.06    0.04
   2   1   5    0.06    0.06
   2  -1   5    0.19    0.08
  -2  -1  -5    0.09    0.04
   2  -1   6    3.52    0.21
   2  -1   6    3.35    0.15
   2   1   6    3.55    0.21
  -2  -1  -6    3.28    0.15
  -2   1  -6    3.24    0.21
  -2  -1  -6    3.54    0.21
   2   1   7    3.25    0.21
   2  -1   7    3.04    0.20
   2  -1   7    3.06    0.15
  -2  -1  -7    3.01    0.14
   2  -1   7    3.31    0.13
  -2  -1  -7    3.33    0.22
  -2   1  -7    2.98    0.22
   2  -1   8    6.14    0.20
   2   1   8    6.63    0.30
   2  -1   8    6.99    0.31
  -2  -1  -8    6.10    0.20
  -2  -1  -8    6.95    0.33
   2  -1   8    6.69    0.19
  -2   1  -8    6.78    0.33
  -2  -1  -8    6.50    0.25
   2  -1   9    8.77    0.36
   2  -1   9    8.44    0.23
   2   1   9    8.70    0.35
  -2  -1  -9    7.86    0.22
  -2   1  -9    8.81    0.39
  -2  -1  -9    9.04    0.39
  -2   1 -10    0.80    0.14
   2   1  10    0.64    0.11
   2  -1  10    0.59    0.06
   2  -1  10    0.62    0.12
  -2  -1 -10    0.56    0.06
  -2  -1 -10    0.45    0.11
  -2   1 -11    0.59    0.13
   2   1  11    0.66    0.11
   2  -1  11    0.73    0.13
   2  -1  11    0.57    0.07
   2  -1  11    0.69    0.13
  -2  -1 -11    0.57    0.06
  -2  -1 -11    0.80    0.17
   2   1  12   11.19    0.43
   2  -1  12   10.65    0.25
   2  -1  12   10.94    0.43
   2  -1  12   10.80    0.43
  -2  -1 -12   10.24    0.25
  -2   1 -12   10.66    0.47
  -2  -1 -12   10.61    0.47
  -2   1 -13    0.01    0.10
   2  -1  13    0.00    0.07
   2  -1  13   -0.01    0.03
   2   1  13    0.04    0.07
  -2  -1 -13    0.00    0.03
   2  -1  13    0.04    0.08
  -2  -1 -13    0.22    0.12
   2   1  14    3.71    0.26
   2  -1  14    4.12    0.15
   2  -1  14    4.30    0.29
  -2  -1 -14    3.80    0.16
   2  -1  14    3.89    0.28
  -2   1 -14    4.35    0.33
  -2  -1 -14    4.21    0.33
  -2   1 -15   -0.01    0.09
   2   1  15    0.12    0.07
   2  -1  15    0.07    0.08
  -2  -1 -15    0.03    0.03
  -2  -1 -15    0.21    0.13
  -2   1 -16    1.76    0.24
   2  -1  16    2.11    0.24
   2  -1  16    1.78    0.08
   2   1  16    1.78    0.20
   2  -1  16    1.90    0.22
  -2  -1 -16    1.73    0.11
  -2  -1 -16    2.09    0.26
   2  -1  17    3.40    0.31
   2   1  17    3.41    0.28
   2   1  17    3.44    0.31
   2  -1  17    3.83    0.31
  -2  -1 -17    3.43    0.14
  -2   1 -17    3.60    0.33
  -2  -1 -17    3.58    0.33
  -2   1 -18    0.68    0.17
   2  -1  18    0.85    0.17
   2   1  18    0.79    0.14
  -2  -1 -18    0.76    0.07
   2  -1  18    0.75    0.15
   2   1  18    0.81    0.18
  -2  -1 -18    0.64    0.17
  -2   1 -19    0.77    0.21
   2  -1  19    1.11    0.22
   2   1  19    0.79    0.15
   2  -1  19    1.06    0.21
   2   1  19    0.96    0.22
  -2  -1 -19    0.77    0.22
   2  -1  20    5.76    0.43
   2   1  20    6.10    0.39
   2  -1  20    6.29    0.44
   2   1  20    6.57    0.47
  -2   1 -20    5.60    0.45
  -2  -1 -20    6.37    0.48
  -2   1 -21    1.34    0.24
   2  -1  21    1.72    0.26
   2   1  21    1.53    0.20
   2  -1  21    1.82    0.26
   2   1  21    1.71    0.27
  -2  -1 -21    1.38    0.24
   2  -1  22    0.03    0.09
  -2   1 -22   -0.15    0.12
   2   1  22    0.04    0.07
   2   1  22    0.03    0.12
   2  -1  22   -0.03    0.08
  -2  -1 -22    0.12    0.14
   2  -1  23    0.22    0.12
  -2   1 -23   -0.07    0.09
   2   1  23    0.00    0.06
   2   1  23    0.09    0.09
   2  -1  23    0.16    0.10
  -2  -1 -23    0.07    0.08
  -2  -1 -24   -0.03    0.10
   2  -1  24    0.11    0.08
  -2   1 -24   -0.13    0.11
   2  -1  24    0.27    0.13
   2   1  24   -0.02    0.09
   2   1  24    0.17    0.09
  -2   1 -25    0.29    0.13
  -2  -1 -25    0.31    0.16
   2   1  25    0.26    0.12
   2  -1  25    0.09    0.10
   2   1  25    0.14    0.11
   2  -1  25    0.17    0.10
   2   1  26    0.19    0.11
  -2   1 -26    0.02    0.11
  -2  -1 -26    0.19    0.16
   2  -1  26    0.20    0.11
   2   1  26    0.16    0.12
   2  -1  26    0.13    0.09
   2   1  27    0.46    0.16
   2  -1  27    0.43    0.17
  -2  -1 -27    0.37    0.16
  -2   1 -27    0.46    0.18
   2   1  27    0.40    0.19
   2  -1  27    0.30    0.15
   2  -1  28    2.17    0.32
   2   1  28    2.51    0.33
  -2   1 -28    2.34    0.35
  -2  -1 -28    2.32    0.36
   2   1  28    2.15    0.34
   2  -1  28    2.41    0.34
  -2  -1 -29    0.69    0.23
   2   1  29    0.52    0.17
   2  -1  29    0.53    0.18
  -2   1 -29    0.62    0.22
   2   1  29    0.66    0.23
   2  -1  29    0.82    0.22
  -2  -1 -30    0.25    0.15
   2  -1  30    0.29    0.16
   2   1  30    0.30    0.14
  -2   1 -30    0.19    0.12
   2   1  30    0.20    0.13
   2  -1  30    0.21    0.12
   2  -1  31   -0.18    0.14
   2   1  31    0.16    0.11
  -2   1 -31   -0.02    0.11
  -2  -1 -31    0.13    0.13
   2   1  31    0.16    0.10
   2  -1  31   -0.19    0.13
   2  -1  32    0.23    0.13
  -2   1 -32    0.13    0.14
   2  -1  32    0.03    0.11
   2   1  32   -0.14    0.15
   2   2 -33    0.93    0.24
   2   2 -32    0.91    0.23
  -2  -2  32    1.31    0.29
   2  -2 -32    1.10    0.27
  -2  -2  31    3.48    0.46
  -2   2  31    3.02    0.43
   2  -2 -31    3.55    0.46
   2   2 -31    3.29    0.41
  -2   2  30    0.07    0.13
  -2  -2  30    0.26    0.19
   2  -2 -30    0.22    0.16
   2   2 -30    0.00    0.11
  -2   2  29    1.56    0.30
  -2  -2  29    1.30    0.28
   2  -2 -29    1.63    0.31
   2   2 -29    1.22    0.25
  -2  -2  28    0.23    0.17
  -2   2  28   -0.01    0.11
   2  -2 -28    0.20    0.14
   2   2 -28    0.10    0.09
  -2  -2  27   -0.12    0.10
  -2   2  27    0.01    0.09
   2   2 -27   -0.01    0.07
   2  -2 -27    0.01    0.08
   2   2 -27    0.11    0.10
  -2  -2  26    0.28    0.15
  -2   2  26    0.29    0.13
   2   2 -26    0.09    0.08
   2   2 -26    0.24    0.12
   2  -2 -26    0.00    0.09
  -2  -2  25    0.60    0.14
  -2  -2  25    0.19    0.10
  -2   2  25    0.31    0.14
   2   2 -25    0.37    0.14
   2   2 -25    0.53    0.15
   2  -2 -25    0.40    0.15
  -2  -2  24    0.26    0.10
  -2  -2  24    0.07    0.09
  -2   2  24    0.10    0.13
   2   2 -24    0.21    0.09
   2  -2 -24    0.10    0.13
  -2  -2  23    1.51    0.20
  -2   2  23    1.02    0.23
  -2  -2  23    1.51    0.25
   2   2 -23    1.50    0.23
   2  -2 -23    1.52    0.26
  -2  -2  22    0.69    0.15
  -2   2  22    0.49    0.10
  -2  -2  22    0.45    0.16
  -2   2  22    0.45    0.14
   2  -2 -22    0.37    0.15
   2   2 -22    0.41    0.14
  -2   2  21    0.59    0.11
  -2  -2  21    0.64    0.13
  -2  -2  21    0.43    0.15
  -2   2  21    0.61    0.16
   2   2 -21    0.47    0.15
   2  -2 -21    0.57    0.15
   2   2 -21    0.64    0.14
  -2  -2  20    0.04    0.05
  -2   2  20    0.11    0.05
  -2   2  20    0.08    0.09
  -2  -2  20    0.04    0.10
   2   2 -20   -0.08    0.08
   2   2 -20    0.07    0.10
   2  -2 -20   -0.05    0.08
  -2   2  19    3.89    0.24
  -2  -2  19    3.68    0.28
  -2  -2  19    3.63    0.35
  -2   2  19    3.48    0.33
   2   2 -19    3.35    0.30
   2  -2 -19    3.41    0.33
   2   2 -19    3.54    0.33
  -2  -2  18    0.71    0.13
  -2   2  18    0.70    0.11
  -2   2  18    0.01    0.02
   2   2 -18    0.56    0.06
  -2  -2  18    1.05    0.23
  -2   2  18    0.81    0.18
  -2   2  18    0.62    0.08
   2  -2 -18    0.60    0.18
   2   2 -18    0.71    0.16
   2   2 -18    0.65    0.14
  -2   2  17   11.87    0.37
  -2  -2  17   12.07    0.46
   2  -2 -17   11.68    0.45
   2   2 -17   11.30    0.24
   2   2 -17   11.66    0.29
  -2  -2  17   10.75    0.32
  -2   2  17   11.91    0.26
  -2   2  17   12.33    0.36
  -2  -2  17   12.20    0.59
  -2   2  17   12.40    0.59
   2   2 -17   12.54    0.57
   2  -2 -17   11.45    0.56
   2   2 -17   11.79    0.50
  -2  -2  16    0.52    0.10
  -2   2  16    0.45    0.05
   2  -2 -16    0.45    0.11
   2   2 -16    0.46    0.06
   2   2 -16    0.38    0.05
  -2  -2  16    0.39    0.06
  -2   2  16    0.73    0.20
  -2   2  16    0.33    0.06
  -2  -2  16    0.54    0.17
   2   2 -16    0.56    0.14
   2   2 -16    0.46    0.15
   2  -2 -16    0.42    0.17
  -2  -2  15    0.11    0.07
  -2   2  15    0.06    0.02
   2   2 -15    0.07    0.02
   2   2 -15    0.12    0.03
   2  -2 -15    0.09    0.07
  -2  -2  15    0.06    0.03
  -2  -2  15    0.07    0.08
  -2   2  15   -0.02    0.08
  -2   2  15    0.06    0.04
   2   2 -15    0.20    0.10
  -2   2  15    0.09    0.08
   2  -2 -15   -0.04    0.08
   2   2 -15    0.05    0.07
  -2  -2  14    0.25    0.07
   2  -2 -14    0.19    0.07
   2   2 -14    0.27    0.05
  -2   2  14    0.22    0.04
   2   2 -14    0.19    0.03
  -2  -2  14    0.21    0.04
  -2  -2  14    0.19    0.10
  -2   2  14    0.34    0.12
  -2   2  14    0.23    0.06
   2   2 -14    0.20    0.09
   2   2 -14    0.27    0.09
  -2   2  14    0.29    0.11
  -2  -2  13    0.29    0.07
   2  -2 -13    0.38    0.09
  -2   2  13    0.48    0.06
   2  -2 -13    0.31    0.08
  -2  -2  13    0.34    0.04
   2   2 -13    0.42    0.05
   2   2 -13    0.37    0.06
  -2   2  13    0.37    0.11
  -2  -2  13    0.35    0.12
  -2  -2  13    0.47    0.11
  -2   2  13    0.39    0.07
  -2   2  13    0.29    0.10
   2   2 -13    0.40    0.11
   2   2 -13    0.38    0.08
  -2  -2  12    6.88    0.30
  -2  -2  12    7.26    0.18
  -2   2  12    7.29    0.21
   2  -2 -12    6.75    0.32
   2  -2 -12    6.80    0.32
   2   2 -12    6.91    0.24
  -2  -2  12    7.05    0.38
  -2  -2  12    6.86    0.34
  -2   2  12    6.96    0.26
  -2   2  12    7.28    0.38
   2   2 -12    7.12    0.31
   2  -2 -12    6.25    0.26
  -2   2  12    7.26    0.39
   2   2 -12    6.46    0.35
  -2  -2  11   15.96    0.44
  -2  -2  11   15.43    0.22
   2   2 -11   15.91    0.37
   2  -2 -11   15.83    0.48
   2  -2 -11   15.66    0.47
  -2   2  11   15.45    0.30
  -2  -2  11   16.14    0.51
  -2  -2  11   16.47    0.56
  -2   2  11   15.69    0.39
  -2   2  11   15.92    0.53
  -2   2  11   15.73    0.55
   2   2 -11   15.66    0.53
   2   2 -11   15.88    0.44
   2  -2 -11   14.61    0.38
  -2  -2  10   26.14    0.54
   2  -2 -10   25.42    0.60
   2   2 -10   25.93    0.47
   2  -2 -10   25.92    0.59
  -2   2  10   25.70    0.49
  -2  -2  10   26.03    0.68
  -2  -2  10   26.80    0.64
  -2   2  10   25.29    0.64
  -2  -2  10   25.28    0.66
   2  -2 -10   25.36    0.46
  -2   2  10   27.65    0.70
   2   2 -10   27.01    0.54
   2   2 -10   25.82    0.66
  -2  -2   9    3.99    0.21
   2  -2  -9    4.02    0.24
   2  -2  -9    3.69    0.22
  -2  -2   9    3.82    0.26
  -2  -2   9    3.75    0.24
  -2   2   9    3.93    0.25
  -2   2   9    3.92    0.19
  -2  -2   9    3.64    0.25
   2  -2  -9    3.76    0.17
   2   2  -9    3.64    0.19
  -2   2   9    4.00    0.26
  -2   2   8    6.11    0.15
  -2  -2   8    6.44    0.25
   2  -2  -8    6.93    0.29
   2  -2  -8    6.83    0.30
  -2  -2   8    6.45    0.31
  -2  -2   8    7.05    0.33
  -2   2   8    6.51    0.29
  -2  -2   8    6.57    0.31
  -2   2   8    6.62    0.25
   2  -2  -8    6.54    0.21
  -2   2   8    7.34    0.34
   2   2  -8    6.60    0.23
  -2   2   7    2.88    0.10
  -2  -2   7    3.08    0.17
   2   2  -7    3.21    0.17
   2  -2  -7    2.98    0.19
   2  -2  -7    3.14    0.20
  -2   2   7    3.09    0.17
  -2  -2   7    3.35    0.22
  -2  -2   7    3.50    0.23
  -2   2   7    3.30    0.20
  -2  -2   7    3.32    0.22
   2   2  -7    3.10    0.15
  -2   2   7    3.24    0.22
   2  -2  -7    3.11    0.13
   2  -2  -6   29.43    0.56
  -2   2   6   26.82    0.29
   2   2  -6   29.49    0.51
  -2  -2   6   30.10    0.52
   2  -2  -6   29.58    0.59
  -2  -2   6   28.78    0.60
  -2  -2   6   28.14    0.60
  -2  -2   6   29.49    0.61
  -2   2   6   27.97    0.51
  -2   2   6   27.73    0.53
  -2   2   6   31.08    0.63
  -2  -2   5    0.74    0.09
  -2   2   5    0.75    0.05
   2   2  -5    0.84    0.09
   2   2  -5    0.72    0.08
   2  -2  -5    0.86    0.12
  -2  -2   5    0.54    0.10
  -2   2   5    0.82    0.09
  -2  -2   5    0.65    0.11
  -2  -2   5    0.74    0.11
  -2   2   5    0.93    0.12
  -2   2   4    6.87    0.27
  -2   2   4    7.12    0.17
   2   2  -4    6.68    0.24
   2   2  -4    6.71    0.21
   2  -2  -4    6.84    0.17
   2  -2  -4    6.67    0.28
   2   2  -4    7.08    0.13
   2   2  -4    7.07    0.23
  -2  -2   4    6.98    0.28
  -2  -2   4    6.85    0.28
  -2  -2   4    6.62    0.28
  -2   2   4    6.81    0.22
  -2   2   4    7.02    0.29
  -2   2   3    3.69    0.13
  -2   2   3    3.92    0.20
   2   2  -3    4.07    0.19
   2  -2  -3    3.84    0.20
   2  -2  -3    3.85    0.13
   2   2  -3    3.94    0.14
   2  -2  -3    3.81    0.21
   2   2  -3    4.01    0.12
   2   2  -3    3.85    0.18
  -2  -2   3    3.72    0.20
  -2  -2   3    3.83    0.21
   2   2  -3    4.02    0.20
  -2   2   3    3.97    0.15
  -2   2   3    3.93    0.21
   2  -2  -2   42.24    0.62
  -2   2   2   41.93    0.61
  -2   2   2   40.88    0.47
   2  -2  -2   42.30    0.48
   2   2  -2   41.83    0.40
   2   2  -2   42.88    0.59
   2  -2  -2   41.67    0.65
  -2   2   2   40.76    0.42
  -2  -2   2   41.47    0.65
   2   2  -2   42.86    0.66
   2   2  -2   43.09    0.64
  -2  -2   2   42.50    0.64
   2   2  -2   42.52    0.35
  -2   2   1    0.06    0.04
   2  -2  -1    0.04    0.05
   2  -2  -1    0.08    0.04
   2   2  -1    0.05    0.03
  -2   2   1    0.08    0.04
   2   2  -1    0.06    0.02
  -2  -2   1    0.07    0.02
   2  -2  -1    0.06    0.06
   2   2  -1    0.06    0.05
  -2   2   1    0.06    0.04
  -2   2   1    0.11    0.02
   2  -2  -1    0.08    0.02
  -2  -2   1    0.02    0.06
   2   2  -1    0.04    0.03
  -2  -2   1    0.20    0.07
   2   2  -1    0.06    0.04
  -2   2   0    0.40    0.06
  -2  -2   0    0.32    0.04
   2  -2   0    0.53    0.08
  -2  -2   0    0.36    0.04
  -2   2   0    0.26    0.07
   2  -2   0    0.39    0.06
   2   2   0    0.42    0.04
   2  -2   0    0.29    0.07
  -2   2   0    0.35    0.07
  -2  -2   0    0.32    0.06
   2   2   0    0.38    0.07
   2   2   0    0.40    0.07
  -2  -2   0    0.35    0.08
   2   2   0    0.38    0.05
  -2  -2   0    0.35    0.08
  -2   2  -1    1.67    0.13
   2  -2   1    1.81    0.13
   2  -2   1    1.74    0.13
  -2   2  -1    1.54    0.12
  -2  -2  -1    1.75    0.08
   2  -2   1    1.86    0.14
  -2  -2  -1    1.78    0.14
   2   2   1    1.73    0.14
  -2   2  -1    1.95    0.14
   2   2   1    2.02    0.13
  -2   2  -1    1.70    0.07
  -2  -2  -1    1.80    0.13
   2  -2   1    1.83    0.07
   2   2   1    1.94    0.11
  -2  -2  -1    1.82    0.11
   2   2   1    1.74    0.12
  -2  -2  -1    1.70    0.14
   2  -2   2   21.93    0.46
  -2  -2  -2   21.32    0.32
  -2   2  -2   21.81    0.46
   2  -2   2   22.68    0.47
  -2   2  -2   23.08    0.45
   2  -2   2   22.25    0.44
   2   2   2   22.66    0.49
  -2  -2  -2   21.79    0.42
   2   2   2   23.87    0.44
  -2   2  -2   22.10    0.30
  -2  -2  -2   22.39    0.39
   2   2   2   22.27    0.39
   2   2   2   21.66    0.39
  -2   2  -3    3.30    0.19
   2  -2   3    3.47    0.19
  -2   2  -3    3.25    0.17
   2  -2   3    3.47    0.18
   2   2   3    3.42    0.20
  -2  -2  -3    3.36    0.16
  -2   2  -3    3.34    0.13
   2   2   3    3.63    0.17
   2  -2   3    3.44    0.09
  -2  -2  -3    3.20    0.17
   2   2   3    3.41    0.17
   2   2   3    3.29    0.15
   2   2   3    3.26    0.09
   2  -2   4    1.49    0.14
  -2   2  -4    1.49    0.15
  -2   2  -4    1.67    0.14
   2  -2   4    1.57    0.12
   2   2   4    1.39    0.14
  -2   2  -4    1.39    0.11
   2   2   4    1.06    0.09
  -2  -2  -4    1.55    0.11
  -2   2  -4    1.51    0.10
   2  -2   4    1.59    0.08
  -2  -2  -4    1.47    0.13
  -2  -2  -4    1.35    0.07
   2   2   4    1.44    0.12
   2   2   4    1.37    0.09
  -2   2  -5    0.86    0.11
   2  -2   5    0.86    0.13
  -2   2  -5    0.75    0.11
   2   2   5    0.82    0.11
  -2   2  -5    0.73    0.08
   2  -2   5    0.86    0.09
  -2   2  -5    0.88    0.09
   2  -2   5    0.87    0.07
  -2  -2  -5    0.71    0.08
   2   2   5    0.76    0.07
  -2  -2  -5    0.71    0.06
  -2  -2  -5    0.85    0.11
  -2   2  -6   37.70    0.71
   2  -2   6   36.00    0.70
   2   2   6   36.93    0.70
  -2   2  -6   35.89    0.52
   2  -2   6   35.62    0.51
   2  -2   6   34.49    0.49
  -2  -2  -6   33.76    0.47
  -2   2  -6   37.60    0.60
   2   2   6   35.45    0.48
  -2   2  -6   35.62    0.69
  -2  -2  -6   34.69    0.47
  -2  -2  -6   36.24    0.67
  -2   2  -7    2.03    0.18
   2  -2   7    1.83    0.18
   2   2   7    1.71    0.17
   2  -2   7    1.88    0.12
   2  -2   7    2.04    0.13
  -2  -2  -7    1.73    0.11
  -2   2  -7    1.85    0.17
   2  -2   7    2.01    0.14
  -2  -2  -7    1.88    0.12
  -2  -2  -7    1.89    0.17
   2  -2   8    0.15    0.07
  -2   2  -8    0.05    0.06
  -2   2  -8    0.15    0.08
   2   2   8    0.08    0.06
   2  -2   8    0.13    0.04
   2  -2   8    0.11    0.05
  -2  -2  -8    0.14    0.04
  -2  -2  -8    0.13    0.04
   2  -2   8    0.16    0.05
  -2  -2  -8    0.11    0.08
   2  -2   9    2.32    0.21
   2   2   9    2.37    0.19
   2  -2   9    2.32    0.12
  -2  -2  -9    2.20    0.11
   2  -2   9    2.37    0.17
  -2  -2  -9    2.01    0.19
  -2   2  -9    2.24    0.21
   2  -2   9    2.32    0.15
  -2   2 -10    0.88    0.14
   2  -2  10    1.07    0.16
   2  -2  10    1.01    0.08
   2   2  10    1.21    0.15
  -2  -2 -10    1.07    0.07
   2  -2  10    1.01    0.12
   2  -2  10    1.00    0.10
  -2  -2 -10    1.50    0.18
   2  -2  11    1.09    0.17
  -2   2 -11    0.99    0.15
   2   2  11    1.10    0.15
   2  -2  11    1.10    0.08
  -2  -2 -11    0.98    0.07
   2  -2  11    1.17    0.14
  -2  -2 -11    1.62    0.20
   2  -2  12    3.37    0.28
   2   2  12    4.15    0.28
   2  -2  12    3.81    0.13
  -2  -2 -12    3.70    0.12
   2  -2  12    3.47    0.24
  -2   2 -12    4.08    0.30
  -2  -2 -12    4.56    0.32
   2  -2  13    0.13    0.09
  -2   2 -13    0.13    0.10
   2   2  13    0.04    0.07
   2  -2  13    0.19    0.09
  -2  -2 -13    0.08    0.02
  -2  -2 -13    0.10    0.11
   2  -2  14    2.04    0.23
  -2   2 -14    2.06    0.23
   2   2  14    1.92    0.20
   2  -2  14    1.88    0.20
  -2  -2 -14    1.60    0.21
  -2   2 -15    0.14    0.09
   2  -2  15    0.27    0.09
   2   2  15    0.22    0.08
   2  -2  15    0.33    0.10
  -2  -2 -15    0.06    0.09
   2  -2  16    0.79    0.22
  -2   2 -16    0.63    0.17
   2   2  16    0.31    0.10
   2  -2  16    0.86    0.18
  -2  -2 -16    0.88    0.22
   2  -2  17   18.92    0.73
   2   2  17   17.09    0.62
   2  -2  17   18.83    0.67
  -2  -2 -17   17.56    0.73
  -2   2 -17   18.14    0.73
   2  -2  18    6.37    0.45
   2   2  18    4.41    0.33
   2  -2  18    4.80    0.36
  -2   2 -18    4.87    0.42
  -2  -2 -18    5.27    0.43
   2  -2  19    9.94    0.55
   2   2  19    9.44    0.48
   2  -2  19    9.15    0.50
  -2   2 -19    9.89    0.57
  -2  -2 -19    9.53    0.57
   2  -2  20    2.28    0.29
  -2   2 -20    1.74    0.26
   2   2  20    2.01    0.23
   2   2  20    2.25    0.29
   2  -2  20    1.53    0.23
  -2  -2 -20    1.70    0.26
   2  -2  21    1.97    0.27
  -2   2 -21    1.61    0.26
   2   2  21    1.68    0.21
   2   2  21    2.14    0.29
   2  -2  21    1.71    0.24
  -2  -2 -21    1.73    0.26
   2  -2  22   -0.02    0.08
  -2   2 -22    0.11    0.12
   2   2  22    0.12    0.07
   2  -2  22    0.15    0.11
   2   2  22    0.25    0.15
  -2  -2 -22    0.09    0.11
  -2   2 -23    1.53    0.25
   2  -2  23    1.30    0.23
   2   2  23    1.65    0.22
   2  -2  23    1.33    0.22
   2   2  23    1.50    0.26
  -2  -2 -23    1.28    0.25
   2  -2  24    0.43    0.16
  -2   2 -24    0.43    0.17
   2   2  24    0.28    0.11
   2  -2  24    0.20    0.12
   2   2  24    0.31    0.15
  -2  -2 -24    0.28    0.14
  -2   2 -25   -0.02    0.10
   2  -2  25    0.08    0.10
   2   2  25    0.01    0.05
   2   2  25   -0.01    0.08
   2  -2  25    0.07    0.08
  -2  -2 -25    0.16    0.14
   2  -2  26    0.08    0.09
  -2   2 -26    0.29    0.15
   2   2  26    0.24    0.16
   2  -2  26    0.28    0.15
  -2  -2 -26   -0.08    0.12
   2  -2  27    1.02    0.22
  -2   2 -27    0.80    0.22
   2  -2  27    0.94    0.22
   2   2  27    0.85    0.22
  -2  -2 -27    0.86    0.24
  -2  -2 -28    0.52    0.19
   2   2  28    0.51    0.15
   2  -2  28    0.89    0.22
  -2   2 -28    0.78    0.23
   2  -2  28    0.98    0.22
   2   2  28    0.75    0.19
   2  -2  29    0.08    0.12
   2   2  29    0.02    0.09
  -2  -2 -29    0.09    0.14
  -2   2 -29    0.06    0.17
   2  -2  29   -0.07    0.10
   2   2  29    0.08    0.11
   2  -2  30   -0.19    0.11
   2   2  30    0.25    0.13
  -2  -2 -30    0.20    0.19
  -2   2 -30    0.47    0.20
   2  -2  30    0.00    0.10
   2   2  30    0.17    0.13
   2  -2  31    3.18    0.41
  -2  -2 -31    2.98    0.43
  -2   2 -31    3.25    0.44
   2   2  31    2.57    0.35
   2   2  31    2.45    0.39
   2  -2  31    2.35    0.36
  -2   2 -32    0.18    0.15
   2  -2  32   -0.23    0.13
   2  -2  32    0.07    0.11
   2  -2  33   -0.10    0.11
  -2  -3  32    1.06    0.28
   2  -3 -32    1.15    0.31
   2   3 -31    1.05    0.24
  -2   3  31    0.65    0.22
  -2  -3  31    0.74    0.25
   2  -3 -31    0.83    0.23
   2   3 -30    0.71    0.20
  -2  -3  30    0.37    0.16
  -2   3  30    0.26    0.15
   2  -3 -30    0.21    0.14
   2   3 -29    0.43    0.16
  -2   3  29    0.46    0.20
  -2  -3  29    0.38    0.17
   2  -3 -29    0.70    0.22
   2   3 -28    1.08    0.21
  -2  -3  28    0.77    0.23
  -2   3  28    0.93    0.26
   2  -3 -28    1.26    0.27
  -2  -3  27    0.68    0.22
  -2   3  27    0.19    0.13
   2  -3 -27    0.60    0.19
   2   3 -27    0.53    0.13
   2   3 -27    0.51    0.16
  -2  -3  26    0.07    0.08
  -2   3  26   -0.01    0.10
  -2  -3  26    0.19    0.12
   2   3 -26   -0.06    0.06
   2   3 -26   -0.08    0.09
   2  -3 -26   -0.04    0.10
  -2  -3  25    0.18    0.08
  -2   3  25   -0.18    0.15
  -2  -3  25    0.11    0.12
   2   3 -25    0.15    0.10
   2   3 -25    0.04    0.09
   2  -3 -25    0.23    0.15
  -2  -3  24    0.00    0.06
  -2  -3  24    0.20    0.13
  -2   3  24   -0.06    0.09
   2   3 -24    0.22    0.12
   2  -3 -24    0.10    0.11
   2   3 -24    0.09    0.09
  -2  -3  23    0.23    0.10
  -2  -3  23    0.00    0.11
  -2   3  23    0.24    0.13
   2   3 -23    0.21    0.10
   2  -3 -23    0.01    0.11
   2   3 -23    0.00    0.08
  -2  -3  22    0.06    0.08
  -2   3  22   -0.09    0.12
  -2  -3  22   -0.01    0.11
   2   3 -22    0.06    0.07
   2   3 -22   -0.06    0.10
   2  -3 -22   -0.07    0.12
   2   3 -22    0.02    0.09
  -2   3  21    0.13    0.06
  -2  -3  21    0.39    0.11
  -2   3  21    0.08    0.10
  -2  -3  21    0.18    0.12
   2   3 -21    0.10    0.09
   2  -3 -21    0.06    0.11
   2   3 -21    0.12    0.08
   2   3 -21    0.11    0.10
  -2  -3  20    0.04    0.06
  -2  -3  20    0.25    0.12
  -2   3  20    0.02    0.08
   2   3 -20    0.02    0.08
   2  -3 -20    0.03    0.11
   2   3 -20    0.25    0.10
   2   3 -20    0.15    0.09
  -2  -3  19    0.05    0.06
  -2   3  19    0.01    0.03
  -2   3  19    0.05    0.09
  -2  -3  19    0.02    0.09
   2  -3 -19    0.02    0.10
   2   3 -19    0.12    0.10
   2   3 -19   -0.02    0.09
   2   3 -19    0.03    0.09
  -2  -3  18    0.18    0.10
  -2   3  18    0.17    0.05
   2   3 -18    0.16    0.03
  -2   3  18    0.17    0.05
  -2   3  18   -0.04    0.08
  -2  -3  18    0.24    0.13
   2  -3 -18    0.13    0.08
   2   3 -18    0.14    0.10
  -2   3  18    0.30    0.13
   2   3 -18    0.28    0.10
  -2  -3  17    1.08    0.16
   2   3 -17    1.08    0.08
  -2   3  17    1.24    0.11
  -2   3  17    1.05    0.10
  -2   3  17    1.04    0.19
  -2  -3  17    1.05    0.19
   2   3 -17    1.10    0.16
  -2   3  17    1.21    0.21
   2   3 -17    1.12    0.19
   2  -3 -17    1.13    0.19
  -2  -3  16    7.40    0.38
   2   3 -16    6.91    0.25
  -2   3  16    7.75    0.28
   2  -3 -16    8.15    0.41
  -2  -3  16    7.12    0.22
   2   3 -16    7.78    0.24
  -2   3  16    6.97    0.26
  -2  -3  16    7.98    0.47
  -2   3  16    8.20    0.47
   2   3 -16    6.61    0.43
   2  -3 -16    7.35    0.46
  -2   3  16    7.92    0.48
   2   3 -16    8.01    0.39
  -2  -3  15    0.07    0.06
  -2   3  15   -0.01    0.03
   2  -3 -15   -0.09    0.08
  -2  -3  15   -0.02    0.02
   2   3 -15    0.01    0.03
   2   3 -15    0.00    0.02
   2  -3 -15    0.07    0.08
  -2   3  15   -0.02    0.03
  -2  -3  15   -0.03    0.08
  -2   3  15    0.04    0.10
   2   3 -15   -0.01    0.05
  -2   3  15   -0.04    0.09
   2   3 -15    0.03    0.08
  -2  -3  14    0.04    0.06
   2  -3 -14    0.09    0.07
  -2  -3  14    0.03    0.02
  -2   3  14   -0.02    0.03
   2  -3 -14   -0.03    0.06
   2   3 -14   -0.01    0.03
  -2   3  14    0.00    0.03
  -2   3  14    0.03    0.09
  -2  -3  14   -0.01    0.08
   2   3 -14    0.01    0.10
  -2   3  14   -0.04    0.08
   2   3 -14    0.09    0.07
  -2  -3  13    0.37    0.08
  -2  -3  13    0.39    0.04
   2  -3 -13    0.27    0.09
   2   3 -13    0.38    0.06
  -2   3  13    0.48    0.07
   2  -3 -13    0.41    0.10
  -2   3  13    0.32    0.07
  -2   3  13    0.37    0.11
  -2  -3  13    0.40    0.11
  -2  -3  13    0.21    0.08
   2   3 -13    0.28    0.11
  -2   3  13    0.50    0.13
   2   3 -13    0.44    0.10
  -2  -3  12    1.40    0.16
   2  -3 -12    1.46    0.17
  -2   3  12    1.40    0.12
   2  -3 -12    1.55    0.17
  -2  -3  12    1.40    0.06
  -2  -3  12    1.19    0.17
  -2   3  12    1.38    0.12
  -2   3  12    1.22    0.17
  -2  -3  12    1.40    0.18
   2   3 -12    1.45    0.18
  -2   3  12    1.28    0.18
   2   3 -12    1.46    0.14
  -2  -3  11    0.01    0.05
   2  -3 -11    0.03    0.06
   2  -3 -11    0.04    0.06
  -2   3  11   -0.06    0.07
  -2  -3  11    0.03    0.07
  -2   3  11   -0.03    0.03
  -2  -3  11   -0.04    0.07
  -2  -3  11   -0.10    0.09
   2   3 -11   -0.08    0.09
   2   3 -11    0.03    0.04
  -2   3  11   -0.07    0.09
  -2  -3  10    0.36    0.08
   2  -3 -10    0.41    0.10
   2  -3 -10    0.57    0.11
  -2  -3  10    0.53    0.11
  -2   3  10    0.45    0.07
  -2   3  10    0.53    0.11
  -2  -3  10    0.55    0.11
  -2  -3  10    0.52    0.12
  -2   3  10    0.60    0.14
   2   3 -10    0.64    0.13
   2   3 -10    0.55    0.08
  -2  -3   9    1.88    0.17
  -2   3   9    1.65    0.11
   2  -3  -9    1.82    0.18
   2  -3  -9    1.72    0.17
  -2  -3   9    1.73    0.18
  -2  -3   9    1.69    0.19
  -2  -3   9    1.95    0.20
  -2   3   9    1.82    0.17
  -2   3   9    1.79    0.14
  -2   3   9    1.62    0.17
   2   3  -9    1.71    0.12
  -2   3   8    6.70    0.21
  -2  -3   8    7.02    0.31
   2  -3  -8    6.98    0.33
   2  -3  -8    7.03    0.34
  -2  -3   8    6.96    0.35
  -2  -3   8    7.02    0.35
  -2   3   8    7.10    0.31
  -2   3   8    7.17    0.27
  -2  -3   8    7.10    0.35
   2   3  -8    6.82    0.21
  -2   3   8    7.08    0.36
  -2   3   7    2.57    0.13
  -2  -3   7    2.74    0.19
   2  -3  -7    2.85    0.21
   2   3  -7    2.67    0.18
   2  -3  -7    2.88    0.21
  -2  -3   7    2.69    0.21
  -2  -3   7    2.92    0.23
  -2   3   7    2.43    0.18
  -2  -3   7    2.52    0.21
  -2   3   7    3.13    0.23
   2   3  -7    2.63    0.12
   2  -3  -7    2.69    0.09
  -2  -3   6    2.06    0.17
   2  -3  -6    1.79    0.16
  -2   3   6    1.81    0.11
   2   3  -6    2.17    0.15
   2  -3  -6    1.77    0.17
  -2  -3   6    2.00    0.19
  -2  -3   6    1.93    0.18
  -2  -3   6    2.06    0.18
  -2   3   6    1.94    0.15
  -2   3   6    1.96    0.19
   2   3  -6    1.94    0.09
  -2   3   5   -0.01    0.03
  -2  -3   5    0.05    0.06
  -2   3   5   -0.02    0.07
   2   3  -5    0.10    0.04
   2  -3  -5   -0.01    0.06
  -2   3   5    0.09    0.05
  -2  -3   5   -0.01    0.07
  -2  -3   5    0.04    0.07
  -2   3   5    0.00    0.07
   2   3  -5   -0.15    0.09
  -2  -3   5   -0.01    0.07
   2  -3  -4   18.99    0.37
  -2   3   4   19.69    0.51
   2   3  -4   19.45    0.40
  -2   3   4   18.24    0.36
   2  -3  -4   19.27    0.52
  -2  -3   4   18.59    0.50
  -2  -3   4   19.84    0.53
  -2   3   4   18.69    0.38
  -2   3   4   19.80    0.52
   2   3  -4   18.82    0.51
   2  -3  -3   14.21    0.33
  -2   3   3   14.29    0.33
  -2   3   3   15.22    0.44
   2   3  -3   14.08    0.32
   2   3  -3   14.36    0.28
   2  -3  -3   14.59    0.44
  -2  -3   3   14.42    0.44
  -2  -3   3   14.50    0.45
  -2   3   3   13.53    0.29
   2   3  -3   14.89    0.44
   2   3  -2    2.94    0.14
  -2   3   2    2.99    0.19
  -2   3   2    2.98    0.16
  -2  -3   2    2.92    0.14
   2  -3  -2    3.06    0.17
   2   3  -2    3.02    0.14
   2  -3  -2    3.23    0.21
   2   3  -2    2.99    0.19
  -2   3   2    2.89    0.12
  -2  -3   2    2.85    0.20
  -2  -3   2    3.07    0.20
   2  -3  -2    2.97    0.13
   2   3  -2    2.72    0.20
  -2   3   1   22.26    0.45
   2   3  -1   22.81    0.38
   2  -3  -1   22.46    0.45
  -2  -3   1   21.26    0.37
  -2   3   1   22.80    0.52
   2   3  -1   21.95    0.50
   2   3  -1   23.18    0.42
   2  -3  -1   23.16    0.53
   2  -3  -1   21.89    0.33
  -2  -3   1   22.21    0.53
  -2   3   1   22.18    0.26
  -2  -3   1   22.20    0.52
   2   3  -1   22.23    0.51
   2   3  -1   22.43    0.25
   2   3   0    0.21    0.05
  -2   3   0    0.18    0.05
   2  -3   0    0.21    0.07
  -2   3   0    0.16    0.06
  -2  -3   0    0.18    0.03
   2   3   0    0.17    0.05
   2  -3   0    0.22    0.08
   2   3   0    0.12    0.06
  -2  -3   0    0.14    0.06
   2   3   0    0.14    0.07
   2  -3   0    0.22    0.04
  -2  -3   0    0.21    0.07
   2   3   0    0.22    0.04
   2  -3   1    0.24    0.07
  -2  -3  -1    0.25    0.05
   2   3   1    0.23    0.05
  -2   3  -1    0.25    0.08
   2   3   1    0.16    0.07
   2  -3   1    0.19    0.07
   2   3   1    0.32    0.07
  -2  -3  -1    0.33    0.08
   2   3   1    0.27    0.04
   2  -3   1    0.21    0.04
  -2  -3  -1    0.28    0.05
  -2  -3  -1    0.16    0.08
  -2   3  -1    0.23    0.04
   2   3   1    0.30    0.07
  -2   3  -2    0.44    0.09
   2  -3   2    0.17    0.08
  -2  -3  -2    0.25    0.05
   2   3   2    0.20    0.07
   2  -3   2    0.25    0.07
   2  -3   2    0.23    0.05
   2   3   2    0.19    0.05
  -2  -3  -2    0.17    0.06
   2   3   2    0.26    0.07
  -2   3  -2    0.25    0.05
   2   3   2    0.28    0.05
  -2  -3  -2    0.22    0.05
  -2  -3  -3   -0.02    0.04
  -2   3  -3    0.03    0.06
   2  -3   3    0.05    0.06
   2   3   3   -0.06    0.06
   2  -3   3   -0.03    0.05
   2   3   3   -0.04    0.03
  -2  -3  -3    0.06    0.06
   2  -3   3    0.01    0.04
  -2   3  -3    0.02    0.02
   2   3   3    0.00    0.03
  -2  -3  -3    0.02    0.04
   2   3   3    0.11    0.06
  -2  -3  -3   -0.04    0.03
   2   3   3   -0.02    0.03
  -2   3  -4   19.60    0.52
  -2  -3  -4   18.48    0.41
   2  -3   4   18.79    0.51
  -2   3  -4   18.32    0.42
   2  -3   4   18.38    0.43
   2   3   4   19.59    0.52
   2  -3   4   18.34    0.24
  -2   3  -4   19.03    0.39
  -2  -3  -4   18.41    0.40
   2   3   4   19.79    0.42
   2  -3   4   17.94    0.38
   2   3   4   19.37    0.43
  -2  -3  -4   17.98    0.40
   2   3   4   19.46    0.32
  -2  -3  -4   17.96    0.43
  -2   3  -5    0.81    0.12
   2  -3   5    0.65    0.12
  -2   3  -5    0.71    0.11
   2   3   5    0.79    0.12
   2  -3   5    0.78    0.10
  -2   3  -5    0.63    0.08
  -2   3  -5    0.83    0.09
  -2  -3  -5    0.73    0.08
   2   3   5    0.68    0.08
   2  -3   5    0.63    0.06
  -2  -3  -5    0.53    0.09
  -2  -3  -5    0.63    0.08
   2   3   5    0.70    0.07
   2  -3   6    0.11    0.08
  -2   3  -6    0.06    0.06
  -2   3  -6   -0.01    0.07
   2  -3   6    0.08    0.06
  -2   3  -6    0.01    0.03
   2   3   6   -0.05    0.06
   2  -3   6    0.00    0.03
   2   3   6    0.04    0.03
  -2  -3  -6    0.02    0.04
   2   3   6   -0.01    0.04
  -2  -3  -6   -0.02    0.05
  -2  -3  -6    0.00    0.03
   2  -3   7   25.77    0.66
  -2   3  -7   24.88    0.64
   2   3   7   25.40    0.64
   2  -3   7   24.21    0.45
  -2   3  -7   24.89    0.46
  -2  -3  -7   24.64    0.41
   2   3   7   25.01    0.42
   2  -3   7   23.88    0.42
  -2  -3  -7   24.60    0.59
  -2  -3  -7   24.42    0.43
  -2   3  -7   24.76    0.62
  -2  -3  -7   23.97    0.45
   2   3   7   24.48    0.46
  -2   3  -8    0.66    0.12
   2  -3   8    0.75    0.15
  -2   3  -8    0.68    0.11
   2   3   8    0.72    0.12
   2  -3   8    0.68    0.08
  -2   3  -8    0.76    0.08
   2  -3   8    0.70    0.09
  -2  -3  -8    0.70    0.07
   2   3   8    0.61    0.07
  -2  -3  -8    0.71    0.07
   2   3   8    0.74    0.09
  -2  -3  -8    0.86    0.13
  -2  -3  -8    0.71    0.09
   2  -3   9   14.09    0.52
  -2   3  -9   15.66    0.55
  -2   3  -9   13.66    0.32
   2  -3   9   13.47    0.32
   2   3   9   13.60    0.48
  -2  -3  -9   12.66    0.27
   2  -3   9   13.17    0.38
  -2  -3  -9   13.65    0.49
  -2   3  -9   13.91    0.50
  -2  -3  -9   12.78    0.30
  -2   3 -10    0.07    0.08
   2  -3  10    0.01    0.09
  -2   3 -10    0.11    0.08
   2  -3  10    0.17    0.04
   2   3  10    0.09    0.06
   2  -3  10    0.11    0.05
  -2  -3 -10    0.15    0.03
  -2  -3 -10    0.13    0.03
  -2  -3 -10    0.32    0.10
  -2   3 -11    0.93    0.16
  -2   3 -11    0.72    0.13
   2  -3  11    0.89    0.16
   2   3  11    0.90    0.14
   2  -3  11    0.97    0.08
   2  -3  11    0.89    0.11
  -2  -3 -11    0.87    0.08
  -2  -3 -11    1.24    0.17
   2  -3  12    6.30    0.38
  -2   3 -12    6.01    0.38
   2  -3  12    6.23    0.18
   2   3  12    5.96    0.34
   2  -3  12    5.92    0.30
  -2  -3 -12    5.50    0.36
  -2  -3 -12    5.83    0.19
  -2   3 -12    6.24    0.37
   2  -3  13    1.71    0.21
  -2   3 -13    1.65    0.20
   2   3  13    1.61    0.20
   2  -3  13    1.57    0.16
  -2  -3 -13    1.47    0.20
  -2  -3 -13    1.40    0.09
   2  -3  14    0.22    0.12
  -2   3 -14    0.07    0.07
   2   3  14    0.08    0.07
   2  -3  14    0.09    0.06
  -2  -3 -14    0.14    0.12
  -2  -3 -14    0.17    0.03
   2  -3  15    3.53    0.33
   2   3  15    3.48    0.28
   2  -3  15    3.37    0.27
  -2  -3 -15    3.72    0.34
  -2   3 -15    3.42    0.31
  -2  -3 -15    3.44    0.13
   2  -3  16   11.57    0.57
   2   3  16   11.48    0.51
   2  -3  16   11.79    0.51
  -2   3 -16   10.90    0.55
  -2  -3 -16   11.86    0.59
  -2   3 -17    1.21    0.21
   2  -3  17    1.49    0.23
   2   3  17    1.27    0.18
   2  -3  17    1.18    0.18
  -2  -3 -17    1.58    0.24
  -2   3 -18    0.25    0.13
   2  -3  18    0.37    0.14
   2   3  18    0.35    0.11
   2  -3  18    0.36    0.12
  -2  -3 -18    0.44    0.15
  -2   3 -19    0.04    0.08
   2  -3  19    0.09    0.08
   2   3  19    0.10    0.07
   2  -3  19    0.11    0.06
  -2  -3 -19    0.27    0.15
   2  -3  20    0.18    0.11
  -2   3 -20    0.40    0.15
   2   3  20    0.24    0.09
   2  -3  20    0.43    0.12
  -2  -3 -20    0.45    0.17
   2  -3  21    2.27    0.30
  -2   3 -21    2.61    0.31
   2   3  21    2.27    0.25
   2  -3  21    2.31    0.27
   2   3  21    2.56    0.33
  -2  -3 -21    1.98    0.28
  -2   3 -22    0.50    0.16
   2  -3  22    0.22    0.12
   2   3  22    0.41    0.12
   2  -3  22    0.42    0.13
   2   3  22    0.51    0.16
  -2  -3 -22    0.38    0.16
   2  -3  23    0.01    0.11
  -2   3 -23    0.46    0.16
   2   3  23    0.25    0.10
   2   3  23    0.27    0.13
   2  -3  23    0.33    0.13
  -2  -3 -23    0.38    0.16
  -2   3 -24    0.01    0.09
   2  -3  24   -0.07    0.10
   2   3  24    0.03    0.07
   2  -3  24   -0.05    0.08
   2   3  24   -0.23    0.13
  -2  -3 -24   -0.03    0.11
  -2   3 -25    1.03    0.23
   2  -3  25    0.83    0.20
   2   3  25    0.96    0.17
   2   3  25    0.90    0.22
   2  -3  25    0.63    0.16
  -2  -3 -25    0.84    0.22
   2  -3  26   -0.09    0.10
  -2   3 -26   -0.01    0.10
   2   3  26    0.02    0.11
   2  -3  26   -0.04    0.07
  -2  -3 -26    0.03    0.11
   2  -3  27    0.51    0.19
  -2   3 -27    0.54    0.18
   2   3  27    0.53    0.19
   2  -3  27    0.43    0.15
  -2  -3 -27    0.59    0.22
  -2   3 -28    0.08    0.12
   2  -3  28    0.21    0.13
   2   3  28   -0.05    0.12
   2  -3  28    0.11    0.11
  -2  -3 -28   -0.08    0.14
   2  -3  29   -0.06    0.10
  -2   3 -29    0.11    0.16
   2  -3  29   -0.09    0.10
   2   3  29    0.10    0.12
  -2  -3 -29    0.18    0.16
  -2  -3 -30    2.08    0.36
   2   3  30    1.96    0.30
  -2   3 -30    1.93    0.34
   2  -3  30    1.93    0.33
   2   3  30    1.88    0.35
   2  -3  30    2.02    0.33
  -2   3 -31    0.30    0.16
   2  -3  31   -0.04    0.12
   2  -3  31   -0.26    0.14
   2   3  31    0.20    0.17
   2  -3  32    0.18    0.12
  -2   3 -32    0.21    0.18
   2  -3  32    0.23    0.12
  -2   4  31    2.36    0.39
  -2  -4  31    2.76    0.41
   2  -4 -31    3.70    0.49
  -2   4  30    0.18    0.15
  -2  -4  30    0.20    0.13
   2  -4 -30    0.14    0.11
  -2  -4  29    0.26    0.17
  -2   4  29    0.28    0.16
   2  -4 -29    0.22    0.16
  -2  -4  28    0.45    0.17
  -2   4  28    0.41    0.17
   2  -4 -28    0.39    0.16
   2   4 -27    0.16    0.11
  -2  -4  27   -0.12    0.14
  -2   4  27    0.22    0.13
   2   4 -27    0.10    0.08
   2  -4 -27    0.04    0.13
  -2  -4  26    0.01    0.07
   2   4 -26    0.06    0.08
  -2   4  26   -0.17    0.15
  -2  -4  26   -0.04    0.10
   2  -4 -26    0.13    0.12
   2   4 -26    0.17    0.11
   2   4 -25    0.24    0.12
  -2  -4  25    0.35    0.14
  -2   4  25    0.31    0.15
  -2  -4  25    0.42    0.19
   2   4 -25    0.25    0.13
   2  -4 -25    0.39    0.16
  -2  -4  24    1.01    0.19
   2   4 -24    1.00    0.19
  -2   4  24    0.83    0.19
  -2  -4  24    0.96    0.24
   2   4 -24    0.78    0.18
   2  -4 -24    1.10    0.23
  -2  -4  23    0.44    0.12
   2   4 -23    0.34    0.12
  -2   4  23    0.57    0.19
  -2  -4  23    0.44    0.17
   2  -4 -23    0.59    0.19
   2   4 -23    0.41    0.14
   2   4 -22    0.01    0.06
  -2  -4  22   -0.08    0.08
  -2  -4  22   -0.18    0.14
  -2   4  22   -0.02    0.08
   2   4 -22    0.30    0.15
   2  -4 -22    0.00    0.11
   2   4 -22    0.03    0.08
   2   4 -21    0.25    0.11
  -2  -4  21    0.27    0.09
  -2   4  21    0.47    0.17
  -2  -4  21    0.31    0.12
   2  -4 -21    0.31    0.15
   2   4 -21    0.13    0.08
   2   4 -21    0.29    0.10
  -2  -4  20    0.21    0.08
  -2  -4  20    0.03    0.09
  -2   4  20    0.09    0.11
   2   4 -20    0.18    0.10
   2   4 -20    0.20    0.12
   2  -4 -20    0.20    0.09
  -2   4  20    0.07    0.09
   2   4 -20    0.23    0.08
  -2  -4  19    2.35    0.25
  -2   4  19    2.38    0.18
  -2   4  19    2.29    0.29
  -2  -4  19    2.39    0.29
   2   4 -19    2.35    0.28
   2  -4 -19    2.46    0.30
   2   4 -19    2.36    0.28
  -2   4  19    2.33    0.29
   2   4 -19    2.48    0.25
  -2  -4  18    6.68    0.41
  -2   4  18    6.25    0.29
  -2  -4  18    6.45    0.46
  -2   4  18    6.19    0.45
   2   4 -18    5.72    0.43
   2   4 -18    6.45    0.43
  -2   4  18    6.59    0.47
   2  -4 -18    6.20    0.46
   2   4 -18    6.11    0.37
  -2  -4  17    4.05    0.31
  -2   4  17    3.98    0.23
   2   4 -17    3.85    0.17
  -2  -4  17    3.87    0.35
  -2   4  17    3.90    0.18
  -2   4  17    4.51    0.37
   2  -4 -17    4.41    0.39
   2   4 -17    4.36    0.35
   2   4 -17    3.95    0.36
  -2   4  17    3.59    0.34
   2   4 -17    4.02    0.28
  -2  -4  16   -0.03    0.07
   2  -4 -16   -0.08    0.08
   2   4 -16    0.06    0.03
  -2   4  16   -0.02    0.04
  -2  -4  16   -0.12    0.11
  -2   4  16    0.04    0.08
  -2   4  16    0.02    0.03
   2   4 -16   -0.10    0.10
  -2   4  16    0.05    0.08
   2   4 -16    0.06    0.08
   2   4 -16    0.06    0.06
  -2  -4  15    2.39    0.23
   2   4 -15    2.53    0.15
   2  -4 -15    2.46    0.25
  -2  -4  15    2.43    0.11
  -2   4  15    2.46    0.18
  -2   4  15    2.41    0.15
  -2  -4  15    2.62    0.27
  -2   4  15    2.46    0.26
  -2   4  15    2.24    0.26
   2   4 -15    2.02    0.25
   2   4 -15    2.35    0.26
   2   4 -15    2.46    0.20
  -2  -4  14    9.04    0.44
   2  -4 -14    8.75    0.44
  -2   4  14    8.57    0.34
   2  -4 -14    8.88    0.46
  -2  -4  14    8.82    0.49
  -2  -4  14    8.51    0.47
  -2   4  14    8.56    0.30
  -2   4  14    8.53    0.46
   2   4 -14    8.68    0.48
   2   4 -14    8.24    0.46
  -2   4  14    8.87    0.49
   2   4 -14    8.86    0.36
  -2  -4  13    6.56    0.36
   2  -4 -13    5.68    0.36
   2  -4 -13    6.03    0.37
  -2   4  13    6.20    0.29
  -2  -4  13    6.12    0.38
  -2  -4  13    6.40    0.41
  -2   4  13    5.82    0.37
  -2   4  13    6.55    0.26
   2   4 -13    5.67    0.38
   2   4 -13    6.10    0.39
  -2   4  13    6.46    0.41
   2   4 -13    6.76    0.30
  -2  -4  12    0.60    0.12
   2   4 -12    0.67    0.12
   2  -4 -12    0.59    0.12
   2  -4 -12    0.63    0.13
  -2   4  12    0.63    0.09
  -2   4  12    0.55    0.12
  -2  -4  12    0.48    0.12
  -2  -4  12    0.49    0.12
   2   4 -12    0.85    0.15
   2   4 -12    0.80    0.10
   2   4 -12    0.57    0.13
  -2   4  12    0.60    0.14
  -2  -4  11    4.36    0.29
   2   4 -11    4.16    0.29
   2  -4 -11    4.10    0.29
   2  -4 -11    4.62    0.31
  -2  -4  11    4.30    0.32
  -2  -4  11    4.27    0.31
  -2   4  11    4.36    0.29
  -2   4  11    4.05    0.21
   2   4 -11    3.79    0.30
   2   4 -11    4.06    0.31
  -2   4  11    4.27    0.32
   2   4 -11    4.30    0.21
   2   4 -10    4.58    0.29
  -2   4  10    4.26    0.21
  -2  -4  10    4.64    0.29
   2  -4 -10    4.59    0.31
   2  -4 -10    4.46    0.30
  -2  -4  10    4.40    0.30
  -2   4  10    4.85    0.29
  -2  -4  10    4.22    0.31
  -2   4  10    4.47    0.22
   2   4 -10    4.80    0.32
   2   4 -10    4.59    0.32
  -2   4  10    4.58    0.32
   2   4 -10    4.54    0.20
   2   4  -9    0.03    0.06
   2   4  -9   -0.01    0.03
  -2   4   9    0.03    0.02
  -2  -4   9   -0.04    0.07
   2  -4  -9    0.10    0.08
   2  -4  -9    0.08    0.07
  -2  -4   9    0.09    0.08
  -2  -4   9   -0.01    0.07
  -2   4   9    0.04    0.05
   2   4  -9    0.02    0.07
  -2   4   9    0.02    0.08
  -2  -4   8    5.24    0.30
   2  -4  -8    4.83    0.30
  -2   4   8    4.85    0.21
   2   4  -8    4.72    0.26
   2  -4  -8    4.75    0.30
  -2  -4   8    4.51    0.13
  -2  -4   8    5.06    0.32
  -2  -4   8    4.87    0.30
  -2   4   8    4.71    0.27
   2   4  -8    4.89    0.16
   2   4  -8    4.96    0.32
  -2   4   8    4.89    0.31
  -2   4   7   18.16    0.42
  -2  -4   7   19.43    0.56
   2  -4  -7   19.34    0.58
   2   4  -7   19.01    0.51
   2  -4  -7   19.08    0.59
  -2  -4   7   19.13    0.30
  -2  -4   7   19.81    0.61
  -2  -4   7   18.30    0.56
  -2   4   7   18.16    0.49
   2   4  -7   18.96    0.60
  -2   4   7   20.23    0.61
   2   4  -7   18.64    0.24
  -2   4   6    1.68    0.13
   2  -4  -6    1.88    0.18
  -2  -4   6    1.80    0.18
   2   4  -6    1.76    0.15
  -2  -4   6    1.94    0.11
   2  -4  -6    1.74    0.18
  -2  -4   6    2.02    0.19
  -2  -4   6    2.05    0.21
  -2   4   6    1.90    0.20
   2   4  -6    1.80    0.19
  -2  -4   5   -0.03    0.07
   2   4  -5    0.00    0.05
  -2   4   5    0.02    0.03
  -2   4   5   -0.03    0.08
   2  -4  -5    0.02    0.08
   2  -4  -5    0.10    0.07
  -2  -4   5    0.00    0.03
  -2  -4   5    0.02    0.07
  -2   4   5   -0.01    0.07
  -2  -4   5    0.10    0.07
   2   4  -5    0.00    0.08
   2   4  -4   13.41    0.38
  -2   4   4   13.53    0.47
   2  -4  -4   12.83    0.37
   2  -4  -4   13.66    0.48
  -2  -4   4   13.01    0.31
  -2  -4   4   13.70    0.48
  -2  -4   4   13.18    0.47
   2   4  -4   12.55    0.46
  -2   4   3    0.49    0.10
   2   4  -3    0.43    0.07
   2  -4  -3    0.33    0.08
  -2  -4   3    0.46    0.07
  -2  -4   3    0.43    0.07
   2  -4  -3    0.47    0.11
  -2  -4   3    0.56    0.12
   2   4  -3    0.40    0.10
   2  -4  -3    0.39    0.04
  -2  -4   3    0.42    0.09
  -2   4   2    0.20    0.09
  -2  -4   2    0.06    0.03
   2   4  -2    0.20    0.06
   2  -4  -2    0.13    0.06
   2   4  -2    0.10    0.04
   2  -4  -2    0.11    0.06
  -2  -4   2    0.10    0.07
  -2  -4   2    0.14    0.07
   2   4  -2    0.07    0.07
   2  -4  -2    0.15    0.03
   2  -4  -2    0.09    0.04
  -2  -4   1    0.50    0.07
   2  -4  -1    0.50    0.09
   2   4  -1    0.60    0.09
  -2   4   1    0.59    0.11
   2  -4  -1    0.58    0.11
  -2  -4   1    0.55    0.11
   2  -4  -1    0.47    0.06
   2   4  -1    0.47    0.10
   2  -4  -1    0.48    0.07
  -2  -4   1    0.43    0.10
  -2   4   0    7.64    0.35
   2  -4   0    7.53    0.31
   2   4   0    7.27    0.26
  -2  -4   0    7.40    0.27
   2  -4   0    7.12    0.33
   2   4   0    7.18    0.33
   2  -4   0    6.97    0.24
  -2  -4   0    7.68    0.33
  -2  -4   0    7.76    0.35
   2  -4   0    7.39    0.23
   2   4   0    7.20    0.33
  -2  -4   0    7.11    0.18
  -2  -4  -1   16.81    0.40
   2   4   1   17.24    0.41
  -2   4  -1   18.10    0.53
   2  -4   1   17.22    0.48
   2   4   1   17.86    0.52
   2  -4   1   17.71    0.50
  -2  -4  -1   17.09    0.52
  -2  -4  -1   17.99    0.49
  -2   4  -1   16.49    0.21
  -2   4  -1   17.42    0.37
   2  -4   1   16.92    0.37
   2  -4   1   17.21    0.38
   2   4   1   17.39    0.49
  -2  -4  -1   16.66    0.32
  -2   4  -2   19.44    0.55
   2  -4   2   19.85    0.53
   2   4   2   19.48    0.45
   2  -4   2   19.48    0.51
   2   4   2   20.09    0.56
  -2  -4  -2   19.40    0.50
  -2  -4  -2   18.74    0.54
  -2   4  -2   19.72    0.41
   2  -4   2   15.68    0.37
   2  -4   2   19.87    0.44
  -2  -4  -2   19.14    0.38
  -2   4  -3    2.55    0.21
   2  -4   3    2.74    0.20
   2  -4   3    2.81    0.20
   2   4   3    2.62    0.22
  -2   4  -3    2.76    0.16
   2  -4   3    2.49    0.16
  -2  -4  -3    2.83    0.19
  -2   4  -3    2.46    0.08
  -2  -4  -3    2.69    0.16
   2  -4   4    3.73    0.25
  -2   4  -4    4.13    0.27
   2  -4   4    3.73    0.22
   2   4   4    3.81    0.25
   2  -4   4    3.39    0.19
  -2  -4  -4    3.43    0.20
  -2   4  -4    3.60    0.11
  -2  -4  -4    3.75    0.20
   2   4   4    3.70    0.17
   2  -4   5    6.64    0.34
  -2   4  -5    6.80    0.35
   2   4   5    6.53    0.34
   2  -4   5    6.92    0.29
   2  -4   5    5.98    0.17
   2  -4   5    6.42    0.27
  -2   4  -5    6.29    0.17
  -2  -4  -5    6.79    0.27
  -2  -4  -5    6.73    0.29
   2   4   5    6.71    0.24
   2  -4   6   31.25    0.75
  -2   4  -6   31.22    0.76
   2  -4   6   31.65    0.60
   2   4   6   30.92    0.74
   2  -4   6   29.28    0.61
   2  -4   6   29.94    0.43
  -2  -4  -6   30.54    0.55
   2   4   6   31.17    0.55
   2   4   6   31.34    0.53
  -2  -4  -6   30.71    0.65
  -2   4  -7    0.43    0.10
  -2   4  -7    0.52    0.13
   2  -4   7    0.41    0.10
   2   4   7    0.28    0.09
   2  -4   7    0.39    0.08
   2  -4   7    0.33    0.08
   2  -4   7    0.34    0.05
   2   4   7    0.31    0.06
  -2  -4  -7    0.62    0.12
   2   4   7    0.46    0.08
  -2   4  -8    1.63    0.20
   2  -4   8    1.55    0.20
  -2   4  -8    1.28    0.16
   2  -4   8    1.53    0.13
   2   4   8    1.52    0.18
   2   4   8    1.42    0.11
   2  -4   8    1.39    0.11
  -2  -4  -8    1.48    0.17
   2   4   8    1.52    0.13
  -2   4  -9    0.65    0.14
   2  -4   9    0.73    0.14
  -2   4  -9    0.71    0.12
   2  -4   9    0.79    0.09
   2   4   9    0.86    0.14
  -2   4  -9    0.82    0.09
   2  -4   9    0.90    0.10
   2   4   9    0.62    0.07
  -2  -4  -9    0.75    0.09
  -2  -4  -9    0.77    0.13
   2   4   9    0.83    0.10
  -2   4 -10    5.60    0.37
   2  -4  10    5.47    0.35
   2  -4  10    5.53    0.23
  -2   4 -10    5.70    0.23
   2   4  10    5.39    0.34
   2   4  10    5.67    0.19
   2  -4  10    5.78    0.27
   2   4  10    5.72    0.28
  -2  -4 -10    5.31    0.24
  -2   4 -10    5.72    0.33
  -2  -4 -10    5.48    0.34
  -2   4 -11    0.70    0.15
  -2   4 -11    0.75    0.14
   2  -4  11    0.82    0.15
   2   4  11    0.64    0.13
   2  -4  11    0.70    0.08
  -2   4 -11    0.66    0.08
   2  -4  11    0.71    0.11
  -2  -4 -11    0.78    0.15
  -2  -4 -11    0.58    0.08
   2   4  11    0.65    0.10
  -2   4 -12    0.67    0.15
  -2   4 -12    0.53    0.12
   2  -4  12    0.69    0.16
   2   4  12    0.75    0.15
   2  -4  12    0.74    0.11
  -2  -4 -12    0.77    0.09
  -2  -4 -12    0.53    0.13
  -2   4 -13    1.66    0.21
  -2   4 -13    1.75    0.23
   2  -4  13    1.41    0.22
   2   4  13    1.50    0.19
   2  -4  13    1.56    0.17
  -2  -4 -13    1.65    0.13
  -2  -4 -13    1.76    0.21
  -2   4 -14    5.37    0.40
   2  -4  14    5.23    0.39
   2   4  14    5.44    0.36
   2  -4  14    5.01    0.30
  -2   4 -14    5.42    0.37
  -2  -4 -14    5.03    0.22
  -2  -4 -14    4.95    0.37
  -2   4 -15    0.36    0.12
   2  -4  15    0.43    0.13
  -2   4 -15    0.37    0.12
   2   4  15    0.47    0.12
   2  -4  15    0.33    0.09
  -2  -4 -15    0.14    0.10
  -2   4 -16    0.30    0.11
  -2   4 -16    0.36    0.14
   2  -4  16    0.19    0.08
   2   4  16    0.23    0.10
   2  -4  16    0.43    0.12
  -2  -4 -16    0.43    0.14
  -2   4 -17    2.19    0.28
  -2   4 -17    2.14    0.25
   2  -4  17    2.21    0.27
   2   4  17    2.36    0.25
   2  -4  17    2.20    0.23
  -2  -4 -17    2.66    0.30
  -2   4 -18    1.33    0.24
  -2   4 -18    1.38    0.21
   2  -4  18    0.95    0.17
   2   4  18    1.50    0.21
   2  -4  18    1.36    0.19
  -2  -4 -18    1.29    0.23
  -2   4 -19    0.01    0.11
  -2   4 -19   -0.24    0.14
   2  -4  19   -0.05    0.10
   2   4  19    0.14    0.09
   2  -4  19    0.02    0.07
  -2  -4 -19    0.17    0.14
  -2   4 -20    0.40    0.15
  -2   4 -20    0.30    0.14
   2  -4  20    0.53    0.17
   2   4  20    0.42    0.12
   2  -4  20    0.37    0.12
  -2  -4 -20    0.33    0.14
   2  -4  21   -0.07    0.11
  -2   4 -21    0.07    0.10
  -2   4 -21   -0.04    0.09
   2   4  21   -0.01    0.07
   2  -4  21   -0.06    0.11
  -2  -4 -21    0.10    0.11
  -2   4 -22    0.27    0.13
   2  -4  22    0.22    0.11
  -2   4 -22    0.29    0.13
   2   4  22    0.21    0.10
   2  -4  22    0.21    0.09
  -2  -4 -22    0.25    0.14
  -2   4 -23    0.05    0.12
  -2   4 -23    0.00    0.09
   2  -4  23    0.07    0.09
   2   4  23    0.01    0.08
   2  -4  23    0.11    0.08
   2   4  23    0.09    0.11
  -2  -4 -23    0.10    0.11
  -2   4 -24    0.04    0.11
  -2   4 -24   -0.15    0.14
   2  -4  24    0.18    0.14
   2   4  24   -0.01    0.07
   2  -4  24    0.16    0.11
   2   4  24    0.02    0.11
  -2  -4 -24   -0.02    0.10
  -2   4 -25    0.18    0.14
  -2   4 -25    0.32    0.15
   2  -4  25    0.37    0.15
   2   4  25    0.12    0.11
   2  -4  25    0.16    0.09
  -2  -4 -25    0.45    0.19
  -2   4 -26    0.11    0.08
  -2   4 -26   -0.18    0.16
   2  -4  26   -0.08    0.15
   2  -4  26    0.23    0.13
   2   4  26    0.18    0.15
  -2  -4 -26    0.17    0.11
  -2   4 -27    0.06    0.08
   2  -4  27    0.10    0.12
  -2   4 -27   -0.06    0.11
   2   4  27   -0.13    0.12
   2  -4  27    0.05    0.09
  -2  -4 -27    0.07    0.14
  -2   4 -28   -0.03    0.10
  -2   4 -28   -0.23    0.15
   2  -4  28    0.10    0.13
   2  -4  28    0.01    0.09
   2   4  28    0.00    0.10
  -2  -4 -28   -0.03    0.12
  -2   4 -29    0.02    0.15
   2  -4  29    0.02    0.09
  -2   4 -29   -0.15    0.12
   2   4  29    0.16    0.15
   2  -4  29   -0.03    0.08
  -2  -4 -29    0.12    0.17
   2  -4  30   -0.02    0.07
  -2   4 -30    0.24    0.15
  -2   4 -30    0.31    0.17
   2   4  30    0.22    0.10
   2  -4  30    0.16    0.16
  -2  -4 -30    0.20    0.16
   2  -4  31    2.15    0.35
   2  -4  31    2.98    0.41
  -2   4 -31    3.10    0.43
   2  -4  32    1.68    0.31
   2   5 -31    1.44    0.32
  -2  -5  31    0.94    0.24
   2   5 -30    0.30    0.16
  -2   5  30    0.15    0.15
  -2  -5  30   -0.15    0.14
   2  -5 -30    0.46    0.19
   2   5 -29    0.64    0.22
  -2  -5  29    0.65    0.21
  -2   5  29    0.71    0.22
   2  -5 -29    0.43    0.20
   2   5 -28    1.48    0.30
  -2   5  28    1.17    0.26
  -2  -5  28    1.10    0.26
   2  -5 -28    1.21    0.29
   2   5 -27   -0.05    0.10
  -2  -5  27   -0.09    0.09
  -2  -5  27    0.02    0.11
  -2   5  27    0.03    0.10
   2   5 -27   -0.04    0.08
   2  -5 -27    0.00    0.10
   2   5 -26    0.43    0.15
  -2  -5  26    0.32    0.11
  -2   5  26    0.35    0.16
  -2  -5  26    0.32    0.15
   2   5 -26    0.53    0.17
   2  -5 -26    0.60    0.22
   2   5 -25    0.89    0.22
  -2  -5  25    0.56    0.16
  -2   5  25    0.56    0.18
  -2  -5  25    0.41    0.18
   2   5 -25    0.94    0.21
   2  -5 -25    0.63    0.20
  -2  -5  24    0.21    0.11
   2   5 -24    0.28    0.17
  -2   5  24    0.11    0.11
  -2  -5  24    0.04    0.09
   2  -5 -24    0.07    0.09
   2   5 -24    0.25    0.12
  -2  -5  23    0.45    0.13
   2   5 -23    0.41    0.11
   2   5 -23    0.63    0.18
  -2   5  23    0.79    0.18
  -2  -5  23    0.64    0.17
   2   5 -23    0.76    0.20
   2  -5 -23    0.37    0.15
   2   5 -23    0.66    0.17
   2   5 -22    0.76    0.15
  -2  -5  22    0.84    0.18
   2   5 -22    0.52    0.16
  -2   5  22    0.82    0.19
  -2  -5  22    0.65    0.18
   2   5 -22    0.66    0.18
   2  -5 -22    0.54    0.17
   2   5 -22    0.75    0.19
  -2  -5  21    0.53    0.16
   2   5 -21    0.44    0.11
   2   5 -21    0.50    0.16
  -2   5  21    0.20    0.13
  -2  -5  21    0.38    0.14
   2   5 -21    0.43    0.16
   2   5 -21    0.48    0.14
  -2   5  21    0.57    0.17
   2  -5 -21    0.41    0.14
   2   5 -20    2.54    0.31
  -2  -5  20    2.68    0.30
  -2  -5  20    2.86    0.32
  -2   5  20    2.72    0.33
   2   5 -20    2.41    0.24
   2   5 -20    3.02    0.33
   2  -5 -20    2.00    0.29
  -2   5  20    2.38    0.31
   2   5 -20    2.50    0.31
   2   5 -19   -0.06    0.11
  -2  -5  19    0.00    0.07
   2   5 -19   -0.02    0.06
  -2   5  19    0.05    0.05
  -2   5  19    0.13    0.11
  -2  -5  19    0.15    0.11
   2  -5 -19   -0.12    0.08
  -2   5  19   -0.12    0.10
   2   5 -19   -0.05    0.09
   2   5 -19    0.09    0.10
   2   5 -18    0.06    0.09
   2   5 -18    0.18    0.08
  -2  -5  18    0.04    0.09
  -2   5  18    0.22    0.07
  -2   5  18    0.25    0.13
  -2  -5  18    0.16    0.11
   2   5 -18    0.18    0.11
   2  -5 -18    0.15    0.12
  -2   5  18    0.14    0.10
   2   5 -18    0.06    0.08
  -2  -5  17    4.31    0.34
   2   5 -17    4.99    0.40
  -2   5  17    4.80    0.29
   2  -5 -17    4.59    0.37
  -2  -5  17    4.15    0.36
  -2   5  17    4.67    0.39
   2   5 -17    4.78    0.41
   2   5 -17    4.47    0.29
   2   5 -17    4.22    0.37
   2  -5 -17    4.08    0.38
  -2   5  17    4.35    0.38
   2   5 -16    0.18    0.07
  -2  -5  16    0.13    0.08
   2   5 -16    0.22    0.11
  -2   5  16    0.15    0.07
   2  -5 -16    0.18    0.10
  -2  -5  16    0.18    0.10
  -2   5  16    0.25    0.06
  -2   5  16    0.34    0.12
  -2  -5  16    0.19    0.11
   2   5 -16    0.10    0.09
  -2   5  16    0.24    0.11
   2   5 -16    0.29    0.12
  -2  -5  15    0.39    0.12
   2   5 -15    0.68    0.11
   2   5 -15    0.58    0.14
  -2   5  15    0.67    0.11
   2  -5 -15    0.53    0.14
  -2   5  15    0.58    0.08
  -2  -5  15    0.56    0.14
  -2  -5  15    0.71    0.16
  -2   5  15    0.51    0.15
   2   5 -15    0.61    0.15
  -2   5  15    0.70    0.16
   2   5 -15    0.50    0.14
   2   5 -14   20.22    0.72
  -2  -5  14   19.30    0.68
   2  -5 -14   19.41    0.72
  -2   5  14   18.82    0.57
  -2  -5  14   18.62    0.71
  -2   5  14   19.12    0.46
  -2   5  14   19.22    0.70
  -2  -5  14   19.22    0.76
   2   5 -14   19.25    0.74
   2   5 -14   18.99    0.50
  -2   5  14   18.59    0.73
   2   5 -14   18.66    0.73
   2   5 -13    0.06    0.10
   2   5 -13    0.16    0.06
  -2  -5  13    0.30    0.12
   2  -5 -13    0.06    0.10
  -2  -5  13    0.05    0.09
  -2   5  13    0.01    0.07
  -2  -5  13    0.09    0.10
  -2   5  13    0.07    0.04
  -2   5  13    0.03    0.08
   2   5 -13   -0.02    0.09
   2   5 -13    0.30    0.14
   2   5 -12    0.29    0.09
  -2  -5  12    0.26    0.08
   2   5 -12    0.32    0.06
  -2  -5  12    0.30    0.04
   2  -5 -12    0.41    0.13
   2  -5 -12    0.36    0.12
  -2  -5  12    0.53    0.14
  -2   5  12    0.27    0.10
  -2  -5  12    0.36    0.11
  -2   5  12    0.25    0.07
   2   5 -12    0.12    0.09
   2   5 -12    0.14    0.09
  -2   5  12    0.30    0.11
   2   5 -11    0.01    0.06
  -2  -5  11    0.01    0.07
   2   5 -11    0.02    0.03
   2  -5 -11   -0.10    0.09
  -2  -5  11    0.01    0.02
   2  -5 -11   -0.08    0.10
  -2   5  11   -0.03    0.06
  -2  -5  11   -0.04    0.09
  -2  -5  11   -0.01    0.10
  -2   5  11   -0.17    0.11
   2   5 -11   -0.01    0.10
   2   5 -11   -0.11    0.12
   2   5 -10    0.21    0.08
   2   5 -10    0.17    0.04
  -2  -5  10    0.14    0.09
  -2  -5  10    0.20    0.04
   2  -5 -10    0.16    0.10
   2  -5 -10    0.12    0.08
  -2  -5  10    0.14    0.09
  -2  -5  10    0.25    0.09
  -2   5  10    0.20    0.08
   2   5 -10    0.20    0.09
   2   5 -10   -0.03    0.09
  -2   5  10    0.03    0.09
   2   5  -9    0.09    0.06
  -2  -5   9    0.21    0.10
   2   5  -9    0.17    0.03
  -2  -5   9    0.11    0.03
   2  -5  -9    0.29    0.12
   2  -5  -9    0.35    0.12
  -2  -5   9    0.16    0.08
  -2  -5   9    0.07    0.06
   2   5  -9    0.13    0.11
  -2   5   9    0.12    0.08
  -2  -5   8   10.07    0.45
   2  -5  -8    9.37    0.45
   2   5  -8    9.75    0.41
   2  -5  -8    9.82    0.47
  -2  -5   8    9.41    0.26
  -2  -5   8    9.80    0.47
   2   5  -8    9.67    0.47
  -2   5   8    9.86    0.47
   2  -5  -7    0.45    0.11
  -2  -5   7    0.52    0.07
   2  -5  -7    0.79    0.15
   2   5  -7    0.45    0.10
  -2  -5   7    0.58    0.12
   2   5  -7    0.59    0.14
  -2  -5   7    0.38    0.11
  -2   5   7    0.76    0.13
   2  -5  -6    0.44    0.10
   2  -5  -6    0.58    0.13
  -2  -5   6    0.64    0.08
   2   5  -6    0.65    0.11
  -2  -5   6    0.59    0.12
  -2   5   6    0.62    0.14
   2   5  -6    0.53    0.13
  -2  -5   6    0.40    0.10
  -2   5   6    0.50    0.12
  -2  -5   5    0.04    0.03
   2  -5  -5    0.05    0.10
   2  -5  -5   -0.02    0.08
   2   5  -5    0.07    0.05
  -2   5   5    0.04    0.09
   2   5  -5    0.06    0.08
  -2  -5   5    0.06    0.07
  -2   5   4    9.89    0.44
   2  -5  -4   10.30    0.38
   2   5  -4    9.77    0.37
   2  -5  -4   10.67    0.45
  -2  -5   4    9.88    0.31
   2  -5  -4   10.19    0.45
  -2  -5   4    9.84    0.45
   2   5  -4    9.86    0.45
   2   5  -3    4.72    0.25
  -2   5   3    4.77    0.31
   2  -5  -3    4.62    0.26
   2  -5  -3    4.86    0.31
  -2  -5   3    4.78    0.23
  -2  -5   3    4.84    0.31
   2  -5  -3    4.84    0.24
   2   5  -3    4.81    0.32
   2  -5  -2    1.61    0.16
   2   5  -2    1.44    0.14
  -2   5   2    1.39    0.18
   2  -5  -2    1.54    0.18
  -2  -5   2    1.59    0.14
   2  -5  -2    1.48    0.13
   2   5  -2    1.43    0.18
  -2  -5   2    1.52    0.18
   2   5  -1    1.46    0.14
   2  -5  -1    1.64    0.16
  -2   5   1    1.69    0.18
   2  -5  -1    1.93    0.20
  -2  -5   1    1.51    0.15
   2  -5  -1    1.49    0.13
   2   5  -1    1.87    0.20
  -2  -5   1    1.21    0.16
   2   5   0   18.37    0.48
   2  -5   0   18.42    0.54
  -2   5   0   19.15    0.60
  -2  -5   0   18.26    0.50
   2  -5   0   19.31    0.58
  -2  -5   0   17.97    0.58
   2  -5   0   18.12    0.44
   2  -5   0   17.88    0.38
  -2  -5   0   18.23    0.31
   2   5   1    1.14    0.13
   2  -5   1    0.97    0.14
  -2   5  -1    1.39    0.17
   2  -5   1    1.30    0.16
  -2   5  -1    1.08    0.07
   2  -5   1    1.01    0.10
   2  -5   1    1.01    0.11
  -2  -5  -1    0.98    0.14
  -2  -5  -1    1.05    0.09
  -2   5  -2   11.43    0.47
   2  -5   2   10.38    0.42
   2   5   2   10.74    0.38
   2  -5   2   11.36    0.43
   2   5   2   10.95    0.46
  -2  -5  -2   10.97    0.46
   2  -5   2   10.79    0.35
  -2   5  -2   10.59    0.22
  -2  -5  -2   10.58    0.30
  -2   5  -3    5.91    0.34
   2  -5   3    5.66    0.32
   2   5   3    5.49    0.27
   2  -5   3    5.87    0.31
   2   5   3    5.80    0.34
  -2   5  -3    5.25    0.15
   2  -5   3    5.31    0.26
  -2  -5  -3    5.39    0.33
  -2  -5  -3    5.53    0.24
   2  -5   4    4.39    0.29
  -2   5  -4    4.42    0.31
   2  -5   4    4.16    0.26
   2   5   4    4.68    0.31
   2  -5   4    3.91    0.22
  -2   5  -4    4.03    0.14
   2   5   4    4.46    0.22
  -2  -5  -4    4.29    0.22
   2  -5   5   14.33    0.53
  -2   5  -5   14.46    0.55
   2   5   5   14.34    0.54
   2  -5   5   13.92    0.46
   2  -5   5   13.34    0.43
  -2   5  -5   13.39    0.28
  -2  -5  -5   13.94    0.43
   2   5   5   14.09    0.39
   2  -5   6   -0.03    0.08
  -2   5  -6   -0.01    0.08
   2  -5   6    0.02    0.04
   2   5   6    0.01    0.07
   2  -5   6    0.03    0.04
  -2   5  -6   -0.02    0.03
  -2  -5  -6    0.09    0.06
   2   5   6    0.02    0.05
   2  -5   7   -0.04    0.09
  -2   5  -7    0.00    0.08
   2  -5   7   -0.09    0.06
   2   5   7   -0.01    0.07
  -2   5  -7   -0.01    0.02
   2  -5   7   -0.02    0.03
   2  -5   7    0.04    0.05
   2   5   7    0.04    0.04
  -2  -5  -7    0.06    0.06
   2  -5   8    3.17    0.28
  -2   5  -8    3.32    0.28
   2   5   8    3.24    0.27
   2  -5   8    3.07    0.20
   2  -5   8    2.96    0.23
   2  -5   8    3.01    0.17
  -2   5  -8    2.97    0.17
  -2  -5  -8    2.96    0.24
   2   5   8    3.03    0.20
   2  -5   9    0.90    0.17
  -2   5  -9    0.79    0.15
   2   5   9    1.02    0.17
   2   5   9    0.87    0.09
   2  -5   9    0.87    0.10
   2  -5   9    0.95    0.14
  -2  -5  -9    0.89    0.14
   2   5   9    0.91    0.11
  -2   5 -10    0.08    0.09
   2  -5  10   -0.04    0.09
  -2   5 -10    0.07    0.08
   2   5  10    0.12    0.09
   2   5  10   -0.01    0.03
   2  -5  10    0.00    0.04
   2   5  10    0.03    0.06
  -2  -5 -10   -0.07    0.07
   2  -5  11    0.21    0.10
  -2   5 -11    0.24    0.09
  -2   5 -11    0.22    0.11
   2   5  11    0.26    0.10
   2  -5  11    0.21    0.06
   2   5  11    0.16    0.04
  -2  -5 -11    0.22    0.09
   2   5  11    0.13    0.05
  -2   5 -12    0.08    0.08
   2  -5  12   -0.10    0.11
  -2   5 -12    0.01    0.07
   2   5  12    0.06    0.07
   2   5  12    0.01    0.01
   2  -5  12    0.00    0.06
  -2  -5 -12    0.12    0.09
   2   5  12   -0.02    0.06
  -2   5 -13    0.10    0.11
   2  -5  13    0.10    0.08
  -2   5 -13    0.31    0.09
   2   5  13    0.27    0.12
   2  -5  13    0.22    0.08
  -2  -5 -13    0.39    0.14
   2   5  13    0.32    0.09
   2  -5  14    6.16    0.43
  -2   5 -14    6.52    0.46
   2   5  14    5.78    0.39
   2  -5  14    6.62    0.35
  -2   5 -14    5.85    0.39
  -2  -5 -14    6.27    0.42
  -2   5 -15    0.17    0.11
   2  -5  15    0.30    0.14
  -2   5 -15    0.17    0.07
   2   5  15    0.32    0.10
   2  -5  15    0.36    0.09
  -2  -5 -15    0.43    0.15
  -2   5 -16    0.08    0.09
   2  -5  16   -0.02    0.09
  -2   5 -16    0.04    0.08
   2   5  16    0.19    0.09
   2  -5  16    0.25    0.09
  -2  -5 -16    0.13    0.10
  -2   5 -17    0.46    0.16
  -2   5 -17    0.58    0.15
   2  -5  17    0.55    0.16
   2   5  17    0.58    0.15
   2  -5  17    0.61    0.13
  -2  -5 -17    0.66    0.18
  -2   5 -18   -0.03    0.11
   2  -5  18    0.13    0.11
  -2   5 -18    0.09    0.11
   2   5  18    0.02    0.07
   2  -5  18   -0.05    0.09
  -2  -5 -18    0.14    0.11
  -2   5 -19    0.56    0.17
  -2   5 -19    0.67    0.16
   2  -5  19    0.51    0.14
   2   5  19    0.53    0.13
   2  -5  19    0.40    0.11
  -2  -5 -19    0.71    0.19
  -2   5 -20    0.14    0.12
  -2   5 -20    0.15    0.08
   2  -5  20    0.26    0.15
   2   5  20    0.15    0.09
   2  -5  20    0.07    0.06
  -2  -5 -20    0.25    0.15
  -2   5 -21   -0.18    0.14
  -2   5 -21   -0.02    0.10
   2  -5  21    0.00    0.10
   2   5  21   -0.01    0.08
   2  -5  21   -0.08    0.08
  -2  -5 -21    0.04    0.12
  -2   5 -22    0.07    0.12
   2  -5  22    0.14    0.09
  -2   5 -22    0.04    0.09
   2   5  22   -0.07    0.08
   2  -5  22    0.03    0.06
  -2  -5 -22   -0.17    0.13
   2  -5  23    0.00    0.11
  -2   5 -23    0.14    0.11
  -2   5 -23    0.26    0.16
   2   5  23    0.04    0.09
   2  -5  23    0.17    0.12
  -2  -5 -23    0.24    0.15
  -2   5 -24    1.43    0.25
   2  -5  24    1.31    0.25
  -2   5 -24    1.86    0.32
   2   5  24    1.58    0.24
   2   5  24    1.31    0.28
   2  -5  24    1.61    0.25
  -2  -5 -24    1.73    0.32
   2  -5  25    4.18    0.45
  -2   5 -25    3.65    0.44
   2  -5  25    3.96    0.39
   2   5  25    3.46    0.43
  -2   5 -25    3.54    0.40
  -2  -5 -25    3.98    0.47
   2  -5  26    0.13    0.12
  -2   5 -26    0.31    0.19
  -2   5 -26    0.11    0.12
   2   5  26    0.01    0.10
   2  -5  26    0.02    0.08
  -2  -5 -26   -0.26    0.17
  -2   5 -27    0.22    0.17
   2  -5  27    0.18    0.12
  -2   5 -27    0.27    0.14
   2  -5  27    0.11    0.09
   2   5  27    0.23    0.12
  -2  -5 -27    0.04    0.10
  -2   5 -28    0.10    0.11
   2  -5  28    0.45    0.18
  -2   5 -28    0.42    0.16
   2   5  28    0.29    0.15
   2  -5  28    0.27    0.14
  -2  -5 -28    0.27    0.17
  -2   5 -29    0.46    0.19
  -2   5 -29    0.34    0.17
   2  -5  29    0.36    0.18
   2   5  29    0.14    0.13
  -2  -5 -29    0.27    0.16
  -2   5 -30   -0.13    0.13
   2  -5  30   -0.05    0.08
  -2   5 -31    0.22    0.12
   2   6 -30    0.06    0.12
  -2  -6  30    0.26    0.17
   2   6 -29    0.40    0.18
  -2   6  29    0.55    0.20
  -2  -6  29    0.29    0.16
   2  -6 -29    0.51    0.21
   2   6 -28   -0.02    0.10
  -2   6  28    0.29    0.17
  -2  -6  28    0.15    0.16
   2   6 -28   -0.20    0.12
   2  -6 -28    0.00    0.11
  -2  -6  27    0.70    0.18
   2   6 -27    0.98    0.24
  -2   6  27    0.84    0.22
  -2  -6  27    1.05    0.25
   2   6 -27    0.91    0.21
   2  -6 -27    0.81    0.23
  -2  -6  26    0.18    0.10
   2   6 -26    0.09    0.10
  -2   6  26    0.40    0.18
  -2  -6  26   -0.03    0.10
   2   6 -26    0.14    0.15
   2  -6 -26    0.09    0.13
  -2  -6  25    1.91    0.28
   2   6 -25    1.77    0.30
  -2   6  25    1.87    0.32
  -2  -6  25    2.09    0.33
   2   6 -25    2.20    0.32
   2  -6 -25    1.69    0.30
  -2  -6  24    1.67    0.26
   2   6 -24    1.91    0.31
  -2   6  24    1.36    0.26
  -2  -6  24    1.44    0.27
   2   6 -24    1.51    0.26
   2  -6 -24    1.82    0.32
  -2  -6  23    0.88    0.19
   2   6 -23    0.96    0.22
  -2   6  23    0.62    0.18
  -2  -6  23    0.87    0.22
   2  -6 -23    0.39    0.16
   2   6 -23    0.67    0.17
  -2   6  23    0.78    0.20
   2   6 -23    0.45    0.18
  -2  -6  22    0.21    0.11
   2   6 -22    0.32    0.12
  -2   6  22    0.07    0.10
  -2  -6  22    0.39    0.17
   2   6 -22    0.33    0.16
   2  -6 -22    0.09    0.10
   2   6 -22    0.28    0.16
  -2   6  22    0.29    0.17
   2   6 -21    1.42    0.25
  -2  -6  21    2.12    0.28
  -2  -6  21    2.31    0.30
  -2   6  21    2.22    0.30
   2   6 -21    2.08    0.30
   2  -6 -21    2.38    0.34
   2   6 -21    2.50    0.31
  -2   6  21    2.39    0.32
   2   6 -20    0.60    0.17
  -2  -6  20    0.65    0.18
  -2   6  20    0.65    0.17
  -2  -6  20    0.78    0.19
   2   6 -20    0.60    0.17
   2  -6 -20    0.55    0.17
   2   6 -20    0.56    0.17
  -2   6  20    0.66    0.17
   2   6 -19    0.26    0.12
  -2  -6  19    0.53    0.15
  -2   6  19    0.42    0.10
  -2   6  19    0.38    0.14
  -2  -6  19    0.58    0.15
   2  -6 -19    0.41    0.14
   2   6 -19    0.36    0.13
  -2   6  19    0.71    0.17
   2   6 -19    0.65    0.17
  -2  -6  18    3.09    0.32
   2   6 -18    2.90    0.32
  -2   6  18    2.82    0.25
  -2  -6  18    2.79    0.32
  -2   6  18    3.34    0.35
   2   6 -18    2.84    0.34
   2   6 -18    3.00    0.33
   2  -6 -18    3.35    0.36
  -2   6  18    3.05    0.34
   2   6 -18    2.87    0.23
   2   6 -17   -0.09    0.09
   2   6 -17    0.06    0.05
  -2  -6  17    0.04    0.07
  -2   6  17    0.03    0.05
   2  -6 -17   -0.02    0.11
  -2   6  17   -0.05    0.08
  -2  -6  17   -0.10    0.11
  -2  -6  17    0.03    0.09
   2   6 -17    0.10    0.12
   2  -6 -17    0.12    0.12
  -2   6  17    0.01    0.09
   2   6 -17   -0.14    0.11
   2   6 -16   -0.11    0.10
  -2  -6  16   -0.07    0.08
   2   6 -16    0.00    0.05
  -2   6  16    0.02    0.05
   2  -6 -16    0.06    0.10
  -2  -6  16   -0.08    0.11
  -2   6  16    0.12    0.10
  -2  -6  16   -0.03    0.08
   2   6 -16    0.08    0.11
  -2   6  16   -0.01    0.09
   2   6 -16    0.11    0.12
  -2  -6  15   26.19    0.87
   2   6 -15   26.16    0.87
  -2   6  15   25.42    0.73
   2  -6 -15   25.71    0.89
  -2  -6  15   25.36    0.86
  -2   6  15   27.15    0.58
  -2  -6  15   25.61    0.93
  -2   6  15   26.09    0.86
   2   6 -15   26.87    0.60
  -2   6  15   26.96    0.93
   2   6 -15   26.68    0.93
   2   6 -15   26.62    0.93
  -2  -6  14    4.05    0.35
  -2  -6  14    4.27    0.17
   2   6 -14    3.91    0.34
   2  -6 -14    4.05    0.37
  -2  -6  14    4.41    0.39
  -2   6  14    3.81    0.33
  -2  -6  14    3.91    0.34
  -2   6  14    3.77    0.23
   2   6 -14    4.14    0.37
   2   6 -14    3.85    0.37
   2   6 -14    3.92    0.21
  -2   6  14    4.49    0.38
  -2  -6  13    9.78    0.26
  -2  -6  13    9.95    0.53
   2   6 -13    9.67    0.50
   2  -6 -13    9.55    0.53
  -2  -6  13    9.70    0.55
  -2  -6  13    9.40    0.51
  -2   6  13    9.22    0.48
   2   6 -13    8.89    0.52
   2   6 -13    9.66    0.55
   2   6 -13    9.90    0.31
  -2   6  13    9.48    0.53
  -2  -6  12    0.08    0.09
   2   6 -12    0.11    0.09
   2   6 -12    0.17    0.04
   2  -6 -12    0.06    0.09
  -2  -6  12    0.02    0.02
  -2   6  12    0.15    0.09
  -2  -6  12    0.10    0.07
  -2  -6  12   -0.06    0.10
  -2   6  12    0.13    0.10
   2   6 -12   -0.12    0.11
   2   6 -12    0.14    0.10
  -2  -6  11    0.02    0.08
   2   6 -11    0.04    0.08
  -2  -6  11    0.04    0.03
   2  -6 -11    0.11    0.10
  -2  -6  11   -0.11    0.10
  -2  -6  11    0.09    0.09
   2   6 -11    0.09    0.09
   2   6 -11    0.00    0.11
  -2   6  11   -0.13    0.10
   2   6 -10    1.65    0.20
  -2  -6  10    1.66    0.22
  -2  -6  10    1.73    0.12
   2  -6 -10    1.61    0.23
  -2  -6  10    1.86    0.24
   2   6 -10    1.86    0.22
   2   6 -10    1.75    0.24
  -2   6  10    1.66    0.22
  -2  -6   9    2.50    0.26
   2   6  -9    2.38    0.23
  -2  -6   9    2.44    0.15
   2  -6  -9    2.72    0.27
  -2  -6   9    2.45    0.27
   2   6  -9    2.83    0.27
   2   6  -9    2.50    0.28
  -2   6   9    2.76    0.27
  -2  -6   8    0.01    0.03
   2  -6  -8    0.01    0.08
  -2  -6   8    0.06    0.10
   2   6  -8   -0.06    0.06
  -2  -6   8   -0.13    0.12
   2   6  -8    0.13    0.12
  -2   6   8    0.03    0.08
   2   6  -7   14.79    0.53
   2  -6  -7   15.77    0.62
  -2   6   7   15.57    0.63
  -2  -6   7   16.26    0.62
   2  -6  -7   16.32    0.64
  -2  -6   7   15.09    0.40
  -2  -6   7   15.44    0.62
   2   6  -7   16.29    0.64
  -2   6   7   16.14    0.63
   2   6  -6    4.93    0.30
  -2  -6   6    5.20    0.36
  -2   6   6    4.87    0.35
   2  -6  -6    4.43    0.33
  -2  -6   6    4.68    0.23
   2  -6  -6    4.99    0.37
  -2  -6   6    4.73    0.35
   2   6  -6    5.45    0.38
  -2   6   6    4.83    0.34
   2   6  -5    3.18    0.24
  -2   6   5    2.94    0.27
   2  -6  -5    2.87    0.26
  -2  -6   5    2.99    0.19
   2  -6  -5    3.17    0.29
  -2  -6   5    2.88    0.27
   2   6  -5    2.87    0.28
   2  -6  -5    3.11    0.22
   2   6  -4    5.98    0.32
   2  -6  -4    6.13    0.37
  -2   6   4    6.03    0.38
   2  -6  -4    6.32    0.39
  -2  -6   4    6.31    0.29
  -2  -6   4    6.34    0.38
   2  -6  -4    5.70    0.29
   2   6  -4    6.79    0.41
   2  -6  -3    1.11    0.17
  -2  -6   3    1.05    0.13
   2  -6  -3    1.13    0.18
   2   6  -3    1.10    0.15
   2  -6  -3    1.26    0.16
  -2   6   3    0.96    0.16
  -2  -6   3    1.07    0.16
   2  -6  -3    0.86    0.11
  -2  -6   2    0.45    0.09
   2  -6  -2    0.58    0.13
   2  -6  -2    0.51    0.11
   2   6  -2    0.43    0.10
  -2   6   2    0.37    0.09
  -2  -6   2    0.50    0.12
   2  -6  -2    0.45    0.08
   2   6  -1    6.63    0.32
  -2   6   1    6.79    0.39
   2  -6  -1    6.63    0.35
  -2  -6   1    6.51    0.32
   2  -6  -1    6.92    0.39
  -2  -6   1    6.64    0.39
   2  -6  -1    6.31    0.30
  -2  -6   1    6.66    0.18
   2  -6   0    0.18    0.10
  -2  -6   0    0.18    0.06
   2  -6   0    0.03    0.06
  -2   6   0    0.03    0.09
   2   6   0    0.13    0.07
   2  -6   0    0.11    0.05
  -2  -6   0    0.13    0.03
  -2  -6   0    0.00    0.08
   2  -6   1    4.18    0.29
   2   6   1    3.90    0.26
  -2   6  -1    4.09    0.31
   2  -6   1    4.13    0.30
  -2  -6  -1    3.86    0.27
   2  -6   1    3.69    0.23
  -2  -6  -1    4.26    0.32
  -2   6  -1    3.90    0.17
  -2  -6  -1    3.74    0.18
   2   6   2    1.51    0.16
  -2   6  -2    1.38    0.19
   2  -6   2    1.54    0.19
  -2  -6  -2    1.48    0.17
   2  -6   2    1.76    0.19
   2  -6   2    1.49    0.15
  -2   6  -2    1.38    0.10
  -2  -6  -2    1.55    0.12
  -2  -6  -2    1.47    0.19
   2   6   3    2.91    0.22
   2  -6   3    2.96    0.26
  -2   6  -3    3.18    0.28
   2  -6   3    3.36    0.27
   2   6   3    3.22    0.28
  -2  -6  -3    3.32    0.28
   2  -6   3    3.33    0.23
  -2   6  -3    3.01    0.14
  -2  -6  -3    2.92    0.18
  -2   6  -4    2.03    0.23
   2  -6   4    1.73    0.20
   2   6   4    2.00    0.22
   2  -6   4    1.76    0.17
  -2   6  -4    1.72    0.11
  -2  -6  -4    1.89    0.16
  -2  -6  -4    1.96    0.22
  -2   6  -5    0.23    0.10
   2  -6   5    0.24    0.10
   2   6   5    0.24    0.09
   2  -6   5    0.09    0.06
  -2   6  -5    0.17    0.04
   2   6   5    0.12    0.05
  -2  -6  -5    0.18    0.07
  -2   6  -6   -0.13    0.09
   2  -6   6   -0.06    0.09
   2   6   6   -0.05    0.09
  -2   6  -6    0.01    0.02
   2  -6   6    0.05    0.05
  -2  -6  -6   -0.05    0.06
   2   6   6    0.05    0.05
  -2   6  -7    2.01    0.24
   2  -6   7    2.17    0.24
   2   6   7    1.32    0.20
  -2   6  -7    2.01    0.13
   2  -6   7    2.16    0.21
   2   6   7    2.06    0.18
  -2  -6  -7    2.09    0.19
  -2   6  -8    0.16    0.10
   2  -6   8    0.19    0.10
   2   6   8    0.26    0.12
  -2   6  -8    0.28    0.06
   2  -6   8    0.30    0.09
   2   6   8    0.41    0.09
  -2  -6  -8    0.35    0.10
  -2   6  -9    0.00    0.10
   2  -6   9   -0.08    0.09
   2   6   9   -0.01    0.07
   2  -6   9    0.03    0.07
   2   6   9    0.02    0.04
  -2  -6  -9    0.04    0.07
   2  -6  10    0.34    0.14
  -2   6 -10    0.27    0.11
   2   6  10    0.32    0.11
   2  -6  10    0.33    0.07
   2  -6  10    0.22    0.08
  -2  -6 -10    0.41    0.12
   2   6  10    0.26    0.07
   2  -6  11    0.55    0.16
  -2   6 -11    0.29    0.10
   2   6  11    0.27    0.09
   2  -6  11    0.20    0.06
   2   6  11    0.34    0.09
  -2  -6 -11    0.16    0.08
   2  -6  12    0.35    0.15
  -2   6 -12    0.20    0.09
   2   6  12    0.42    0.13
   2  -6  12    0.31    0.08
  -2  -6 -12    0.25    0.11
   2   6  12    0.28    0.08
   2  -6  13    0.96    0.20
  -2   6 -13    0.69    0.18
  -2   6 -13    0.71    0.14
   2   6  13    0.70    0.17
   2  -6  13    0.71    0.12
  -2  -6 -13    0.54    0.14
   2   6  13    0.83    0.15
  -2   6 -14    1.73    0.26
   2  -6  14    2.08    0.27
   2   6  14    1.85    0.24
   2  -6  14    1.70    0.18
  -2  -6 -14    2.28    0.26
   2   6  14    2.01    0.22
  -2   6 -14    2.35    0.25
   2  -6  15    5.47    0.44
  -2   6 -15    5.36    0.44
   2   6  15    5.69    0.41
   2  -6  15    5.54    0.33
  -2   6 -15    5.32    0.38
  -2  -6 -15    5.48    0.42
   2   6  15    5.45    0.36
   2  -6  16    0.23    0.12
  -2   6 -16    0.21    0.12
  -2   6 -16    0.23    0.11
   2   6  16    0.18    0.11
   2  -6  16    0.20    0.08
  -2  -6 -16    0.46    0.13
  -2   6 -17    0.47    0.15
  -2   6 -17    0.45    0.14
   2  -6  17    0.30    0.12
   2   6  17    0.50    0.14
   2  -6  17    0.50    0.11
  -2  -6 -17    0.51    0.16
   2  -6  18    0.29    0.15
  -2   6 -18    0.05    0.09
  -2   6 -18    0.13    0.08
   2   6  18   -0.02    0.08
   2  -6  18   -0.03    0.07
  -2  -6 -18    0.00    0.10
   2  -6  19    0.08    0.12
  -2   6 -19   -0.12    0.12
  -2   6 -19   -0.08    0.08
   2   6  19   -0.06    0.09
   2  -6  19   -0.07    0.07
  -2  -6 -19    0.09    0.13
   2  -6  20    0.47    0.16
  -2   6 -20    0.62    0.18
  -2   6 -20    0.56    0.15
   2   6  20    0.56    0.15
   2  -6  20    0.43    0.12
  -2  -6 -20    0.59    0.19
  -2   6 -21   -0.14    0.11
   2  -6  21    0.00    0.09
  -2   6 -21   -0.14    0.10
   2   6  21   -0.02    0.07
   2  -6  21   -0.07    0.09
  -2  -6 -21    0.18    0.12
  -2   6 -22    0.14    0.11
   2  -6  22    0.24    0.14
  -2   6 -22    0.19    0.09
   2   6  22    0.24    0.12
   2  -6  22    0.46    0.13
  -2  -6 -22    0.34    0.16
  -2   6 -23    0.32    0.16
   2  -6  23    0.44    0.17
  -2   6 -23    0.54    0.16
   2   6  23    0.40    0.13
   2  -6  23    0.58    0.16
  -2  -6 -23    0.57    0.20
  -2   6 -24    0.97    0.23
   2  -6  24    0.44    0.18
  -2   6 -24    0.52    0.16
   2   6  24    0.63    0.16
   2  -6  24    0.83    0.18
  -2  -6 -24    0.63    0.19
   2  -6  25    2.13    0.33
  -2   6 -25    1.94    0.35
  -2   6 -25    1.92    0.30
   2   6  25    1.77    0.33
  -2  -6 -25    2.33    0.38
  -2   6 -26    0.27    0.16
   2  -6  26   -0.02    0.12
  -2   6 -26    0.15    0.12
   2   6  26   -0.09    0.10
  -2  -6 -26    0.11    0.14
  -2   6 -27    0.00    0.09
   2  -6  27    0.09    0.12
  -2   6 -27   -0.06    0.13
   2   6  27   -0.13    0.13
  -2  -6 -27   -0.12    0.16
  -2   6 -28    0.19    0.15
   2  -6  28    0.14    0.14
  -2   6 -28    0.09    0.11
   2   6  28   -0.04    0.16
  -2  -6 -28   -0.04    0.10
   2  -6  29   -0.18    0.14
  -2   6 -29    0.10    0.12
   2   7 -29    0.46    0.20
  -2  -7  29    0.25    0.14
   2   7 -28    0.19    0.13
  -2   7  28    0.07    0.11
  -2  -7  28    0.16    0.09
  -2  -7  27    0.12    0.08
   2   7 -27   -0.05    0.13
  -2  -7  27    0.01    0.09
  -2   7  27   -0.06    0.11
   2  -7 -27    0.29    0.16
   2   7 -26    0.35    0.17
  -2  -7  26    0.22    0.13
  -2   7  26    0.00    0.11
  -2  -7  26    0.28    0.17
   2  -7 -26    0.48    0.19
   2   7 -25    0.41    0.16
  -2  -7  25    0.41    0.16
  -2   7  25    0.40    0.18
  -2  -7  25    0.50    0.20
   2   7 -25    0.79    0.21
   2  -7 -25    0.39    0.18
   2   7 -24    0.43    0.17
  -2  -7  24    0.64    0.18
  -2   7  24    0.54    0.17
  -2  -7  24    0.53    0.18
   2   7 -24    0.45    0.17
   2  -7 -24    0.51    0.17
  -2   7  24    0.84    0.21
   2   7 -23    1.40    0.27
  -2  -7  23    0.82    0.20
  -2  -7  23    0.99    0.23
  -2   7  23    1.41    0.26
   2  -7 -23    1.09    0.26
   2   7 -23    1.51    0.26
  -2   7  23    1.17    0.23
   2   7 -23    0.89    0.23
   2   7 -22    0.12    0.11
  -2  -7  22    0.18    0.12
  -2   7  22    0.13    0.10
  -2  -7  22    0.03    0.07
   2   7 -22    0.57    0.18
   2  -7 -22    0.20    0.10
   2   7 -22    0.29    0.13
  -2   7  22    0.21    0.11
  -2  -7  21    0.69    0.17
   2   7 -21    0.68    0.18
  -2   7  21    0.58    0.16
  -2  -7  21    0.81    0.21
   2   7 -21    1.04    0.23
  -2   7  21    0.76    0.19
   2  -7 -21    0.87    0.22
   2   7 -21    0.63    0.18
   2   7 -20    0.02    0.08
  -2  -7  20   -0.04    0.09
  -2   7  20    0.02    0.07
  -2  -7  20   -0.05    0.09
   2  -7 -20    0.10    0.14
   2   7 -20   -0.02    0.09
  -2   7  20    0.19    0.14
   2   7 -20    0.26    0.15
   2   7 -19    0.50    0.15
  -2  -7  19    0.73    0.18
  -2   7  19    0.60    0.13
  -2   7  19    0.82    0.19
  -2  -7  19    0.51    0.16
   2  -7 -19    0.63    0.17
   2   7 -19    0.59    0.17
  -2   7  19    0.86    0.20
   2   7 -19    0.91    0.21
   2   7 -18    1.20    0.22
  -2  -7  18    1.28    0.22
  -2   7  18    1.39    0.19
   2  -7 -18    1.44    0.25
  -2   7  18    1.53    0.25
  -2  -7  18    1.18    0.21
  -2  -7  18    1.43    0.25
   2  -7 -18    1.43    0.25
  -2   7  18    1.38    0.24
   2   7 -18    1.22    0.23
   2   7 -18    1.16    0.23
   2   7 -17    0.26    0.11
  -2  -7  17    0.32    0.13
   2  -7 -17    0.07    0.10
  -2   7  17    0.06    0.05
  -2  -7  17    0.18    0.13
  -2  -7  17    0.34    0.14
  -2   7  17    0.22    0.12
  -2   7  17    0.31    0.12
   2   7 -17    0.43    0.18
   2   7 -17    0.21    0.13
   2  -7 -17    0.05    0.10
  -2  -7  16    1.18    0.21
   2   7 -16    1.29    0.21
   2  -7 -16    1.17    0.21
  -2   7  16    1.23    0.17
  -2  -7  16    1.14    0.21
  -2  -7  16    1.30    0.23
  -2   7  16    1.00    0.19
  -2   7  16    1.18    0.23
   2   7 -16    1.08    0.22
   2   7 -16    1.15    0.22
   2   7 -15    0.05    0.08
  -2  -7  15   -0.04    0.09
   2  -7 -15   -0.04    0.08
  -2   7  15    0.08    0.06
  -2   7  15   -0.07    0.09
  -2  -7  15    0.07    0.08
  -2  -7  15   -0.01    0.08
  -2   7  15   -0.06    0.09
   2   7 -15    0.16    0.13
   2   7 -15   -0.08    0.11
  -2  -7  14    4.59    0.39
   2   7 -14    4.34    0.37
   2  -7 -14    4.32    0.39
  -2  -7  14    4.00    0.39
  -2  -7  14    4.74    0.38
  -2   7  14    4.59    0.37
   2   7 -14    4.56    0.39
   2   7 -14    4.77    0.42
  -2   7  14    4.69    0.40
   2   7 -13    0.91    0.17
  -2  -7  13    1.03    0.20
  -2  -7  13    1.14    0.11
   2  -7 -13    0.90    0.19
  -2  -7  13    0.76    0.18
  -2   7  13    1.16    0.19
   2   7 -13    0.78    0.19
   2   7 -13    0.87    0.16
  -2   7  13    1.09    0.21
  -2  -7  12    4.26    0.37
   2   7 -12    3.65    0.32
  -2  -7  12    3.89    0.20
   2  -7 -12    3.74    0.35
  -2  -7  12    3.63    0.35
   2   7 -12    3.53    0.34
   2   7 -12    3.76    0.37
  -2   7  12    3.59    0.33
  -2  -7  11    0.08    0.10
   2   7 -11    0.13    0.07
  -2  -7  11    0.10    0.04
   2  -7 -11    0.23    0.13
  -2  -7  11    0.02    0.13
   2   7 -11    0.07    0.10
   2   7 -11    0.13    0.11
  -2   7  11    0.06    0.09
  -2  -7  10    2.18    0.26
   2   7 -10    2.03    0.23
   2  -7 -10    2.03    0.25
  -2  -7  10    2.21    0.16
  -2  -7  10    1.79    0.23
   2   7 -10    2.10    0.25
   2   7 -10    2.22    0.29
  -2   7  10    1.82    0.24
   2   7  -9   -0.04    0.07
  -2  -7   9    0.03    0.10
   2  -7  -9    0.05    0.09
  -2  -7   9    0.02    0.04
  -2  -7   9   -0.07    0.11
   2   7  -9    0.06    0.11
   2   7  -9    0.17    0.11
  -2   7   9   -0.06    0.10
  -2  -7   8    0.15    0.06
   2  -7  -8    0.17    0.12
   2   7  -8    0.08    0.07
  -2  -7   8    0.16    0.11
  -2   7   8    0.24    0.12
   2   7  -8    0.13    0.09
  -2  -7   8    0.22    0.11
  -2  -7   7    0.34    0.07
   2  -7  -7    0.22    0.10
   2   7  -7    0.30    0.09
  -2  -7   7    0.36    0.12
  -2   7   7    0.31    0.11
  -2   7   7    0.31    0.13
  -2  -7   7    0.29    0.12
  -2  -7   6    1.09    0.13
   2  -7  -6    1.15    0.19
  -2   7   6    1.11    0.19
   2   7  -6    0.97    0.15
  -2  -7   6    1.10    0.20
   2  -7  -6    1.01    0.14
   2   7  -5    4.08    0.29
  -2   7   5    3.54    0.31
   2  -7  -5    4.39    0.35
  -2  -7   5    3.61    0.24
   2  -7  -5    3.54    0.26
  -2  -7   5    4.11    0.34
   2  -7  -4    1.21    0.19
  -2  -7   4    1.13    0.14
  -2   7   4    0.91    0.17
   2   7  -4    1.26    0.17
  -2  -7   4    1.15    0.19
   2  -7  -4    1.09    0.15
  -2  -7   3    0.01    0.06
   2  -7  -3   -0.05    0.09
   2  -7  -3   -0.03    0.07
   2   7  -3    0.01    0.06
  -2   7   3    0.04    0.08
  -2  -7   3    0.01    0.09
   2  -7  -3   -0.03    0.05
   2  -7  -2    0.17    0.09
  -2  -7   2    0.11    0.06
   2  -7  -2    0.10    0.07
  -2  -7   2    0.21    0.03
   2   7  -2    0.15    0.06
  -2   7   2    0.14    0.10
   2  -7  -2    0.18    0.07
  -2  -7   2    0.16    0.10
  -2  -7   1    0.05    0.05
  -2   7   1   -0.02    0.08
   2  -7  -1    0.02    0.07
   2   7  -1    0.05    0.08
  -2  -7   1    0.04    0.02
   2  -7  -1    0.06    0.05
  -2  -7   1   -0.18    0.13
  -2  -7   0    0.30    0.09
   2   7   0    0.15    0.08
  -2   7   0    0.41    0.13
   2  -7   0    0.22    0.10
  -2  -7   0    0.21    0.04
  -2  -7   0    0.27    0.11
   2  -7   0    0.26    0.07
   2  -7   1    0.10    0.08
  -2   7  -1    0.01    0.10
   2   7   1    0.19    0.09
  -2  -7  -1    0.08    0.07
  -2   7  -1    0.09    0.03
   2  -7   1    0.04    0.05
  -2  -7  -1    0.06    0.04
  -2  -7  -1    0.03    0.09
   2  -7   2    1.17    0.18
  -2   7  -2    1.43    0.21
   2   7   2    1.33    0.17
  -2  -7  -2    1.17    0.17
  -2   7  -2    1.17    0.10
  -2  -7  -2    1.26    0.12
   2  -7   2    1.14    0.15
  -2  -7  -2    1.20    0.18
   2  -7   3    0.43    0.12
  -2   7  -3    0.37    0.12
   2   7   3    0.30    0.10
  -2  -7  -3    0.40    0.13
  -2   7  -3    0.31    0.05
  -2  -7  -3    0.23    0.06
   2  -7   3    0.26    0.08
  -2  -7  -3    0.45    0.13
   2  -7   4    2.20    0.24
  -2   7  -4    2.15    0.24
   2   7   4    2.76    0.28
  -2  -7  -4    2.25    0.26
   2  -7   4    2.11    0.21
  -2   7  -4    2.21    0.14
  -2  -7  -4    2.14    0.18
  -2   7  -5    8.05    0.48
   2  -7   5    7.32    0.44
   2   7   5    8.11    0.47
  -2  -7  -5    7.72    0.46
  -2   7  -5    6.87    0.25
   2  -7   5    7.16    0.38
   2   7   5    7.56    0.36
  -2  -7  -5    7.35    0.34
  -2   7  -6    0.39    0.13
   2  -7   6    0.48    0.13
   2   7   6    0.29    0.11
   2  -7   6    0.33    0.09
  -2   7  -6    0.39    0.06
  -2  -7  -6    0.42    0.12
  -2  -7  -6    0.39    0.10
   2   7   6    0.31    0.08
  -2   7  -7    0.16    0.11
   2  -7   7    0.17    0.09
   2   7   7    0.22    0.12
   2  -7   7    0.20    0.09
  -2  -7  -7    0.20    0.07
   2   7   7    0.22    0.07
  -2   7  -8   -0.04    0.11
   2  -7   8    0.20    0.12
   2   7   8    0.06    0.09
   2  -7   8    0.04    0.05
  -2  -7  -8    0.09    0.06
   2   7   8    0.08    0.05
  -2   7  -9    0.16    0.10
   2  -7   9    0.22    0.10
   2   7   9    0.20    0.09
   2  -7   9    0.26    0.10
   2   7   9    0.22    0.07
  -2  -7  -9    0.26    0.09
  -2   7 -10    0.05    0.09
   2  -7  10   -0.01    0.08
   2   7  10   -0.06    0.10
   2  -7  10    0.02    0.06
  -2  -7 -10    0.09    0.09
   2   7  10    0.08    0.06
   2  -7  11    0.02    0.09
  -2   7 -11   -0.03    0.10
   2   7  11    0.15    0.10
   2  -7  11    0.02    0.06
   2   7  11    0.11    0.07
  -2  -7 -11    0.07    0.08
   2   7  12    0.10    0.10
   2  -7  12   -0.01    0.10
  -2   7 -12   -0.02    0.10
   2   7  12    0.08    0.06
  -2  -7 -12    0.12    0.09
   2  -7  13    7.70    0.52
  -2   7 -13    7.70    0.53
   2   7  13    8.09    0.51
   2  -7  13    8.15    0.37
   2   7  13    7.72    0.42
  -2  -7 -13    7.40    0.47
   2  -7  14    7.33    0.52
  -2   7 -14    7.12    0.52
   2   7  14    7.46    0.50
   2  -7  14    7.14    0.36
   2   7  14    7.18    0.42
  -2  -7 -14    6.98    0.47
  -2   7 -15    2.47    0.32
   2  -7  15    2.28    0.30
   2   7  15    2.46    0.29
   2  -7  15    2.19    0.21
   2   7  15    2.04    0.23
  -2  -7 -15    2.35    0.29
  -2   7 -16    0.33    0.13
   2  -7  16    0.60    0.17
   2   7  16    0.22    0.12
   2  -7  16    0.34    0.11
  -2  -7 -16    0.44    0.15
   2   7  16    0.24    0.10
  -2   7 -17    0.66    0.20
   2  -7  17    0.71    0.19
   2   7  17    0.65    0.16
   2  -7  17    0.67    0.13
  -2  -7 -17    0.75    0.18
   2   7  17    0.78    0.16
  -2   7 -18    0.23    0.14
   2  -7  18    0.08    0.09
  -2   7 -18    0.31    0.13
   2   7  18    0.22    0.11
   2  -7  18    0.24    0.10
  -2  -7 -18    0.26    0.13
  -2   7 -19    0.51    0.20
   2  -7  19    0.38    0.15
  -2   7 -19    0.10    0.08
   2   7  19    0.24    0.12
   2  -7  19    0.09    0.09
  -2  -7 -19    0.29    0.12
   2   7  20   -0.02    0.10
   2  -7  20   -0.04    0.11
  -2   7 -20   -0.02    0.10
  -2   7 -20    0.03    0.07
  -2  -7 -20   -0.13    0.13
   2   7  21    0.62    0.17
  -2   7 -21    0.59    0.19
   2  -7  21    0.58    0.19
  -2   7 -21    0.64    0.16
  -2  -7 -21    0.17    0.12
   2   7  22    0.49    0.16
  -2   7 -22    0.73    0.22
  -2   7 -22    0.45    0.15
   2  -7  22    0.64    0.19
  -2  -7 -22    0.77    0.20
   2   7  23    0.15    0.11
  -2   7 -23    0.08    0.13
   2  -7  23    0.28    0.13
  -2   7 -23    0.07    0.08
   2   7  24    0.22    0.12
  -2   7 -24    0.00    0.08
  -2   7 -24    0.38    0.16
   2  -7  24    0.30    0.12
  -2  -7 -24    0.59    0.21
  -2   7 -25    0.53    0.19
   2  -7  25    0.54    0.19
  -2   7 -25    0.41    0.16
   2   7  25    0.05    0.13
  -2  -7 -25    0.34    0.17
   2  -7  26    0.26    0.15
  -2   7 -26    0.36    0.19
   2   7  26   -0.06    0.10
  -2  -7 -26    0.38    0.18
  -2   7 -27    0.09    0.12
   2  -7  27    0.11    0.13
   2   7  27    0.23    0.16
  -2  -7 -27    0.27    0.16
   2  -7  28    0.07    0.11
   2   8 -28    0.00    0.10
  -2  -8  28   -0.01    0.08
   2   8 -27   -0.03    0.09
  -2  -8  27    0.06    0.11
  -2   8  27   -0.16    0.14
  -2  -8  27   -0.26    0.14
   2   8 -26    0.15    0.14
  -2  -8  26    0.11    0.10
  -2  -8  26   -0.19    0.15
  -2   8  26    0.12    0.12
   2  -8 -26    0.16    0.14
  -2  -8  25   -0.11    0.10
   2   8 -25    0.31    0.17
  -2   8  25    0.08    0.11
  -2  -8  25    0.03    0.07
   2  -8 -25   -0.33    0.18
  -2   8  25    0.15    0.12
  -2  -8  24    0.29    0.15
   2   8 -24    0.20    0.14
  -2  -8  24   -0.04    0.11
  -2   8  24   -0.04    0.08
   2  -8 -24    0.14    0.11
  -2   8  24    0.31    0.15
   2   8 -23    0.00    0.11
  -2  -8  23   -0.02    0.09
  -2  -8  23    0.05    0.10
  -2   8  23    0.13    0.10
   2  -8 -23    0.10    0.12
  -2   8  23   -0.20    0.15
   2   8 -22   -0.25    0.16
  -2  -8  22   -0.13    0.13
  -2   8  22    0.15    0.13
  -2  -8  22   -0.07    0.11
  -2   8  22    0.08    0.09
   2   8 -22    0.18    0.15
   2  -8 -22    0.14    0.13
   2   8 -21    0.10    0.09
  -2  -8  21    0.05    0.09
  -2   8  21    0.07    0.08
  -2  -8  21    0.13    0.09
   2   8 -21    0.25    0.16
  -2   8  21    0.21    0.13
   2  -8 -21    0.14    0.08
  -2  -8  20   -0.16    0.10
   2   8 -20   -0.06    0.11
  -2  -8  20   -0.04    0.08
  -2   8  20    0.10    0.10
   2  -8 -20   -0.09    0.10
   2   8 -20    0.24    0.16
  -2   8  20   -0.05    0.10
   2   8 -19    0.49    0.16
  -2  -8  19    0.07    0.07
  -2   8  19    0.17    0.07
  -2   8  19    0.52    0.17
  -2  -8  19    0.31    0.12
  -2  -8  19    0.47    0.14
   2  -8 -19    0.07    0.11
   2   8 -19    0.34    0.16
  -2   8  19    0.20    0.13
   2   8 -18    0.96    0.21
  -2  -8  18    0.78    0.20
  -2   8  18    1.02    0.18
   2  -8 -18    1.01    0.22
  -2   8  18    0.85    0.20
  -2  -8  18    0.83    0.21
  -2   8  18    0.73    0.19
   2  -8 -18    0.71    0.18
   2   8 -18    0.84    0.21
   2   8 -17    0.08    0.11
  -2  -8  17   -0.06    0.10
  -2   8  17   -0.06    0.08
   2  -8 -17    0.01    0.10
  -2   8  17    0.01    0.10
  -2  -8  17    0.04    0.08
   2   8 -17    0.11    0.09
   2  -8 -17    0.34    0.13
  -2   8  17   -0.13    0.12
   2   8 -16    0.81    0.18
  -2  -8  16    0.80    0.19
  -2   8  16    0.92    0.17
   2  -8 -16    0.78    0.19
  -2  -8  16    1.20    0.22
  -2   8  16    0.81    0.18
   2   8 -16    1.20    0.23
  -2   8  16    0.71    0.16
  -2  -8  15    1.44    0.25
   2   8 -15    1.02    0.19
  -2   8  15    1.14    0.19
   2  -8 -15    1.28    0.23
  -2  -8  15    1.13    0.23
  -2   8  15    1.23    0.22
  -2   8  15    1.34    0.24
   2   8 -15    1.17    0.23
  -2  -8  14    0.42    0.16
   2   8 -14    0.45    0.13
   2  -8 -14    0.08    0.10
  -2  -8  14    0.04    0.09
  -2   8  14    0.17    0.08
  -2   8  14    0.20    0.12
   2   8 -14    0.46    0.15
  -2  -8  13    0.06    0.10
   2   8 -13   -0.01    0.09
   2  -8 -13    0.05    0.11
  -2  -8  13    0.10    0.10
  -2   8  13   -0.07    0.12
   2   8 -13   -0.04    0.12
  -2  -8  12    0.81    0.18
   2   8 -12    0.79    0.16
   2  -8 -12    0.77    0.18
  -2  -8  12    0.63    0.17
   2   8 -12    0.97    0.19
  -2   8  12    0.84    0.18
   2   8 -11    1.45    0.22
  -2  -8  11    1.38    0.23
  -2  -8  11    1.64    0.16
   2  -8 -11    1.73    0.25
  -2  -8  11    1.33    0.23
   2   8 -11    1.13    0.19
  -2   8  11    1.23    0.22
  -2  -8  10    0.12    0.08
   2   8 -10    0.22    0.09
  -2  -8  10    0.24    0.07
   2  -8 -10    0.24    0.13
  -2  -8  10    0.25    0.12
   2   8 -10    0.13    0.08
  -2   8  10    0.14    0.10
  -2  -8   9   -0.11    0.12
   2   8  -9    0.04    0.06
   2  -8  -9    0.18    0.13
  -2  -8   9    0.12    0.06
  -2  -8   9    0.03    0.09
   2   8  -9    0.08    0.08
  -2   8   9    0.15    0.09
  -2  -8   8    0.17    0.07
   2  -8  -8    0.06    0.11
   2   8  -8    0.13    0.08
   2   8  -8    0.07    0.08
   2  -8  -8    0.10    0.06
  -2  -8   8   -0.02    0.11
  -2   8   8    0.04    0.08
  -2  -8   7    0.26    0.08
   2  -8  -7    0.26    0.13
  -2   8   7    0.07    0.10
   2   8  -7   -0.02    0.08
   2   8  -7    0.12    0.09
  -2  -8   7    0.16    0.12
   2  -8  -7    0.09    0.06
  -2   8   7    0.34    0.15
   2   8  -6    3.13    0.28
   2  -8  -6    3.65    0.34
  -2   8   6    3.53    0.34
  -2  -8   6    3.52    0.25
   2  -8  -6    3.22    0.27
  -2  -8   6    3.34    0.33
  -2  -8   5    0.39    0.10
   2  -8  -5    0.41    0.14
  -2   8   5    0.33    0.12
   2   8  -5    0.28    0.09
   2  -8  -5    0.32    0.10
  -2  -8   5    0.42    0.13
   2   8  -4    4.21    0.32
  -2   8   4    4.48    0.37
   2  -8  -4    4.11    0.35
   2  -8  -4    4.15    0.30
  -2  -8   4    3.90    0.36
  -2  -8   4    4.35    0.29
  -2   8   3    7.76    0.49
   2  -8  -3    6.92    0.45
   2   8  -3    8.26    0.44
  -2  -8   3    7.70    0.39
   2  -8  -3    8.03    0.42
  -2  -8   3    7.68    0.48
  -2  -8   2    0.61    0.12
   2  -8  -2    0.39    0.13
   2  -8  -2    0.34    0.11
   2   8  -2    0.56    0.13
  -2   8   2    0.76    0.16
  -2  -8   2    0.58    0.15
   2  -8  -2    0.53    0.11
   2   8  -1    5.60    0.36
   2  -8  -1    6.19    0.41
  -2   8   1    5.77    0.42
   2  -8  -1    6.16    0.42
  -2  -8   1    6.03    0.37
  -2  -8   1    6.25    0.44
   2  -8  -1    5.88    0.35
  -2  -8   1    5.97    0.21
  -2  -8   0    1.38    0.19
   2  -8   0    1.52    0.21
   2  -8   0    1.55    0.21
   2   8   0    1.22    0.18
  -2   8   0    1.43    0.23
   2  -8   0    1.54    0.19
  -2  -8   0    1.51    0.12
  -2  -8   0    1.51    0.23
  -2  -8  -1    0.54    0.13
   2  -8   1    0.42    0.13
  -2   8  -1    0.52    0.15
   2   8   1    0.38    0.10
   2  -8   1    0.25    0.07
  -2  -8  -1    0.44    0.07
  -2  -8  -1    0.41    0.13
  -2   8  -2   11.75    0.60
   2  -8   2   11.58    0.57
   2   8   2   11.62    0.52
  -2  -8  -2   11.45    0.54
  -2  -8  -2   11.18    0.58
   2  -8   2   12.06    0.51
  -2  -8  -2   11.52    0.38
   2  -8   3   12.67    0.61
   2   8   3   12.21    0.54
  -2   8  -3   12.52    0.62
  -2  -8  -3   12.36    0.57
   2  -8   3   13.11    0.53
  -2  -8  -3   13.52    0.64
  -2  -8  -3   12.48    0.42
   2  -8   4    5.54    0.41
  -2   8  -4    6.27    0.45
   2   8   4    5.60    0.42
   2  -8   4    5.88    0.36
  -2  -8  -4    5.68    0.42
  -2  -8  -4    5.92    0.30
   2  -8   5   -0.08    0.12
  -2   8  -5    0.03    0.08
   2   8   5    0.08    0.10
   2  -8   5    0.10    0.08
   2   8   5    0.10    0.08
  -2  -8  -5    0.08    0.07
  -2  -8  -5    0.02    0.10
  -2   8  -6    0.07    0.10
   2  -8   6    0.32    0.14
   2   8   6    0.25    0.10
   2  -8   6    0.22    0.09
  -2  -8  -6    0.29    0.13
  -2  -8  -6    0.47    0.10
   2   8   6    0.38    0.10
  -2   8  -7    0.12    0.11
   2  -8   7    0.14    0.11
   2   8   7    0.14    0.09
   2  -8   7    0.09    0.07
  -2  -8  -7    0.12    0.07
   2   8   7   -0.02    0.05
  -2  -8  -7   -0.02    0.12
  -2   8  -8    0.40    0.13
   2  -8   8    0.28    0.11
   2   8   8    0.65    0.16
   2  -8   8    0.87    0.17
  -2  -8  -8    0.55    0.13
   2   8   8    0.65    0.13
  -2  -8  -8    0.59    0.17
   2  -8   9    0.48    0.14
  -2   8  -9    0.44    0.14
   2   8   9    0.37    0.13
   2  -8   9    0.55    0.14
   2   8   9    0.54    0.12
  -2  -8  -9    0.55    0.13
  -2   8 -10    1.27    0.20
   2  -8  10    1.23    0.22
   2   8  10    1.64    0.25
   2  -8  10    1.62    0.22
   2   8  10    1.36    0.18
  -2  -8 -10    1.45    0.20
  -2   8 -11    0.68    0.17
   2  -8  11    0.81    0.20
   2   8  11    0.75    0.17
   2  -8  11    0.68    0.16
   2   8  11    0.65    0.13
  -2  -8 -11    0.58    0.13
  -2   8 -12    0.15    0.11
   2  -8  12    0.04    0.09
   2   8  12    0.12    0.08
   2  -8  12    0.10    0.09
   2   8  12    0.06    0.06
  -2  -8 -12   -0.01    0.07
   2   8  13   -0.05    0.10
  -2   8 -13    0.09    0.11
   2  -8  13    0.14    0.13
  -2  -8 -13    0.17    0.08
   2   8  13    0.07    0.07
   2   8  14    0.08    0.09
  -2   8 -14    0.07    0.12
   2  -8  14    0.00    0.08
  -2  -8 -14   -0.02    0.08
   2   8  14    0.00    0.06
   2   8  15    2.26    0.30
  -2   8 -15    2.26    0.32
   2  -8  15    1.77    0.28
  -2  -8 -15    1.96    0.27
   2   8  15    2.25    0.25
   2   8  16    0.04    0.10
  -2   8 -16    0.08    0.12
   2  -8  16   -0.12    0.09
  -2  -8 -16    0.15    0.12
   2   8  16    0.07    0.08
   2   8  17    0.56    0.15
  -2   8 -17    0.65    0.18
   2  -8  17    0.99    0.23
  -2  -8 -17    0.85    0.19
   2   8  17    0.85    0.17
   2   8  18    0.33    0.13
   2  -8  18    0.26    0.16
  -2   8 -18    0.30    0.15
  -2  -8 -18    0.21    0.13
   2   8  18    0.25    0.10
   2   8  19    0.64    0.17
  -2   8 -19    0.84    0.21
   2  -8  19    0.59    0.18
  -2  -8 -19    0.52    0.17
   2   8  20    0.17    0.11
  -2   8 -20    0.25    0.14
   2  -8  20    0.28    0.12
  -2  -8 -20    0.19    0.12
   2   8  21    0.11    0.07
   2  -8  21    0.57    0.19
  -2   8 -21    0.41    0.17
  -2  -8 -21    0.38    0.18
   2   8  22    0.06    0.08
  -2   8 -22    0.37    0.19
   2  -8  22   -0.16    0.14
  -2  -8 -22    0.20    0.14
   2   8  23    1.37    0.25
  -2   8 -23    1.21    0.27
   2  -8  23    1.58    0.31
  -2  -8 -23    0.87    0.23
  -2   8 -24    0.60    0.21
   2  -8  24    0.35    0.19
  -2  -8 -24   -0.03    0.10
  -2   8 -25    0.16    0.12
   2  -8  25    0.26    0.16
  -2  -8 -25    0.31    0.15
   2  -8  26   -0.02    0.11
  -2  -8 -26    0.05    0.12
  -2  -9  27    0.22    0.14
  -2  -9  27    0.36    0.16
   2   9 -26   -0.02    0.12
  -2  -9  26    0.05    0.10
  -2   9  26   -0.05    0.12
  -2  -9  25   -0.09    0.09
   2   9 -25   -0.15    0.13
  -2   9  25   -0.31    0.16
   2  -9 -25    0.15    0.14
  -2   9  25   -0.12    0.11
   2   9 -24   -0.07    0.09
  -2  -9  24   -0.06    0.09
  -2   9  24   -0.03    0.10
   2  -9 -24   -0.08    0.15
  -2   9  24   -0.10    0.11
   2   9 -23    0.05    0.10
  -2  -9  23    0.18    0.15
  -2   9  23   -0.10    0.11
   2  -9 -23   -0.05    0.13
  -2   9  23    0.10    0.12
   2   9 -22   -0.13    0.10
  -2  -9  22   -0.08    0.11
  -2   9  22    0.13    0.15
   2   9 -22    0.23    0.15
   2  -9 -22    0.12    0.10
  -2   9  22    0.09    0.11
   2   9 -21    0.37    0.15
  -2  -9  21    0.79    0.22
  -2   9  21    0.44    0.17
   2   9 -21    0.41    0.18
  -2   9  21    0.56    0.19
   2  -9 -21    0.35    0.16
   2   9 -20    0.28    0.16
  -2  -9  20    0.20    0.12
  -2   9  20    0.32    0.15
   2  -9 -20    0.16    0.11
  -2   9  20    0.04    0.12
   2   9 -20   -0.03    0.12
   2   9 -19    0.04    0.10
  -2  -9  19   -0.03    0.11
  -2   9  19    0.08    0.07
  -2   9  19    0.00    0.09
  -2  -9  19    0.21    0.13
   2  -9 -19    0.19    0.11
   2   9 -19    0.06    0.11
  -2   9  19    0.02    0.08
  -2  -9  18    0.76    0.21
   2   9 -18    0.55    0.17
  -2   9  18    0.90    0.18
   2  -9 -18    0.72    0.20
  -2   9  18    0.86    0.19
  -2  -9  18    0.68    0.21
   2   9 -18    1.05    0.23
  -2   9  18    1.00    0.23
   2  -9 -18    1.10    0.25
  -2  -9  17    1.50    0.26
   2   9 -17    1.32    0.23
  -2   9  17    1.68    0.24
   2  -9 -17    1.50    0.26
  -2  -9  17    1.37    0.27
  -2   9  17    1.73    0.26
  -2   9  17    1.20    0.23
   2   9 -17    1.28    0.25
   2  -9 -17    1.13    0.24
   2   9 -16   -0.07    0.09
  -2  -9  16    0.20    0.12
   2  -9 -16   -0.06    0.11
  -2   9  16    0.01    0.08
  -2   9  16   -0.05    0.09
  -2  -9  16    0.11    0.14
   2   9 -16    0.16    0.14
  -2   9  16   -0.05    0.10
   2   9 -15    0.31    0.14
  -2  -9  15   -0.07    0.11
   2  -9 -15    0.22    0.13
  -2   9  15    0.45    0.15
  -2  -9  15    0.55    0.17
  -2   9  15    0.37    0.13
  -2   9  15    0.25    0.11
   2   9 -15    0.30    0.15
   2   9 -14    2.66    0.32
  -2  -9  14    2.62    0.33
   2  -9 -14    2.53    0.33
  -2   9  14    2.41    0.28
  -2  -9  14    2.34    0.33
   2   9 -14    2.83    0.34
  -2   9  14    2.87    0.34
   2   9 -13    0.28    0.13
  -2  -9  13   -0.06    0.11
   2  -9 -13    0.29    0.14
  -2  -9  13    0.00    0.10
  -2   9  13   -0.01    0.10
   2   9 -13    0.15    0.11
  -2  -9  12   -0.12    0.14
   2   9 -12    0.02    0.08
   2  -9 -12    0.01    0.08
  -2  -9  12    0.08    0.10
   2   9 -12   -0.11    0.11
  -2   9  12    0.03    0.08
  -2  -9  11    0.18    0.11
   2   9 -11    0.13    0.10
   2  -9 -11    0.10    0.11
  -2  -9  11    0.27    0.17
   2   9 -11   -0.08    0.11
  -2   9  11   -0.04    0.08
   2   9 -10    0.35    0.12
  -2  -9  10    0.24    0.14
  -2  -9  10    0.42    0.09
   2  -9 -10    0.16    0.12
  -2  -9  10    0.18    0.12
   2   9 -10    0.26    0.11
  -2   9  10    0.36    0.14
   2  -9 -10    0.43    0.14
   2   9  -9    0.33    0.12
   2  -9  -9    0.52    0.17
  -2  -9   9    0.27    0.08
  -2  -9   9    0.27    0.12
   2   9  -9    0.24    0.12
   2  -9  -9    0.54    0.15
  -2   9   9    0.50    0.16
  -2  -9   8    0.70    0.12
   2  -9  -8    0.62    0.18
   2   9  -8    0.73    0.16
   2   9  -8    0.88    0.18
  -2   9   8    0.96    0.20
  -2  -9   8    0.77    0.17
   2  -9  -8    0.87    0.16
   2  -9  -7    1.56    0.25
  -2  -9   7    1.77    0.20
   2   9  -7    1.46    0.21
  -2   9   7    1.60    0.26
  -2  -9   7    1.63    0.25
   2   9  -7    1.67    0.23
  -2   9   7    1.30    0.22
   2  -9  -7    1.59    0.22
   2  -9  -6    1.51    0.24
  -2  -9   6    1.52    0.18
  -2   9   6    1.44    0.24
   2   9  -6    1.51    0.22
   2   9  -6    1.79    0.25
  -2  -9   6    1.42    0.23
   2  -9  -6    1.81    0.22
  -2   9   5    2.88    0.32
   2  -9  -5    2.96    0.32
   2   9  -5    2.79    0.29
  -2  -9   5    2.78    0.25
   2  -9  -5    2.78    0.27
  -2  -9   5    2.80    0.32
   2   9  -5    2.98    0.29
   2  -9  -4    0.08    0.11
  -2  -9   4    0.12    0.09
   2   9  -4    0.08    0.09
  -2   9   4    0.03    0.11
   2  -9  -4    0.08    0.09
  -2  -9   4    0.03    0.08
   2  -9  -3    1.66    0.25
  -2  -9   3    1.55    0.20
  -2   9   3    1.31    0.22
   2   9  -3    1.58    0.21
  -2  -9   3    1.80    0.26
   2  -9  -3    1.55    0.20
   2   9  -2    3.25    0.30
   2  -9  -2    3.60    0.34
  -2   9   2    3.00    0.33
  -2  -9   2    3.19    0.28
  -2  -9   2    3.45    0.35
   2  -9  -2    2.85    0.27
   2  -9  -1    0.68    0.15
  -2  -9   1    0.74    0.14
   2  -9  -1    0.91    0.18
  -2   9   1    0.74    0.16
   2   9  -1    0.89    0.17
  -2  -9   1    0.89    0.19
   2  -9  -1    1.03    0.17
  -2  -9   0    0.13    0.07
   2  -9   0   -0.01    0.09
   2   9   0    0.14    0.08
  -2   9   0   -0.13    0.15
   2  -9   0    0.02    0.08
   2  -9   0    0.14    0.08
  -2  -9   0    0.13    0.09
  -2  -9  -1    1.20    0.19
   2  -9   1    1.39    0.22
   2  -9   1    1.30    0.22
   2   9   1    0.98    0.17
  -2   9  -1    0.97    0.18
   2  -9   1    1.26    0.18
  -2  -9  -1    1.21    0.12
  -2  -9  -1    1.27    0.22
   2  -9   2   -0.11    0.12
  -2  -9  -2    0.02    0.08
   2  -9   2   -0.02    0.10
  -2   9  -2    0.08    0.10
   2   9   2   -0.17    0.11
   2  -9   2    0.10    0.06
  -2  -9  -2    0.10    0.06
  -2  -9  -2   -0.04    0.11
  -2  -9  -3    0.79    0.17
  -2   9  -3    0.70    0.19
   2  -9   3    0.85    0.18
   2   9   3    0.78    0.16
  -2  -9  -3    0.71    0.11
  -2  -9  -3    0.76    0.18
   2  -9   3    0.71    0.14
  -2   9  -4    0.17    0.10
   2  -9   4    0.18    0.11
   2   9   4    0.31    0.13
   2  -9   4    0.25    0.11
  -2  -9  -4    0.24    0.08
  -2  -9  -4    0.12    0.10
   2  -9   5    0.13    0.12
  -2   9  -5   -0.13    0.13
   2   9   5    0.09    0.12
   2  -9   5    0.03    0.06
  -2  -9  -5    0.14    0.10
  -2  -9  -5    0.07    0.05
   2   9   5    0.10    0.06
   2  -9   6    0.69    0.17
  -2   9  -6    0.82    0.19
   2   9   6    0.87    0.19
   2  -9   6    0.60    0.13
  -2  -9  -6    0.38    0.14
  -2  -9  -6    0.74    0.13
   2   9   6    0.58    0.12
   2  -9   7    0.44    0.15
  -2   9  -7    0.61    0.16
   2   9   7    0.74    0.18
   2  -9   7    0.53    0.13
  -2  -9  -7    0.48    0.11
   2   9   7    0.62    0.13
  -2  -9  -7    0.26    0.10
   2  -9   8    0.21    0.10
  -2   9  -8    0.18    0.11
   2   9   8    0.34    0.14
   2  -9   8    0.36    0.12
   2   9   8    0.05    0.06
  -2  -9  -8    0.32    0.10
  -2  -9  -8    0.27    0.12
   2  -9   9    0.23    0.11
  -2   9  -9    0.14    0.09
   2   9   9    0.43    0.14
   2  -9   9    0.40    0.13
   2   9   9    0.39    0.12
  -2  -9  -9    0.36    0.11
  -2  -9  -9    0.66    0.19
  -2   9 -10    1.38    0.25
   2  -9  10    1.51    0.25
   2   9  10    1.88    0.28
   2  -9  10    1.56    0.24
   2   9  10    1.59    0.20
  -2  -9 -10    1.34    0.19
  -2  -9 -10    1.21    0.23
  -2   9 -11    0.32    0.16
   2  -9  11    0.20    0.08
   2   9  11    0.31    0.14
   2  -9  11    0.15    0.08
  -2  -9 -11    0.22    0.10
   2   9  11    0.27    0.09
   2  -9  12    0.99    0.21
  -2   9 -12    0.94    0.22
   2   9  12    0.80    0.20
   2  -9  12    1.00    0.19
  -2  -9 -12    1.18    0.20
   2   9  12    0.81    0.15
  -2   9 -13    1.10    0.23
   2  -9  13    1.41    0.26
   2   9  13    1.37    0.24
   2  -9  13    0.86    0.18
  -2  -9 -13    1.02    0.19
   2   9  13    1.26    0.19
   2   9  14    0.26    0.13
  -2   9 -14    0.23    0.13
   2  -9  14    0.33    0.16
  -2  -9 -14    0.33    0.13
   2   9  14    0.21    0.09
   2   9  15    0.10    0.09
  -2   9 -15   -0.09    0.11
   2  -9  15    0.03    0.11
   2   9  15    0.04    0.06
  -2  -9 -15    0.04    0.07
   2   9  16    1.17    0.24
   2  -9  16    1.45    0.28
  -2   9 -16    0.92    0.21
  -2  -9 -16    0.99    0.20
   2   9  16    1.31    0.21
   2   9  17    0.19    0.12
  -2   9 -17    0.08    0.12
   2  -9  17    0.14    0.16
  -2  -9 -17    0.06    0.10
   2   9  18   -0.04    0.11
  -2   9 -18   -0.02    0.12
   2  -9  18    0.05    0.10
  -2  -9 -18   -0.04    0.08
   2   9  19    0.06    0.08
  -2   9 -19    0.01    0.10
   2  -9  19    0.00    0.10
  -2  -9 -19   -0.02    0.09
   2   9  20    0.13    0.12
  -2   9 -20    0.23    0.16
   2  -9  20    0.37    0.17
  -2  -9 -20   -0.08    0.09
   2   9  21    2.37    0.33
  -2   9 -21    2.33    0.36
   2  -9  21    2.45    0.37
  -2  -9 -21    1.74    0.31
   2   9  22   -0.29    0.14
  -2   9 -22   -0.14    0.12
   2  -9  22   -0.12    0.15
  -2  -9 -22   -0.22    0.14
   2   9  23   -0.17    0.12
   2  -9  23   -0.02    0.14
  -2   9 -23    0.23    0.15
  -2  -9 -23    0.03    0.11
  -2   9 -24    0.03    0.12
   2  -9  24   -0.25    0.18
  -2  -9 -24    0.20    0.14
  -2  -9 -25    0.91    0.24
  -2 -10  25   -0.10    0.09
  -2  10  25    0.02    0.09
  -2 -10  24    0.64    0.21
   2  10 -24    0.85    0.23
  -2  10  24    0.39    0.15
  -2  10  24    0.71    0.21
  -2 -10  23    0.63    0.21
   2  10 -23    0.25    0.14
  -2  10  23    0.20    0.13
   2 -10 -23    0.15    0.12
  -2  10  23    0.37    0.16
   2  10 -22    0.27    0.14
  -2 -10  22    0.08    0.10
  -2  10  22    0.28    0.14
   2 -10 -22    0.39    0.18
  -2  10  22    0.17    0.11
   2  10 -21    0.05    0.11
  -2 -10  21    0.38    0.17
  -2  10  21   -0.12    0.12
   2  10 -21    0.05    0.10
   2 -10 -21    0.18    0.10
  -2  10  21    0.27    0.15
   2  10 -20    0.13    0.12
  -2 -10  20    0.11    0.10
[truncated: 821,109 more chars]
