# Supplementary material for: Preparation of Functionalized Amides Using Dicarbamoylzincs
Source: Angew Chem Int Ed Engl. 2022 Jun 13;61(31):e202205440. doi: 10.1002/anie.202205440 (PMC9401601; doi:10.1002/anie.202205440)
Supplement: Supplementary file 3 — Supporting Information [file ANIE-61-0-s001.cif]

data_publication_text
_publ_requested_journal          'Angew. Chem.'
_publ_contact_author_name        'Prof. Dr. Paul Knochel'
_publ_contact_author_address     
;
Department of Chemistry
Ludwig Maximilian University
Butenandtstr. 5-13 (F)
81377 Munich
Germany
;
_publ_contact_author_email       paul.knochel@cup.uni-muenchen.de
_publ_contact_author_phone       +49-89-2180-77681
loop_
_publ_author_name
_publ_author_address
'Dimitrije Djukanovic'
;
Department of Chemistry
Ludwig Maximilian University
Butenandtstr. 5-13 (F)
81377 Munich
Germany
;
'Maximilian A. Ganiek'
;
Patheon, by Thermo Fisher Scientific
Patheon Regensburg GmbH
Donaustauferstr. 378
93055 Regensburg
Germany
;
'Kohei Nishi'
;
Department of Chemistry
Graduate School of Engineering Science
Osaka University
Toyonaka, Osaka
Japan
;
'Konstantin Karaghiosoff'
;
Department of Chemistry
Ludwig Maximilian University
Butenandtstr. 5-13 (D)
81377 Munich
Germany
;
'Kazushi Mashima'
;
Department of Chemistry
Graduate School of Engineering Science
Osaka University
Toyonaka, Osaka
Japan
;
'Paul Knochel'
;
Department of Chemistry
Ludwig Maximilian University
Butenandtstr. 5-13 (F)
81377 Munich
Germany
;
  
data_test4
 
_audit_creation_method            SHELXL-2014
_chemical_name_systematic
;
N-(3-(1,3-dioxoisoindolin-2-yl)propyl)-N-isopropylformamide
;
_chemical_name_common             ?
_chemical_melting_point           ?
_chemical_formula_moiety          
'C15 H18 N2 O3'
_chemical_formula_sum
'C15 H18 N2 O3' 
_chemical_formula_weight          274.31

loop_
 _atom_type_symbol
 _atom_type_description
 _atom_type_scat_dispersion_real
 _atom_type_scat_dispersion_imag
 _atom_type_scat_source
 'C'  'C'   0.0033   0.0016
 'International Tables Vol C Tables 4.2.6.8 and 6.1.1.4'
 'H'  'H'   0.0000   0.0000
 'International Tables Vol C Tables 4.2.6.8 and 6.1.1.4'
 'N'  'N'   0.0061   0.0033
 'International Tables Vol C Tables 4.2.6.8 and 6.1.1.4'
 'O'  'O'   0.0106   0.0060
 'International Tables Vol C Tables 4.2.6.8 and 6.1.1.4'
 
_space_group_crystal_system       monoclinic
_space_group_IT_number            14
_space_group_name_H-M_alt         'P 21/c'
_space_group_name_Hall            '-P 2ybc'
 
_shelx_space_group_comment
;
The symmetry employed for this shelxl refinement is uniquely defined
by the following loop, which should always be used as a source of
symmetry information in preference to the above space-group names.
They are only intended as comments.
;
 
loop_
 _space_group_symop_operation_xyz
 'x, y, z'
 '-x, y+1/2, -z+1/2'
 '-x, -y, -z'
 'x, -y-1/2, z-1/2'
 
_cell_length_a                    8.0549(4)
_cell_length_b                    16.1122(7)
_cell_length_c                    11.0039(6)
_cell_angle_alpha                 90
_cell_angle_beta                  103.830(5)
_cell_angle_gamma                 90
_cell_volume                      1386.71(12)
_cell_formula_units_Z             4
_cell_measurement_temperature     123(2)
_cell_measurement_reflns_used     7971 
_cell_measurement_theta_min       2.2970 
_cell_measurement_theta_max       32.5550 
 
_exptl_crystal_description        block 
_exptl_crystal_colour             colorless 
_exptl_crystal_density_meas       . 
_exptl_crystal_density_method     .              
_exptl_crystal_density_diffrn     1.314          
_exptl_crystal_F_000              584
_exptl_crystal_size_max           0.400
_exptl_crystal_size_mid           0.300
_exptl_crystal_size_min           0.250
_exptl_absorpt_coefficient_mu     0.092
_shelx_estimated_absorpt_T_min    0.964
_shelx_estimated_absorpt_T_max    0.977
_exptl_absorpt_correction_type    multi-scan 
_exptl_absorpt_correction_T_min   0.94793 
_exptl_absorpt_correction_T_max   1.00000 
_exptl_absorpt_process_details    
;
CrysAlisPro 1.171.40.84a (Rigaku Oxford Diffraction, 2020)
Empirical absorption correction using spherical harmonics,
implemented in SCALE3 ABSPACK scaling algorithm.
;
_diffrn_ambient_temperature       123(2)
_diffrn_radiation_wavelength      0.71073
_diffrn_radiation_type            MoK\a
_diffrn_source                    'fine-focus sealed X-ray tube'                       
_diffrn_measurement_device_type   'Xcalibur, Sapphire3' 
_diffrn_measurement_method        '\w scans' 
_diffrn_detector_area_resol_mean  15.9809 
_diffrn_reflns_number             28469
_diffrn_reflns_av_unetI/netI      0.0199
_diffrn_reflns_av_R_equivalents   0.0323
_diffrn_reflns_limit_h_min        -11
_diffrn_reflns_limit_h_max        11
_diffrn_reflns_limit_k_min        -23
_diffrn_reflns_limit_k_max        23
_diffrn_reflns_limit_l_min        -15
_diffrn_reflns_limit_l_max        15
_diffrn_reflns_theta_min          2.287
_diffrn_reflns_theta_max          30.507
_diffrn_reflns_theta_full         25.242
_diffrn_measured_fraction_theta_max   0.999
_diffrn_measured_fraction_theta_full  0.998
_diffrn_reflns_Laue_measured_fraction_max    0.999
_diffrn_reflns_Laue_measured_fraction_full   0.998
_diffrn_reflns_point_group_measured_fraction_max   0.999
_diffrn_reflns_point_group_measured_fraction_full  0.998
_reflns_number_total              4238
_reflns_number_gt                 3488
_reflns_threshold_expression      'I > 2\s(I)'
_reflns_Friedel_coverage          0.000
_reflns_Friedel_fraction_max      .
_reflns_Friedel_fraction_full     .
 
_reflns_special_details
;
 Reflections were merged by SHELXL according to the crystal
 class for the calculation of statistics and refinement.
 
 _reflns_Friedel_fraction is defined as the number of unique
 Friedel pairs measured divided by the number that would be
 possible theoretically, ignoring centric projections and
 systematic absences.
;
 
_computing_data_collection        'CrysAlisPro 1.171.40.84a (Rigaku OD, 2020)'
_computing_cell_refinement        'CrysAlisPro 1.171.40.84a (Rigaku OD, 2020)'
_computing_data_reduction         'CrysAlisPro 1.171.40.84a (Rigaku OD, 2020)'
_computing_structure_solution     'SHELXS-97 (Sheldrick, 1990)'
_computing_structure_refinement   'SHELXL-2014 (Sheldrick, 2014)'
_computing_molecular_graphics     
;
'ORTEP (M. N. Burnett, C. K. Johnson, ORTEP-III: Oak Ridge Thermal Ellipsoid
# Plot Program for Crystal Structure Illustrations, Oak Ridge National
# Laboratory Report ORNL-6895, 1996). Windows version (L. J. Farrugia, Univ.
# Glasgow) used --- SCHAKAL (E. Keller, University of  Freiburg (Breisgau),
# Germany, 1995)'
;
_computing_publication_material   
;
PLATON (A. L. Spek, Acta Crystallogr, Sect. A, 1990, 46, C34, 1995 version).
# --- T.B.Cohen, Pure Appl. Chem. 1996,68,2339-2359 (atomic masses).
;
_refine_special_details
;
 Refinement of F^2^ against ALL reflections.  The weighted R-factor wR and
 goodness of fit S are based on F^2^, conventional R-factors R are based
 on F, with F set to zero for negative F^2^. The threshold expression of
 F^2^ > 2\s(F^2^) is used only for calculating R-factors(gt) etc. and is
 not relevant to the choice of reflections for refinement.  R-factors based
 on F^2^ are statistically about twice as large as those based on F, and R-
 factors based on ALL data will be even larger.
;
_refine_ls_structure_factor_coef  Fsqd
_refine_ls_matrix_type            full
_refine_ls_weighting_scheme       calc
_refine_ls_weighting_details
'w=1/[\s^2^(Fo^2^)+(0.0631P)^2^+0.3433P] where P=(Fo^2^+2Fc^2^)/3'
_atom_sites_solution_primary      direct
_atom_sites_solution_secondary    difmap
_atom_sites_solution_hydrogens    geom
_refine_ls_hydrogen_treatment     mixed
_refine_ls_extinction_method      none
_refine_ls_extinction_coef        .
_refine_ls_number_reflns          4238
_refine_ls_number_parameters      194
_refine_ls_number_restraints      0
_refine_ls_R_factor_all           0.0553
_refine_ls_R_factor_gt            0.0445
_refine_ls_wR_factor_ref          0.1179
_refine_ls_wR_factor_gt           0.1106
_refine_ls_goodness_of_fit_ref    1.027
_refine_ls_restrained_S_all       1.027
_refine_ls_shift/su_max           0.000
_refine_ls_shift/su_mean          0.000
 
loop_
 _atom_site_label
 _atom_site_type_symbol
 _atom_site_fract_x
 _atom_site_fract_y
 _atom_site_fract_z
 _atom_site_U_iso_or_equiv
 _atom_site_adp_type
 _atom_site_occupancy
 _atom_site_site_symmetry_order  
 _atom_site_calc_flag
 _atom_site_refinement_flags_posn
 _atom_site_refinement_flags_adp
 _atom_site_refinement_flags_occupancy
 _atom_site_disorder_assembly
 _atom_site_disorder_group
O2 O 0.68449(10) 0.04220(5) 0.35514(7) 0.02850(18) Uani 1 1 d . . . . .
N1 N 0.89771(11) 0.12072(5) 0.48022(8) 0.02115(18) Uani 1 1 d . . . . .
C10 C 0.83719(13) 0.26037(7) 0.38259(10) 0.0243(2) Uani 1 1 d . . . . .
H10A H 0.8680(4) 0.2965(4) 0.3195(7) 0.029 Uiso 1 1 calc R U . . .
H10B H 0.8753(4) 0.2876(3) 0.4644(9) 0.029 Uiso 1 1 calc R U . . .
C9 C 0.92933(13) 0.17782(7) 0.38540(10) 0.0242(2) Uani 1 1 d . . . . .
H9A H 0.8928(4) 0.1514(3) 0.3029(9) 0.029 Uiso 1 1 calc R U . . .
H9B H 1.0527(13) 0.18820(12) 0.40119(19) 0.029 Uiso 1 1 calc R U . . .
N2 N 0.55337(11) 0.32920(5) 0.32441(8) 0.02039(17) Uani 1 1 d . . . . .
C1 C 0.99020(13) 0.12138(7) 0.60448(10) 0.0243(2) Uani 1 1 d . . . . .
C7 C 0.79458(13) 0.01244(6) 0.57736(9) 0.02086(19) Uani 1 1 d . . . . .
O3 O 0.59337(11) 0.33173(5) 0.12623(7) 0.02696(18) Uani 1 1 d . . . . .
C2 C 0.92331(13) 0.05092(6) 0.66604(10) 0.0226(2) Uani 1 1 d . . . . .
C8 C 0.77809(13) 0.05665(6) 0.45623(10) 0.02115(19) Uani 1 1 d . . . . .
C13 C 0.47637(15) 0.36946(7) 0.41751(10) 0.0252(2) Uani 1 1 d . . . . .
H13 H 0.4234(8) 0.4215(8) 0.3804(6) 0.030 Uiso 1 1 calc R U . . .
C6 C 0.70401(14) -0.05420(7) 0.60724(10) 0.0246(2) Uani 1 1 d . . . . .
H6 H 0.6149(14) -0.0804(4) 0.5457(10) 0.030 Uiso 1 1 calc R U . . .
C11 C 0.64347(13) 0.25014(6) 0.35226(9) 0.02004(19) Uani 1 1 d . . . . .
H11A H 0.6087(4) 0.2137(4) 0.2813(7) 0.024 Uiso 1 1 calc R U . . .
H11B H 0.6114(4) 0.2245(3) 0.4224(7) 0.024 Uiso 1 1 calc R U . . .
C12 C 0.53564(13) 0.36237(6) 0.21024(9) 0.0223(2) Uani 1 1 d . . . . .
H12 H 0.4716(10) 0.4152(8) 0.1921(3) 0.027 Uiso 1 1 calc R U . . .
C3 C 0.96852(15) 0.02346(8) 0.78816(10) 0.0289(2) Uani 1 1 d . . . . .
H3 H 1.0575(15) 0.0494(4) 0.8484(10) 0.035 Uiso 1 1 calc R U . . .
C14 C 0.33559(15) 0.31597(8) 0.44768(11) 0.0311(2) Uani 1 1 d . . . . .
H14A H 0.2514(11) 0.3018(5) 0.3695(7) 0.047 Uiso 1 1 calc R U . . .
H14B H 0.2782(10) 0.3469(4) 0.5034(9) 0.047 Uiso 1 1 calc R U . . .
H14C H 0.3859(5) 0.2646(6) 0.4897(9) 0.047 Uiso 1 1 calc R U . . .
C5 C 0.74812(15) -0.08171(7) 0.73131(11) 0.0289(2) Uani 1 1 d . . . . .
H5 H 0.6860(10) -0.1286(8) 0.7564(4) 0.035 Uiso 1 1 calc R U . . .
O1 O 1.10178(12) 0.17051(6) 0.64782(8) 0.0364(2) Uani 1 1 d . . . . .
C4 C 0.87856(16) -0.04385(8) 0.81974(11) 0.0311(2) Uani 1 1 d . . . . .
H4 H 0.9076(5) -0.0648(4) 0.9054(14) 0.037 Uiso 1 1 calc R U . . .
C15 C 0.61180(18) 0.39197(8) 0.53483(11) 0.0359(3) Uani 1 1 d . . . . .
H15A H 0.6656(11) 0.3401(5) 0.5763(7) 0.054 Uiso 1 1 calc R U . . .
H15B H 0.5575(6) 0.4232(7) 0.5937(7) 0.054 Uiso 1 1 calc R U . . .
H15C H 0.7013(11) 0.4274(6) 0.5115(3) 0.054 Uiso 1 1 calc R U . . .
 
loop_
 _atom_site_aniso_label
 _atom_site_aniso_U_11
 _atom_site_aniso_U_22
 _atom_site_aniso_U_33
 _atom_site_aniso_U_23
 _atom_site_aniso_U_13
 _atom_site_aniso_U_12
O2 0.0308(4) 0.0284(4) 0.0240(4) -0.0009(3) 0.0020(3) -0.0030(3)
N1 0.0205(4) 0.0200(4) 0.0228(4) 0.0005(3) 0.0048(3) 0.0010(3)
C10 0.0237(5) 0.0206(4) 0.0285(5) 0.0026(4) 0.0063(4) -0.0004(4)
C9 0.0223(5) 0.0248(5) 0.0272(5) 0.0032(4) 0.0093(4) 0.0020(4)
N2 0.0267(4) 0.0176(4) 0.0174(4) 0.0017(3) 0.0065(3) 0.0037(3)
C1 0.0222(5) 0.0245(5) 0.0256(5) -0.0007(4) 0.0042(4) 0.0011(4)
C7 0.0209(4) 0.0197(4) 0.0223(4) -0.0009(4) 0.0058(4) 0.0036(3)
O3 0.0357(4) 0.0277(4) 0.0187(3) -0.0008(3) 0.0089(3) -0.0026(3)
C2 0.0219(4) 0.0224(5) 0.0235(5) -0.0006(4) 0.0051(4) 0.0025(4)
C8 0.0205(4) 0.0193(4) 0.0239(5) -0.0008(4) 0.0057(4) 0.0032(3)
C13 0.0355(6) 0.0218(5) 0.0193(4) 0.0004(4) 0.0088(4) 0.0077(4)
C6 0.0248(5) 0.0224(5) 0.0274(5) -0.0016(4) 0.0076(4) 0.0009(4)
C11 0.0234(5) 0.0166(4) 0.0204(4) 0.0012(3) 0.0059(3) 0.0017(3)
C12 0.0271(5) 0.0201(4) 0.0190(4) 0.0022(3) 0.0039(4) -0.0010(4)
C3 0.0305(5) 0.0320(6) 0.0226(5) -0.0002(4) 0.0030(4) -0.0005(4)
C14 0.0301(6) 0.0391(6) 0.0267(5) 0.0049(5) 0.0118(4) 0.0096(5)
C5 0.0313(5) 0.0278(5) 0.0304(5) 0.0027(4) 0.0127(4) -0.0001(4)
O1 0.0351(5) 0.0369(5) 0.0330(4) 0.0002(4) -0.0007(4) -0.0130(4)
C4 0.0364(6) 0.0337(6) 0.0239(5) 0.0043(4) 0.0085(4) 0.0013(5)
C15 0.0510(7) 0.0320(6) 0.0243(5) -0.0086(5) 0.0081(5) -0.0027(5)
 
_geom_special_details
;
 All esds (except the esd in the dihedral angle between two l.s. planes)
 are estimated using the full covariance matrix.  The cell esds are taken
 into account individually in the estimation of esds in distances, angles
 and torsion angles; correlations between esds in cell parameters are only
 used when they are defined by crystal symmetry.  An approximate (isotropic)
 treatment of cell esds is used for estimating esds involving l.s. planes.
;
 
loop_
 _geom_bond_atom_site_label_1
 _geom_bond_atom_site_label_2
 _geom_bond_distance
 _geom_bond_site_symmetry_2
 _geom_bond_publ_flag
O2 C8 1.2079(13) . ?
N1 C1 1.3920(14) . ?
N1 C8 1.3935(13) . ?
N1 C9 1.4585(13) . ?
C10 C9 1.5198(15) . ?
C10 C11 1.5246(14) . ?
C10 H10A 0.982(10) . ?
C10 H10B 0.982(10) . ?
C9 H9A 0.982(10) . ?
C9 H9B 0.982(10) . ?
N2 C12 1.3410(12) . ?
N2 C11 1.4619(12) . ?
N2 C13 1.4693(13) . ?
C1 O1 1.2070(14) . ?
C1 C2 1.4875(15) . ?
C7 C6 1.3813(14) . ?
C7 C2 1.3885(14) . ?
C7 C8 1.4890(14) . ?
O3 C12 1.2329(13) . ?
C2 C3 1.3785(15) . ?
C13 C15 1.5214(17) . ?
C13 C14 1.5227(17) . ?
C13 H13 0.984(15) . ?
C6 C5 1.3981(16) . ?
C6 H6 0.959(15) . ?
C11 H11A 0.963(10) . ?
C11 H11B 0.963(10) . ?
C12 H12 0.991(15) . ?
C3 C4 1.3937(17) . ?
C3 H3 0.949(16) . ?
C14 H14A 0.987(9) . ?
C14 H14B 0.987(9) . ?
C14 H14C 0.987(9) . ?
C5 C4 1.3908(17) . ?
C5 H5 0.981(16) . ?
C4 H4 0.976(16) . ?
C15 H15A 0.999(10) . ?
C15 H15B 0.999(10) . ?
C15 H15C 0.999(10) . ?
 
loop_
 _geom_angle_atom_site_label_1
 _geom_angle_atom_site_label_2
 _geom_angle_atom_site_label_3
 _geom_angle
 _geom_angle_site_symmetry_1
 _geom_angle_site_symmetry_3
 _geom_angle_publ_flag
C1 N1 C8 112.04(9) . . ?
C1 N1 C9 123.63(9) . . ?
C8 N1 C9 124.25(9) . . ?
C9 C10 C11 112.28(9) . . ?
C9 C10 H10A 109.1 . . ?
C11 C10 H10A 109.1 . . ?
C9 C10 H10B 109.1 . . ?
C11 C10 H10B 109.1 . . ?
H10A C10 H10B 107.9 . . ?
N1 C9 C10 113.50(8) . . ?
N1 C9 H9A 108.9 . . ?
C10 C9 H9A 108.9 . . ?
N1 C9 H9B 108.9 . . ?
C10 C9 H9B 108.9 . . ?
H9A C9 H9B 107.7 . . ?
C12 N2 C11 118.69(8) . . ?
C12 N2 C13 120.60(8) . . ?
C11 N2 C13 120.64(8) . . ?
O1 C1 N1 124.49(10) . . ?
O1 C1 C2 129.58(10) . . ?
N1 C1 C2 105.93(9) . . ?
C6 C7 C2 121.87(10) . . ?
C6 C7 C8 130.23(9) . . ?
C2 C7 C8 107.90(9) . . ?
C3 C2 C7 121.38(10) . . ?
C3 C2 C1 130.45(10) . . ?
C7 C2 C1 108.16(9) . . ?
O2 C8 N1 124.63(10) . . ?
O2 C8 C7 129.39(10) . . ?
N1 C8 C7 105.97(8) . . ?
N2 C13 C15 111.12(9) . . ?
N2 C13 C14 111.26(9) . . ?
C15 C13 C14 111.73(9) . . ?
N2 C13 H13 107.5 . . ?
C15 C13 H13 107.5 . . ?
C14 C13 H13 107.5 . . ?
C7 C6 C5 116.97(10) . . ?
C7 C6 H6 121.5 . . ?
C5 C6 H6 121.5 . . ?
N2 C11 C10 112.49(8) . . ?
N2 C11 H11A 109.1 . . ?
C10 C11 H11A 109.1 . . ?
N2 C11 H11B 109.1 . . ?
C10 C11 H11B 109.1 . . ?
H11A C11 H11B 107.8 . . ?
O3 C12 N2 124.61(10) . . ?
O3 C12 H12 117.7 . . ?
N2 C12 H12 117.7 . . ?
C2 C3 C4 117.44(11) . . ?
C2 C3 H3 121.3 . . ?
C4 C3 H3 121.3 . . ?
C13 C14 H14A 109.5 . . ?
C13 C14 H14B 109.5 . . ?
H14A C14 H14B 109.5 . . ?
C13 C14 H14C 109.5 . . ?
H14A C14 H14C 109.5 . . ?
H14B C14 H14C 109.5 . . ?
C4 C5 C6 121.15(11) . . ?
C4 C5 H5 119.4 . . ?
C6 C5 H5 119.4 . . ?
C5 C4 C3 121.18(11) . . ?
C5 C4 H4 119.4 . . ?
C3 C4 H4 119.4 . . ?
C13 C15 H15A 109.5 . . ?
C13 C15 H15B 109.5 . . ?
H15A C15 H15B 109.5 . . ?
C13 C15 H15C 109.5 . . ?
H15A C15 H15C 109.5 . . ?
H15B C15 H15C 109.5 . . ?
 
loop_
 _geom_torsion_atom_site_label_1
 _geom_torsion_atom_site_label_2
 _geom_torsion_atom_site_label_3
 _geom_torsion_atom_site_label_4
 _geom_torsion
 _geom_torsion_site_symmetry_1
 _geom_torsion_site_symmetry_2
 _geom_torsion_site_symmetry_3
 _geom_torsion_site_symmetry_4
 _geom_torsion_publ_flag
C1 N1 C9 C10 -85.23(12) . . . . ?
C8 N1 C9 C10 98.17(11) . . . . ?
C11 C10 C9 N1 -61.31(12) . . . . ?
C8 N1 C1 O1 179.48(11) . . . . ?
C9 N1 C1 O1 2.52(17) . . . . ?
C8 N1 C1 C2 -0.01(11) . . . . ?
C9 N1 C1 C2 -176.97(9) . . . . ?
C6 C7 C2 C3 0.96(16) . . . . ?
C8 C7 C2 C3 -179.88(10) . . . . ?
C6 C7 C2 C1 -178.24(9) . . . . ?
C8 C7 C2 C1 0.92(11) . . . . ?
O1 C1 C2 C3 0.9(2) . . . . ?
N1 C1 C2 C3 -179.69(11) . . . . ?
O1 C1 C2 C7 179.96(12) . . . . ?
N1 C1 C2 C7 -0.59(11) . . . . ?
C1 N1 C8 O2 -178.66(10) . . . . ?
C9 N1 C8 O2 -1.72(16) . . . . ?
C1 N1 C8 C7 0.56(11) . . . . ?
C9 N1 C8 C7 177.50(9) . . . . ?
C6 C7 C8 O2 -2.69(18) . . . . ?
C2 C7 C8 O2 178.25(11) . . . . ?
C6 C7 C8 N1 178.14(10) . . . . ?
C2 C7 C8 N1 -0.92(11) . . . . ?
C12 N2 C13 C15 -120.76(11) . . . . ?
C11 N2 C13 C15 62.29(13) . . . . ?
C12 N2 C13 C14 114.07(11) . . . . ?
C11 N2 C13 C14 -62.89(12) . . . . ?
C2 C7 C6 C5 -0.24(15) . . . . ?
C8 C7 C6 C5 -179.19(10) . . . . ?
C12 N2 C11 C10 79.52(12) . . . . ?
C13 N2 C11 C10 -103.47(11) . . . . ?
C9 C10 C11 N2 -168.36(8) . . . . ?
C11 N2 C12 O3 -1.56(16) . . . . ?
C13 N2 C12 O3 -178.57(10) . . . . ?
C7 C2 C3 C4 -0.79(16) . . . . ?
C1 C2 C3 C4 178.21(11) . . . . ?
C7 C6 C5 C4 -0.60(16) . . . . ?
C6 C5 C4 C3 0.76(18) . . . . ?
C2 C3 C4 C5 -0.05(18) . . . . ?
 
_refine_diff_density_max    0.392
_refine_diff_density_min   -0.181
_refine_diff_density_rms    0.051

_shelxl_version_number 2014-3

_shelx_res_file
;
TITL SIR97 run in space group P 21/c
CELL  0.71073   8.0549  16.1122  11.0039   90.000  103.830   90.000
ZERR     4.00   0.0004   0.0007   0.0006    0.000    0.005    0.000
LATT   1
SYMM  - X, 1/2 + Y, 1/2 - Z
SFAC  C    H    N    O
UNIT 60 72 8 12
LIST 4 ! automatically inserted. Change 6 to 4 for CHECKCIF!!
MERG   2
OMIT 0 16 1
OMIT -1 16 1
OMIT -2 7 3
OMIT -3 8 9
OMIT 1 2 2
SHEL 1000 0.70
FMAP   2
PLAN   25
ACTA
SIZE 0.40 0.30 0.25
BOND   $H
CONF
L.S.  40
TEMP  -150.00
WGHT    0.063100    0.343300
FVAR       0.21121
O2    4    0.684494    0.042202    0.355141    11.00000    0.03077    0.02838 =
         0.02402   -0.00089    0.00196   -0.00299
N1    3    0.897713    0.120715    0.480221    11.00000    0.02048    0.01996 =
         0.02282    0.00048    0.00482    0.00101
C10   1    0.837188    0.260369    0.382591    11.00000    0.02374    0.02060 =
         0.02854    0.00261    0.00627   -0.00036
AFIX  24
H10A  2    0.868048    0.296487    0.319512    11.00000   -1.20000
H10B  2    0.875277    0.287582    0.464402    11.00000   -1.20000
AFIX   0
C9    1    0.929331    0.177821    0.385399    11.00000    0.02226    0.02479 =
         0.02717    0.00316    0.00926    0.00196
AFIX  24
H9A   2    0.892840    0.151435    0.302915    11.00000   -1.20000
H9B   2    1.052720    0.188200    0.401192    11.00000   -1.20000
AFIX   0
N2    3    0.553365    0.329203    0.324405    11.00000    0.02674    0.01762 =
         0.01740    0.00172    0.00647    0.00372
C1    1    0.990205    0.121379    0.604480    11.00000    0.02215    0.02447 =
         0.02562   -0.00067    0.00419    0.00113
C7    1    0.794576    0.012440    0.577364    11.00000    0.02090    0.01971 =
         0.02228   -0.00091    0.00576    0.00362
O3    4    0.593370    0.331728    0.126235    11.00000    0.03574    0.02768 =
         0.01867   -0.00079    0.00890   -0.00261
C2    1    0.923313    0.050918    0.666039    11.00000    0.02185    0.02236 =
         0.02348   -0.00062    0.00509    0.00246
C8    1    0.778092    0.056652    0.456230    11.00000    0.02045    0.01932 =
         0.02388   -0.00085    0.00567    0.00323
C13   1    0.476368    0.369463    0.417514    11.00000    0.03547    0.02182 =
         0.01934    0.00038    0.00884    0.00770
AFIX  14
H13   2    0.423354    0.421514    0.380435    11.00000   -1.20000
AFIX   0
C6    1    0.704006   -0.054203    0.607240    11.00000    0.02477    0.02238 =
         0.02745   -0.00161    0.00759    0.00094
AFIX  44
H6    2    0.614884   -0.080419    0.545657    11.00000   -1.20000
AFIX   0
C11   1    0.643468    0.250143    0.352261    11.00000    0.02343    0.01660 =
         0.02043    0.00120    0.00590    0.00168
AFIX  24
H11A  2    0.608718    0.213739    0.281308    11.00000   -1.20000
H11B  2    0.611432    0.224494    0.422358    11.00000   -1.20000
AFIX   0
C12   1    0.535641    0.362373    0.210243    11.00000    0.02714    0.02006 =
         0.01899    0.00221    0.00388   -0.00102
AFIX  44
H12   2    0.471624    0.415248    0.192126    11.00000   -1.20000
AFIX   0
C3    1    0.968524    0.023461    0.788159    11.00000    0.03054    0.03198 =
         0.02262   -0.00016    0.00305   -0.00048
AFIX  44
H3    2    1.057498    0.049395    0.848418    11.00000   -1.20000
AFIX   0
C14   1    0.335593    0.315973    0.447677    11.00000    0.03007    0.03910 =
         0.02666    0.00490    0.01176    0.00962
AFIX 138
H14A  2    0.251439    0.301761    0.369468    11.00000   -1.50000
H14B  2    0.278239    0.346907    0.503426    11.00000   -1.50000
H14C  2    0.385877    0.264588    0.489684    11.00000   -1.50000
AFIX   0
C5    1    0.748120   -0.081715    0.731308    11.00000    0.03131    0.02779 =
         0.03038    0.00273    0.01272   -0.00013
AFIX  44
H5    2    0.685965   -0.128561    0.756433    11.00000   -1.20000
AFIX   0
O1    4    1.101778    0.170512    0.647824    11.00000    0.03505    0.03687 =
         0.03296    0.00016   -0.00067   -0.01303
C4    1    0.878556   -0.043846    0.819740    11.00000    0.03643    0.03367 =
         0.02386    0.00430    0.00848    0.00129
AFIX  44
H4    2    0.907595   -0.064772    0.905411    11.00000   -1.20000
AFIX   0
C15   1    0.611801    0.391966    0.534828    11.00000    0.05095    0.03204 =
         0.02426   -0.00863    0.00813   -0.00266
AFIX 138
H15A  2    0.665610    0.340149    0.576330    11.00000   -1.50000
H15B  2    0.557470    0.423161    0.593666    11.00000   -1.50000
H15C  2    0.701287    0.427368    0.511550    11.00000   -1.50000
AFIX   0
HKLF    4

REM  SIR97 run in space group P 21/c
REM R1 =  0.0445 for    3488 Fo > 4sig(Fo)  and  0.0553 for all    4238 data
REM    194 parameters refined using      0 restraints

END

WGHT      0.0631      0.3433

REM Highest difference peak  0.392,  deepest hole -0.181,  1-sigma level  0.051
Q1    1   0.7386  0.2569  0.3665  11.00000  0.05    0.39
Q2    1   0.8568  0.0332  0.6242  11.00000  0.05    0.37
Q3    1   0.9720  0.0813  0.6389  11.00000  0.05    0.36
Q4    1   0.9563  0.0321  0.7219  11.00000  0.05    0.35
Q5    1   0.5678  0.3527  0.2794  11.00000  0.05    0.33
Q6    1   0.7336 -0.0673  0.6664  11.00000  0.05    0.32
Q7    1   0.8780  0.2180  0.3834  11.00000  0.05    0.32
Q8    1   0.5444  0.3759  0.4758  11.00000  0.05    0.32
Q9    1   0.9475 -0.0176  0.7967  11.00000  0.05    0.32
Q10   1   0.4035  0.3442  0.4404  11.00000  0.05    0.32
Q11   1   0.7906  0.0312  0.5148  11.00000  0.05    0.31
Q12   1   0.9500  0.1243  0.5357  11.00000  0.05    0.31
Q13   1   0.6049  0.2938  0.3356  11.00000  0.05    0.30
Q14   1   0.8360  0.0944  0.4633  11.00000  0.05    0.29
Q15   1   0.7541 -0.0167  0.5916  11.00000  0.05    0.29
Q16   1   0.5132  0.3523  0.3692  11.00000  0.05    0.29
Q17   1   0.8205 -0.0639  0.7643  11.00000  0.05    0.29
Q18   1   0.7909 -0.0530  0.7720  11.00000  0.05    0.28
Q19   1   0.8983  0.1564  0.4412  11.00000  0.05    0.27
Q20   1   0.5474  0.3336  0.1647  11.00000  0.05    0.21
Q21   1   1.0090  0.1717  0.6387  11.00000  0.05    0.20
Q22   1   1.0819  0.1306  0.6259  11.00000  0.05    0.20
Q23   1   0.2447  0.3284  0.4426  11.00000  0.05    0.17
Q24   1   0.3769  0.2871  0.4933  11.00000  0.05    0.16
Q25   1   0.6779  0.0537  0.4126  11.00000  0.05    0.16
;
_shelx_res_checksum   72595

_shelx_hkl_file
;
   0   0  -1   -0.01    0.01
   0   0   1   -0.01    0.01
   0   0  -1    0.03    0.01
   0   0  -1    0.02    0.02
   0   0   1    0.04    0.02
   0   0   2    1.60    0.09
   0   0   2    1.26    0.09
   0   0  -2    1.95    0.09
   0   0   2    1.92    0.11
   0   0  -2    1.90    0.10
   0   0  -2    1.41    0.11
   0   0   3    0.09    0.06
   0   0   3    0.02    0.06
   0   0  -3    0.03    0.05
   0   0  -3   -0.04    0.07
   0   0   3    0.12    0.06
   0   0   4  360.24    5.93
   0   0   4  357.56    5.89
   0   0  -4  358.01    5.93
   0   0   5    0.09    0.11
   0   0   5   -0.12    0.10
   0   0  -5    0.07    0.10
   0   0   6   17.35    0.55
   0   0   6   17.15    0.52
   0   0  -6   16.62    0.55
   0   0   7    0.00    0.10
   0   0   7    0.09    0.10
   0   0  -7    0.09    0.11
   0   0   8    4.43    0.31
   0   0   8    4.56    0.30
   0   0  -8    3.88    0.29
   0   0   9   -0.03    0.13
   0   0   9    0.02    0.15
   0   0  -9    0.04    0.13
   0   0  10    1.14    0.22
   0   0  10    1.33    0.21
   0   0 -10    1.03    0.20
   0   0  11    0.07    0.14
   0   0  11    0.37    0.17
   0   0 -11   -0.04    0.15
   0   0 -11    0.19    0.15
   0   0  12    3.82    0.36
   0   0 -12    4.20    0.38
   0   0  12    3.83    0.34
   0   0 -12    3.97    0.38
   0   0  13    0.20    0.16
   0   0 -13    0.05    0.16
   0   0  13   -0.08    0.16
   0   0 -13    0.03    0.16
   0   0  14    0.51    0.23
   0   0 -14    0.32    0.21
   0   0 -14    0.12    0.18
   0   0  15    0.44    0.22
   0   0 -15    0.08    0.17
   0   0 -15    0.35    0.21
   0   0  16    1.67    0.32
   0   0 -16    1.50    0.29
   0  -1   1  219.21    0.77
   0  -1  -1  211.80    0.73
   0   1  -2  117.64    1.96
   0   1   2  122.23    1.99
   0  -1  -2  114.61    1.98
   0   1  -2  115.43    1.97
   0  -1   2  113.25    1.96
   0   1  -2  119.95    1.98
   0  -1  -2  113.76    2.00
   0  -1  -2  112.62    1.96
   0   1   2  130.11    2.01
   0   1   2  109.19    1.95
   0   1  -2  116.77    1.95
   0  -1   2  121.98    1.96
   0   1  -3   71.80    1.31
   0   1   3   71.41    1.35
   0   1  -3   73.39    1.32
   0  -1   3   71.85    1.32
   0  -1  -3   75.20    1.32
   0   1   3   70.71    1.31
   0   1  -3   75.37    1.33
   0   1   3   79.31    1.39
   0   1  -3   69.18    1.32
   0  -1   3   77.67    1.37
   0  -1  -3   72.43    1.37
   0   1   4   23.17    0.58
   0  -1   4   22.69    0.55
   0  -1  -4   22.08    0.60
   0   1   4   23.21    0.54
   0  -1  -4   22.26    0.59
   0   1  -4   23.00    0.56
   0   1   5   41.44    0.94
   0  -1   5   40.85    0.91
   0   1  -5   40.60    0.91
   0   1   5   42.08    0.90
   0  -1  -5   41.52    0.96
   0   1   6    5.23    0.29
   0  -1   6    4.78    0.27
   0   1   6    4.74    0.25
   0  -1  -6    4.84    0.29
   0   1  -6    4.49    0.26
   0   1   7   22.86    0.70
   0  -1   7   22.72    0.69
   0  -1   7   23.03    0.67
   0   1   7   22.69    0.66
   0   1  -7   22.17    0.67
   0  -1  -7   22.34    0.71
   0  -1   8    0.72    0.17
   0   1   8    0.26    0.14
   0  -1   8    0.29    0.15
   0   1   8    0.56    0.15
   0   1  -8    0.53    0.15
   0  -1  -8    0.50    0.15
   0  -1  -9    6.53    0.29
   0  -1   9    6.47    0.40
   0   1   9    5.32    0.36
   0   1  -9    6.28    0.39
   0   1   9    5.95    0.36
   0  -1   9    5.94    0.36
   0   1  -9    6.01    0.38
   0  -1  -9    6.13    0.41
   0  -1 -10    0.45    0.12
   0  -1  10    0.31    0.16
   0   1  10    0.40    0.17
   0   1  10    0.57    0.19
   0   1 -10    0.56    0.18
   0  -1  10    0.22    0.15
   0  -1 -10    0.58    0.17
   0   1 -10    0.48    0.16
   0  -1  11    6.06    0.43
   0   1  11    5.65    0.42
   0   1  11    5.57    0.38
   0  -1  11    5.67    0.39
   0   1 -11    5.80    0.42
   0   1 -11    5.80    0.42
   0  -1 -11    5.98    0.44
   0   1  12   -0.01    0.17
   0  -1  12   -0.29    0.18
   0  -1 -12    0.02    0.14
   0   1 -12    0.03    0.14
   0  -1  12   -0.02    0.15
   0   1  12    0.03    0.16
   0   1 -12    0.37    0.18
   0  -1 -12    0.05    0.14
   0   1  13    0.67    0.21
   0  -1  13    0.48    0.19
   0   1  13    0.64    0.18
   0   1 -13    0.94    0.23
   0  -1 -13    1.01    0.24
   0  -1  13    1.36    0.24
   0  -1 -13    1.04    0.23
   0   1 -13    0.48    0.18
   0   1  14    0.42    0.21
   0  -1  14    0.58    0.21
   0  -1 -14    0.39    0.19
   0   1 -14    0.49    0.19
   0  -1 -14    0.70    0.22
   0   1 -14    0.34    0.17
   0   1  15    0.22    0.22
   0  -1  15   -0.03    0.23
   0  -1 -15    0.23    0.20
   0   1 -15    0.03    0.16
   0  -1 -15    0.48    0.22
   0   1 -15   -0.09    0.19
   0   1  16    0.60    0.24
   0  -1  16    0.43    0.21
   0  -1 -16    0.64    0.25
   0   2   0   27.53    0.31
   0  -2   0   27.94    0.33
   0  -2   0   25.99    0.27
   0  -2   1  125.98    2.04
   0   2   1  126.57    2.05
   0  -2   1  128.51    2.04
   0   2  -1  116.32    2.04
   0  -2  -1  106.00    2.03
   0  -2   1  132.41    2.06
   0  -2   1  125.86    2.04
   0   2  -1  125.11    2.04
   0   2  -1  112.84    2.04
   0   2   1  132.82    2.04
   0  -2  -1  130.92    2.03
   0  -2  -1  127.30    2.04
   0   2   1  108.60    2.01
   0  -2  -2   10.27    0.29
   0   2   2    9.93    0.29
   0   2  -2   10.19    0.28
   0  -2   2   10.06    0.27
   0   2  -2   10.36    0.29
   0   2  -2   10.59    0.28
   0  -2   2   10.62    0.29
   0  -2   2    9.69    0.27
   0   2  -2    9.88    0.24
   0  -2   2   10.10    0.24
   0   2   2   10.73    0.30
   0  -2  -2   10.09    0.29
   0  -2  -2   10.51    0.27
   0   2   2   10.14    0.26
   0   2  -3    5.38    0.21
   0  -2  -3    5.80    0.23
   0   2   3    6.06    0.24
   0   2  -3    6.05    0.23
   0   2  -3    5.78    0.23
   0  -2   3    5.49    0.22
   0   2  -3    5.62    0.20
   0   2   3    5.75    0.21
   0  -2   3    5.98    0.20
   0  -2  -3    4.84    0.23
   0   2   3    5.92    0.25
   0  -2  -3    6.42    0.21
   0  -2  -4   45.73    0.80
   0   2   4   48.60    0.99
   0   2  -4   45.21    0.94
   0   2  -4   47.08    0.98
   0  -2   4   45.91    0.95
   0   2  -4   45.35    0.92
   0   2   4   44.77    0.93
   0  -2  -4   46.44    1.01
   0  -2  -5   99.40    1.70
   0   2   5  104.77    1.93
   0  -2   5  101.59    1.88
   0   2  -5  103.00    1.92
   0   2   5  101.27    1.85
   0  -2  -5   98.41    1.95
   0  -2  -5  102.33    1.94
   0   2  -5   97.14    1.85
   0  -2  -6    1.61    0.11
   0   2   6    1.59    0.18
   0  -2   6    1.75    0.18
   0   2  -6    1.64    0.18
   0   2   6    1.44    0.15
   0  -2  -6    1.48    0.19
   0   2  -6    1.57    0.16
   0  -2  -7    2.14    0.13
   0   2   7    1.91    0.20
   0   2  -7    2.17    0.22
   0   2   7    1.95    0.19
   0  -2   7    2.23    0.21
   0   2   7    2.03    0.19
   0  -2  -7    1.83    0.21
   0   2  -7    2.39    0.21
   0  -2  -8   12.59    0.36
   0   2   8   13.03    0.54
   0   2   8   11.81    0.48
   0  -2   8   12.71    0.51
   0   2  -8   12.60    0.53
   0  -2  -8   12.54    0.56
   0   2  -8   13.13    0.51
   0  -2  -9   15.49    0.43
   0  -2   9   15.74    0.63
   0   2   9   15.90    0.65
   0  -2   9   15.63    0.60
   0   2  -9   15.68    0.64
   0   2   9   15.75    0.60
   0  -2  -9   15.23    0.65
   0   2  -9   15.72    0.61
   0  -2  10    0.44    0.16
   0   2  10    0.48    0.18
   0   2 -10    0.25    0.15
   0  -2  10    0.41    0.17
   0   2  10    0.34    0.15
   0  -2 -10    0.57    0.18
   0   2 -10    0.24    0.13
   0  -2  11    2.85    0.32
   0   2  11    2.83    0.31
   0  -2  11    2.88    0.30
   0   2  11    2.99    0.30
   0   2 -11    2.91    0.31
   0  -2 -11    2.72    0.32
   0   2 -11    2.80    0.29
   0   2  12    1.55    0.26
   0  -2  12    1.44    0.25
   0  -2  12    1.60    0.24
   0   2  12    1.97    0.25
   0   2 -12    1.54    0.26
   0  -2 -12    1.68    0.29
   0   2 -12    1.78    0.27
   0  -2  13    2.13    0.31
   0   2  13    2.17    0.31
   0   2  13    2.49    0.31
   0  -2  13    2.60    0.31
   0   2 -13    2.37    0.32
   0   2 -13    1.80    0.28
   0  -2 -13    1.78    0.30
   0  -2  14   -0.28    0.21
   0   2  14    0.11    0.17
   0  -2 -14    0.09    0.16
   0   2 -14   -0.03    0.16
   0  -2 -14    0.40    0.20
   0   2 -14    0.22    0.17
   0  -2  15    0.07    0.17
   0   2  15    0.43    0.21
   0  -2 -15    0.34    0.20
   0   2 -15    0.28    0.19
   0  -2 -15   -0.06    0.20
   0   2 -15    0.01    0.17
   0  -2  16    1.35    0.28
   0   2 -16    1.39    0.29
   0  -3   0    0.07    0.04
   0   3   0    0.07    0.05
   0  -3   0    0.21    0.05
   0   3   0    0.19    0.06
   0  -3   0    0.16    0.04
   0   3  -1   15.42    0.37
   0  -3   1   15.96    0.37
   0   3   1   15.46    0.38
   0  -3   1   16.48    0.38
   0  -3  -1   15.45    0.37
   0   3  -1   15.83    0.38
   0  -3   1   15.18    0.37
   0  -3   1   16.64    0.39
   0  -3  -1   15.20    0.37
   0   3  -1   15.88    0.38
   0   3  -1   16.51    0.38
   0  -3  -1   15.78    0.36
   0   3   1   16.31    0.36
   0   3   1   14.28    0.35
   0  -3   2   64.86    1.21
   0   3   2   64.30    1.22
   0  -3  -2   64.57    1.22
   0  -3   2   66.25    1.21
   0   3  -2   68.58    1.22
   0   3  -2   65.33    1.22
   0   3  -2   66.73    1.21
   0  -3   2   69.61    1.23
   0  -3   2   64.19    1.20
   0  -3   2   65.92    1.13
   0   3   2   62.46    1.18
   0   3   2   68.77    1.22
   0   3  -2   63.99    1.12
   0  -3  -2   69.33    1.19
   0  -3  -2   66.75    1.22
   0   3  -3   93.56    1.68
   0  -3   3   92.39    1.67
   0   3   3   95.38    1.70
   0  -3   3   92.27    1.67
   0   3  -3   89.48    1.70
   0   3  -3   93.97    1.68
   0  -3   3   92.54    1.61
   0  -3  -3   95.88    1.66
   0  -3  -3   94.18    1.72
   0   3   3   91.29    1.64
   0   3  -3   91.59    1.60
   0   3   4   13.62    0.43
   0  -3   4   12.74    0.40
   0   3  -4   12.78    0.42
   0  -3   4   13.39    0.37
   0   3  -4   13.28    0.37
   0   3   4   12.88    0.39
   0  -3  -4   13.07    0.45
   0  -3  -5    3.88    0.11
   0   3   5    3.96    0.25
   0   3  -5    3.70    0.24
   0  -3   5    4.30    0.24
   0   3   5    3.77    0.21
   0  -3  -5    4.20    0.27
   0   3  -5    3.68    0.20
   0  -3  -6    2.67    0.10
   0   3   6    2.34    0.21
   0  -3   6    2.62    0.21
   0   3  -6    2.70    0.22
   0  -3  -6    2.69    0.23
   0  -3  -6    2.83    0.25
   0   3  -6    2.28    0.18
   0   3   6    2.39    0.19
   0  -3  -7   10.15    0.26
   0   3   7   10.48    0.46
   0  -3   7   10.30    0.43
   0   3  -7   10.11    0.44
   0   3  -7    9.96    0.40
   0   3   7   10.30    0.41
   0  -3  -7    9.28    0.46
   0  -3  -8    0.47    0.07
   0   3   8    0.84    0.18
   0  -3   8    0.66    0.16
   0   3  -8    0.52    0.17
   0   3  -8    0.43    0.13
   0   3   8    0.75    0.15
   0  -3  -8    0.28    0.15
   0  -3  -9   48.20    0.91
   0   3   9   49.98    1.30
   0   3   9   48.00    1.20
   0  -3   9   47.43    1.21
   0   3  -9   47.80    1.27
   0   3  -9   49.72    1.22
   0  -3  -9   50.56    1.34
   0  -3  10    2.14    0.25
   0   3  10    2.54    0.28
   0   3  10    2.41    0.26
   0   3 -10    2.01    0.27
   0  -3  10    2.45    0.26
   0   3 -10    2.67    0.26
   0  -3 -10    2.36    0.28
   0  -3  11    2.84    0.31
   0   3  11    2.96    0.32
   0   3 -11    2.36    0.29
   0  -3  11    2.31    0.27
   0   3  11    2.59    0.28
   0   3 -11    2.75    0.29
   0  -3 -11    2.63    0.31
   0  -3  12    1.33    0.24
   0   3  12    1.52    0.27
   0   3 -12    1.27    0.27
   0   3  12    1.43    0.25
   0  -3  12    1.38    0.24
   0  -3 -12    0.85    0.23
   0   3 -12    1.33    0.23
   0   3  13    3.11    0.37
   0  -3  13    3.54    0.37
   0  -3  13    2.57    0.31
   0   3  13    3.08    0.32
   0   3 -13    2.71    0.33
   0   3 -13    2.75    0.31
   0  -3 -13    3.12    0.38
   0   3  14    0.74    0.24
   0  -3  14    0.48    0.21
   0   3 -14    0.45    0.20
   0  -3 -14    0.88    0.24
   0  -3 -14    0.51    0.21
   0   3 -14    0.79    0.21
   0   3  15    1.32    0.30
   0  -3  15    1.67    0.29
   0  -3 -15    1.57    0.30
   0   3 -15    1.03    0.28
   0  -3 -15    1.75    0.34
   0   3 -16    0.44    0.20
   0  -4   0   84.53    1.50
   0  -4   0   83.93    1.41
   0   4   0   84.79    1.49
   0  -4   0   86.58    1.51
   0   4   0   81.47    1.51
   0  -4   0   89.25    1.52
   0  -4   0   84.71    1.45
   0   4  -1  391.51    6.50
   0  -4   1  402.26    6.50
   0  -4   1  394.88    6.38
   0  -4  -1  400.37    6.51
   0  -4   1  403.00    6.52
   0   4   1  389.20    6.51
   0  -4  -1  399.06    6.51
   0   4  -1  426.35    6.52
   0   4  -1  398.04    6.51
   0  -4   1  419.58    6.53
   0  -4   1  396.53    6.51
   0   4   1  401.72    6.50
   0   4   1  402.32    6.47
   0   4   1  396.15    6.49
   0  -4  -1  400.20    6.47
   0   4  -2   40.25    0.85
   0   4   2   42.64    0.86
   0  -4   2   41.50    0.85
   0   4  -2   38.84    0.72
   0  -4  -2   40.97    0.71
   0  -4   2   44.92    0.87
   0   4  -2   41.16    0.85
   0  -4   2   41.09    0.84
   0   4  -2   40.19    0.86
   0  -4   2   40.21    0.73
   0  -4  -2   40.48    0.84
   0   4   2   40.26    0.81
   0  -4  -2   43.09    0.83
   0   4   2   42.74    0.84
   0   4   3   84.18    1.42
   0  -4   3   89.81    1.62
   0   4   3   89.17    1.64
   0  -4   3   87.57    1.60
   0   4  -3   88.28    1.64
   0   4   3   84.99    1.57
   0  -4  -3   85.68    1.64
   0   4  -3   86.24    1.50
   0  -4   3   87.28    1.51
   0   4   4   43.88    0.96
   0  -4   4   44.08    0.94
   0  -4   4   42.52    0.93
   0   4  -4   43.58    0.97
   0  -4   4   43.28    0.86
   0   4  -4   41.88    0.84
   0   4   4   41.59    0.89
   0  -4  -4   42.06    0.98
   0   4   5    6.98    0.33
   0   4  -5    6.82    0.32
   0  -4   5    6.67    0.31
   0  -4  -5    6.71    0.34
   0   4   5    7.32    0.30
   0   4  -5    6.69    0.26
   0   4   6    1.29    0.17
   0  -4   6    1.21    0.17
   0   4  -6    0.97    0.16
   0   4   6    0.94    0.13
   0  -4  -6    1.01    0.18
   0  -4  -6    0.81    0.17
   0   4  -6    1.25    0.13
   0   4   7   12.00    0.50
   0   4   7   11.27    0.24
   0   4  -7   12.02    0.51
   0  -4   7   11.91    0.47
   0   4   7   12.20    0.46
   0  -4  -7   10.81    0.52
   0   4  -7   11.79    0.43
   0  -4  -7   12.43    0.53
   0   4   8    0.88    0.18
   0  -4   8    1.02    0.19
   0   4  -8    1.01    0.18
   0   4   8    0.65    0.05
   0  -4  -8    0.86    0.19
   0   4  -8    0.85    0.15
   0   4   8    0.85    0.15
   0   4   9   16.70    0.68
   0  -4   9   17.13    0.64
   0   4  -9   16.35    0.68
   0   4   9   16.73    0.61
   0   4  -9   17.49    0.62
   0  -4  -9   17.20    0.72
   0   4  10    2.78    0.30
   0   4  10    3.07    0.28
   0  -4  10    2.80    0.29
   0   4 -10    2.73    0.30
   0  -4 -10    2.56    0.30
   0   4 -10    2.83    0.27
   0   4  11    0.16    0.15
   0  -4  11    0.18    0.16
   0  -4  11    0.19    0.15
   0   4 -11    0.26    0.17
   0   4  11    0.00    0.14
   0  -4 -11    0.10    0.17
   0   4 -11    0.10    0.12
   0  -4  12    0.72    0.21
   0   4  12    0.35    0.17
   0   4  12    0.70    0.21
   0  -4  12    0.61    0.19
   0   4 -12    0.88    0.22
   0  -4 -12    0.26    0.18
   0   4 -12    0.55    0.18
   0  -4  13    0.35    0.19
   0   4  13    0.43    0.18
   0   4  13    0.24    0.18
   0   4 -13    0.41    0.19
   0  -4  13    0.51    0.20
   0  -4 -13    0.47    0.21
   0   4 -13    0.60    0.19
   0   4  14    2.44    0.34
   0  -4  14    2.11    0.33
   0   4 -14    2.21    0.33
   0  -4 -14    2.22    0.35
   0   4  15    1.74    0.32
   0  -4  15    2.04    0.34
   0   4 -15    1.52    0.30
   0  -4 -15    1.10    0.29
   0  -4 -15    1.35    0.30
   0   4 -16    0.34    0.19
   0  -5   0    0.33    0.08
   0   5   0    0.22    0.08
   0  -5   0    0.28    0.05
   0  -5   0    0.43    0.09
   0  -5   0    0.55    0.09
   0   5   0    0.22    0.09
   0   5   0    0.16    0.07
   0  -5   0    0.27    0.07
   0   5  -1    2.45    0.16
   0  -5   1    1.75    0.15
   0  -5   1    2.51    0.09
   0   5   1    2.53    0.16
   0  -5   1    2.03    0.15
   0   5   1    2.10    0.16
   0   5  -1    2.05    0.15
   0  -5  -1    2.16    0.15
   0  -5  -1    2.47    0.14
   0   5   1    2.08    0.14
   0   5   1    2.10    0.12
   0   5  -2  194.60    3.37
   0   5   2  194.11    3.19
   0   5   2  194.56    3.38
   0  -5   2  197.92    3.38
   0   5  -2  192.65    3.19
   0  -5  -2  197.78    3.22
   0  -5   2  195.07    3.37
   0   5  -2  204.96    3.39
   0   5   2  194.68    3.33
   0  -5  -2  200.77    3.35
   0   5   2  208.81    3.35
   0  -5  -2  209.27    3.35
   0  -5   2  197.86    3.22
   0   5   3    1.20    0.13
   0   5   3    1.20    0.07
   0  -5   3    1.45    0.15
   0   5   3    1.49    0.15
   0   5  -3    1.35    0.15
   0  -5   3    1.81    0.16
   0  -5   3    1.23    0.09
   0  -5  -3    1.41    0.15
   0  -5   4    1.97    0.17
   0   5   4    1.69    0.18
   0   5  -4    2.14    0.19
   0  -5   4    1.81    0.18
   0  -5  -4    1.80    0.18
   0   5  -4    1.76    0.12
   0   5   4    1.81    0.15
   0  -5   4    1.71    0.12
   0  -5   5   89.17    1.74
   0   5   5   88.42    1.77
   0  -5   5   88.18    1.73
   0   5  -5   88.80    1.78
   0   5   5   86.37    1.68
   0  -5   5   87.77    1.62
   0   5  -5   86.06    1.60
   0  -5  -5   89.63    1.80
   0   5   6   50.80    1.20
   0  -5   6   50.47    1.15
   0   5  -6   50.40    1.20
   0   5   6   51.14    1.12
   0  -5  -6   52.78    1.25
   0   5  -6   49.43    1.05
   0   5   7    8.45    0.43
   0  -5   7    8.24    0.40
   0   5  -7    8.01    0.42
   0  -5  -7    9.26    0.47
   0  -5  -7    7.79    0.44
   0   5  -7    8.28    0.35
   0   5   7    8.72    0.38
   0   5   8    0.18    0.14
   0   5  -8    0.45    0.16
   0  -5   8    0.21    0.15
   0  -5  -8    0.11    0.15
   0  -5  -8    0.36    0.18
   0   5  -8    0.20    0.11
   0   5   8    0.17    0.11
   0   5   9    0.59    0.18
   0   5  -9    0.54    0.18
   0  -5   9    0.77    0.19
   0  -5  -9    0.74    0.21
   0   5   9    0.78    0.15
   0   5  -9    0.77    0.14
   0   5  10   54.19    1.46
   0  -5  10   54.59    1.38
   0   5 -10   53.45    1.45
   0   5 -10   54.91    1.33
   0  -5 -10   52.32    1.50
   0   5  10   54.00    1.35
   0   5  11    0.37    0.18
   0   5 -11   -0.01    0.14
   0  -5  11   -0.17    0.14
   0   5  11    0.05    0.15
   0  -5 -11    0.06    0.16
   0   5 -11    0.13    0.14
   0   5  12    9.00    0.57
   0  -5  12    8.43    0.54
   0  -5  12    7.95    0.50
   0   5 -12    9.14    0.57
   0   5  12    8.09    0.50
   0   5 -12    9.64    0.52
   0  -5 -12    9.28    0.61
   0   5  13    0.37    0.21
   0  -5  13    0.35    0.19
   0   5  13    0.31    0.17
   0  -5  13    0.82    0.21
   0   5 -13    0.42    0.20
   0  -5 -13    0.46    0.22
   0   5  14    3.93    0.43
   0  -5  14    3.54    0.40
   0   5 -14    3.63    0.41
   0  -5 -14    4.02    0.46
   0  -5  15    0.52    0.19
   0   5  15    1.32    0.31
   0   5 -15    0.97    0.27
   0  -5 -15    0.62    0.24
   0  -6   0   50.38    0.90
   0   6   0   51.59    1.02
   0   6   0   52.03    1.05
   0  -6   0   49.55    0.95
   0   6  -1   30.33    0.70
   0   6   1   30.79    0.69
   0  -6   1   31.62    0.74
   0  -6   1   30.01    0.57
   0   6   1   30.02    0.72
   0   6  -1   31.78    0.73
   0  -6  -1   30.97    0.67
   0   6   1   31.73    0.66
   0   6  -2    8.67    0.33
   0   6   2    7.97    0.18
   0   6   2    8.36    0.33
   0  -6   2    8.17    0.33
   0  -6   2    7.82    0.32
   0  -6   2    7.91    0.21
   0   6  -2    8.25    0.33
   0   6   2    7.68    0.29
   0  -6  -2    7.57    0.29
   0  -6   3   20.38    0.57
   0   6   3   19.81    0.58
   0   6  -3   19.08    0.40
   0   6  -3   21.30    0.59
   0  -6   3   19.36    0.56
   0  -6  -3   19.54    0.40
   0   6   3   19.68    0.53
   0  -6   3   19.52    0.43
   0  -6  -3   19.21    0.55
   0   6   4   38.23    0.71
   0   6   4   40.04    0.96
   0  -6   4   43.68    0.96
   0  -6   4   39.68    0.94
   0   6  -4   40.91    0.97
   0  -6  -4   40.53    0.97
   0   6   4   40.63    0.89
   0  -6   4   40.38    0.79
   0   6   5   10.75    0.44
   0  -6   5   10.48    0.42
   0  -6   5   10.98    0.43
   0   6  -5   10.65    0.33
   0   6  -5   11.05    0.45
   0  -6  -5   11.04    0.46
   0  -6   5   10.31    0.33
   0   6   5   10.74    0.39
   0   6   6    0.40    0.14
   0  -6   6    0.35    0.14
   0   6  -6    0.40    0.15
   0  -6   6    0.28    0.15
   0   6  -6    0.44    0.09
   0  -6  -6    0.27    0.13
   0   6   6    0.36    0.11
   0   6   7   24.36    0.79
   0   6  -7   25.15    0.81
   0  -6   7   25.32    0.75
   0  -6  -7   24.04    0.82
   0   6  -7   24.73    0.66
   0   6   7   24.96    0.72
   0  -6  -7   24.16    0.84
   0   6   8    3.88    0.32
   0  -6   8    4.11    0.32
   0   6  -8    4.36    0.33
   0   6  -8    4.89    0.28
   0  -6  -8    3.78    0.34
   0  -6  -8    4.02    0.35
   0   6   8    4.35    0.29
   0   6   9    5.87    0.41
   0   6  -9    5.92    0.41
   0  -6   9    6.31    0.40
   0   6   9    6.54    0.37
   0  -6  -9    5.48    0.42
   0   6  -9    6.32    0.34
   0   6  10    1.31    0.24
   0  -6  10    1.29    0.22
   0   6 -10    1.15    0.24
   0  -6 -10    0.77    0.22
   0   6 -10    0.98    0.16
   0   6  10    1.29    0.20
   0   6  11    0.38    0.19
   0  -6  11    0.60    0.20
   0   6 -11    0.25    0.15
   0   6  11    0.11    0.13
   0  -6 -11    0.11    0.16
   0   6 -11    0.24    0.13
   0   6  11    0.05    0.14
   0   6  12   -0.13    0.16
   0  -6  12    0.03    0.15
   0  -6  12    0.22    0.15
   0   6 -12   -0.10    0.16
   0   6  12    0.15    0.19
   0   6 -12   -0.04    0.11
   0  -6 -12   -0.08    0.17
   0  -6  13    0.04    0.16
   0   6  13   -0.10    0.17
   0   6  13    0.07    0.15
   0  -6  13    0.00    0.16
   0   6 -13   -0.12    0.21
   0  -6 -13   -0.04    0.20
   0  -6  14    1.09    0.28
   0   6  14    1.18    0.26
   0   6 -14    1.06    0.27
   0  -6 -14    1.63    0.33
   0  -6  15    0.25    0.21
   0   6 -15    0.09    0.19
   0  -7   0    0.27    0.06
   0   7   0    0.27    0.11
   0   7   0    0.46    0.13
   0  -7   0    0.17    0.08
   0   7  -1    5.27    0.26
   0   7   1    5.61    0.25
   0  -7   1    5.38    0.28
   0  -7   1    5.59    0.17
   0   7   1    5.11    0.26
   0   7  -1    5.13    0.27
   0   7   1    5.17    0.22
   0  -7  -1    5.15    0.23
   0   7  -2    1.25    0.16
   0   7   2    1.10    0.06
   0   7   2    1.22    0.14
   0  -7   2    1.12    0.15
   0   7   2    1.07    0.15
   0  -7   2    0.85    0.14
   0   7  -2    1.08    0.15
   0  -7  -2    1.26    0.13
   0   7   3    0.06    0.08
   0   7   3    0.11    0.04
   0   7  -3    0.01    0.04
   0   7   3    0.18    0.12
   0  -7   3    0.05    0.11
   0   7  -3    0.08    0.11
   0  -7  -3    0.07    0.04
   0  -7   3   -0.04    0.12
   0  -7   3    0.06    0.04
   0  -7  -3    0.14    0.10
   0   7   4    6.93    0.20
   0  -7   4    7.19    0.35
   0   7   4    7.33    0.36
   0   7  -4    6.80    0.22
   0   7  -4    7.93    0.37
   0  -7   4    7.48    0.35
   0  -7  -4    7.65    0.35
   0   7   4    7.90    0.32
   0  -7   4    7.34    0.24
   0   7   5    1.02    0.14
   0  -7   5    1.26    0.18
   0   7   5    1.08    0.17
   0   7  -5    0.83    0.16
   0  -7   5    1.21    0.17
   0  -7   5    0.94    0.09
   0  -7  -5    1.23    0.18
   0   7   6   17.02    0.63
   0  -7   6   17.18    0.60
   0   7  -6   18.14    0.65
   0  -7   6   17.35    0.60
   0   7  -6   16.09    0.46
   0   7   6   17.66    0.56
   0  -7  -6   17.03    0.64
   0   7   7    2.01    0.26
   0   7  -7    2.44    0.27
   0  -7   7    2.39    0.25
   0   7   7    2.42    0.22
   0  -7  -7    2.39    0.27
   0  -7  -7    2.33    0.27
   0   7  -7    2.92    0.19
   0   7   8    2.39    0.27
   0   7  -8    2.74    0.29
   0  -7   8    3.34    0.30
   0  -7  -8    2.83    0.32
   0  -7  -8    2.63    0.31
   0   7   8    2.64    0.24
   0   7  -8    2.99    0.22
   0   7   9    2.53    0.29
   0   7  -9    3.35    0.33
   0  -7   9    2.63    0.29
   0  -7  -9    3.10    0.34
   0   7  -9    2.97    0.23
   0  -7  -9    2.97    0.32
   0   7   9    3.25    0.27
   0   7  10    0.55    0.20
   0   7 -10    0.41    0.18
   0  -7  10    0.56    0.19
   0   7 -10    0.59    0.13
   0  -7 -10    0.10    0.16
   0   7  10    0.39    0.15
   0   7  11    0.27    0.18
   0  -7  11    0.50    0.18
   0   7 -11    0.24    0.19
   0   7 -11    0.04    0.11
   0   7  11    0.17    0.15
   0  -7 -11    0.07    0.17
   0   7  12    1.53    0.29
   0   7  12    1.75    0.25
   0   7 -12    1.38    0.26
   0  -7  12    1.87    0.27
   0  -7 -12    1.34    0.29
   0   7  13    0.61    0.24
   0  -7  13    0.52    0.21
   0   7 -13    0.66    0.24
   0  -7  13    0.26    0.18
   0   7  13    0.79    0.21
   0  -7 -13    0.33    0.20
   0   7  14    2.45    0.38
   0  -7  14    2.34    0.35
   0   7 -14    2.25    0.34
   0  -7 -14    2.15    0.37
   0   7  15    3.16    0.43
   0   7 -15    2.89    0.40
   0  -8   0   27.12    0.55
   0   8   0   28.51    0.71
   0   8   0   28.83    0.74
   0  -8   0   27.27    0.63
   0   8   1   50.45    1.08
   0  -8   1   49.70    0.98
   0   8  -1   51.39    1.10
   0  -8   1   48.53    0.92
   0  -8   1   52.62    1.14
   0   8   1   50.87    1.12
   0   8  -1   51.24    1.13
   0  -8  -1   49.90    1.03
   0  -8   1   49.55    0.98
   0   8  -2   20.62    0.61
   0   8   2   21.38    0.63
   0  -8   2   20.94    0.42
   0  -8   2   21.02    0.63
   0   8  -2   21.08    0.63
   0   8   2   20.51    0.58
   0  -8  -2   20.30    0.56
   0   8   3    3.31    0.12
   0   8   3    3.19    0.24
   0  -8   3    3.40    0.25
   0  -8  -3    3.37    0.15
   0  -8   3    3.13    0.24
   0   8  -3    3.22    0.25
   0   8   3    3.83    0.23
   0  -8  -3    3.36    0.23
   0  -8   3    3.50    0.15
   0   8   4   26.20    0.56
   0   8   4   25.58    0.56
   0  -8   4   28.34    0.78
   0   8   4   28.97    0.80
   0   8  -4   26.02    0.54
   0   8  -4   27.20    0.79
   0  -8   4   27.26    0.77
   0  -8   4   26.67    0.57
   0  -8  -4   27.64    0.76
   0   8   4   27.83    0.72
   0   8   5    6.34    0.18
   0   8  -5    6.24    0.22
   0  -8   5    6.85    0.37
   0   8   5    7.08    0.38
   0  -8   5    7.01    0.36
   0   8  -5    7.02    0.38
   0   8   5    7.13    0.33
   0  -8   5    6.56    0.24
   0  -8  -5    6.77    0.37
   0   8   6   13.06    0.55
   0  -8   6   13.26    0.54
   0  -8   6   13.32    0.54
   0   8  -6   13.20    0.56
   0   8   6   12.45    0.48
   0  -8  -6   12.17    0.55
   0   8   7    2.63    0.27
   0  -8   7    2.90    0.27
   0   8  -7    2.82    0.29
   0  -8   7    2.77    0.27
   0   8  -7    2.87    0.19
   0   8   7    2.71    0.24
   0  -8  -7    3.22    0.31
   0   8   8    0.11    0.14
   0   8  -8    0.05    0.14
   0  -8   8    0.41    0.16
   0   8  -8    0.13    0.08
   0   8   8    0.40    0.14
   0  -8  -8    0.09    0.15
   0  -8  -8   -0.10    0.15
   0   8   9   -0.08    0.15
   0   8  -9    0.12    0.15
   0  -8   9    0.13    0.16
   0  -8  -9   -0.10    0.17
   0   8   9    0.04    0.12
   0  -8  -9    0.14    0.18
   0   8  -9    0.12    0.09
   0   8  10   11.01    0.62
   0   8 -10   10.86    0.62
   0  -8  10   11.11    0.57
   0  -8 -10   10.62    0.63
   0   8 -10   11.33    0.47
   0   8  10   11.47    0.54
   0   8  11   -0.04    0.16
   0   8 -11   -0.19    0.19
   0  -8  11    0.25    0.16
   0  -8 -11    0.16    0.19
   0   8  11   -0.07    0.13
   0   8  12    0.21    0.17
   0   8 -12    0.03    0.16
   0  -8  12    0.25    0.18
   0  -8 -12    0.10    0.19
   0   8  12    0.06    0.13
   0   8  13    0.19    0.18
   0  -8  13    0.03    0.17
   0   8  13    0.46    0.22
   0  -8  13    0.16    0.17
   0   8 -13    0.41    0.22
   0  -8 -13    0.12    0.19
   0   8  14    5.31    0.51
   0  -8  14    5.95    0.51
   0   8 -14    5.19    0.50
   0  -8 -14    4.94    0.52
   0   8 -15    0.91    0.26
   0  -9   0    1.96    0.12
   0   9   0    1.80    0.19
   0   9   0    1.82    0.25
   0  -9   0    2.34    0.18
   0   9  -1   38.80    0.93
   0  -9   1   38.36    0.80
   0   9   1   39.59    0.92
   0  -9   1   38.44    0.97
   0  -9   1   37.85    0.75
   0   9  -1   38.78    0.96
   0   9   1   37.72    0.94
   0  -9  -1   37.59    0.85
   0  -9   1   37.77    0.81
   0   9  -2    2.59    0.23
   0   9   2    2.42    0.20
   0  -9   2    2.26    0.11
   0  -9   2    2.35    0.23
   0   9  -2    2.60    0.23
   0  -9  -2    2.33    0.18
   0   9   2    2.23    0.20
   0   9   3   34.58    0.63
   0   9   3   35.81    0.94
   0  -9   3   34.32    0.94
   0  -9  -3   35.61    0.75
   0  -9   3   36.55    0.94
   0   9  -3   36.47    0.95
   0  -9   3   34.04    0.70
   0   9   3   36.30    0.88
   0  -9  -3   36.72    0.89
   0   9   4    0.20    0.10
   0   9   4    0.06    0.04
   0  -9   4    0.24    0.13
   0   9  -4    0.13    0.12
   0  -9   4    0.03    0.13
   0  -9  -4   -0.03    0.09
   0  -9   4    0.05    0.05
   0   9   5   19.03    0.47
   0   9   5   19.60    0.43
   0   9   5   20.46    0.70
   0  -9   5   19.79    0.69
   0   9  -5   19.29    0.44
   0   9  -5   20.12    0.70
   0  -9   5   19.76    0.68
   0  -9   5   19.28    0.47
   0  -9  -5   21.31    0.70
   0   9   5   19.94    0.62
   0   9  -6   13.60    0.39
   0   9   6   13.93    0.60
   0  -9   6   14.80    0.59
   0  -9   6   14.30    0.59
   0   9  -6   14.61    0.60
   0   9   6   15.68    0.55
   0  -9  -6   15.38    0.62
   0   9   7   18.98    0.74
   0  -9   7   18.80    0.70
   0  -9   7   19.23    0.71
   0   9  -7   20.41    0.76
   0   9   7   20.35    0.66
   0  -9  -7   19.99    0.76
   0   9   8    5.74    0.41
   0   9  -8    6.74    0.46
   0  -9   8    6.63    0.41
   0  -9  -8    6.30    0.46
   0  -9  -8    6.18    0.44
   0   9   8    6.33    0.38
   0   9   9    1.00    0.23
   0   9  -9    0.68    0.19
   0  -9   9    0.92    0.21
   0   9   9    0.99    0.18
   0  -9  -9    1.00    0.24
   0   9  -9    0.99    0.14
   0  -9  -9    0.87    0.22
   0   9  10    2.09    0.30
   0  -9  10    1.87    0.26
   0   9 -10    1.75    0.27
   0   9  10    1.75    0.22
   0  -9 -10    2.29    0.32
   0   9  11   15.48    0.78
   0  -9  11   16.99    0.75
   0   9 -11   16.71    0.80
   0   9  11   17.98    0.73
   0  -9 -11   17.70    0.86
   0   9  12    0.46    0.21
   0  -9  12    0.22    0.18
   0   9 -12    0.21    0.16
   0  -9 -12    0.46    0.23
   0   9  12    0.40    0.17
   0   9  13    0.87    0.25
   0  -9  13    0.56    0.20
   0   9 -13    0.74    0.25
   0   9  13    0.61    0.20
   0  -9 -13    0.65    0.27
   0   9  14    1.09    0.28
   0  -9  14    0.76    0.26
   0   9 -14    0.68    0.25
   0  -9 -14    0.59    0.24
   0 -10   0  119.95    2.06
   0  10   0  124.53    2.31
   0 -10   0  121.18    2.38
   0  10   0  122.75    2.36
   0 -10   0  120.63    2.19
   0  10  -1    0.18    0.12
   0  10   1    0.41    0.13
   0 -10   1    0.36    0.09
   0 -10   1    0.51    0.15
   0 -10   1    0.34    0.06
   0  10  -1    0.45    0.14
   0  10   1    0.48    0.15
   0 -10   1    0.23    0.08
   0 -10  -1    0.53    0.11
   0 -10   2   20.58    0.57
   0  10   2   20.31    0.62
   0  10  -2   20.88    0.66
   0 -10   2   21.01    0.68
   0 -10   2   20.43    0.44
   0  10  -2   20.87    0.67
   0 -10  -2   19.59    0.59
   0  10   2   20.24    0.63
   0  10   3    0.01    0.10
   0  10   3    0.27    0.14
   0 -10   3    0.10    0.13
   0  10  -3   -0.03    0.13
   0 -10   3    0.06    0.05
   0 -10  -3    0.00    0.10
   0  10   4   52.76    0.96
   0 -10   4   58.13    1.35
   0  10   4   58.62    1.35
   0  10  -4   58.30    1.36
   0 -10  -4   55.47    1.05
   0 -10   4   57.85    1.34
   0 -10   4   53.33    1.03
   0  10   4   55.56    1.26
   0 -10  -4   56.62    1.30
   0  10   5   26.59    0.58
   0  10   5   26.84    0.59
   0  10   5   28.23    0.88
   0 -10   5   28.41    0.87
   0  10  -5   29.32    0.90
   0 -10   5   28.62    0.87
   0 -10   5   26.69    0.60
   0 -10  -5   28.71    0.86
   0  10   5   29.37    0.80
   0  10   6   18.85    0.72
   0 -10   6   17.86    0.69
   0 -10   6   18.34    0.69
   0  10  -6   19.24    0.72
   0 -10  -6   17.41    0.69
   0  10   6   18.61    0.64
   0  10   7   39.36    1.15
   0 -10   7   37.54    1.09
   0  10  -7   38.21    1.14
   0 -10   7   38.40    1.11
   0  10   7   37.84    1.02
   0 -10  -7   38.06    1.14
   0  10   8    1.02    0.22
   0 -10   8    0.71    0.20
   0  10  -8    0.97    0.20
   0 -10  -8    0.73    0.20
   0  10   8    0.88    0.16
   0 -10  -8    1.00    0.22
   0  10   9   18.32    0.80
   0  10  -9   18.63    0.80
   0 -10   9   18.87    0.77
   0 -10  -9   17.71    0.81
   0  10   9   19.45    0.71
   0 -10  -9   19.87    0.85
   0  10  10    0.88    0.23
   0 -10  10    1.13    0.24
   0  10 -10    1.13    0.24
   0 -10 -10    0.58    0.21
   0  10  10    1.06    0.18
   0  10  11    3.07    0.36
   0 -10  11    3.09    0.35
   0  10 -11    2.71    0.35
   0 -10 -11    2.90    0.39
   0  10  11    3.16    0.32
   0  10  12   -0.11    0.18
   0 -10  12    0.29    0.18
   0  10 -12    0.42    0.22
   0 -10 -12    0.01    0.20
   0  10  12    0.02    0.13
   0  10  13    0.05    0.20
   0  10 -13    0.22    0.19
   0 -10  13    0.05    0.17
   0 -10 -13    0.01    0.21
   0  10  14    0.16    0.25
   0  10 -14   -0.06    0.20
   0  11   0    0.02    0.12
   0 -11   0    0.49    0.16
   0 -11   0    0.21    0.06
   0  11   0    0.24    0.15
   0 -11   0    0.23    0.09
   0  11   1    2.77    0.24
   0 -11   1    2.63    0.17
   0  11  -1    2.46    0.23
   0 -11   1    2.88    0.16
   0 -11   1    2.45    0.25
   0  11   1    2.94    0.26
   0  11  -1    2.91    0.26
   0 -11   1    2.65    0.18
   0  11   1    2.72    0.24
   0 -11  -1    2.87    0.21
   0  11   2    4.97    0.30
   0  11  -2    5.33    0.33
   0 -11   2    4.74    0.26
   0 -11   2    5.03    0.18
   0 -11   2    4.94    0.35
   0  11  -2    4.54    0.33
   0 -11   2    5.04    0.24
   0 -11  -2    4.46    0.27
   0  11   2    4.51    0.30
   0  11   3    1.42    0.18
   0  11   3    1.37    0.18
   0  11  -3    1.47    0.21
   0 -11   3    1.35    0.21
   0  11  -3    1.31    0.21
   0 -11   3    1.08    0.09
   0 -11  -3    1.16    0.16
   0 -11   4    5.65    0.38
   0  11   4    4.65    0.34
   0 -11  -4    4.73    0.21
   0  11  -4    5.38    0.37
   0 -11   4    5.08    0.36
   0  11   4    4.70    0.31
   0 -11  -4    5.67    0.34
   0 -11   4    4.63    0.18
   0  11   5   16.13    0.66
   0 -11   5   15.87    0.66
   0 -11   5   14.74    0.63
   0  11  -5   15.68    0.65
   0  11   5   16.30    0.59
   0 -11  -5   16.04    0.63
   0  11   6    0.04    0.12
   0 -11   6   -0.03    0.14
   0  11   6   -0.02    0.14
   0 -11   6   -0.10    0.19
   0  11  -6    0.03    0.14
   0 -11  -6    0.16    0.14
   0  11   7    0.32    0.14
   0 -11   7   -0.01    0.15
   0  11   7    0.37    0.18
   0  11  -7    0.10    0.15
   0 -11   7    0.22    0.16
   0 -11  -7    0.39    0.16
   0  11   8    0.23    0.17
   0 -11   8    0.08    0.16
   0 -11   8   -0.06    0.16
   0  11  -8    0.14    0.16
   0 -11  -8   -0.07    0.15
   0  11   8   -0.08    0.13
   0 -11  -8   -0.16    0.18
   0  11   9    3.57    0.36
   0  11  -9    4.04    0.38
   0 -11   9    4.13    0.37
   0  11   9    4.35    0.34
   0 -11  -9    3.53    0.38
   0 -11  -9    4.18    0.41
   0  11  10    0.69    0.21
   0 -11  10    0.31    0.19
   0  11 -10    0.46    0.20
   0  11  10    0.30    0.15
   0 -11 -10    0.54    0.23
   0  11  11    0.54    0.21
   0  11 -11    0.28    0.22
   0 -11  11   -0.04    0.18
   0  11  11    0.24    0.16
   0 -11 -11    0.60    0.22
   0  11  12    0.12    0.21
   0  11 -12    0.40    0.23
   0 -11  12    0.36    0.18
   0 -11 -12    0.10    0.19
   0  11  12    0.19    0.14
   0  11  13    0.29    0.19
   0  11 -13    0.75    0.25
   0 -11  13    0.63    0.21
   0 -11 -13    0.56    0.22
   0  11 -14    0.11    0.20
   0  12   0    0.06    0.14
   0 -12   0   -0.01    0.05
   0 -12   0   -0.04    0.14
   0  12   0   -0.04    0.13
   0 -12   0    0.08    0.09
   0  12   1    2.19    0.23
   0 -12   1    1.82    0.14
   0  12  -1    2.01    0.23
   0  12   1    2.03    0.23
   0 -12   1    2.02    0.14
   0 -12   1    2.05    0.25
   0  12  -1    1.87    0.24
   0  12   1    2.04    0.23
   0 -12   1    1.95    0.17
   0 -12  -1    2.03    0.19
   0 -12   2    7.26    0.32
   0  12   2    7.66    0.39
   0  12  -2    6.52    0.40
   0 -12   2    6.96    0.42
   0 -12   2    7.20    0.23
   0  12  -2    7.84    0.44
   0 -12   2    7.08    0.30
   0  12   2    7.06    0.39
   0 -12  -2    6.63    0.34
   0 -12   3    1.33    0.18
   0  12   3    1.36    0.20
   0  12   3    1.09    0.17
   0  12  -3    1.52    0.24
   0 -12   3    1.02    0.21
   0  12  -3    1.33    0.22
   0 -12  -3    1.08    0.16
   0 -12   3    0.82    0.09
   0 -12   4    9.72    0.51
   0  12   4   10.23    0.52
   0  12  -4    9.91    0.52
   0 -12  -4    9.89    0.46
   0  12   4    9.40    0.45
   0 -12   5    2.16    0.26
   0  12   5    2.09    0.27
   0 -12   5    2.60    0.28
   0  12  -5    2.71    0.30
   0 -12  -5    2.42    0.25
   0  12   5    2.83    0.26
   0  12   6    0.12    0.14
   0 -12   6   -0.06    0.15
   0  12   6    0.03    0.17
   0  12  -6    0.10    0.15
   0 -12   6   -0.26    0.19
   0 -12  -6   -0.04    0.13
   0  12   7    0.35    0.14
   0  12   7    0.45    0.20
   0 -12   7    0.03    0.15
   0 -12   7    0.03    0.17
   0  12  -7    0.25    0.16
   0 -12  -7    0.16    0.15
   0  12   8    4.56    0.40
   0 -12   8    4.31    0.39
   0  12  -8    4.63    0.41
   0 -12   8    4.24    0.37
   0  12   8    4.77    0.34
   0 -12  -8    4.23    0.40
   0 -12  -8    4.49    0.41
   0  12   9    1.05    0.26
   0 -12   9    0.78    0.22
   0  12  -9    1.27    0.25
   0 -12  -9    0.90    0.22
   0 -12  -9    0.78    0.22
   0  12   9    1.05    0.19
   0  12  10    3.28    0.39
   0 -12  10    2.94    0.33
   0  12 -10    2.96    0.36
   0 -12 -10    3.46    0.40
   0  12  10    3.55    0.32
   0 -12 -10    3.28    0.38
   0  12  11    0.91    0.24
   0  12 -11    1.39    0.27
   0 -12  11    1.01    0.25
   0 -12 -11    1.24    0.28
   0  12  11    1.71    0.24
   0  12  12    0.47    0.22
   0 -12  12    0.31    0.19
   0  12 -12    0.28    0.18
   0 -12 -12    0.36    0.22
   0  12  13    0.56    0.25
   0 -12  13    0.32    0.18
   0  12 -13    0.63    0.25
   0 -12 -13    0.53    0.25
   0  13   0    1.52    0.24
   0 -13   0    2.29    0.14
   0 -13   0    3.67    0.35
   0  13   0    2.40    0.29
   0 -13   0    3.73    0.25
   0  13   1    2.36    0.26
   0 -13   1    2.13    0.16
   0  13  -1    2.70    0.27
   0 -13   1    2.42    0.16
   0 -13   1    2.75    0.30
   0 -13  -1    2.56    0.29
   0  13  -1    2.45    0.27
   0  13   1    2.62    0.27
   0 -13  -1    2.91    0.23
   0  13   1    2.60    0.26
   0 -13   1    2.42    0.19
   0 -13   2   -0.01    0.09
   0  13   2   -0.04    0.13
   0  13  -2    0.05    0.16
   0  13   2    0.18    0.14
   0 -13   2    0.10    0.07
   0 -13   2    0.09    0.15
   0  13  -2    0.03    0.13
   0 -13  -2    0.02    0.09
   0 -13   2    0.08    0.08
   0 -13   3    0.35    0.12
   0  13  -3    0.47    0.21
   0  13   3    0.26    0.14
   0  13   3    0.37    0.14
   0 -13   3    0.28    0.18
   0  13  -3    0.42    0.17
   0 -13  -3    0.30    0.13
   0 -13   3    0.25    0.10
   0  13   4   42.51    1.13
   0 -13   4   43.13    1.10
   0 -13   4   40.36    1.20
   0  13  -4   40.26    1.20
   0 -13  -4   40.83    1.11
   0  13   4   43.04    1.12
   0  13   5    3.43    0.34
   0 -13   5    3.55    0.34
   0  13  -5    2.79    0.31
   0 -13  -5    3.87    0.32
   0  13   5    3.16    0.29
   0  13   6    1.92    0.23
   0 -13   6    1.58    0.25
   0  13   6    1.31    0.23
   0  13  -6    1.62    0.27
   0 -13   6    2.03    0.27
   0 -13  -6    2.19    0.27
   0 -13   7   15.63    0.71
   0  13   7   14.56    0.71
   0  13  -7   14.22    0.70
   0 -13   7   14.45    0.68
   0 -13  -7   15.83    0.73
   0 -13  -7   15.25    0.70
   0  13   7   15.39    0.63
   0  13   8    1.00    0.19
   0 -13   8    0.73    0.20
   0  13   8    0.87    0.24
   0 -13   8    0.62    0.18
   0  13  -8    0.76    0.22
   0 -13  -8    0.96    0.22
   0 -13  -8    0.53    0.22
   0  13   9    1.88    0.31
   0  13  -9    2.02    0.30
   0 -13   9    2.29    0.31
   0 -13  -9    1.77    0.29
   0 -13  -9    2.66    0.35
   0  13   9    2.22    0.26
   0  13  10    0.18    0.21
   0  13 -10   -0.07    0.20
   0 -13  10    0.15    0.16
   0 -13 -10    0.52    0.23
   0 -13 -10    0.12    0.20
   0  13  10    0.14    0.14
   0  13  11    0.57    0.21
   0 -13  11    0.52    0.21
   0  13 -11    0.44    0.20
   0 -13 -11    0.23    0.18
   0  13  11    0.64    0.18
   0  13  12    0.17    0.23
   0 -13  12   -0.29    0.21
   0  13 -12   -0.08    0.23
   0 -13 -12    0.41    0.25
   0  13 -13   -0.20    0.21
   0 -13  13   -0.19    0.23
   0 -14   0   56.87    1.06
   0  14   0   58.88    1.42
   0 -14   0   57.62    1.49
   0 -14   0   57.86    1.19
   0  14   0   57.24    1.47
   0 -14   0   57.09    1.26
   0  14  -1    9.85    0.50
   0  14   1    8.73    0.46
   0 -14   1    9.32    0.33
   0 -14   1    9.92    0.33
   0 -14  -1   10.05    0.53
   0 -14   1   10.06    0.55
   0  14  -1    9.67    0.52
   0  14   1    9.11    0.51
   0 -14  -1    9.60    0.41
   0 -14   1    9.49    0.39
   0  14   1   10.00    0.50
   0  14   2    0.31    0.14
   0 -14   2    0.20    0.10
   0  14  -2    0.48    0.21
   0  14   2    0.28    0.16
   0 -14   2    0.33    0.08
   0 -14   2    0.22    0.22
   0  14  -2    0.14    0.19
   0 -14  -2    0.19    0.15
   0 -14   2    0.10    0.09
   0  14  -3    9.49    0.51
   0  14   3    8.25    0.45
   0 -14   3    8.56    0.40
   0 -14   3    8.02    0.51
   0  14  -3    8.73    0.51
   0 -14  -3    8.78    0.43
   0 -14   3    8.32    0.36
   0  14   3    9.06    0.46
   0 -14   4   26.16    0.80
   0  14   4   24.46    0.83
   0 -14   4   23.80    0.91
   0  14  -4   26.66    0.93
   0 -14  -4   26.33    0.85
   0  14   4   25.89    0.84
   0 -14   5    2.53    0.28
   0  14   5    1.91    0.24
   0  14   5    2.53    0.26
   0 -14   5    1.96    0.29
   0  14  -5    1.85    0.28
   0 -14  -5    2.12    0.25
   0 -14   6   19.41    0.76
   0 -14   6   17.67    0.79
   0  14   6   19.39    0.83
   0  14  -6   18.72    0.82
   0  14   6   19.05    0.72
   0 -14  -6   19.16    0.77
   0  14   7    1.38    0.21
   0 -14   7    0.89    0.22
   0  14   7    1.40    0.26
   0 -14   7    0.90    0.21
   0  14  -7    1.14    0.23
   0 -14  -7    0.56    0.18
   0 -14  -7    1.49    0.27
   0  14   8    2.99    0.30
   0  14   8    3.06    0.37
   0 -14   8    2.59    0.33
   0  14  -8    2.91    0.35
   0 -14   8    2.67    0.32
   0 -14  -8    2.77    0.36
   0 -14  -8    2.84    0.35
   0  14   9    2.76    0.36
   0 -14   9    2.44    0.33
   0 -14   9    2.09    0.30
   0  14  -9    2.19    0.33
   0 -14  -9    2.66    0.37
   0 -14  -9    2.92    0.35
   0  14   9    2.96    0.30
   0  14  10    3.43    0.40
   0 -14  10    3.16    0.36
   0  14 -10    2.88    0.39
   0 -14 -10    3.35    0.41
   0 -14 -10    3.63    0.42
   0  14  10    3.40    0.33
   0  14  11    1.85    0.34
   0  14 -11    1.83    0.32
   0 -14  11    2.39    0.35
   0 -14 -11    2.49    0.38
   0  14  12    0.81    0.27
   0 -14  12    0.46    0.20
   0  14 -12    0.35    0.21
   0 -14 -12    0.76    0.27
   0 -14  13   -0.03    0.21
   0  15   0    1.66    0.26
   0 -15   0    2.10    0.32
   0 -15   0    1.46    0.16
   0  15   0    2.04    0.29
   0 -15   0    2.22    0.22
   0  15   1    1.13    0.20
   0  15  -1    1.29    0.23
   0  15   1    0.81    0.18
   0 -15   1    1.15    0.12
   0 -15  -1    0.95    0.23
   0 -15   1    0.93    0.22
   0  15   1    1.04    0.22
   0  15  -1    1.01    0.22
   0 -15  -1    1.20    0.17
   0 -15   1    0.95    0.14
   0  15  -2   11.33    0.57
   0 -15   2   11.15    0.41
   0  15   2   11.03    0.55
   0 -15  -2   10.96    0.59
   0 -15   2   11.57    0.61
   0  15  -2   10.81    0.60
   0 -15  -2   11.07    0.49
   0  15   2   11.01    0.55
   0 -15   2   10.82    0.43
   0  15   3    0.70    0.18
   0  15   3    0.58    0.17
   0 -15   3    0.81    0.15
   0 -15   3    0.64    0.21
   0  15  -3    0.61    0.19
   0 -15  -3    0.96    0.18
   0 -15   3    0.48    0.11
   0  15   4   11.80    0.57
   0 -15   4   12.21    0.52
   0 -15   4   12.30    0.65
   0  15  -4   11.28    0.62
   0 -15  -4   12.00    0.56
   0  15   4   12.00    0.56
   0 -15   4   11.53    0.45
   0  15   5   11.92    0.58
   0 -15   5   12.17    0.56
   0 -15   5   10.97    0.62
   0  15  -5   11.54    0.63
   0  15   5   11.21    0.56
   0 -15  -5   11.99    0.58
   0  15   6    1.19    0.22
   0 -15   6    1.39    0.24
   0  15   6    1.42    0.22
   0 -15   6    1.50    0.27
   0  15  -6    1.42    0.26
   0 -15  -6    1.67    0.25
   0 -15   7    5.11    0.42
   0  15   7    5.61    0.47
   0 -15   7    4.92    0.44
   0  15  -7    4.50    0.42
   0 -15  -7    4.72    0.43
   0 -15  -7    5.13    0.42
   0  15   7    5.02    0.38
   0 -15   8    1.24    0.26
   0  15   8    1.57    0.23
   0 -15   8    1.17    0.26
   0  15   8    0.96    0.24
   0  15  -8    0.72    0.21
   0 -15  -8    1.16    0.26
   0 -15  -8    1.03    0.24
   0 -15   9   -0.16    0.20
   0 -15   9   -0.11    0.17
   0  15   9    0.11    0.18
   0 -15   9   -0.10    0.19
   0  15  -9    0.22    0.22
   0 -15  -9   -0.15    0.18
   0 -15  -9   -0.02    0.16
   0  15   9    0.20    0.15
   0 -15  10    0.48    0.24
   0  15  10    0.13    0.18
   0  15 -10    0.37    0.21
   0 -15  10    0.47    0.20
   0 -15 -10    0.05    0.18
   0 -15 -10    0.49    0.23
   0  15  10    0.14    0.14
   0 -15  11    1.12    0.31
   0  15  11    0.97    0.28
   0  15 -11    0.95    0.27
   0 -15  11    1.03    0.27
   0 -15 -11    1.18    0.30
   0 -15  12   -0.10    0.22
   0  15 -12    0.25    0.20
   0 -15  12   -0.05    0.18
   0  16   0   25.54    0.89
   0 -16   0   25.63    0.97
   0  16   0   25.28    0.93
   0 -16   0   26.26    0.76
   0  16  -1    0.51    0.20
   0  16   1    0.22    0.16
   0  16   1    0.75    0.20
   0 -16  -1    0.55    0.22
   0 -16   1    0.16    0.19
   0  16  -1    0.40    0.20
   0 -16  -1    0.45    0.15
   0 -16   1    0.46    0.14
   0  16  -2   12.89    0.62
   0  16   2   11.65    0.57
   0 -16  -2   11.73    0.64
   0 -16   2   12.19    0.65
   0  16  -2   12.02    0.63
   0 -16   2   11.95    0.46
   0 -16  -2   11.85    0.52
   0  16   2   12.14    0.59
   0  16   3    1.44    0.22
   0  16   3    1.76    0.23
   0 -16   3    2.11    0.20
   0 -16   3    1.85    0.30
   0  16  -3    1.61    0.26
   0 -16  -3    1.87    0.23
   0  16   4    2.73    0.29
   0 -16   4    2.99    0.26
   0 -16   4    2.69    0.34
   0  16  -4    3.21    0.35
   0  16   4    3.06    0.30
   0 -16  -4    3.14    0.30
   0 -16   5    9.71    0.50
   0  16   5    9.45    0.53
   0 -16   5   10.40    0.62
   0  16  -5    8.61    0.57
   0 -16  -5    9.76    0.54
   0  16   5   11.03    0.56
   0  16   6    1.61    0.23
   0  16   6    1.55    0.24
   0 -16   6    1.69    0.26
   0 -16   6    1.44    0.29
   0  16  -6    2.11    0.31
   0 -16  -6    1.43    0.25
   0 -16  -6    1.96    0.28
   0  16   7    0.18    0.14
   0  16   7    0.49    0.16
   0 -16   7    0.09    0.15
   0 -16   7    0.30    0.19
   0  16  -7    0.41    0.19
   0 -16  -7    0.16    0.15
   0 -16  -7    0.45    0.19
   0  16   8   -0.14    0.15
   0 -16   8    0.19    0.18
   0 -16   8    0.07    0.19
   0  16   8    0.07    0.18
   0  16  -8   -0.10    0.16
   0 -16  -8    0.20    0.18
   0 -16  -8    0.01    0.18
   0 -16   9    2.00    0.33
   0  16   9    2.02    0.34
   0 -16   9    1.25    0.27
   0  16  -9    1.23    0.28
   0 -16  -9    1.49    0.28
   0 -16  -9    1.20    0.27
   0  16   9    1.99    0.28
   0 -16  10   -0.18    0.21
   0  16  10   -0.08    0.22
   0  16 -10    0.09    0.19
   0 -16 -10   -0.16    0.20
   0 -16  11    1.94    0.33
   0  16  11    2.45    0.38
   0  16 -11    1.71    0.32
   0 -16 -11    2.24    0.37
   0  17   0    0.40    0.20
   0  17   0    0.74    0.20
   0 -17   0    0.33    0.20
   0  17   0    0.67    0.21
   0 -17   0    0.82    0.16
   0  17   1    8.70    0.51
   0  17  -1    8.55    0.52
   0 -17  -1    7.97    0.55
   0 -17   1   10.07    0.61
   0  17  -1    9.24    0.58
   0 -17  -1    9.42    0.45
   0  17   1    9.24    0.54
   0  17   2    3.52    0.34
   0  17  -2    4.30    0.40
   0 -17  -2    3.77    0.39
   0 -17   2    4.17    0.41
   0  17  -2    4.26    0.40
   0 -17  -2    3.86    0.30
   0  17   2    4.17    0.36
   0  17   3    0.00    0.15
   0  17   3    0.17    0.19
   0 -17   3    0.09    0.23
   0 -17  -3    0.09    0.19
   0  17  -3    0.29    0.20
   0 -17  -3    0.12    0.14
   0  17   4    0.10    0.15
   0  17   4    0.05    0.13
   0 -17   4   -0.08    0.18
   0  17  -4    0.35    0.19
   0 -17  -4    0.20    0.15
   0 -17   5    2.71    0.28
   0  17   5    2.81    0.30
   0  17   5    2.40    0.30
   0 -17   5    2.55    0.34
   0  17  -5    2.75    0.34
   0 -17  -5    2.72    0.30
   0  17   6   -0.08    0.13
   0  17   6   -0.06    0.14
   0 -17   6    0.24    0.17
   0 -17   6   -0.02    0.19
   0  17  -6   -0.19    0.19
   0 -17  -6    0.03    0.16
   0 -17  -6   -0.01    0.14
   0 -17   7    2.36    0.30
   0  17   7    1.77    0.27
   0  17   7    1.77    0.26
   0 -17   7    1.75    0.31
   0  17  -7    1.75    0.31
   0 -17  -7    2.31    0.33
   0 -17  -7    1.85    0.29
   0 -17   8    2.07    0.31
   0  17   8    2.03    0.28
   0  17   8    2.21    0.30
   0 -17   8    2.03    0.34
   0  17  -8    1.87    0.32
   0 -17  -8    1.73    0.28
   0 -17  -8    2.28    0.36
   0 -17   9    0.94    0.25
   0 -17   9    0.67    0.23
   0  17  -9    1.33    0.28
   0 -17  -9    0.88    0.27
   0 -17  -9    1.48    0.29
   0 -17  10    0.29    0.20
   0  17  10    0.46    0.24
   0  17 -10    0.38    0.23
   0 -17 -10    0.08    0.19
   0 -17  11    0.00    0.20
   0  18   0    6.67    0.46
   0 -18   0    6.72    0.52
   0  18   0    7.78    0.53
   0  18   0    6.34    0.48
   0  18  -1    9.89    0.58
   0  18   1    9.65    0.56
   0 -18  -1    9.81    0.63
   0 -18   1   10.20    0.64
   0  18  -1    9.24    0.59
   0  18   1    9.88    0.58
   0  18  -2    6.27    0.48
   0  18   2    5.98    0.45
   0 -18  -2    6.05    0.50
   0 -18   2    6.34    0.51
   0  18  -2    6.07    0.49
   0  18   2    6.59    0.47
   0  18   3    5.69    0.43
   0 -18   3    5.73    0.49
   0 -18  -3    5.08    0.46
   0  18  -3    5.10    0.46
   0  18   3    5.70    0.44
   0 -18  -3    5.64    0.39
   0  18   4    4.19    0.38
   0 -18  -4    4.01    0.41
   0 -18   4    4.17    0.43
   0  18  -4    3.68    0.40
   0  18   4    4.75    0.39
   0 -18  -4    3.65    0.34
   0  18   5    0.44    0.17
   0  18   5    0.25    0.16
   0 -18   5    0.25    0.19
   0  18  -5    0.80    0.24
   0 -18  -5    0.35    0.17
   0 -18  -5    0.50    0.18
   0  18   6    3.50    0.36
   0  18   6    2.89    0.31
   0 -18   6    3.27    0.40
   0  18  -6    3.66    0.43
   0 -18  -6    3.36    0.38
   0 -18  -6    3.42    0.36
   0  18   7    0.09    0.15
   0  18   7    0.08    0.17
   0 -18   7    0.33    0.20
   0  18  -7    0.37    0.22
   0 -18  -7    0.03    0.15
   0 -18  -7    0.41    0.20
   0  18   8   -0.22    0.19
   0  18   8   -0.05    0.14
   0 -18   8    0.03    0.20
   0  18  -8    0.16    0.19
   0 -18  -8    0.26    0.20
   0 -18  -8    0.06    0.17
   0  18   9    1.12    0.25
   0 -18   9    1.04    0.26
   0  18  -9    1.09    0.29
   0 -18  -9    1.63    0.31
   0 -18  -9    1.01    0.27
   0 -18  10    0.06    0.19
   0 -18 -10    0.49    0.24
   0  19   0    0.29    0.18
   0  19   0    0.08    0.15
   0  19   0    0.35    0.20
   0 -19   0    0.28    0.23
   0  19   1    4.22    0.38
   0  19  -1    4.51    0.41
   0  19   1    3.37    0.37
   0 -19   1    4.32    0.44
   0 -19  -1    4.78    0.46
   0  19  -1    3.74    0.39
   0  19  -2    4.05    0.40
   0  19   2    3.32    0.36
   0 -19   2    3.92    0.44
   0 -19  -2    3.31    0.39
   0  19  -2    3.41    0.39
   0  19   2    3.72    0.38
   0  19   3    0.79    0.20
   0  19   3    0.39    0.16
   0 -19   3    0.62    0.21
   0 -19  -3    0.87    0.24
   0  19  -3    0.55    0.21
   0  19   4    0.77    0.21
   0  19   4    0.87    0.21
   0 -19   4    0.99    0.27
   0 -19  -4    1.55    0.29
   0  19  -4    0.86    0.26
   0 -19  -4    0.77    0.19
   0  19   5    3.34    0.36
   0 -19  -5    2.89    0.39
   0 -19   5    3.32    0.43
   0  19  -5    3.17    0.41
   0  19   5    3.93    0.38
   0 -19  -5    3.66    0.37
   0  19   6   10.62    0.63
   0 -19   6   10.94    0.71
   0  19  -6   10.61    0.70
   0  19   6   11.45    0.63
   0 -19  -6   11.29    0.67
   0  19   7    0.00    0.14
   0  19   7    0.13    0.15
   0 -19   7   -0.13    0.23
   0  19  -7    0.11    0.20
   0 -19  -7   -0.03    0.18
   0  19   8   -0.35    0.22
   0 -19   8    0.08    0.22
   0  19  -8   -0.06    0.18
   0 -19  -8    0.17    0.19
   0 -19   9    0.08    0.20
   0  19   9    0.40    0.19
   0 -19  -9    0.70    0.23
   0  20   0    1.41    0.27
   0  20   0    1.55    0.29
   0 -20   0    2.27    0.35
   0  20   1    0.91    0.25
   0  20  -1    0.95    0.26
   0  20   1    0.88    0.24
   0  20  -1    0.81    0.24
   0  20  -1    1.29    0.28
   0 -20   1    1.24    0.30
   0 -20  -1    1.02    0.28
   0  20   2   -0.23    0.18
   0  20   2   -0.02    0.15
   0  20  -2    0.29    0.21
   0  20  -2    0.05    0.18
   0 -20  -2   -0.04    0.20
   0 -20   2    0.33    0.23
   0  20   3    0.06    0.17
   0  20   3    0.31    0.17
   0  20  -3    0.32    0.20
   0 -20   3   -0.02    0.19
   0 -20  -3    0.03    0.19
   0  20   4    0.12    0.17
   0  20   4    0.63    0.20
   0 -20  -4    0.49    0.26
   0 -20   4    0.18    0.22
   0  20  -4    0.47    0.23
   0  20   5    5.44    0.46
   0 -20   5    5.48    0.53
   0 -20  -5    5.57    0.52
   0  20  -5    5.17    0.51
   0 -20  -5    4.84    0.44
   0  20   5    5.23    0.44
   0  20   6    1.58    0.27
   0  20   6    2.00    0.30
   0 -20   6    1.70    0.33
   0 -20  -6    1.60    0.31
   0  20  -6    2.05    0.36
   0 -20  -6    1.77    0.30
   0  20   7    0.47    0.21
   0 -20   7    0.50    0.25
   0  20  -7    0.87    0.27
   0 -20  -7    0.29    0.22
   0 -20   8    0.29    0.23
   0  20   8    0.34    0.18
   0 -20  -8    0.08    0.20
   0  21   0   -0.26    0.19
   0  21   0    0.34    0.21
   0 -21   0    0.19    0.19
   0  21   1    1.61    0.29
   0  21   1    1.84    0.31
   0  21  -1    0.96    0.25
   0  21  -1    1.49    0.28
   0  21  -1    0.93    0.25
   0 -21   1    1.42    0.30
   0 -21  -1    1.04    0.27
   0  21   2    0.53    0.20
   0  21   2    0.18    0.18
   0  21  -2    0.36    0.22
   0 -21  -2    0.67    0.26
   0 -21   2    0.26    0.24
   0  21   3    0.70    0.23
   0  21   3    1.40    0.27
   0  21  -3    1.36    0.30
   0 -21   3    1.32    0.33
   0 -21  -3    1.46    0.31
   0  21   4    0.82    0.22
   0  21   4    1.00    0.22
   0  21  -4    1.42    0.31
   0 -21  -4    1.24    0.32
   0 -21   4    1.51    0.31
   0  21   5    2.65    0.35
   0  21   5    2.78    0.34
   0  21  -5    2.87    0.40
   0 -21   5    3.05    0.41
   0 -21  -5    3.17    0.43
   0  21   6    0.38    0.18
   0  21   6    0.97    0.24
   0 -21   6    0.69    0.26
   0 -21  -6    0.52    0.25
   0  21  -6    0.33    0.24
   0 -21  -7    1.64    0.34
   0 -21   7    1.53    0.32
   0  21   7    1.22    0.27
   0 -21  -7    1.80    0.33
   0 -21  -8    0.49    0.23
   0  22   0    1.30    0.26
   0  22   0    1.01    0.27
   0 -22   0    1.32    0.32
   0  22   1    0.35    0.20
   0  22  -1    0.04    0.19
   0  22   1    0.31    0.20
   0  22  -1   -0.05    0.18
   0 -22   1    0.69    0.27
   0 -22  -1    0.16    0.23
   0  22   2    0.17    0.19
   0  22  -2    0.61    0.23
   0  22   2    0.46    0.17
   0  22  -2    0.76    0.26
   0 -22  -2    0.74    0.27
   0  22   3    0.81    0.24
   0  22   3    1.15    0.27
   0  22  -3    0.82    0.26
   0 -22  -3    0.56    0.24
   0  22   4    0.14    0.16
   0  22   4    0.30    0.22
   0  22  -4    0.24    0.22
   0 -22   4    0.46    0.25
   0 -22  -4    0.25    0.24
   0 -22  -5    0.06    0.20
   0 -22   5    0.20    0.26
   0  22   5   -0.06    0.16
   0  22   5    0.34    0.20
   0  22   6    0.11    0.19
   0 -23   0    0.60    0.28
   0  23   0    0.17    0.19
   0  23   0    0.16    0.21
   0 -23   1    1.09    0.30
   0 -23  -1    1.95    0.37
   0  23   1    1.39    0.30
   0  23  -1    1.38    0.29
   0  23  -1    1.55    0.30
   0  23   1    1.57    0.32
   0  23   2    0.04    0.18
   0  23   2    0.23    0.19
   0  23   3    1.20    0.26
   0  23   3    1.53    0.32
   0  23   4    3.11    0.39
   0  23   4    2.83    0.37
   0  23   5   -0.18    0.19
  -1   0  16   -0.01    0.20
   1   0 -16    0.12    0.21
  -1   0  15   -0.09    0.18
  -1   0  15    0.00    0.21
   1   0 -15   -0.06    0.17
  -1   0  14    2.09    0.32
  -1   0  14    2.51    0.32
   1   0 -14    2.18    0.31
   1   0 -14    2.29    0.33
  -1   0  13    0.11    0.19
  -1   0  13    0.29    0.19
   1   0 -13    0.05    0.13
   1   0 -13    0.16    0.17
  -1   0  12    0.66    0.20
  -1   0  12    0.89    0.21
   1   0 -12    0.89    0.20
   1   0 -12    0.26    0.17
   1   0 -11    0.03    0.12
  -1   0  11   -0.14    0.17
  -1   0  11    0.31    0.17
   1   0 -11    0.15    0.14
   1   0 -11    0.02    0.15
   1   0 -10    5.96    0.32
  -1   0  10    5.67    0.41
  -1   0  10    5.94    0.40
   1   0 -10    6.14    0.38
   1   0 -10    5.54    0.39
   1   0  -9    0.19    0.13
  -1   0   9    0.00    0.13
   1   0  -9   -0.20    0.13
  -1   0   9   -0.13    0.16
   1   0  -9   -0.04    0.15
   1   0  -8   73.45    1.47
  -1   0   8   73.47    1.64
  -1   0   8   72.91    1.60
   1   0  -8   71.66    1.62
   1   0  -7    0.21    0.12
  -1   0   7   -0.03    0.13
  -1   0   7   -0.13    0.14
   1   0  -7   -0.03    0.10
   1   0  -6    1.38    0.15
  -1   0   6    1.16    0.16
   1   0  -6    1.04    0.16
  -1   0   5    0.10    0.11
   1   0  -5    0.19    0.11
   1   0  -4  150.17    2.59
  -1   0   4  150.79    2.64
   1   0  -4  154.34    2.57
   1   0  -4  151.25    2.66
   1   0  -3    0.27    0.09
  -1   0   3    0.09    0.08
  -1   0   3    0.11    0.07
   1   0  -3    0.07    0.08
   1   0  -2   15.70    0.36
  -1   0   2   15.79    0.36
   1   0  -2   15.72    0.31
  -1   0   2   16.28    0.38
   1   0  -2   16.53    0.38
  -1   0   1    0.16    0.04
   1   0  -1    0.26    0.04
  -1   0   1    0.18    0.04
   1   0  -1    0.19    0.05
   1   0  -1    0.12    0.04
  -1   0   1    0.18    0.04
   1   0   0    0.70    0.06
  -1   0   0    0.25    0.04
  -1   0   0   -0.02    0.03
  -1   0   0    0.00    0.02
   1   0   0    0.71    0.05
   1   0   0    0.69    0.05
   1   0   0    0.70    0.04
  -1   0   0    1.14    0.05
   1   0   1    1.12    0.09
  -1   0  -1    0.95    0.09
  -1   0  -1    0.80    0.06
  -1   0  -1    0.95    0.07
  -1   0  -1    0.69    0.07
  -1   0  -1    1.21    0.08
   1   0   1    0.66    0.07
   1   0   1    0.91    0.08
   1   0   2   48.87    0.88
   1   0   2   48.13    0.84
   1   0   2   48.50    0.89
  -1   0  -2   48.21    0.89
   1   0   2   49.29    0.94
  -1   0  -2   48.81    0.94
   1   0   2   52.80    0.95
  -1   0  -2   50.45    0.94
   1   0   3    0.02    0.05
   1   0   3   -0.03    0.05
   1   0   3    0.10    0.05
  -1   0  -3   -0.04    0.08
   1   0   3    0.06    0.07
   1   0   4   75.58    1.41
   1   0   4   75.58    1.37
   1   0   4   73.46    1.36
  -1   0  -4   75.50    1.48
   1   0   4   77.11    1.46
   1   0   5   -0.01    0.09
   1   0   5   -0.03    0.08
   1   0   5    0.05    0.06
   1   0   5   -0.08    0.10
  -1   0  -5   -0.08    0.12
   1   0   6   19.60    0.58
   1   0   6   19.05    0.53
  -1   0  -6   18.75    0.62
  -1   0  -6   18.77    0.59
   1   0   7    0.10    0.10
   1   0   7    0.01    0.10
  -1   0  -7    0.13    0.11
   1   0   8   16.80    0.60
   1   0   8   16.95    0.56
  -1   0  -8   16.78    0.63
   1   0   9    0.08    0.12
   1   0   9    0.16    0.13
  -1   0  -9    0.01    0.14
   1   0  10    1.25    0.22
   1   0  10    1.32    0.20
  -1   0 -10    1.09    0.20
   1   0  11   -0.03    0.15
   1   0  11    0.18    0.15
  -1   0 -11    0.04    0.16
   1   0  12    0.26    0.16
  -1   0 -12    0.05    0.18
   1   0  12    0.36    0.17
  -1   0 -12    0.23    0.16
   1   0  13   -0.17    0.18
  -1   0 -13    0.04    0.18
  -1   0 -13   -0.08    0.17
   1   0  14    0.76    0.23
  -1   0 -14    0.80    0.27
  -1   0 -14    0.89    0.24
  -1   0 -15   -0.14    0.22
  -1   0 -15    0.19    0.20
  -1   1  16    0.02    0.22
  -1  -1  16    0.48    0.24
   1  -1 -16    0.17    0.17
   1   1 -16    0.48    0.22
  -1   1  15    1.85    0.33
  -1  -1  15    2.07    0.33
  -1   1  15    2.32    0.33
  -1  -1  15    2.37    0.34
   1   1 -15    2.89    0.37
   1  -1 -15    2.90    0.39
   1   1 -15    2.74    0.37
  -1   1  14    2.51    0.36
  -1  -1  14    3.29    0.39
   1   1 -14    2.95    0.35
  -1   1  14    2.10    0.30
   1  -1 -14    2.92    0.34
  -1  -1  14    3.04    0.35
   1  -1 -14    3.16    0.39
   1   1 -14    2.62    0.33
  -1  -1  13    0.69    0.23
  -1   1  13    1.00    0.25
   1   1 -13    0.66    0.19
  -1   1  13    0.49    0.20
  -1  -1  13    0.89    0.23
   1  -1 -13    0.72    0.20
   1   1 -13    0.60    0.19
   1  -1 -13    0.78    0.25
  -1   1  12    7.77    0.52
  -1  -1  12    7.62    0.51
   1  -1 -12    7.93    0.49
   1   1 -12    7.58    0.47
  -1  -1  12    7.26    0.47
  -1   1  12    6.54    0.46
   1   1 -12    7.30    0.49
   1  -1 -12    7.26    0.51
   1   1 -11    3.89    0.29
  -1  -1  11    4.04    0.36
  -1   1  11    4.02    0.37
   1   1 -11    3.76    0.33
  -1  -1  11    3.55    0.33
  -1   1  11    3.28    0.33
   1  -1 -11    3.68    0.32
   1   1 -11    3.71    0.34
   1  -1 -11    3.41    0.34
   1   1 -10   27.36    0.80
   1  -1 -10   26.59    0.71
  -1  -1  10   26.80    0.91
  -1   1  10   27.91    0.94
  -1  -1  10   27.77    0.89
   1   1 -10   25.92    0.85
  -1   1  10   26.49    0.87
   1  -1 -10   27.61    0.93
   1   1 -10   27.41    0.90
   1  -1  -9    5.93    0.30
   1   1  -9    6.59    0.35
  -1   1   9    6.27    0.41
  -1  -1   9    5.89    0.39
  -1   1   9    5.74    0.37
   1   1  -9    6.23    0.37
  -1  -1   9    5.99    0.38
   1   1  -9    6.33    0.39
   1  -1  -9    6.49    0.41
   1  -1  -8   21.20    0.57
  -1   1   8   21.52    0.73
  -1  -1   8   21.32    0.70
  -1   1   8   20.83    0.69
   1   1  -8   21.23    0.67
   1  -1  -8   22.46    0.74
   1   1  -8   20.99    0.70
   1  -1  -7   47.46    0.99
  -1   1   7   49.67    1.17
   1   1  -7   48.26    1.09
  -1  -1   7   45.98    1.12
  -1   1   7   44.92    1.10
   1   1  -7   46.37    1.12
   1  -1  -7   47.17    1.15
   1  -1  -6    5.23    0.23
   1   1  -6    5.40    0.23
  -1   1   6    5.08    0.30
   1   1  -6    5.79    0.28
  -1  -1   6    5.47    0.30
  -1   1   6    5.34    0.29
   1  -1  -6    5.40    0.31
   1   1  -6    5.22    0.29
   1  -1  -5   16.36    0.42
   1   1  -5   15.53    0.40
  -1   1   5   16.95    0.52
   1   1  -5   16.34    0.46
  -1  -1   5   16.21    0.50
   1   1  -5   15.95    0.49
   1  -1  -5   15.63    0.51
   1  -1  -4   83.57    1.50
   1   1  -4   81.43    1.47
  -1   1   4   87.25    1.61
   1   1  -4   84.08    1.53
  -1  -1   4   83.37    1.59
   1   1  -4   85.39    1.58
   1  -1  -4   85.53    1.61
   1  -1  -4   88.87    1.50
   1  -1  -3  177.99    2.95
  -1   1   3  174.51    2.95
  -1   1   3  182.11    3.03
   1   1  -3  169.81    2.90
   1   1  -3  187.89    3.03
   1   1  -3  173.39    2.95
  -1  -1   3  178.33    3.02
  -1  -1   3  192.24    3.03
   1  -1  -3  180.39    3.03
  -1   1   3  187.44    3.05
   1   1  -3  176.08    3.00
   1  -1  -3  178.46    2.92
  -1   1   2   51.63    0.95
   1  -1  -2   53.25    0.95
  -1   1   2   53.09    0.98
  -1  -1   2   53.54    0.89
   1   1  -2   55.61    0.99
   1   1  -2   52.91    0.92
  -1  -1   2   51.41    0.99
  -1  -1   2   52.56    0.93
  -1   1   2   54.19    0.99
   1  -1  -2   51.56    0.98
  -1  -1   2   55.12    0.98
   1   1  -2   52.73    0.97
  -1  -1   1   24.40    0.48
   1  -1  -1   23.25    0.46
  -1   1   1   19.96    0.45
   1  -1  -1   25.22    0.47
  -1   1   1   24.77    0.47
   1   1  -1   25.55    0.49
  -1  -1   1   18.08    0.42
  -1   1   1   25.04    0.46
   1   1  -1   24.74    0.44
   1   1  -1   25.73    0.48
  -1  -1   1   19.81    0.46
  -1  -1   1   24.98    0.43
   1   1  -1   24.26    0.43
  -1  -1   1   24.64    0.47
   1  -1  -1   24.84    0.47
  -1   1   1   24.85    0.47
  -1   1   0  137.53    0.82
  -1  -1   0  132.74    0.82
   1  -1   0  141.57    0.90
   1  -1   0  141.07    0.90
   1   1   0  141.10    0.83
   1   1   0  139.91    0.86
   1  -1   0  141.84    0.90
   1   1   0  141.93    0.78
  -1   1   0  127.85    0.79
   1   1   0  141.38    0.87
  -1  -1   0  143.12    0.88
  -1   1  -1  365.20    5.84
   1   1   1  361.71    5.80
   1  -1   1  370.88    5.84
  -1  -1  -1  344.83    5.77
   1  -1   1  353.83    5.79
  -1   1  -1  355.45    5.79
   1   1   1  353.23    5.76
  -1  -1  -1  346.21    5.80
   1   1   1  348.66    5.78
  -1  -1  -1  349.30    5.78
  -1   1  -1  360.93    5.82
   1  -1   1  370.74    5.82
  -1   1  -1  350.78    5.74
  -1  -1  -1  351.85    5.83
   1   1   1  374.70    5.83
  -1   1  -1  353.01    5.78
  -1  -1  -1  364.54    5.82
   1  -1   1  366.06    5.79
   1   1   1  356.36    5.82
  -1   1  -1  370.16    5.82
   1  -1   1  332.30    5.81
  -1  -1  -2    6.66    0.17
   1   1   2    6.70    0.20
  -1  -1  -2    6.71    0.21
  -1   1  -2    6.95    0.18
  -1  -1  -2    6.94    0.18
   1  -1   2    6.83    0.22
   1  -1   2    6.88    0.18
  -1   1  -2    6.17    0.23
   1   1   2    7.25    0.25
  -1  -1  -2    7.30    0.25
   1  -1   2    6.94    0.22
  -1   1  -2    6.94    0.23
   1  -1   2    6.37    0.23
  -1  -1  -2    7.30    0.24
   1   1   2    6.35    0.23
  -1  -1  -3    1.24    0.11
   1   1   3    1.19    0.11
  -1   1  -3    1.24    0.09
   1  -1   3    1.15    0.09
   1   1   3    1.32    0.08
   1  -1   3    1.45    0.11
  -1   1  -3    1.36    0.13
   1  -1   3    1.38    0.12
  -1  -1  -3    1.48    0.14
   1   1   3    0.94    0.12
   1  -1   4    2.84    0.16
   1   1   4    2.89    0.18
   1  -1   4    2.73    0.15
   1   1   4    2.55    0.13
   1   1   4    2.71    0.19
  -1  -1  -4    2.52    0.20
  -1   1  -4    3.01    0.20
   1   1   5   11.23    0.39
   1  -1   5   10.91    0.37
   1   1   5   10.42    0.30
   1   1   5   10.15    0.33
   1  -1   5   11.12    0.35
  -1   1  -5   10.83    0.42
   1   1   5   11.26    0.40
  -1  -1  -5   10.70    0.43
   1  -1   6   13.15    0.45
   1   1   6   13.03    0.46
   1   1   6   12.44    0.41
   1   1   6   12.39    0.36
   1  -1   6   12.45    0.41
  -1   1  -6   13.14    0.46
   1   1   6   13.14    0.47
  -1  -1  -6   13.50    0.51
   1  -1   7    5.34    0.30
   1   1   7    5.13    0.31
   1   1   7    5.00    0.27
   1  -1   7    5.05    0.27
  -1  -1  -7    4.41    0.33
  -1   1  -7    4.99    0.30
  -1  -1  -7    5.17    0.33
   1   1   7    5.60    0.32
   1  -1   8    0.00    0.12
   1   1   8   -0.09    0.11
   1  -1   8   -0.06    0.12
   1   1   8   -0.04    0.11
  -1   1  -8    0.03    0.11
  -1  -1  -8   -0.11    0.12
   1  -1   9   45.92    1.20
   1   1   9   46.74    1.21
   1  -1   9   45.20    1.12
   1   1   9   45.21    1.12
  -1  -1  -9   46.76    1.25
  -1   1  -9   45.39    1.21
   1   1  10   26.87    0.90
   1  -1  10   26.98    0.88
   1   1  10   27.66    0.83
   1  -1  10   27.15    0.82
  -1   1 -10   23.77    0.92
  -1  -1 -10   25.83    0.91
  -1   1 -10   26.22    0.89
   1  -1  11    1.78    0.26
   1   1  11    1.51    0.24
   1  -1  11    1.84    0.23
   1   1  11    1.59    0.22
  -1   1 -11    2.06    0.31
  -1   1 -11    1.98    0.25
  -1  -1 -11    1.93    0.26
   1   1  12   -0.14    0.14
   1  -1  12   -0.15    0.16
   1  -1  12   -0.05    0.13
   1   1  12    0.00    0.13
  -1   1 -12    0.07    0.17
  -1   1 -12   -0.17    0.14
  -1  -1 -12    0.07    0.17
   1  -1  13    2.67    0.33
   1   1  13    2.61    0.34
  -1   1 -13    2.58    0.35
  -1  -1 -13    2.64    0.38
  -1  -1 -13    2.97    0.35
  -1   1 -13    2.92    0.33
   1  -1  14    4.23    0.42
   1   1  14    3.60    0.40
  -1   1 -14    3.39    0.41
  -1  -1 -14    2.64    0.39
  -1   1 -14    4.49    0.43
  -1  -1 -14    3.66    0.41
   1   1  15    4.60    0.46
  -1   1 -15    4.40    0.47
  -1  -1 -15    4.14    0.47
  -1  -1 -15    5.15    0.50
  -1  -2  16    0.10    0.20
   1  -2 -16   -0.10    0.23
   1   2 -16    0.14    0.16
  -1   2  15    1.02    0.26
  -1  -2  15    1.66    0.30
  -1   2  15    1.34    0.28
  -1  -2  15    1.23    0.26
   1   2 -15    1.43    0.29
   1   2 -15    1.09    0.26
   1  -2 -15    1.88    0.33
  -1   2  14    1.67    0.31
  -1  -2  14    1.32    0.29
   1   2 -14    1.19    0.25
   1  -2 -14    1.28    0.24
  -1  -2  14    1.24    0.25
  -1   2  14    1.61    0.28
   1  -2 -14    1.50    0.29
   1   2 -14    1.42    0.27
  -1  -2  13    0.44    0.20
  -1   2  13    0.49    0.23
   1  -2 -13    0.26    0.18
   1   2 -13    0.44    0.19
  -1  -2  13   -0.10    0.16
  -1   2  13    0.29    0.18
   1  -2 -13    0.18    0.20
   1   2 -13    0.62    0.22
   1   2 -12    0.13    0.14
  -1  -2  12    0.16    0.16
  -1   2  12    0.02    0.17
  -1   2  12    0.11    0.16
   1   2 -12   -0.02    0.13
  -1  -2  12   -0.11    0.16
   1   2 -12    0.02    0.14
   1  -2 -12    0.23    0.16
   1   2 -11    3.53    0.30
  -1   2  11    3.68    0.35
  -1  -2  11    3.42    0.34
  -1   2  11    3.56    0.34
   1   2 -11    3.43    0.31
  -1  -2  11    3.68    0.34
   1  -2 -11    3.21    0.34
   1   2 -11    4.04    0.34
   1  -2 -10   -0.02    0.09
  -1   2  10   -0.11    0.15
  -1  -2  10   -0.10    0.15
  -1  -2  10   -0.07    0.16
   1   2 -10   -0.13    0.13
  -1   2  10   -0.29    0.18
   1  -2 -10    0.07    0.15
   1   2 -10    0.04    0.13
   1  -2  -9    0.71    0.11
  -1   2   9    0.94    0.21
   1   2  -9    1.18    0.19
  -1  -2   9    1.21    0.21
  -1   2   9    1.13    0.19
   1   2  -9    1.52    0.21
   1  -2  -9    1.40    0.22
   1  -2  -8    0.71    0.11
  -1   2   8    1.01    0.19
   1   2  -8    0.89    0.16
  -1   2   8    0.56    0.15
  -1  -2   8    0.86    0.19
   1  -2  -8    1.32    0.20
   1   2  -8    1.01    0.17
   1  -2  -7    0.10    0.08
  -1   2   7    0.24    0.13
  -1  -2   7    0.35    0.15
   1   2  -7    0.32    0.11
   1   2  -7    0.23    0.11
   1  -2  -7    0.30    0.13
   1  -2  -6   39.67    0.82
  -1   2   6   41.91    1.01
  -1  -2   6   41.12    0.98
   1   2  -6   39.92    0.92
   1   2  -6   40.40    0.95
   1  -2  -6   40.12    1.00
   1  -2  -5    4.65    0.19
   1   2  -5    4.92    0.21
  -1   2   5    5.25    0.28
   1   2  -5    5.01    0.24
  -1  -2   5    5.13    0.28
   1   2  -5    5.01    0.25
   1  -2  -5    4.83    0.21
  -1   2   5    4.70    0.20
   1  -2  -5    5.13    0.28
   1  -2  -4    5.61    0.19
   1   2  -4    5.29    0.19
  -1   2   4    5.43    0.26
  -1  -2   4    5.55    0.26
   1   2  -4    5.11    0.22
  -1   2   4    5.02    0.19
   1  -2  -4    5.02    0.25
   1  -2  -4    5.73    0.20
   1   2  -4    5.04    0.23
   1  -2  -3    0.28    0.05
  -1   2   3    0.25    0.06
   1  -2  -3    0.19    0.06
   1  -2  -3    0.30    0.09
  -1   2   3    0.21    0.08
   1   2  -3    0.17    0.05
  -1  -2   3    0.34    0.06
  -1  -2   3    0.43    0.07
  -1  -2   3    0.26    0.09
   1   2  -3    0.25    0.06
   1   2  -3    0.35    0.09
   1  -2  -3    0.16    0.08
  -1   2   3    0.29    0.05
   1   2  -3    0.27    0.08
  -1  -2   3    0.31    0.07
  -1   2   3    0.35    0.08
  -1   2   3    0.30    0.08
   1  -2  -2  201.76    3.34
  -1   2   2  197.96    3.34
  -1  -2   2  204.17    3.33
  -1   2   2  204.86    3.40
   1  -2  -2  201.37    3.39
  -1  -2   2  209.49    3.36
   1   2  -2  198.43    3.35
   1   2  -2  202.27    3.37
   1   2  -2  212.48    3.41
  -1  -2   2  204.07    3.40
   1  -2  -2  202.38    3.39
  -1   2   2  207.30    3.38
   1  -2  -2  192.33    3.28
  -1  -2   2  212.89    3.38
  -1   2   2  210.14    3.41
  -1   2   2  195.42    3.28
   1  -2  -1    3.20    0.13
  -1   2   1    3.13    0.13
   1  -2  -1    3.50    0.13
  -1   2   1    3.45    0.13
   1   2  -1    3.49    0.10
   1  -2  -1    3.56    0.13
   1  -2  -1    3.19    0.13
  -1  -2   1    3.37    0.10
  -1   2   1    3.35    0.12
  -1   2   1    3.55    0.13
  -1  -2   1    3.16    0.13
   1  -2  -1    3.32    0.11
  -1   2   1    3.18    0.11
   1   2  -1    3.35    0.14
   1   2  -1    3.54    0.13
  -1  -2   1    3.45    0.13
  -1   2   1    3.70    0.13
   1  -2  -1    3.60    0.13
   1   2   0  135.53    2.21
   1   2   0  134.93    2.26
  -1  -2   0  132.66    2.21
  -1   2   0  136.75    2.26
   1  -2   0  135.34    2.26
  -1   2   0  135.83    2.27
   1  -2   0  140.51    2.27
  -1   2   0  135.89    2.26
   1  -2   0  135.80    2.26
  -1   2   0  136.57    2.27
   1  -2   0  130.51    2.21
  -1   2   0  134.02    2.21
   1  -2   0  140.83    2.26
  -1   2   0  135.22    2.25
  -1   2   0  136.08    2.27
   1  -2   0  134.65    2.20
   1  -2   0  144.11    2.28
  -1  -2   0  131.23    2.24
   1   2   0  137.57    2.24
  -1  -2   0  144.47    2.28
  -1  -2   0  133.88    2.27
  -1   2   0  136.61    2.20
   1   2   0  128.95    2.27
   1  -2   1  188.84    3.20
  -1   2  -1  192.60    3.20
  -1  -2  -1  182.04    3.16
   1  -2   1  195.28    3.23
  -1  -2  -1  191.77    3.15
   1   2   1  191.11    3.14
   1   2   1  194.60    3.16
   1   2   1  195.53    3.19
  -1   2  -1  192.73    3.20
   1  -2   1  192.17    3.23
  -1   2  -1  198.68    3.24
  -1  -2  -1  194.75    3.20
   1  -2   1  205.63    3.24
  -1   2  -1  197.21    3.23
   1  -2   1  212.77    3.24
  -1   2  -1  194.03    3.17
  -1  -2  -1  208.82    3.23
   1   2   1  195.85    3.23
   1   2   1  187.15    3.22
  -1   2  -1  191.94    3.14
  -1  -2  -1  196.65    3.23
   1  -2   1  198.88    3.14
  -1  -2  -2    0.24    0.04
  -1  -2  -2    0.42    0.08
   1   2   2    0.29    0.08
   1  -2   2    0.43    0.08
  -1   2  -2    0.45    0.09
   1   2   2    0.36    0.07
  -1  -2  -2    0.35    0.07
  -1   2  -2    0.46    0.09
   1  -2   2    0.30    0.06
   1  -2   2    0.35    0.08
  -1   2  -2    0.32    0.06
  -1   2  -2    0.44    0.07
   1  -2   2    0.45    0.06
  -1  -2  -2    0.32    0.08
   1   2   2    0.54    0.09
  -1  -2  -3    2.61    0.09
  -1  -2  -3    2.81    0.16
   1   2   3    2.88    0.16
   1  -2   3    2.83    0.14
  -1   2  -3    2.98    0.15
   1   2   3    2.43    0.17
  -1   2  -3    2.75    0.16
   1  -2   3    2.75    0.16
  -1  -2  -3    2.86    0.19
  -1  -2  -4    8.95    0.21
   1   2   4   10.13    0.34
  -1   2  -4    9.93    0.31
   1  -2   4    9.90    0.30
  -1  -2  -4    9.81    0.39
   1   2   4   10.01    0.35
   1   2   5    2.49    0.19
   1  -2   5    2.22    0.16
   1   2   5    2.26    0.11
  -1  -2  -5    2.67    0.23
  -1   2  -5    2.91    0.19
   1   2   5    2.32    0.19
   1   2   6    0.54    0.12
   1   2   6    0.67    0.07
   1  -2   6    0.84    0.13
  -1  -2  -6    0.92    0.17
  -1   2  -6    0.77    0.12
   1   2   6    0.87    0.15
   1   2   7    4.30    0.28
   1  -2   7    4.50    0.27
   1  -2   7    4.00    0.25
   1   2   7    3.98    0.18
   1   2   7    4.06    0.24
  -1   2  -7    4.38    0.27
   1   2   7    3.74    0.27
  -1  -2  -7    3.99    0.32
   1  -2   8   37.64    0.99
   1   2   8   38.14    1.03
   1  -2   8   37.45    0.95
  -1   2  -8   36.47    1.07
   1   2   8   37.39    0.94
  -1   2  -8   38.15    0.99
   1   2   8   37.95    1.02
  -1  -2  -8   38.14    1.07
  -1  -2  -8   37.54    1.11
  -1  -2  -9    7.37    0.27
   1   2   9    7.41    0.42
   1  -2   9    6.93    0.40
  -1   2  -9    6.86    0.45
   1  -2   9    7.76    0.39
   1   2   9    7.41    0.38
  -1   2  -9    8.00    0.42
  -1  -2  -9    8.04    0.46
   1  -2  10    0.18    0.13
   1   2  10    0.06    0.12
   1   2  10   -0.11    0.13
   1  -2  10   -0.04    0.12
  -1   2 -10   -0.06    0.15
  -1  -2 -10   -0.04    0.14
  -1   2 -10    0.19    0.14
   1  -2  11    0.93    0.20
   1   2  11    1.16    0.22
   1   2  11    1.03    0.20
   1  -2  11    1.11    0.20
  -1   2 -11    1.23    0.25
  -1  -2 -11    1.15    0.24
  -1   2 -11    0.79    0.19
   1   2  12    1.01    0.22
   1  -2  12    0.80    0.21
  -1   2 -12    0.68    0.22
   1  -2  12    1.02    0.20
   1   2  12    0.95    0.19
  -1  -2 -12    0.65    0.22
  -1   2 -12    0.84    0.20
   1  -2  13    0.49    0.19
   1   2  13    0.32    0.17
  -1   2 -13    0.84    0.24
  -1  -2 -13    0.81    0.23
  -1   2 -13    0.28    0.17
   1   2  14    3.05    0.36
   1  -2  14    2.53    0.33
  -1   2 -14    2.55    0.37
  -1  -2 -14    3.03    0.40
  -1   2 -14    2.88    0.35
  -1  -2 -14    2.62    0.35
   1   2  15    0.34    0.24
  -1   2 -15    0.72    0.26
  -1  -2 -15    0.78    0.26
  -1  -2 -15    0.84    0.26
  -1  -3  16    2.69    0.42
  -1  -3  15    1.20    0.30
  -1   3  15    1.17    0.27
  -1   3  15    1.36    0.29
   1   3 -15    1.32    0.27
  -1  -3  15    1.22    0.26
   1   3 -15    1.06    0.26
   1  -3 -15    1.02    0.29
  -1   3  14    0.33    0.20
  -1  -3  14    0.61    0.22
  -1   3  14    0.12    0.19
   1   3 -14   -0.04    0.16
  -1  -3  14    0.46    0.21
   1  -3 -14    0.24    0.18
   1  -3 -14    0.19    0.18
   1   3 -14    0.32    0.16
  -1   3  13    0.83    0.25
  -1  -3  13    0.45    0.17
  -1  -3  13    0.85    0.23
  -1   3  13    0.72    0.22
   1   3 -13    0.40    0.20
   1   3 -13    0.63    0.18
   1  -3 -13    0.83    0.24
   1   3 -12    0.26    0.17
  -1  -3  12    0.09    0.16
  -1   3  12    0.20    0.16
  -1  -3  12   -0.01    0.16
  -1   3  12    0.01    0.16
   1   3 -12   -0.01    0.15
   1  -3 -12   -0.06    0.17
   1   3 -12   -0.07    0.14
  -1   3  11    0.89    0.22
  -1  -3  11    1.12    0.22
   1   3 -11    0.86    0.20
  -1  -3  11    0.90    0.22
  -1   3  11    0.88    0.20
   1   3 -11    1.31    0.22
   1  -3 -11    1.00    0.23
  -1   3  10   20.44    0.81
  -1  -3  10   18.67    0.74
  -1   3  10   19.95    0.74
   1   3 -10   20.45    0.74
   1  -3 -10   20.17    0.81
   1   3 -10   21.53    0.75
   1  -3  -9   10.57    0.34
  -1   3   9   10.39    0.53
  -1  -3   9   10.11    0.50
  -1   3   9   10.69    0.50
   1   3  -9   10.57    0.49
   1   3  -9   10.91    0.50
   1  -3  -9   10.36    0.54
   1  -3  -8   23.20    0.55
  -1   3   8   23.10    0.78
  -1  -3   8   22.01    0.74
   1   3  -8   21.71    0.70
   1   3  -8   22.78    0.71
   1  -3  -8   23.79    0.79
   1  -3  -7    1.88    0.12
  -1   3   7    1.75    0.21
  -1  -3   7    1.71    0.21
   1   3  -7    1.93    0.19
  -1   3   7    1.67    0.16
   1   3  -7    1.71    0.18
   1  -3  -7    1.67    0.21
   1  -3  -6    9.41    0.28
  -1   3   6    9.22    0.41
  -1  -3   6   10.15    0.41
   1   3  -6    9.42    0.37
   1  -3  -6    9.89    0.43
   1   3  -6    8.77    0.36
  -1   3   6    8.92    0.32
   1  -3  -5   31.90    0.65
   1   3  -5   32.27    0.72
  -1   3   5   34.03    0.84
   1   3  -5   33.04    0.78
  -1  -3   5   33.54    0.81
  -1   3   5   32.02    0.70
   1   3  -5   33.06    0.77
   1  -3  -5   31.73    0.83
   1  -3  -5   33.68    0.72
   1  -3  -4   33.02    0.65
  -1   3   4   32.47    0.66
   1   3  -4   33.02    0.71
  -1  -3   4   34.64    0.71
  -1   3   4   35.25    0.80
   1   3  -4   34.39    0.75
  -1  -3   4   33.50    0.79
  -1   3   4   33.07    0.68
   1  -3  -4   34.10    0.69
   1  -3  -4   33.35    0.80
   1   3  -4   33.90    0.74
  -1   3   3    1.15    0.09
   1  -3  -3    0.93    0.08
   1   3  -3    0.92    0.09
  -1  -3   3    0.97    0.09
  -1   3   3    1.17    0.13
  -1  -3   3    1.09    0.14
  -1  -3   3    1.25    0.11
   1   3  -3    0.91    0.10
   1   3  -3    0.93    0.10
  -1   3   3    0.91    0.11
   1  -3  -3    0.92    0.07
   1  -3  -3    0.89    0.12
  -1  -3   3    1.04    0.09
  -1   3   3    1.04    0.08
  -1   3   2  353.73    5.67
   1  -3  -2  346.89    5.65
  -1   3   2  337.04    5.65
  -1  -3   2  351.74    5.67
  -1   3   2  355.37    5.72
   1  -3  -2  338.53    5.72
  -1  -3   2  352.82    5.72
   1   3  -2  346.42    5.69
  -1  -3   2  370.19    5.71
   1   3  -2  376.15    5.74
   1  -3  -2  351.43    5.65
  -1  -3   2  360.50    5.68
   1  -3  -2  334.51    5.71
  -1   3   2  371.46    5.69
  -1   3   2  337.70    5.61
  -1   3   1  365.99    6.12
  -1  -3   1  382.50    6.10
  -1   3   1  374.48    6.10
   1  -3  -1  369.84    6.09
   1  -3  -1  374.06    6.12
   1  -3  -1  363.04    6.12
  -1   3   1  381.00    6.12
   1   3  -1  377.51    6.13
   1  -3  -1  371.47    6.10
  -1  -3   1  386.67    6.14
   1  -3  -1  390.78    6.12
  -1  -3   1  372.47    6.14
   1   3  -1  404.38    6.15
  -1   3   1  369.75    6.10
  -1   3   1  365.11    6.11
  -1   3   1  386.89    6.07
   1  -3  -1  372.98    6.10
  -1   3   1  384.08    6.11
  -1   3   0    3.10    0.14
   1   3   0    2.91    0.11
  -1  -3   0    2.92    0.11
  -1  -3   0    3.00    0.09
   1  -3   0    3.25    0.14
  -1   3   0    2.93    0.14
  -1   3   0    3.09    0.12
   1  -3   0    3.18    0.13
  -1   3   0    3.12    0.14
  -1   3   0    3.09    0.15
   1  -3   0    3.02    0.12
   1  -3   0    3.14    0.15
   1  -3   0    3.27    0.15
  -1   3   0    2.94    0.15
  -1  -3   0    3.57    0.15
  -1   3   0    3.27    0.14
   1  -3   0    3.18    0.14
  -1  -3   0    3.75    0.15
   1   3   0    3.88    0.15
   1   3   0    3.01    0.15
  -1  -3   0    3.16    0.15
  -1   3   0    3.12    0.10
   1  -3   0    3.20    0.10
   1   3   1  120.60    1.97
   1  -3   1  123.12    2.09
   1  -3   1  120.32    2.07
   1   3   1  118.49    2.00
  -1   3  -1  116.97    2.07
   1   3   1  120.70    2.07
  -1   3  -1  117.20    2.04
  -1  -3  -1  121.19    2.08
  -1   3  -1  118.83    2.10
   1  -3   1  120.05    2.04
   1  -3   1  121.45    2.10
   1  -3   1  130.27    2.11
  -1   3  -1  121.80    2.05
   1  -3   1  126.69    2.10
  -1   3  -1  116.65    2.09
  -1  -3  -1  134.86    2.11
  -1  -3  -1  121.72    2.09
   1   3   1  119.18    2.08
   1   3   1  127.13    2.10
   1  -3   1  115.86    1.96
   1  -3   2   15.78    0.41
   1  -3   2   16.61    0.44
  -1  -3  -2   15.53    0.41
   1   3   2   14.57    0.40
  -1   3  -2   15.36    0.44
   1  -3   2   16.42    0.45
  -1   3  -2   15.83    0.43
  -1   3  -2   15.87    0.38
   1  -3   2   15.29    0.38
   1   3   2   14.84    0.41
   1  -3   2   16.10    0.36
  -1  -3  -2   15.95    0.42
  -1  -3  -2   16.09    0.44
   1   3   2   16.90    0.44
   1   3   3  106.93    1.89
  -1   3  -3  105.19    1.84
  -1   3  -3  106.59    1.93
   1  -3   3  102.35    1.83
  -1  -3  -3  102.49    1.70
  -1  -3  -3  104.37    1.95
  -1   3  -3  101.95    1.78
   1  -3   3  111.18    1.86
   1   3   3  106.96    1.89
   1   3   4   16.22    0.47
  -1   3  -4   13.99    0.49
   1  -3   4   15.28    0.42
  -1   3  -4   15.84    0.44
   1   3   4   15.53    0.47
  -1  -3  -4   16.21    0.52
  -1   3  -4   15.41    0.40
   1   3   5    8.88    0.36
  -1   3  -5    8.94    0.40
   1  -3   5    9.43    0.33
  -1  -3  -5    9.15    0.42
  -1   3  -5    8.91    0.32
   1   3   5    9.62    0.37
   1   3   6   94.85    1.86
  -1   3  -6   92.69    1.92
   1  -3   6   91.14    1.77
  -1  -3  -6   93.45    1.95
  -1   3  -6   89.61    1.77
   1   3   6   95.87    1.85
  -1  -3  -7    0.15    0.03
  -1  -3  -7    0.19    0.04
   1   3   7    0.28    0.12
   1  -3   7    0.16    0.11
  -1   3  -7    0.37    0.16
  -1  -3  -7    0.33    0.16
  -1   3  -7    0.08    0.10
   1   3   7    0.14    0.12
  -1  -3  -8    0.04    0.04
  -1  -3  -8    0.06    0.03
   1  -3   8    0.19    0.12
   1   3   8   -0.04    0.12
   1   3   8   -0.03    0.11
   1  -3   8   -0.01    0.12
  -1   3  -8   -0.03    0.14
  -1   3  -8    0.14    0.10
   1   3   8   -0.09    0.13
  -1  -3  -8    0.09    0.17
  -1  -3  -8    0.02    0.14
   1   3   9    0.56    0.16
   1  -3   9    0.35    0.15
  -1   3  -9    0.13    0.15
   1  -3   9    0.24    0.13
   1   3   9    0.21    0.12
   1   3   9    0.28    0.13
  -1  -3  -9    0.13    0.15
  -1   3  -9    0.27    0.13
   1   3  10    0.46    0.18
   1  -3  10    0.13    0.13
   1   3  10    0.13    0.13
  -1   3 -10    0.17    0.17
   1  -3  10    0.20    0.13
  -1  -3 -10    0.43    0.19
  -1   3 -10    0.24    0.13
   1  -3  11    3.24    0.31
   1   3  11    3.36    0.34
  -1   3 -11    2.96    0.34
   1   3  11    3.52    0.30
   1  -3  11    3.67    0.31
  -1  -3 -11    3.46    0.36
  -1   3 -11    3.62    0.33
   1  -3  12    2.07    0.28
   1   3  12    2.15    0.29
   1  -3  12    2.21    0.26
  -1   3 -12    2.08    0.31
   1   3  12    2.22    0.27
  -1   3 -12    2.75    0.31
  -1  -3 -12    2.25    0.32
   1   3  13    0.81    0.23
   1  -3  13    0.92    0.21
  -1   3 -13    1.08    0.28
  -1  -3 -13    1.19    0.25
  -1   3 -13    0.76    0.19
   1   3  14    0.41    0.20
   1  -3  14    0.22    0.18
  -1   3 -14    0.04    0.19
  -1  -3 -14    0.24    0.23
   1   3  15    2.72    0.38
  -1   3 -15    2.44    0.39
  -1  -3 -15    2.64    0.39
  -1  -3 -15    2.76    0.40
  -1  -4  16    0.32    0.22
  -1  -4  15    0.70    0.24
  -1   4  15    0.46    0.22
  -1   4  15    0.39    0.23
   1   4 -15    0.16    0.17
  -1  -4  15    0.36    0.24
   1  -4 -15    0.43    0.23
  -1  -4  14    0.12    0.18
  -1   4  14    0.21    0.18
   1   4 -14   -0.26    0.18
  -1  -4  14    0.14    0.21
  -1   4  14   -0.04    0.18
   1   4 -14   -0.02    0.16
   1  -4 -14    0.35    0.24
  -1  -4  13    0.89    0.26
  -1   4  13    0.86    0.25
   1   4 -13    0.40    0.16
  -1   4  13    0.99    0.24
  -1  -4  13    0.51    0.17
   1  -4 -13    0.79    0.22
   1   4 -13    0.49    0.18
  -1   4  12    3.71    0.38
  -1  -4  12    3.76    0.38
   1   4 -12    4.19    0.37
  -1  -4  12    4.74    0.40
  -1   4  12    4.35    0.38
   1  -4 -12    4.38    0.41
   1   4 -12    4.05    0.36
  -1   4  11    3.54    0.36
  -1  -4  11    3.38    0.33
   1   4 -11    3.77    0.33
  -1   4  11    3.82    0.34
   1   4 -11    3.59    0.31
   1  -4 -11    3.93    0.38
  -1   4  10   15.01    0.68
   1   4 -10   14.07    0.61
  -1   4  10   13.73    0.61
  -1  -4  10   15.32    0.65
   1   4 -10   14.55    0.60
   1  -4 -10   15.72    0.70
   1  -4  -9   22.07    0.51
  -1   4   9   22.44    0.82
   1   4  -9   22.36    0.75
  -1  -4   9   22.87    0.79
   1   4  -9   21.93    0.73
   1  -4  -9   23.15    0.83
   1  -4  -8   10.42    0.30
  -1   4   8   11.32    0.53
   1   4  -8   10.87    0.48
  -1  -4   8   11.54    0.51
   1  -4  -8   11.23    0.54
  -1   4   8   11.09    0.42
   1   4  -8   10.91    0.46
   1  -4  -7    7.51    0.24
  -1   4   7    7.96    0.41
   1   4  -7    7.86    0.38
  -1  -4   7    7.79    0.39
   1   4  -7    7.43    0.35
  -1   4   7    8.03    0.32
   1  -4  -7    7.40    0.42
   1  -4  -6   18.59    0.42
  -1   4   6   18.77    0.63
   1   4  -6   18.81    0.58
  -1  -4   6   19.32    0.61
  -1   4   6   18.46    0.51
   1  -4  -6   18.26    0.62
   1   4  -6   18.68    0.55
   1  -4  -5    0.37    0.06
  -1   4   5    0.46    0.08
  -1   4   5    0.39    0.13
  -1  -4   5    0.38    0.09
   1   4  -5    0.57    0.12
  -1  -4   5    0.32    0.14
   1  -4  -5    0.50    0.14
  -1   4   5    0.36    0.08
   1   4  -5    0.51    0.11
  -1   4   4    1.76    0.11
   1  -4  -4    2.06    0.11
  -1   4   4    1.99    0.18
   1   4  -4    1.87    0.14
  -1  -4   4    1.89    0.14
  -1  -4   4    1.97    0.19
   1   4  -4    1.80    0.14
   1   4  -4    2.25    0.17
   1  -4  -4    2.19    0.13
   1  -4  -4    2.09    0.18
  -1   4   4    1.87    0.12
   1  -4  -4    1.84    0.17
   1  -4  -3    0.62    0.07
  -1   4   3    0.39    0.06
  -1   4   3    0.37    0.06
  -1  -4   3    0.55    0.09
  -1   4   3    0.39    0.10
  -1  -4   3    0.52    0.12
   1  -4  -3    0.49    0.07
   1   4  -3    0.53    0.10
  -1   4   3    0.50    0.06
   1  -4  -3    0.50    0.10
   1  -4  -3    0.53    0.11
  -1  -4   3    0.50    0.08
  -1   4   3    0.52    0.09
  -1  -4   2    1.33    0.12
  -1   4   2    1.00    0.09
  -1  -4   2    1.18    0.11
  -1   4   2    1.06    0.09
   1  -4  -2    1.23    0.12
  -1   4   2    1.29    0.12
   1  -4  -2    1.12    0.09
  -1  -4   2    1.39    0.10
  -1  -4   2    1.41    0.14
   1   4  -2    1.15    0.11
  -1   4   2    1.05    0.09
  -1  -4   2    1.24    0.11
  -1   4   2    1.25    0.10
   1  -4  -2    0.94    0.10
   1  -4  -2    1.26    0.10
  -1   4   2    1.10    0.08
   1   4  -1  165.40    2.78
  -1  -4   1  167.55    2.78
   1  -4  -1  162.23    2.75
  -1   4   1  163.86    2.75
  -1   4   1  169.04    2.80
   1  -4  -1  167.30    2.80
   1  -4  -1  167.45    2.81
   1   4  -1  173.96    2.83
  -1   4   1  166.15    2.79
   1  -4  -1  171.92    2.79
  -1   4   1  160.10    2.78
   1  -4  -1  171.31    2.79
  -1  -4   1  171.69    2.83
   1   4  -1  169.55    2.82
  -1  -4   1  167.21    2.82
  -1   4   1  166.57    2.72
   1  -4  -1  162.87    2.76
   1  -4  -1  160.00    2.72
  -1   4   0   83.27    1.49
  -1  -4   0   81.27    1.36
  -1   4   0   81.09    1.45
  -1  -4   0   82.79    1.43
   1  -4   0   82.47    1.45
   1   4   0   82.28    1.43
   1  -4   0   84.00    1.50
  -1   4   0   81.82    1.50
   1  -4   0   83.00    1.45
   1  -4   0   80.81    1.45
   1  -4   0   87.57    1.50
  -1  -4   0   80.87    1.48
   1  -4   0   83.91    1.49
   1   4   0   82.19    1.50
  -1   4   0   81.42    1.48
   1   4   0   85.87    1.49
  -1  -4   0   89.85    1.51
   1  -4   0   82.13    1.38
   1   4   0   75.97    1.49
  -1  -4   0   82.56    1.48
   1  -4   1   97.23    1.78
   1  -4   1   98.16    1.78
  -1   4  -1   97.25    1.78
   1  -4   1   99.24    1.73
  -1   4  -1   99.72    1.82
  -1  -4  -1  102.04    1.79
   1  -4   1  100.34    1.81
  -1   4  -1   97.21    1.73
  -1   4  -1  101.56    1.77
  -1   4  -1   97.54    1.80
   1  -4   1  105.96    1.82
   1  -4   1  102.74    1.81
   1   4   1  106.42    1.80
  -1  -4  -1  109.55    1.82
   1   4   1  100.74    1.79
  -1  -4  -1   96.12    1.79
   1   4   2  134.43    2.28
  -1   4  -2  140.73    2.43
   1   4   2  140.55    2.30
   1   4   2  141.90    2.43
  -1   4  -2  132.76    2.36
   1  -4   2  140.43    2.46
  -1   4  -2  141.48    2.39
   1  -4   2  139.88    2.39
  -1   4  -2  137.43    2.46
  -1  -4  -2  143.03    2.46
   1  -4   2  141.84    2.33
   1   4   2  141.08    2.43
   1   4   3  110.50    2.00
   1  -4   3  107.06    2.03
  -1   4  -3  107.84    2.04
   1  -4   3  111.83    1.95
  -1   4  -3  109.17    1.95
  -1  -4  -3  110.44    2.05
   1  -4   3  115.34    1.93
   1   4   3  107.19    1.99
  -1   4  -3  107.42    1.83
   1   4   4   20.98    0.59
  -1   4  -4   20.97    0.62
   1  -4   4   20.88    0.54
  -1   4  -4   20.63    0.47
   1   4   4   19.49    0.57
  -1  -4  -4   22.28    0.64
   1   4   5   25.06    0.68
  -1   4  -5   24.38    0.71
   1  -4   5   23.43    0.62
  -1  -4  -5   24.49    0.73
  -1   4  -5   23.32    0.57
   1   4   5   24.58    0.67
   1   4   6    0.65    0.14
   1  -4   6    0.50    0.12
  -1   4  -6    0.66    0.17
  -1   4  -6    0.60    0.11
  -1  -4  -6    0.52    0.16
   1   4   6    0.81    0.14
   1   4   7   12.01    0.50
   1  -4   7   12.05    0.46
  -1   4  -7   12.82    0.54
  -1   4  -7   12.29    0.44
  -1  -4  -7   12.58    0.56
   1   4   7   12.84    0.51
   1   4   8   19.89    0.71
  -1   4  -8   20.60    0.76
   1  -4   8   20.08    0.65
   1   4   8   19.77    0.70
  -1  -4  -8   21.16    0.80
  -1   4  -8   20.25    0.64
   1  -4   9   20.29    0.71
   1   4   9   19.43    0.73
   1   4   9   19.36    0.65
  -1   4  -9   20.19    0.78
   1  -4   9   19.28    0.66
  -1  -4  -9   20.90    0.82
   1   4   9   19.24    0.71
  -1   4  -9   19.60    0.67
  -1  -4  -9   18.58    0.77
   1  -4  10    0.56    0.17
   1   4  10    0.50    0.17
   1   4  10    0.70    0.17
   1  -4  10    0.61    0.17
  -1   4 -10    0.50    0.19
  -1   4 -10    0.72    0.15
  -1  -4 -10    0.88    0.22
   1   4  10    0.39    0.15
   1   4  11    0.08    0.16
   1  -4  11    0.20    0.17
   1   4  11   -0.06    0.12
   1  -4  11    0.09    0.13
  -1   4 -11    0.16    0.17
  -1  -4 -11    0.15    0.18
  -1   4 -11    0.17    0.14
   1   4  12   -0.12    0.15
   1  -4  12    0.24    0.18
   1   4  12    0.21    0.15
   1  -4  12    0.07    0.14
  -1   4 -12   -0.05    0.18
  -1   4 -12    0.06    0.13
  -1  -4 -12    0.18    0.21
   1   4  13    1.16    0.26
   1  -4  13    0.68    0.22
  -1   4 -13    0.78    0.23
  -1  -4 -13    1.00    0.26
   1   4  14    1.77    0.31
  -1   4 -14    2.27    0.36
  -1  -4 -14    2.52    0.37
   1   4  15    0.31    0.23
  -1   4 -15    0.17    0.22
  -1  -4 -15    0.18    0.18
  -1   5  15    0.23    0.22
  -1  -5  15    0.11    0.18
  -1   5  15    0.34    0.22
  -1  -5  15   -0.11    0.17
   1   5 -15    0.14    0.17
   1  -5 -15   -0.08    0.19
  -1  -5  14    2.18    0.33
  -1   5  14    1.97    0.33
   1   5 -14    2.13    0.31
  -1  -5  14    1.38    0.26
  -1   5  14    1.97    0.31
   1  -5 -14    1.99    0.33
  -1   5  13    0.19    0.18
  -1  -5  13    0.24    0.19
  -1   5  13    0.09    0.18
  -1  -5  13    0.23    0.18
   1   5 -13    0.40    0.18
   1  -5 -13   -0.01    0.19
   1   5 -13    0.33    0.17
  -1   5  12    0.33    0.18
  -1  -5  12    0.33    0.21
   1   5 -12    0.18    0.14
  -1   5  12   -0.09    0.17
   1  -5 -12   -0.02    0.17
   1   5 -12    0.18    0.15
  -1   5  11    0.63    0.20
   1   5 -11    0.46    0.16
  -1   5  11    0.41    0.16
  -1  -5  11    0.59    0.19
   1  -5 -11    0.76    0.22
   1   5 -11    0.64    0.17
  -1   5  10    5.51    0.42
   1   5 -10    5.08    0.37
  -1  -5  10    5.23    0.39
   1  -5 -10    5.92    0.44
   1   5 -10    5.35    0.35
  -1   5   9    2.00    0.25
   1   5  -9    2.72    0.26
  -1  -5   9    2.04    0.25
   1   5  -9    2.19    0.22
   1  -5  -9    2.34    0.29
  -1   5   9    2.03    0.21
   1  -5  -8    2.80    0.13
  -1   5   8    3.14    0.28
  -1  -5   8    3.09    0.28
   1   5  -8    2.93    0.26
   1   5  -8    3.23    0.25
   1  -5  -8    3.33    0.31
  -1   5   8    2.42    0.20
   1  -5  -7    4.67    0.17
  -1   5   7    4.72    0.33
  -1  -5   7    4.42    0.31
   1   5  -7    4.79    0.31
   1  -5  -7    4.89    0.34
   1   5  -7    4.95    0.28
  -1   5   7    4.69    0.25
   1  -5  -6    1.63    0.10
  -1  -5   6    1.87    0.17
  -1   5   6    1.56    0.19
  -1  -5   6    1.29    0.19
   1   5  -6    1.36    0.17
   1  -5  -6    1.39    0.19
   1   5  -6    1.78    0.16
  -1   5   6    1.46    0.14
  -1   5   5    0.66    0.07
  -1  -5   5    0.86    0.12
  -1   5   5    0.80    0.15
  -1   5   5    0.78    0.06
   1   5  -5    0.81    0.14
  -1  -5   5    0.74    0.15
   1  -5  -5    0.86    0.15
  -1   5   5    0.84    0.10
   1   5  -5    0.76    0.11
   1  -5  -5    0.82    0.15
  -1   5   4   52.37    1.00
  -1  -5   4   55.73    1.12
  -1   5   4   55.28    1.18
  -1   5   4   52.35    0.97
   1   5  -4   57.04    1.16
  -1  -5   4   53.75    1.17
  -1   5   4   54.44    1.05
   1  -5  -4   57.75    1.07
   1  -5  -4   55.21    1.19
   1  -5  -4   54.41    1.15
  -1   5   3   69.12    1.29
  -1   5   3   74.69    1.32
  -1  -5   3   74.60    1.39
  -1   5   3   72.43    1.43
  -1   5   3   68.80    1.27
  -1  -5   3   72.77    1.42
   1   5  -3   74.57    1.41
   1  -5  -3   73.56    1.36
  -1  -5   3   75.47    1.34
  -1   5   3   70.85    1.31
   1  -5  -3   72.34    1.38
   1  -5  -3   71.53    1.41
  -1   5   2   52.32    1.02
  -1   5   2   55.19    1.00
  -1   5   2   54.98    1.09
  -1  -5   2   56.92    1.09
  -1   5   2   53.54    1.05
  -1  -5   2   54.69    1.11
   1  -5  -2   56.75    1.02
  -1   5   2   51.91    1.01
   1   5  -2   55.82    1.09
   1  -5  -2   55.59    1.06
   1  -5  -2   53.43    1.03
  -1   5   2   56.14    1.03
  -1   5   2   51.68    1.01
   1  -5  -2   53.91    1.07
  -1   5   1   12.69    0.32
   1   5  -1   12.67    0.35
   1  -5  -1   12.29    0.31
  -1  -5   1   13.17    0.35
  -1   5   1   12.60    0.37
   1  -5  -1   13.08    0.37
   1  -5  -1   12.89    0.38
   1   5  -1   12.96    0.39
   1  -5  -1   13.51    0.36
   1  -5  -1   12.84    0.36
  -1   5   1   13.04    0.37
  -1  -5   1   11.87    0.38
  -1   5   1   12.78    0.30
   1  -5  -1   12.44    0.33
   1  -5  -1   12.31    0.30
  -1   5   0   38.23    0.78
   1  -5   0   38.91    0.77
  -1   5   0   38.95    0.82
  -1  -5   0   39.53    0.77
   1   5   0   39.78    0.77
   1  -5   0   37.84    0.79
   1  -5   0   39.36    0.77
   1  -5   0   39.31    0.84
   1   5   0   39.01    0.83
   1   5   0   40.99    0.83
  -1   5   0   37.73    0.81
   1  -5   0   42.25    0.83
   1  -5   0   41.04    0.83
  -1  -5   0   38.84    0.80
   1  -5   0   38.55    0.71
   1  -5   0   37.50    0.67
   1  -5   1   51.16    1.00
  -1   5  -1   50.47    1.02
   1   5   1   51.05    0.95
   1  -5   1   50.10    0.95
   1  -5   1   50.54    1.05
  -1   5  -1   49.08    0.95
  -1   5  -1   50.22    1.03
   1   5   1   53.32    1.04
  -1  -5  -1   50.35    1.02
   1  -5   2    1.98    0.17
   1   5   2    1.68    0.15
  -1   5  -2    1.98    0.17
   1   5   2    2.07    0.09
  -1   5  -2    1.85    0.12
   1   5   2    1.92    0.15
   1  -5   2    2.13    0.18
  -1   5  -2    2.25    0.18
   1  -5   2    2.62    0.16
  -1  -5  -2    2.12    0.18
   1   5   3    0.08    0.09
   1  -5   3   -0.03    0.11
  -1   5  -3    0.10    0.07
   1   5   3    0.02    0.09
   1  -5   3   -0.05    0.10
  -1   5  -3    0.01    0.11
  -1  -5  -3   -0.13    0.12
  -1   5  -3    0.17    0.04
   1  -5   3    0.10    0.06
   1   5   4    1.01    0.14
   1   5   4    1.07    0.15
   1  -5   4    0.95    0.15
  -1   5  -4    1.11    0.17
   1  -5   4    1.06    0.13
  -1   5  -4    0.95    0.08
  -1  -5  -4    1.16    0.16
   1   5   5    1.23    0.16
   1  -5   5    1.37    0.16
  -1   5  -5    1.28    0.18
  -1  -5  -5    1.46    0.20
  -1   5  -5    1.30    0.11
   1   5   5    1.41    0.16
   1   5   6   11.08    0.46
  -1   5  -6   10.80    0.48
   1  -5   6   10.36    0.41
   1   5   6   10.44    0.44
  -1   5  -6   10.09    0.35
  -1  -5  -6   10.73    0.50
   1   5   7    3.29    0.28
  -1   5  -7    3.70    0.31
   1  -5   7    3.74    0.26
  -1  -5  -7    2.59    0.29
   1   5   7    3.57    0.27
  -1   5  -7    3.05    0.21
   1   5   8    3.49    0.29
  -1   5  -8    3.48    0.32
   1  -5   8    3.86    0.28
   1   5   8    3.45    0.29
  -1  -5  -8    3.48    0.34
  -1   5  -8    3.72    0.25
   1   5   9    8.41    0.47
  -1   5  -9    7.94    0.49
   1  -5   9    8.45    0.42
  -1  -5  -9    8.52    0.51
   1   5   9    7.87    0.43
  -1  -5  -9    8.10    0.53
  -1   5  -9    7.38    0.38
   1   5  10   34.46    1.08
   1  -5  10   34.49    1.04
   1  -5  10   35.83    1.00
  -1   5 -10   33.27    1.12
   1   5  10   33.56    0.98
   1   5  10   34.52    1.05
  -1   5 -10   36.02    0.99
  -1  -5 -10   34.46    1.15
   1   5  11    0.97    0.23
   1  -5  11    1.10    0.22
   1  -5  11    1.02    0.20
   1   5  11    1.25    0.20
  -1   5 -11    1.26    0.25
  -1   5 -11    1.68    0.21
  -1  -5 -11    1.12    0.23
   1  -5  12   -0.01    0.15
   1   5  12    0.02    0.14
   1  -5  12    0.07    0.14
   1   5  12   -0.11    0.14
  -1   5 -12   -0.11    0.17
  -1  -5 -12    0.01    0.16
   1   5  13    2.28    0.32
   1  -5  13    1.97    0.29
  -1   5 -13    1.85    0.31
  -1  -5 -13    2.24    0.35
   1   5  14    3.73    0.42
  -1   5 -14    3.67    0.44
  -1  -5 -14    4.41    0.47
   1   5  15    0.13    0.17
  -1   5 -15    0.17    0.19
  -1  -6  15    8.27    0.62
  -1   6  15    9.50    0.67
  -1  -6  15    8.24    0.59
   1   6 -15    8.83    0.63
   1  -6 -15    9.84    0.72
  -1   6  14    7.68    0.60
  -1  -6  14    7.05    0.55
  -1  -6  14    7.26    0.54
   1   6 -14    7.06    0.54
  -1   6  14    7.18    0.54
   1  -6 -14    7.39    0.61
  -1   6  13    0.13    0.17
  -1  -6  13    0.52    0.24
  -1   6  13    0.29    0.19
  -1  -6  13    0.52    0.21
   1   6 -13    0.18    0.18
   1  -6 -13    0.33    0.22
   1   6 -13    0.28    0.16
  -1   6  12    0.38    0.19
   1   6 -12    0.41    0.18
  -1   6  12    0.33    0.16
  -1  -6  12    0.33    0.18
   1  -6 -12    0.24    0.17
   1   6 -12    0.12    0.12
  -1   6  11    3.71    0.37
   1   6 -11    3.35    0.33
  -1  -6  11    3.21    0.34
   1  -6 -11    3.82    0.39
   1   6 -11    3.30    0.29
  -1   6  10    0.14    0.16
  -1  -6  10   -0.12    0.18
   1   6 -10   -0.03    0.14
   1   6 -10   -0.01    0.12
  -1   6  10   -0.03    0.10
   1  -6 -10    0.30    0.20
  -1   6   9   22.91    0.84
  -1  -6   9   22.83    0.80
   1   6  -9   21.67    0.78
   1  -6  -9   21.80    0.84
   1   6  -9   22.64    0.72
  -1   6   9   22.65    0.69
  -1   6   8    0.23    0.13
  -1  -6   8    0.69    0.20
   1   6  -8    0.42    0.16
  -1   6   8    0.35    0.11
   1   6  -8    0.74    0.15
   1  -6  -8    0.25    0.16
  -1   6   7    2.59    0.25
  -1   6   7    1.98    0.08
  -1  -6   7    2.50    0.26
   1   6  -7    2.78    0.24
   1   6  -7    2.44    0.20
   1  -6  -7    2.35    0.26
  -1   6   7    2.47    0.19
  -1   6   6    0.46    0.07
  -1   6   6    0.38    0.14
  -1  -6   6    0.49    0.12
  -1  -6   6    0.32    0.14
  -1   6   6    0.34    0.04
   1   6  -6    0.52    0.13
   1  -6  -6    0.37    0.14
   1  -6  -6    0.29    0.13
  -1   6   6    0.49    0.10
   1   6  -6    0.35    0.10
  -1   6   5    0.38    0.07
  -1   6   5    0.43    0.09
  -1   6   5    0.32    0.12
  -1  -6   5    0.31    0.10
  -1   6   5    0.31    0.05
   1   6  -5    0.50    0.12
  -1  -6   5    0.51    0.15
   1  -6  -5    0.26    0.12
   1  -6  -5    0.27    0.11
  -1   6   4   29.86    0.64
  -1  -6   4   31.29    0.76
  -1   6   4   31.26    0.80
   1   6  -4   30.19    0.78
  -1  -6   4   32.12    0.80
   1  -6  -4   32.02    0.81
  -1   6   4   30.27    0.69
   1  -6  -4   30.85    0.77
  -1   6   3   24.31    0.56
  -1   6   3   25.16    0.56
  -1  -6   3   25.99    0.66
  -1   6   3   25.67    0.68
  -1  -6   3   26.58    0.69
   1   6  -3   26.21    0.67
   1  -6  -3   25.19    0.66
   1  -6  -3   25.07    0.62
  -1   6   3   25.05    0.58
  -1  -6   3   25.99    0.58
  -1   6   2   11.68    0.30
  -1   6   2   11.18    0.39
  -1  -6   2   11.58    0.39
   1   6  -2   11.57    0.40
  -1  -6   2   11.46    0.40
   1  -6  -2   11.75    0.33
  -1   6   2   11.56    0.36
  -1   6   2   11.55    0.34
   1  -6  -2   11.41    0.34
   1  -6  -2   11.12    0.36
  -1   6   2   11.94    0.33
  -1   6   1  136.25    2.36
  -1   6   1  131.37    2.24
   1   6  -1  131.25    2.31
   1  -6  -1  130.18    2.24
  -1   6   1  132.97    2.34
   1  -6  -1  127.34    2.36
  -1  -6   1  135.91    2.37
  -1   6   1  134.00    2.34
   1   6  -1  138.64    2.38
   1  -6  -1  138.75    2.32
  -1   6   1  129.25    2.22
   1  -6  -1  129.96    2.22
   1   6   0   -0.17    0.07
  -1   6   0    0.14    0.09
  -1  -6   0    0.02    0.05
  -1   6   0    0.03    0.06
   1  -6   0    0.04    0.09
   1  -6   0   -0.02    0.07
   1  -6   0    0.07    0.06
  -1   6   0   -0.02    0.08
   1   6   0    0.02    0.09
   1  -6   0    0.03    0.03
  -1  -6   0    0.18    0.08
   1   6   1    2.55    0.15
  -1   6  -1    2.54    0.18
   1  -6   1    2.65    0.17
   1  -6   1    2.50    0.14
   1  -6   1    2.96    0.21
  -1   6  -1    2.27    0.18
  -1  -6  -1    2.79    0.19
   1   6   1    2.70    0.19
  -1   6  -2   18.22    0.54
   1  -6   2   19.26    0.53
   1   6   2   18.53    0.54
  -1   6  -2   18.38    0.44
   1  -6   2   17.96    0.55
  -1   6  -2   18.66    0.56
  -1  -6  -2   18.42    0.54
   1   6   2   18.38    0.53
   1   6   3    0.89    0.13
   1   6   3    0.78    0.13
  -1   6  -3    0.82    0.10
   1  -6   3    1.10    0.16
   1  -6   3    0.94    0.13
  -1   6  -3    1.27    0.16
  -1  -6  -3    0.71    0.14
   1  -6   4   32.33    0.84
   1   6   4   30.66    0.82
  -1   6  -4   32.98    0.86
   1  -6   4   32.39    0.79
   1   6   4   31.29    0.80
  -1  -6  -4   32.87    0.86
  -1   6  -4   30.76    0.60
   1   6   5    0.24    0.11
   1  -6   5    0.25    0.13
   1   6   5    0.36    0.12
  -1   6  -5    0.22    0.14
   1  -6   5    0.13    0.11
  -1   6  -5    0.40    0.07
  -1  -6  -5    0.21    0.13
   1   6   6    1.70    0.20
  -1   6  -6    1.93    0.23
   1  -6   6    1.73    0.19
  -1   6  -6    1.65    0.13
   1   6   6    1.55    0.18
  -1  -6  -6    1.68    0.24
   1   6   7    0.19    0.13
   1  -6   7    0.00    0.11
  -1   6  -7    0.11    0.15
  -1  -6  -7    0.20    0.16
  -1   6  -7   -0.02    0.08
   1   6   7    0.23    0.14
   1   6   8    1.33    0.20
  -1   6  -8    1.56    0.25
   1  -6   8    1.85    0.22
  -1  -6  -8    1.99    0.27
  -1   6  -8    1.93    0.18
   1   6   8    1.67    0.22
   1   6   9   11.76    0.58
   1  -6   9   12.70    0.54
  -1   6  -9   11.98    0.61
  -1  -6  -9   12.18    0.63
  -1   6  -9   12.80    0.48
   1   6   9   11.83    0.55
  -1  -6  -9   11.51    0.63
   1   6  10    0.49    0.17
  -1   6 -10    1.11    0.25
   1  -6  10    1.01    0.20
  -1  -6 -10    0.78    0.22
   1   6  10    0.83    0.18
  -1   6 -10    1.00    0.17
  -1  -6 -10    0.86    0.23
   1   6  11    1.26    0.24
   1  -6  11    1.90    0.25
   1  -6  11    2.16    0.25
   1   6  11    1.61    0.23
  -1   6 -11    1.37    0.27
  -1  -6 -11    1.91    0.30
   1   6  11    1.73    0.26
   1  -6  12    0.89    0.19
   1   6  12    0.64    0.21
   1   6  12    0.59    0.20
  -1   6 -12    0.45    0.20
   1  -6  12    1.03    0.21
  -1  -6 -12    0.74    0.23
   1   6  13    1.38    0.29
   1  -6  13    1.01    0.22
  -1   6 -13    0.55    0.22
  -1  -6 -13    1.34    0.29
   1   6  14    0.08    0.17
  -1   6 -14    0.05    0.19
  -1  -6 -14    0.21    0.22
   1   6  15    7.17    0.58
  -1  -7  15    1.14    0.29
  -1   7  15    1.06    0.29
   1   7 -15    1.03    0.27
  -1  -7  15    0.92    0.26
  -1   7  14    3.83    0.44
  -1  -7  14    4.36    0.44
  -1  -7  14    4.76    0.45
   1   7 -14    4.24    0.43
  -1   7  14    4.18    0.43
   1  -7 -14    5.21    0.52
  -1   7  13    3.50    0.40
   1   7 -13    3.44    0.38
  -1   7  13    2.74    0.33
  -1  -7  13    3.16    0.36
   1  -7 -13    3.07    0.39
  -1   7  12    1.01    0.24
  -1  -7  12    1.58    0.27
  -1   7  12    0.59    0.17
   1   7 -12    1.15    0.23
   1  -7 -12    1.13    0.27
   1   7 -12    0.84    0.18
  -1   7  11    6.95    0.50
  -1  -7  11    7.04    0.47
   1   7 -11    6.44    0.46
   1  -7 -11    6.47    0.50
   1   7 -11    7.39    0.42
  -1   7  10    6.28    0.45
  -1  -7  10    6.30    0.43
   1   7 -10    6.59    0.44
   1  -7 -10    6.04    0.47
   1   7 -10    6.39    0.37
  -1   7  10    6.27    0.36
  -1   7   9    0.13    0.17
  -1  -7   9   -0.04    0.15
   1   7  -9    0.09    0.13
   1   7  -9   -0.09    0.11
  -1   7   9   -0.01    0.11
   1  -7  -9    0.07    0.16
  -1   7   8   37.18    1.09
   1   7  -8   36.43    1.04
  -1  -7   8   38.46    1.06
   1   7  -8   36.25    0.92
   1  -7  -8   35.14    1.09
  -1   7   8   36.80    0.93
  -1   7   7    0.98    0.18
  -1  -7   7    0.97    0.17
   1   7  -7    1.24    0.19
  -1  -7   7    0.70    0.19
   1   7  -7    1.10    0.14
   1  -7  -7    1.01    0.20
  -1   7   7    1.02    0.14
  -1   7   6   11.53    0.31
  -1  -7   6   12.31    0.47
  -1   7   6   12.37    0.52
  -1  -7   6   13.42    0.53
   1   7  -6   13.39    0.51
   1  -7  -6   12.22    0.51
  -1   7   6   12.49    0.43
   1  -7  -6   12.94    0.54
  -1   7   5   19.19    0.46
  -1   7   5   20.21    0.66
  -1  -7   5   20.13    0.61
   1   7  -5   21.38    0.65
  -1  -7   5   21.14    0.65
   1  -7  -5   19.94    0.66
  -1   7   5   20.46    0.55
   1  -7  -5   19.29    0.62
  -1   7   4   19.97    0.49
  -1   7   4   20.76    0.51
  -1  -7   4   21.92    0.62
  -1   7   4   22.23    0.66
  -1  -7   4   21.65    0.66
   1   7  -4   21.46    0.63
   1  -7  -4   21.30    0.64
   1  -7  -4   20.84    0.61
  -1   7   4   21.50    0.55
  -1   7   3    1.78    0.13
  -1   7   3    2.19    0.13
  -1   7   3    2.04    0.19
  -1  -7   3    2.11    0.18
  -1  -7   3    1.92    0.19
  -1  -7   3    2.03    0.14
   1   7  -3    1.80    0.18
   1  -7  -3    1.80    0.18
  -1   7   3    2.05    0.15
   1  -7  -3    2.16    0.16
  -1   7   2    3.98    0.16
  -1   7   2    3.97    0.24
  -1  -7   2    3.76    0.24
   1   7  -2    4.07    0.24
  -1   7   2    4.19    0.23
  -1  -7   2    3.89    0.25
   1  -7  -2    3.83    0.19
   1  -7  -2    3.82    0.19
  -1   7   2    3.96    0.19
  -1   7   2    3.80    0.20
  -1   7   1   46.49    1.00
   1  -7  -1   45.92    0.87
  -1   7   1   45.45    0.88
   1   7  -1   45.16    0.96
  -1   7   1   45.87    0.98
   1  -7  -1   45.67    1.00
   1   7  -1   46.50    1.02
  -1   7   1   46.24    0.98
  -1  -7   1   43.04    1.01
  -1   7   1   43.79    0.85
   1  -7  -1   44.19    0.86
   1  -7   0    2.66    0.15
  -1   7   0    2.58    0.20
   1   7   0    2.60    0.17
   1  -7   0    2.80    0.21
   1  -7   0    2.55    0.15
   1   7   0    2.75    0.21
  -1   7   0    2.86    0.20
   1  -7   0    2.77    0.12
  -1  -7   0    2.75    0.18
  -1   7  -1   12.85    0.44
   1  -7   1   13.27    0.39
   1   7   1   12.54    0.38
   1  -7   1   12.91    0.46
   1  -7   1   12.47    0.35
  -1   7  -1   12.91    0.44
   1   7   1   12.36    0.43
  -1  -7  -1   12.71    0.42
   1  -7   1   11.98    0.28
   1  -7   2   33.31    0.79
  -1   7  -2   33.26    0.81
   1  -7   2   32.27    0.84
   1   7   2   34.19    0.83
  -1   7  -2   31.86    0.68
  -1   7  -2   32.63    0.82
   1   7   2   31.49    0.80
  -1  -7  -2   33.00    0.81
   1   7   3   11.88    0.27
   1  -7   3   12.84    0.48
  -1   7  -3   11.32    0.34
   1   7   3   12.62    0.46
   1  -7   3   11.27    0.42
  -1   7  -3   12.15    0.47
   1   7   3   12.47    0.44
  -1  -7  -3   11.55    0.45
   1   7   4   10.63    0.43
   1  -7   4    9.40    0.43
   1  -7   4   10.09    0.40
  -1   7  -4    9.52    0.44
  -1  -7  -4   10.19    0.44
   1   7   4   10.18    0.41
   1   7   5    2.62    0.23
   1  -7   5    2.90    0.25
  -1   7  -5    2.59    0.13
   1  -7   5    2.62    0.21
  -1   7  -5    2.70    0.26
  -1  -7  -5    2.80    0.26
   1   7   5    2.68    0.23
   1   7   6   26.42    0.81
   1  -7   6   26.70    0.76
  -1   7  -6   27.27    0.86
  -1   7  -6   26.15    0.60
   1   7   6   26.26    0.77
  -1  -7  -6   25.82    0.85
   1   7   7    3.49    0.30
   1  -7   7    2.82    0.25
  -1   7  -7    3.17    0.30
  -1  -7  -7    3.39    0.32
  -1   7  -7    2.89    0.18
   1   7   7    3.19    0.26
   1   7   8   29.62    0.95
  -1   7  -8   30.24    1.00
   1  -7   8   30.50    0.89
  -1   7  -8   29.76    0.75
   1   7   8   29.43    0.89
  -1  -7  -8   29.34    1.01
   1   7   9    1.02    0.21
  -1   7  -9    1.23    0.24
   1  -7   9    0.99    0.19
  -1   7  -9    1.17    0.15
  -1  -7  -9    1.29    0.23
  -1  -7  -9    0.91    0.23
   1   7   9    1.11    0.20
   1   7  10    3.21    0.34
   1  -7  10    2.60    0.28
  -1   7 -10    2.41    0.33
  -1  -7 -10    3.00    0.35
  -1  -7 -10    2.95    0.36
   1   7  10    2.88    0.30
   1   7  11    1.56    0.26
  -1   7 -11    1.24    0.25
   1   7  11    1.54    0.24
   1  -7  11    1.47    0.22
   1   7  11    1.50    0.23
  -1  -7 -11    1.21    0.27
   1  -7  12    0.08    0.17
   1   7  12    0.03    0.16
   1  -7  12   -0.01    0.14
  -1   7 -12    0.15    0.20
  -1  -7 -12    0.17    0.18
   1   7  12    0.12    0.15
   1   7  13    0.53    0.22
   1  -7  13    0.76    0.22
  -1   7 -13    0.33    0.21
   1   7  14    0.12    0.18
  -1   7 -14    0.23    0.21
  -1  -7 -14    0.65    0.27
  -1  -8  15    2.08    0.35
  -1  -8  15    2.77    0.39
   1   8 -15    1.97    0.32
  -1  -8  14    0.97    0.28
  -1   8  14    1.19    0.29
  -1   8  14    1.09    0.24
   1   8 -14    0.74    0.24
  -1  -8  14    0.63    0.23
   1  -8 -14    0.69    0.26
  -1   8  13    0.40    0.24
   1   8 -13    0.32    0.20
  -1   8  13    0.15    0.16
   1  -8 -13    0.57    0.25
  -1  -8  12    0.30    0.20
   1   8 -12    0.11    0.16
   1  -8 -12    0.41    0.20
  -1   8  11    7.59    0.54
   1   8 -11    8.52    0.54
  -1  -8  11    7.96    0.51
   1   8 -11    8.90    0.45
  -1   8  11    9.29    0.46
   1  -8 -11    9.58    0.61
  -1   8  10   11.95    0.64
   1   8 -10   12.51    0.62
  -1  -8  10   11.69    0.60
   1   8 -10   11.99    0.51
   1  -8 -10   12.84    0.68
  -1   8  10   12.49    0.53
  -1   8   9    0.27    0.18
  -1  -8   9    0.33    0.17
   1   8  -9    0.18    0.15
  -1   8   9    0.30    0.13
   1  -8  -9    0.29    0.17
   1   8  -9    0.17    0.11
  -1   8   8    0.77    0.19
   1   8  -8    1.01    0.20
  -1  -8   8    1.44    0.23
   1  -8  -8    0.99    0.21
  -1   8   8    0.99    0.15
  -1  -8   7   -0.10    0.13
  -1   8   7   -0.02    0.14
   1   8  -7    0.00    0.13
  -1  -8   7    0.37    0.17
   1  -8  -7    0.09    0.14
  -1   8   7    0.10    0.10
   1  -8  -7    0.34    0.15
  -1   8   6    7.33    0.24
  -1   8   6    8.71    0.44
  -1  -8   6    7.51    0.38
  -1  -8   6    8.26    0.42
   1   8  -6    8.12    0.42
  -1   8   6    7.68    0.33
   1  -8  -6    7.79    0.41
   1  -8  -6    8.21    0.44
  -1   8   5    0.15    0.06
  -1   8   5    0.06    0.08
   1   8  -5    0.20    0.03
  -1   8   5   -0.03    0.12
  -1  -8   5    0.25    0.12
   1   8  -5    0.23    0.12
  -1  -8   5    0.18    0.15
   1  -8  -5    0.21    0.13
   1  -8  -5    0.15    0.11
  -1   8   4    0.31    0.09
  -1   8   4    0.25    0.11
  -1  -8   4    0.27    0.13
  -1   8   4    0.32    0.07
  -1  -8   4    0.21    0.14
   1   8  -4    0.47    0.14
   1  -8  -4    0.26    0.10
   1  -8  -4    0.38    0.12
  -1   8   3   22.14    0.50
  -1   8   3   21.48    0.66
  -1  -8   3   23.24    0.66
   1   8  -3   21.93    0.65
   1  -8  -3   22.32    0.54
  -1  -8   3   23.12    0.68
   1  -8  -3   21.77    0.60
  -1   8   3   22.53    0.59
   1   8  -2   17.87    0.53
  -1   8   2   16.43    0.40
  -1  -8   2   16.57    0.54
  -1   8   2   15.85    0.52
  -1   8   2   15.93    0.51
   1   8  -2   16.87    0.55
  -1  -8   2   16.34    0.55
  -1   8   2   15.88    0.47
   1  -8  -2   15.92    0.45
  -1   8   2   16.05    0.44
  -1   8   1   11.98    0.34
   1  -8  -1   12.26    0.33
   1   8  -1   12.16    0.41
  -1   8   1   12.63    0.44
   1  -8  -1   11.77    0.45
  -1   8   1   12.87    0.44
   1   8  -1   12.84    0.46
  -1   8   1   11.91    0.33
  -1  -8   1   13.46    0.41
   1  -8  -1   12.04    0.34
  -1   8   0    0.53    0.15
   1   8   0    0.52    0.13
   1  -8   0    0.84    0.12
   1  -8   0    0.36    0.09
   1  -8   0    0.59    0.14
  -1   8   0    0.44    0.12
   1   8   0    0.43    0.14
  -1  -8   0    0.52    0.12
   1  -8   0    0.48    0.07
   1  -8   1   66.76    1.28
   1   8   1   66.13    1.29
  -1   8  -1   67.09    1.38
   1  -8   1   66.08    1.41
   1  -8   1   65.14    1.23
  -1   8  -1   65.03    1.38
   1  -8   1   63.70    1.15
   1   8   1   62.58    1.37
  -1  -8  -1   65.09    1.33
   1   8   2    2.94    0.18
  -1   8  -2    3.39    0.25
   1  -8   2    3.00    0.21
   1  -8   2    3.39    0.17
   1  -8   2    3.20    0.25
  -1   8  -2    3.18    0.24
  -1  -8  -2    3.33    0.23
   1   8   2    3.10    0.23
   1   8   3   -0.03    0.10
  -1   8  -3    0.11    0.13
   1  -8   3    0.21    0.12
   1  -8   3    0.14    0.13
  -1   8  -3   -0.01    0.06
   1   8   3    0.03    0.10
  -1   8  -3    0.10    0.13
  -1  -8  -3    0.02    0.10
   1   8   4    1.10    0.16
   1   8   4    1.39    0.18
   1  -8   4    1.45    0.20
   1  -8   4    0.97    0.15
  -1   8  -4    1.14    0.19
  -1  -8  -4    1.29    0.18
   1   8   5    0.18    0.11
   1  -8   5    0.22    0.14
   1   8   5    0.43    0.14
   1  -8   5    0.20    0.12
  -1   8  -5    0.34    0.14
  -1  -8  -5    0.40    0.15
   1  -8   6    2.32    0.25
   1   8   6    2.72    0.27
  -1   8  -6    2.39    0.14
  -1   8  -6    2.80    0.28
   1  -8   6    1.89    0.21
  -1  -8  -6    2.37    0.26
   1   8   6    2.61    0.24
   1   8   7   -0.10    0.15
   1  -8   7   -0.13    0.14
  -1   8  -7   -0.14    0.15
   1   8   7    0.07    0.12
  -1  -8  -7    0.31    0.15
  -1   8  -7    0.15    0.07
   1   8   8    3.88    0.34
  -1   8  -8    4.59    0.38
   1  -8   8    3.99    0.31
  -1  -8  -8    4.01    0.36
   1   8   8    4.35    0.33
  -1   8  -8    4.07    0.22
   1   8   9    0.21    0.15
   1  -8   9    0.32    0.16
  -1   8  -9    0.50    0.20
   1   8   9    0.21    0.13
  -1  -8  -9    0.24    0.16
  -1  -8  -9    0.32    0.21
   1   8  10    0.55    0.18
  -1   8 -10    0.56    0.22
   1  -8  10    0.58    0.17
   1   8  10    0.83    0.20
  -1  -8 -10    0.84    0.21
  -1  -8 -10    0.40    0.21
   1   8  11    0.00    0.17
   1  -8  11   -0.07    0.15
  -1   8 -11   -0.19    0.20
  -1  -8 -11    0.27    0.23
   1   8  11   -0.03    0.13
   1   8  12    0.42    0.18
   1  -8  12    0.59    0.19
  -1   8 -12    0.62    0.21
   1  -8  12    0.47    0.18
   1   8  12    0.49    0.16
  -1  -8 -12    0.86    0.25
   1   8  13    0.73    0.23
  -1   8 -13    0.37    0.21
  -1  -8 -13    0.22    0.22
   1   8  14    1.76    0.33
  -1   8 -14    1.48    0.31
  -1  -8 -14    1.23    0.29
  -1  -9  15    0.12    0.19
  -1  -9  15   -0.09    0.20
   1   9 -15    0.13    0.18
  -1   9  14    7.40    0.61
   1   9 -14    7.92    0.60
  -1  -9  14    8.21    0.59
  -1   9  14    6.75    0.54
   1  -9 -14    7.27    0.63
  -1   9  13    1.82    0.33
  -1  -9  13    1.90    0.32
   1   9 -13    1.86    0.31
   1  -9 -13    1.84    0.34
  -1   9  12    0.08    0.18
   1   9 -12    0.04    0.14
  -1  -9  12   -0.02    0.17
   1  -9 -12    0.02    0.20
  -1   9  11    2.50    0.32
  -1  -9  11    2.63    0.32
   1   9 -11    2.15    0.30
  -1   9  11    2.48    0.26
   1  -9 -11    2.20    0.34
  -1   9  10   13.34    0.69
  -1  -9  10   12.20    0.62
   1   9 -10   13.10    0.65
  -1   9  10   13.72    0.56
   1  -9 -10   12.74    0.69
  -1   9   9    3.93    0.37
  -1  -9   9    3.94    0.36
   1   9  -9    3.79    0.34
   1  -9  -9    3.96    0.38
  -1   9   9    4.02    0.29
  -1  -9   8    3.40    0.29
  -1   9   8    4.09    0.35
   1   9  -8    3.55    0.32
  -1  -9   8    3.54    0.33
   1  -9  -8    3.49    0.33
  -1   9   8    3.71    0.26
  -1   9   7    0.05    0.15
  -1  -9   7    0.18    0.13
  -1  -9   7    0.21    0.16
   1   9  -7    0.06    0.14
  -1   9   7    0.10    0.10
   1  -9  -7    0.20    0.15
   1  -9  -7    0.10    0.14
  -1   9   6   21.31    0.50
  -1  -9   6   20.84    0.71
  -1   9   6   22.05    0.76
   1   9  -6   21.22    0.42
  -1  -9   6   22.49    0.76
   1   9  -6   21.88    0.75
  -1   9   6   22.10    0.63
   1  -9  -6   21.51    0.72
   1  -9  -6   21.32    0.75
  -1   9   5   11.76    0.51
  -1  -9   5   11.90    0.50
  -1  -9   5   11.08    0.51
   1   9  -5   11.82    0.50
   1  -9  -5   12.10    0.51
  -1   9   5   11.35    0.42
   1  -9  -5   11.32    0.47
  -1   9   4    1.01    0.14
  -1  -9   4    1.05    0.16
  -1   9   4    1.03    0.10
  -1   9   4    0.82    0.16
  -1  -9   4    0.89    0.17
   1   9  -4    1.03    0.17
   1  -9  -4    1.10    0.15
   1  -9  -4    1.26    0.17
  -1   9   3    5.26    0.20
  -1   9   3    5.79    0.32
  -1  -9   3    5.47    0.31
  -1  -9   3    5.02    0.32
   1   9  -3    5.48    0.33
   1  -9  -3    5.38    0.27
  -1   9   3    6.14    0.28
  -1   9   2    3.37    0.24
  -1   9   2    3.40    0.16
   1   9  -2    3.45    0.25
  -1  -9   2    3.37    0.26
  -1   9   2    3.53    0.25
   1   9  -2    3.87    0.27
  -1   9   2    3.44    0.24
  -1  -9   2    3.62    0.26
  -1   9   2    3.66    0.23
   1  -9  -2    3.42    0.19
   1   9  -1    5.13    0.27
   1  -9  -1    4.78    0.20
  -1   9   1    4.84    0.21
  -1   9   1    4.76    0.29
   1  -9  -1    5.34    0.32
   1   9  -1    5.24    0.31
  -1   9   1    5.35    0.29
   1  -9  -1    5.08    0.21
  -1  -9   1    5.16    0.26
   1   9   0   86.38    1.65
   1  -9   0   83.30    1.55
  -1   9   0   87.44    1.71
   1  -9   0   85.31    1.74
   1  -9   0   85.49    1.58
   1   9   0   86.38    1.74
  -1   9   0   84.91    1.72
   1  -9   0   80.95    1.49
  -1  -9   0   84.65    1.64
  -1   9  -1    8.19    0.38
   1   9   1    8.64    0.34
   1  -9   1    8.45    0.32
   1  -9   1    8.05    0.29
   1  -9   1    8.99    0.41
  -1   9  -1    8.19    0.38
  -1  -9  -1    9.12    0.36
   1   9   1    8.64    0.39
   1  -9   1    7.98    0.24
   1   9   2   13.99    0.46
   1  -9   2   14.08    0.47
  -1   9  -2   14.03    0.52
   1  -9   2   14.05    0.39
   1  -9   2   14.18    0.54
  -1   9  -2   13.70    0.52
   1   9   2   13.05    0.50
  -1  -9  -2   14.63    0.51
   1  -9   3   48.16    1.14
  -1   9  -3   50.10    1.18
  -1   9  -3   46.81    0.96
   1  -9   3   50.57    1.21
   1   9   3   50.76    1.19
  -1   9  -3   49.73    1.20
   1   9   3   49.69    1.15
  -1  -9  -3   48.17    1.16
   1   9   4   16.80    0.35
   1   9   4   16.75    0.61
   1  -9   4   17.25    0.63
  -1   9  -4   16.93    0.64
  -1  -9  -4   16.40    0.37
   1  -9   4   16.43    0.59
   1   9   4   17.82    0.59
  -1  -9  -4   16.63    0.62
   1   9   5    2.70    0.26
   1  -9   5    2.80    0.27
  -1   9  -5    2.97    0.28
   1  -9   5    2.73    0.24
  -1  -9  -5    2.57    0.27
   1   9   5    2.74    0.24
   1  -9   6   11.49    0.55
   1   9   6   12.73    0.56
  -1   9  -6   12.22    0.58
   1  -9   6   11.08    0.50
   1   9   6   11.20    0.50
  -1  -9  -6   11.51    0.56
   1   9   7    0.03    0.16
   1  -9   7   -0.16    0.16
  -1   9  -7   -0.07    0.16
  -1  -9  -7    0.00    0.14
   1   9   7    0.12    0.13
   1   9   8    0.24    0.14
   1  -9   8    0.04    0.13
  -1   9  -8    0.29    0.19
   1   9   8    0.10    0.13
  -1  -9  -8   -0.14    0.17
   1   9   9    8.26    0.51
  -1   9  -9    8.10    0.53
   1  -9   9    8.20    0.47
  -1  -9  -9    7.74    0.54
   1   9   9    9.30    0.50
  -1  -9  -9    8.30    0.57
   1   9  10    0.32    0.18
   1  -9  10   -0.22    0.16
  -1   9 -10    0.18    0.18
  -1  -9 -10   -0.03    0.20
   1   9  10   -0.08    0.13
  -1  -9 -10    0.27    0.22
   1   9  11    2.10    0.32
   1  -9  11    1.92    0.26
  -1   9 -11    2.04    0.32
  -1  -9 -11    1.90    0.32
   1   9  11    2.29    0.28
   1   9  12    0.49    0.20
  -1   9 -12    0.22    0.21
   1  -9  12    0.21    0.17
  -1  -9 -12    0.33    0.22
   1   9  12    0.43    0.19
   1   9  13    6.53    0.54
  -1   9 -13    6.50    0.56
  -1  -9 -13    7.30    0.62
   1   9  13    6.65    0.51
   1   9  14    0.16    0.18
  -1   9 -14    0.28    0.23
   1  10 -15    8.60    0.64
  -1 -10  15    7.30    0.58
  -1  10  14    3.37    0.45
   1  10 -14    2.64    0.36
  -1  10  14    2.28    0.33
  -1 -10  14    2.64    0.37
   1 -10 -14    2.86    0.40
  -1  10  13    3.86    0.44
  -1 -10  13    3.51    0.40
   1  10 -13    3.64    0.41
   1 -10 -13    3.53    0.44
  -1  10  12    2.13    0.34
  -1 -10  12    1.83    0.30
   1  10 -12    1.74    0.28
   1 -10 -12    1.72    0.32
  -1  10  11    7.43    0.54
   1  10 -11    8.19    0.54
  -1 -10  11    7.93    0.54
  -1  10  11    8.91    0.47
   1 -10 -11    7.75    0.58
  -1  10  10    0.50    0.21
  -1 -10  10    0.50    0.19
   1  10 -10    0.65    0.20
  -1  10  10    0.86    0.17
   1 -10 -10    0.28    0.20
  -1  10   9    0.02    0.18
  -1 -10   9    0.03    0.16
   1  10  -9   -0.13    0.15
  -1  10   9    0.03    0.10
   1 -10  -9   -0.01    0.16
  -1  10   8    1.06    0.23
  -1 -10   8    1.59    0.23
  -1 -10   8    1.21    0.23
   1  10  -8    0.78    0.18
   1 -10  -8    1.25    0.23
  -1  10   8    1.30    0.17
  -1 -10   7    2.82    0.27
  -1  10   7    3.11    0.31
   1  10  -7    3.23    0.31
  -1 -10   7    3.23    0.31
  -1  10   7    2.95    0.23
   1 -10  -7    3.44    0.32
   1 -10  -7    2.65    0.28
  -1 -10   6    5.83    0.37
  -1  10   6    5.97    0.40
  -1 -10   6    6.34    0.40
   1  10  -6    6.73    0.41
   1 -10  -6    6.39    0.39
  -1  10   6    6.24    0.33
   1 -10  -6    6.09    0.40
  -1  10   5    0.29    0.11
  -1  10   5    0.17    0.14
  -1 -10   5    0.61    0.18
  -1 -10   5    0.19    0.15
   1  10  -5    0.48    0.16
   1 -10  -5    0.42    0.15
   1 -10  -5    0.33    0.12
  -1  10   4    3.46    0.17
  -1  10   4    3.73    0.29
  -1 -10   4    3.94    0.30
  -1 -10   4    3.55    0.29
   1  10  -4    3.90    0.30
  -1  10   4    3.51    0.23
   1 -10  -4    3.88    0.26
   1 -10  -4    3.73    0.28
  -1  10   3    0.11    0.05
  -1  10   3    0.22    0.11
  -1  10   3   -0.06    0.11
  -1 -10   3    0.25    0.14
   1  10  -3    0.25    0.14
  -1 -10   3    0.13    0.14
   1 -10  -3    0.20    0.09
  -1  10   2   29.27    0.65
  -1  10   2   31.63    0.85
   1  10  -2   31.00    0.83
   1 -10  -2   31.34    0.86
  -1 -10   2   30.54    0.86
   1  10  -2   31.41    0.88
  -1  10   2   29.60    0.83
   1 -10  -2   31.55    0.74
  -1  10   2   30.74    0.79
  -1  10   1   32.35    0.87
   1  10  -1   33.54    0.84
   1 -10  -1   31.88    0.69
   1 -10  -1   33.14    0.90
  -1  10   1   34.03    0.88
   1  10  -1   34.81    0.91
  -1 -10   1   33.94    0.82
   1 -10  -1   32.29    0.73
   1  10   0    2.75    0.22
   1 -10   0    2.94    0.17
  -1  10   0    3.38    0.26
   1 -10   0    2.89    0.25
   1 -10   0    3.12    0.19
   1  10   0    2.94    0.26
  -1  10   0    2.95    0.24
   1 -10   0    2.73    0.15
  -1 -10   0    2.88    0.21
   1  10   1    9.65    0.39
  -1  10  -1    8.81    0.42
   1 -10   1    9.92    0.36
   1 -10   1   10.04    0.33
   1 -10   1   10.24    0.47
  -1  10  -1    9.64    0.44
   1  10   1   10.12    0.44
  -1 -10  -1    9.89    0.40
   1 -10   1    9.58    0.28
   1  10   2   24.25    0.67
  -1  10  -2   23.32    0.74
   1 -10   2   24.11    0.66
   1 -10   2   23.82    0.57
   1 -10   2   23.71    0.76
  -1  10  -2   22.79    0.74
   1 -10   2   22.64    0.53
  -1 -10  -2   24.44    0.71
   1  10   2   23.93    0.72
   1 -10   3   16.63    0.57
  -1  10  -3   16.16    0.60
   1  10   3   15.94    0.52
   1 -10   3   16.50    0.63
  -1  10  -3   15.83    0.60
   1  10   3   15.65    0.57
  -1 -10  -3   16.27    0.58
   1 -10   4    1.20    0.21
   1  10   4    1.03    0.17
   1 -10   4    0.89    0.19
   1  10   4    1.05    0.18
  -1 -10  -4    0.97    0.08
  -1  10  -4    0.70    0.17
  -1 -10  -4    1.06    0.18
   1  10   5   12.44    0.29
   1  10   5   12.71    0.32
   1 -10   5   13.21    0.59
   1  10   5   12.65    0.57
  -1  10  -5   12.92    0.58
   1 -10   5   12.67    0.54
   1  10   5   12.85    0.52
  -1 -10  -5   12.86    0.57
   1  10   6    0.09    0.12
   1 -10   6    0.23    0.16
   1  10   6    0.29    0.17
   1 -10   6    0.08    0.14
  -1  10  -6    0.10    0.16
  -1 -10  -6    0.15    0.15
   1 -10   7    3.72    0.34
   1  10   7    2.61    0.29
   1 -10   7    2.89    0.29
  -1  10  -7    3.27    0.33
  -1 -10  -7    2.96    0.32
   1  10   7    3.29    0.30
   1  10   8   14.26    0.68
   1 -10   8   14.24    0.63
  -1  10  -8   15.61    0.72
   1  10   8   15.77    0.64
  -1 -10  -8   15.23    0.72
   1  10   9    0.06    0.15
  -1  10  -9   -0.12    0.17
   1 -10   9   -0.16    0.18
  -1 -10  -9    0.16    0.18
   1  10   9    0.06    0.12
   1  10  10    1.25    0.25
   1 -10  10    1.11    0.21
  -1  10 -10    1.04    0.24
  -1 -10 -10    1.81    0.33
   1  10  10    1.37    0.23
  -1 -10 -10    1.40    0.28
   1  10  11    0.07    0.17
   1 -10  11   -0.02    0.15
  -1  10 -11    0.12    0.18
  -1 -10 -11   -0.11    0.21
  -1 -10 -11    0.05    0.21
   1  10  11    0.23    0.15
   1  10  12    4.73    0.46
   1 -10  12    4.42    0.40
  -1  10 -12    4.67    0.48
   1  10  12    4.54    0.40
  -1 -10 -12    4.25    0.47
   1  10  13    6.37    0.55
  -1  10 -13    6.79    0.58
  -1 -10 -13    6.68    0.60
   1  10  13    5.86    0.47
   1  11 -14    0.76    0.25
  -1  11  14    0.86    0.26
  -1 -11  14    0.66    0.24
  -1  11  13    0.14    0.19
   1  11 -13   -0.13    0.21
  -1 -11  13    0.03    0.18
   1 -11 -13    0.32    0.23
  -1  11  12    0.89    0.27
  -1 -11  12    0.77    0.24
   1  11 -12    0.63    0.21
   1 -11 -12    1.15    0.28
  -1  11  11    0.36    0.19
   1  11 -11    0.55    0.19
  -1 -11  11    0.50    0.21
   1 -11 -11    0.32    0.19
  -1  11  10    0.75    0.23
   1  11 -10    0.73    0.21
  -1 -11  10    0.58    0.21
  -1  11  10    0.82    0.16
   1 -11 -10    0.40    0.19
  -1  11   9    1.15    0.24
  -1 -11   9    1.15    0.22
  -1 -11   9    1.26    0.25
   1  11  -9    0.76    0.19
   1 -11  -9    1.19    0.24
  -1  11   9    1.17    0.18
  -1  11   8   10.16    0.57
  -1 -11   8    9.08    0.50
   1  11  -8    9.58    0.55
  -1 -11   8    9.59    0.54
   1 -11  -8    9.67    0.55
   1 -11  -8    9.48    0.56
  -1  11   8   10.39    0.46
  -1  11   7    0.04    0.10
  -1 -11   7    0.06    0.15
  -1  11   7    0.17    0.17
  -1 -11   7    0.42    0.18
   1  11  -7   -0.13    0.15
   1 -11  -7   -0.05    0.16
   1 -11  -7    0.11    0.15
  -1  11   6   20.07    0.78
  -1 -11   6   20.87    0.75
  -1 -11   6   20.41    0.78
   1  11  -6   20.36    0.77
  -1  11   6   21.61    0.67
   1 -11  -6   22.19    0.79
   1 -11  -6   20.04    0.73
  -1  11   5    0.13    0.11
  -1 -11   5    0.38    0.16
  -1  11   5    0.20    0.16
  -1 -11   5   -0.12    0.17
   1  11  -5    0.17    0.14
   1 -11  -5    0.02    0.13
   1 -11  -5   -0.07    0.14
  -1  11   4   32.12    0.70
  -1  11   4   34.87    1.00
  -1 -11   4   35.85    1.00
  -1 -11   4   36.45    1.02
   1  11  -4   35.05    1.00
  -1  11   4   34.79    0.89
   1 -11  -4   35.06    0.91
   1 -11  -4   34.51    0.95
  -1  11   3   11.52    0.48
  -1  11   3   10.20    0.30
  -1 -11   3   11.30    0.51
  -1  11   3   10.73    0.48
   1  11  -3   11.08    0.50
  -1 -11   3   10.45    0.49
  -1  11   3   10.69    0.43
   1 -11  -3   11.26    0.42
  -1  11   2    0.47    0.14
  -1  11   2    0.40    0.12
   1  11  -2    0.57    0.17
   1 -11  -2    0.38    0.14
  -1 -11   2    0.61    0.17
   1  11  -2    0.62    0.17
  -1  11   2    0.45    0.13
  -1 -11   2    0.66    0.13
   1 -11  -2    0.48    0.10
  -1 -11   1    2.78    0.15
   1  11  -1    2.65    0.24
  -1  11   1    2.89    0.25
   1 -11  -1    2.75    0.15
   1 -11  -1    3.02    0.27
  -1  11   1    3.20    0.26
   1  11  -1    3.09    0.27
  -1 -11   1    2.57    0.21
   1 -11  -1    2.54    0.17
   1  11   0    1.03    0.16
  -1  11   0    1.43    0.20
   1 -11   0    1.32    0.13
   1 -11   0    1.21    0.14
   1 -11   0    1.08    0.20
   1  11   0    1.39    0.22
  -1  11   0    1.12    0.20
  -1 -11   0    0.99    0.15
   1 -11   0    1.25    0.12
   1 -11   1    2.63    0.18
  -1  11  -1    2.25    0.24
   1  11   1    2.57    0.22
   1  11   1    2.39    0.24
   1 -11   1    2.73    0.27
   1 -11   1    2.70    0.18
  -1  11  -1    2.85    0.25
  -1 -11  -1    2.42    0.21
   1 -11   1    2.42    0.15
   1  11   2    0.98    0.15
   1  11   2    1.19    0.18
  -1  11  -2    1.26    0.21
   1 -11   2    1.06    0.15
   1 -11   2    1.10    0.12
   1 -11   2    1.19    0.20
  -1  11  -2    1.28    0.19
  -1 -11  -2    1.16    0.17
   1 -11   2    1.00    0.10
   1 -11   3   19.66    0.64
   1  11   3   20.07    0.63
  -1  11  -3   19.75    0.71
   1 -11   3   19.79    0.73
  -1  11  -3   20.00    0.71
  -1 -11  -3   19.78    0.68
   1  11   3   19.26    0.67
   1  11   4    0.06    0.12
   1 -11   4    0.28    0.15
   1 -11   4    0.54    0.18
   1  11   4    0.35    0.16
  -1 -11  -4    0.18    0.05
  -1  11  -4    0.23    0.15
  -1 -11  -4    0.06    0.13
   1 -11   5    8.51    0.47
   1  11   5    7.71    0.25
   1  11   5    8.28    0.47
   1 -11   5    7.55    0.46
  -1  11  -5    7.71    0.47
   1  11   5    7.65    0.42
  -1 -11  -5    7.97    0.46
   1 -11   6    4.86    0.38
   1  11   6    4.99    0.38
  -1  11  -6    4.85    0.38
   1 -11   6    4.77    0.35
  -1 -11  -6    4.90    0.38
   1  11   6    4.85    0.34
   1  11   7    0.06    0.13
   1 -11   7   -0.06    0.17
   1  11   7    0.09    0.14
  -1  11  -7    0.10    0.15
   1 -11   7   -0.37    0.18
  -1 -11  -7   -0.08    0.17
   1  11   8    8.51    0.54
  -1  11  -8    8.51    0.54
   1 -11   8    8.05    0.49
  -1 -11  -8    8.97    0.57
   1  11   8    8.72    0.48
   1  11   9    0.72    0.22
   1 -11   9    0.67    0.19
  -1  11  -9    0.71    0.23
   1  11   9    0.69    0.18
  -1 -11  -9    0.56    0.20
   1  11  10    0.90    0.23
   1 -11  10    0.69    0.19
  -1  11 -10    0.66    0.23
  -1 -11 -10    0.58    0.23
   1  11  10    0.82    0.20
  -1 -11 -10    0.73    0.23
   1  11  11    2.83    0.36
   1 -11  11    2.75    0.31
  -1  11 -11    3.02    0.39
  -1 -11 -11    2.47    0.35
   1  11  11    3.01    0.33
  -1 -11 -11    2.89    0.39
   1  11  12    0.29    0.20
  -1  11 -12    0.23    0.20
   1 -11  12   -0.01    0.17
  -1 -11 -12    0.09    0.19
   1  11  12    0.02    0.14
   1 -11  13    2.78    0.44
   1  11  13    2.06    0.36
  -1  11 -13    1.94    0.36
   1  11  13    2.04    0.30
  -1 -11 -13    2.30    0.39
  -1 -12  14    1.67    0.32
   1  12 -14    2.49    0.36
  -1  12  13    0.82    0.28
  -1 -12  13    0.85    0.24
   1  12 -13    1.20    0.30
   1 -12 -13    1.28    0.33
  -1  12  12    0.11    0.18
   1  12 -12   -0.25    0.22
  -1 -12  12   -0.25    0.20
   1 -12 -12    0.21    0.22
  -1  12  11    2.16    0.33
  -1 -12  11    1.87    0.31
   1  12 -11    1.70    0.29
   1 -12 -11    1.47    0.27
  -1  12  10    0.51    0.21
   1  12 -10    0.29    0.18
  -1 -12  10    0.49    0.20
   1 -12 -10    0.49    0.22
  -1  12  10    0.72    0.16
  -1  12   9    0.27    0.18
  -1 -12   9    0.31    0.16
  -1 -12   9   -0.06    0.16
   1  12  -9    0.15    0.16
   1 -12  -9    0.56    0.21
  -1  12   9    0.61    0.16
  -1  12   8    0.11    0.17
  -1 -12   8   -0.03    0.14
   1  12  -8    0.13    0.15
  -1 -12   8    0.04    0.16
  -1  12   8    0.03    0.10
   1 -12  -8    0.11    0.16
   1 -12  -8   -0.10    0.15
  -1  12   7    0.29    0.12
  -1 -12   7    0.18    0.15
  -1  12   7    0.02    0.14
  -1 -12   7    0.09    0.16
   1  12  -7    0.20    0.16
   1 -12  -7    0.10    0.14
   1 -12  -7    0.22    0.14
  -1  12   6   34.87    1.09
  -1 -12   6   32.92    1.04
  -1 -12   6   35.06    1.09
   1  12  -6   33.19    1.07
   1 -12  -6   35.18    1.08
  -1  12   6   36.20    0.96
   1 -12  -6   35.24    1.03
  -1  12   5    1.72    0.19
  -1  12   5    1.52    0.24
  -1 -12   5    1.79    0.25
   1  12  -5    1.42    0.23
  -1 -12   5    1.06    0.21
   1 -12  -5    1.51    0.20
   1 -12  -5    1.54    0.22
  -1  12   4    1.08    0.17
  -1  12   4    0.93    0.18
  -1 -12   4    0.75    0.19
   1  12  -4    1.07    0.22
  -1 -12   4    0.66    0.19
   1 -12  -4    0.65    0.16
   1 -12  -4    0.98    0.16
  -1  12   3    4.50    0.32
  -1  12   3    4.59    0.19
  -1 -12   3    5.92    0.39
   1  12  -3    5.08    0.36
  -1  12   3    5.10    0.31
   1 -12  -3    5.20    0.29
  -1  12   2    0.02    0.11
   1  12  -2    0.50    0.17
  -1  12   2   -0.11    0.14
   1 -12  -2    0.18    0.14
  -1 -12   2    0.14    0.16
   1  12  -2    0.09    0.16
  -1  12   2    0.24    0.14
   1 -12  -2    0.09    0.09
  -1 -12   2   -0.03    0.09
   1 -12  -1    5.72    0.23
  -1 -12   1    4.74    0.20
  -1  12   1    5.40    0.35
   1  12  -1    5.20    0.34
   1 -12  -1    5.74    0.39
  -1 -12   1    5.59    0.38
  -1  12   1    5.49    0.36
   1  12  -1    5.91    0.39
  -1 -12   1    4.95    0.29
   1 -12  -1    4.81    0.25
  -1  12   0   12.16    0.52
   1 -12   0   11.51    0.37
   1  12   0   12.38    0.49
   1 -12   0   12.18    0.41
   1 -12   0   12.87    0.57
   1  12   0   12.45    0.54
  -1  12   0   12.17    0.53
   1  12   0   11.29    0.52
  -1 -12   0   11.55    0.46
   1 -12   0   11.98    0.37
   1  12   1    0.02    0.11
  -1  12  -1    0.20    0.14
   1  12   1    0.17    0.15
   1 -12   1   -0.08    0.15
   1 -12   1    0.07    0.08
   1 -12   1    0.14    0.09
  -1  12  -1    0.03    0.13
   1 -12   1    0.06    0.06
  -1 -12  -1    0.14    0.12
   1  12   2    0.25    0.14
   1  12   2    0.15    0.11
  -1  12  -2    0.26    0.17
   1 -12   2   -0.01    0.11
   1 -12   2    0.21    0.16
   1 -12   2    0.29    0.09
  -1  12  -2    0.55    0.19
  -1 -12  -2    0.22    0.12
   1 -12   2    0.08    0.06
   1  12   3    1.69    0.21
   1 -12   3    1.35    0.19
   1  12   3    1.13    0.16
  -1  12  -3    1.95    0.27
   1 -12   3    1.38    0.23
  -1  12  -3    1.27    0.21
  -1 -12  -3    1.47    0.20
   1  12   4    0.74    0.17
   1  12   4    0.74    0.16
   1 -12   4    0.94    0.19
   1 -12   4    0.52    0.19
  -1  12  -4    0.65    0.19
  -1 -12  -4    0.57    0.17
   1 -12   5   29.86    0.93
   1 -12   5   27.37    0.96
   1  12   5   28.10    0.95
  -1  12  -5   28.55    0.97
  -1 -12  -5   30.53    0.97
   1  12   5   30.08    0.92
   1  12   6    0.66    0.17
   1 -12   6    0.86    0.20
   1 -12   6    1.09    0.24
   1  12   6    0.62    0.20
  -1  12  -6    0.64    0.22
  -1 -12  -6    0.47    0.17
   1  12   7    0.20    0.14
   1 -12   7    0.46    0.19
   1  12   7    0.37    0.19
   1 -12   7    0.26    0.17
  -1  12  -7    0.41    0.19
   1 -12   7    0.06    0.16
  -1 -12  -7    0.18    0.15
   1 -12   8    0.12    0.18
   1  12   8    0.05    0.15
   1 -12   8   -0.16    0.19
  -1  12  -8   -0.14    0.17
   1  12   8   -0.02    0.13
  -1 -12  -8    0.24    0.17
   1  12   9    5.00    0.44
  -1  12  -9    5.29    0.46
   1 -12   9    5.30    0.41
  -1 -12  -9    5.73    0.48
  -1 -12  -9    5.38    0.47
   1  12   9    5.60    0.41
   1 -12  10    0.42    0.21
   1  12  10    0.23    0.17
  -1  12 -10    0.13    0.19
   1 -12  10    0.22    0.17
   1  12  10    0.60    0.18
  -1 -12 -10    0.46    0.22
  -1 -12 -10    0.34    0.19
   1 -12  11    0.18    0.21
   1  12  11    0.21    0.18
   1 -12  11    0.01    0.16
  -1  12 -11    0.06    0.17
   1  12  11    0.09    0.15
  -1 -12 -11    0.03    0.19
  -1 -12 -11    0.03    0.21
   1 -12  12    1.38    0.34
   1  12  12    1.18    0.28
   1 -12  12    0.89    0.22
  -1  12 -12    0.95    0.25
   1  12  12    1.21    0.25
  -1 -12 -12    0.89    0.28
   1  12  13    1.25    0.28
  -1  12 -13    1.34    0.31
  -1 -13  13    1.86    0.33
   1  13 -13    2.71    0.37
  -1  13  12    0.36    0.20
   1  13 -12    0.75    0.22
  -1 -13  12    0.36    0.21
   1 -13 -12    0.56    0.25
  -1  13  11    0.17    0.22
  -1 -13  11   -0.11    0.19
   1  13 -11    0.08    0.19
   1 -13 -11    0.31    0.25
  -1  13  10    0.50    0.22
   1  13 -10    0.79    0.23
  -1 -13  10   -0.03    0.23
   1 -13 -10    0.70    0.23
  -1 -13   9    9.56    0.57
  -1  13   9   11.18    0.66
  -1 -13   9   10.27    0.62
   1  13  -9   10.14    0.60
   1 -13  -9   11.20    0.67
  -1  13   9   10.55    0.51
  -1 -13   8   14.22    0.67
  -1  13   8   13.73    0.71
  -1 -13   8   14.21    0.71
   1  13  -8   13.19    0.69
   1 -13  -8   14.85    0.74
   1 -13  -8   13.97    0.67
  -1  13   8   15.37    0.60
  -1  13   7    0.43    0.14
  -1 -13   7    0.22    0.17
  -1  13   7    0.13    0.16
  -1 -13   7    0.10    0.17
   1  13  -7    0.13    0.17
   1 -13  -7    0.17    0.16
   1 -13  -7    0.24    0.15
  -1  13   6    1.37    0.20
  -1 -13   6    1.44    0.24
  -1  13   6    1.65    0.26
  -1 -13   6    1.59    0.27
   1  13  -6    1.77    0.26
   1 -13  -6    1.30    0.20
   1 -13  -6    1.77    0.25
  -1  13   5    0.05    0.11
  -1  13   5    0.00    0.14
  -1 -13   5    0.02    0.15
   1  13  -5    0.00    0.15
  -1 -13   5   -0.05    0.18
   1 -13  -5    0.19    0.16
   1 -13  -5    0.03    0.11
  -1  13   4   38.18    1.09
  -1 -13   4   37.27    1.12
  -1  13   4   37.55    1.11
   1  13  -4   38.62    1.14
   1 -13  -4   39.36    1.02
   1 -13  -4   38.46    1.07
  -1  13   4   38.73    1.02
  -1  13   3   13.71    0.59
   1 -13  -3   13.63    0.61
  -1 -13   3   13.29    0.60
   1  13  -3   13.65    0.61
  -1  13   3   13.76    0.55
   1 -13  -3   13.92    0.55
   1 -13  -3   13.74    0.50
  -1 -13   3   14.61    0.52
  -1  13   2    5.32    0.36
   1  13  -2    6.07    0.37
  -1 -13   2    5.59    0.26
  -1 -13   2    5.35    0.39
   1 -13  -2    5.97    0.40
  -1  13   2    5.30    0.37
   1  13  -2    4.77    0.36
   1 -13  -2    5.48    0.28
  -1 -13   2    4.92    0.30
  -1  13   2    5.08    0.34
  -1 -13   1   34.68    0.72
   1  13  -1   36.43    0.98
  -1  13   1   34.41    1.00
   1 -13  -1   34.10    0.74
  -1 -13   1   34.67    1.05
   1 -13  -1   35.40    1.05
  -1  13   1   34.43    1.01
   1  13  -1   35.30    1.04
   1 -13  -1   35.52    0.82
  -1 -13   1   33.22    0.89
   1  13   0    3.88    0.28
  -1  13   0    3.58    0.32
   1 -13   0    3.55    0.20
   1 -13   0    3.54    0.22
   1 -13   0    4.04    0.34
   1  13   0    4.08    0.34
  -1  13   0    3.56    0.31
   1 -13   0    3.59    0.20
   1  13   0    3.73    0.32
  -1 -13   0    3.58    0.27
  -1  13  -1    0.37    0.15
   1  13   1    0.68    0.18
   1  13   1    0.71    0.15
   1 -13   1    0.67    0.11
   1 -13   1    0.67    0.12
   1 -13   1    0.43    0.18
  -1  13  -1    0.82    0.18
  -1 -13  -1    0.67    0.16
   1 -13   1    0.69    0.09
   1  13   2    3.31    0.27
   1 -13   2    3.13    0.24
  -1  13  -2    2.95    0.31
   1 -13   2    2.60    0.17
   1 -13   2    2.83    0.31
  -1  13  -2    2.87    0.30
   1 -13   2    2.84    0.18
  -1 -13  -2    3.15    0.28
   1 -13   2    2.77    0.13
   1  13   2    2.77    0.29
  -1  13  -3    0.22    0.19
   1  13   3    0.15    0.13
   1  13   3    0.27    0.14
   1 -13   3    0.03    0.11
   1 -13   3    0.32    0.17
  -1  13  -3    0.15    0.14
  -1 -13  -3    0.22    0.13
   1 -13   3    0.11    0.06
   1  13   4    2.79    0.25
   1  13   4    2.55    0.27
   1 -13   4    2.78    0.27
   1 -13   4    2.12    0.28
  -1  13  -4    2.87    0.30
  -1 -13  -4    2.94    0.29
   1  13   5    6.09    0.37
   1 -13   5    6.07    0.41
   1 -13   5    6.13    0.46
  -1  13  -5    5.59    0.42
   1  13   5    6.32    0.40
  -1 -13  -5    6.42    0.44
   1 -13   6   12.26    0.61
   1 -13   6   11.11    0.62
   1  13   6   11.81    0.62
  -1  13  -6   11.92    0.62
  -1 -13  -6   11.63    0.61
   1  13   6   10.75    0.54
   1  13   7    0.40    0.17
   1 -13   7    0.32    0.20
   1 -13   7    0.19    0.20
   1  13   7    0.41    0.20
  -1  13  -7    0.00    0.16
  -1 -13  -7    0.09    0.15
   1 -13   8    1.01    0.25
   1  13   8    0.76    0.21
  -1  13  -8    0.87    0.22
  -1 -13  -8    1.10    0.26
   1  13   8    0.96    0.20
   1 -13   9    0.26    0.22
   1  13   9    0.13    0.19
   1 -13   9   -0.10    0.18
  -1  13  -9    0.35    0.19
   1  13   9    0.38    0.19
  -1 -13  -9    0.40    0.18
  -1 -13  -9    0.32    0.22
   1 -13  10    7.78    0.61
   1  13  10    7.21    0.56
   1 -13  10    7.26    0.51
  -1  13 -10    6.75    0.55
   1  13  10    7.11    0.50
  -1 -13 -10    6.76    0.56
  -1 -13 -10    6.28    0.55
   1  13  11    0.10    0.20
  -1  13 -11    0.19    0.20
   1 -13  11   -0.21    0.22
  -1 -13 -11   -0.32    0.24
   1  13  11    0.17    0.15
  -1 -13 -11   -0.04    0.19
   1 -13  12    1.88    0.37
   1  13  12    1.89    0.34
  -1  13 -12    1.78    0.34
   1  13  12    1.76    0.28
  -1 -13 -12    2.09    0.38
  -1 -14  13    0.20    0.20
   1  14 -13    0.52    0.22
  -1  14  12    0.76    0.27
  -1 -14  12    0.74    0.26
   1  14 -12    0.60    0.25
   1 -14 -12    0.68    0.23
  -1  14  11    3.24    0.42
   1  14 -11    3.41    0.41
  -1 -14  11    3.27    0.39
   1 -14 -11    2.17    0.35
  -1  14  10    5.09    0.48
   1  14 -10    4.50    0.44
  -1 -14  10    4.33    0.44
   1 -14 -10    5.15    0.49
  -1  14   9    0.38    0.18
  -1 -14   9   -0.25    0.19
  -1 -14   9   -0.02    0.18
   1  14  -9   -0.07    0.15
   1 -14  -9    0.11    0.19
  -1  14   9    0.03    0.12
  -1  14   8    0.09    0.12
  -1 -14   8   -0.04    0.16
  -1  14   8    0.06    0.19
  -1 -14   8   -0.04    0.17
   1  14  -8    0.24    0.19
   1 -14  -8   -0.08    0.16
   1 -14  -8   -0.18    0.14
  -1  14   7    0.13    0.12
  -1 -14   7   -0.09    0.19
  -1  14   7   -0.07    0.16
   1  14  -7   -0.07    0.16
  -1 -14   7   -0.14    0.17
   1 -14  -7   -0.03    0.13
   1 -14  -7    0.10    0.15
  -1 -14   6   10.07    0.58
  -1  14   6   10.54    0.59
   1  14  -6   10.95    0.60
  -1 -14   6   11.38    0.62
   1 -14  -6   10.36    0.57
   1 -14  -6   11.24    0.55
  -1  14   6   11.45    0.51
  -1  14   5    0.02    0.11
  -1  14   5   -0.12    0.17
  -1  14   5   -0.07    0.15
  -1 -14   5   -0.04    0.15
   1  14  -5    0.11    0.15
   1 -14  -5   -0.02    0.12
   1 -14  -5    0.04    0.14
  -1  14   4    7.66    0.45
  -1 -14   4    6.89    0.46
   1  14  -4    7.21    0.47
   1 -14  -4    7.44    0.43
   1 -14  -4    6.62    0.38
  -1  14   4    7.22    0.40
  -1  14   3    0.42    0.15
  -1 -14   3    0.49    0.13
  -1  14   3    0.10    0.14
  -1 -14   3    0.14    0.15
   1 -14  -3    0.19    0.15
   1  14  -3    0.10    0.15
   1 -14  -3    0.30    0.10
   1 -14  -3    0.30    0.14
  -1 -14   3    0.31    0.12
  -1  14   2    4.66    0.35
   1  14  -2    4.98    0.36
  -1 -14   2    5.11    0.25
   1 -14  -2    4.70    0.37
  -1 -14   2    5.30    0.41
   1  14  -2    5.52    0.40
  -1  14   2    5.67    0.39
  -1  14   2    4.93    0.35
   1 -14  -2    5.25    0.29
  -1 -14   2    5.18    0.31
  -1  14   1    6.05    0.40
  -1 -14   1    5.48    0.21
   1  14  -1    5.50    0.37
   1 -14  -1    5.71    0.23
  -1 -14   1    5.36    0.40
   1 -14  -1    5.14    0.30
  -1 -14   1    5.76    0.22
   1 -14  -1    5.32    0.41
  -1  14   1    6.38    0.42
   1  14  -1    6.80    0.44
  -1 -14   1    5.30    0.32
   1 -14  -1    5.77    0.28
  -1  14   0    2.00    0.26
   1  14   0    2.37    0.27
   1 -14   0    2.20    0.16
   1  14   0    2.55    0.26
   1 -14   0    2.12    0.28
   1 -14   0    2.29    0.19
   1  14   0    2.54    0.30
  -1  14   0    2.22    0.28
   1 -14   0    2.19    0.17
  -1 -14   0    2.38    0.23
  -1  14  -1    3.64    0.32
   1  14   1    3.31    0.28
   1 -14   1    3.29    0.22
   1  14   1    3.06    0.30
   1 -14   1    3.22    0.21
   1 -14   1    3.29    0.33
  -1  14  -1    3.78    0.34
   1 -14   1    3.33    0.19
   1 -14   1    3.38    0.18
  -1 -14  -1    3.08    0.26
  -1  14  -2   21.48    0.79
   1 -14   2   21.57    0.66
   1  14   2   21.63    0.73
   1 -14   2   21.60    0.57
   1 -14   2   21.55    0.84
  -1  14  -2   21.46    0.81
  -1 -14  -2   22.18    0.75
   1  14   2   21.71    0.78
   1 -14   2   21.51    0.55
   1 -14   3    1.07    0.17
   1  14   3    1.53    0.22
   1  14   3    1.58    0.21
  -1  14  -3    1.85    0.28
   1 -14   3    1.32    0.24
  -1  14  -3    1.82    0.26
  -1 -14  -3    1.09    0.20
   1 -14   3    1.70    0.14
   1  14   4    5.48    0.35
   1 -14   4    6.33    0.38
   1 -14   4    5.67    0.43
  -1  14  -4    5.76    0.43
  -1 -14  -4    6.02    0.41
   1  14   4    5.61    0.39
   1  14   5   34.72    1.00
   1 -14   5   34.95    1.05
   1 -14   5   33.29    1.13
  -1  14  -5   32.76    1.11
   1  14   5   33.71    1.05
  -1 -14  -5   33.39    1.08
   1  14   6    0.51    0.17
   1 -14   6    0.58    0.18
   1 -14   6    0.28    0.20
  -1  14  -6    0.51    0.19
  -1 -14  -6    0.07    0.15
   1  14   7    1.91    0.26
   1 -14   7    1.51    0.28
   1  14   7    1.80    0.29
   1 -14   7    1.69    0.29
  -1  14  -7    1.58    0.26
  -1 -14  -7    1.43    0.25
   1 -14   8    0.40    0.20
   1  14   8    0.06    0.13
   1 -14   8    0.20    0.19
   1  14   8    0.19    0.17
  -1  14  -8    0.12    0.16
  -1 -14  -8    0.14    0.17
   1 -14   9    3.37    0.41
   1  14   9    2.80    0.36
  -1  14  -9    2.65    0.36
  -1 -14  -9    2.48    0.37
  -1 -14  -9    2.72    0.36
   1  14   9    2.60    0.30
   1 -14  10    4.73    0.48
   1  14  10    5.11    0.48
  -1  14 -10    4.51    0.47
  -1 -14 -10    5.16    0.51
   1  14  10    4.78    0.41
  -1 -14 -10    4.32    0.47
   1 -14  11   -0.25    0.24
   1  14  11    0.02    0.18
  -1  14 -11    0.38    0.22
  -1 -14 -11    0.10    0.20
  -1 -14 -11    0.19    0.20
   1  14  11    0.31    0.18
   1  14  12   -0.14    0.19
   1 -14  12    0.03    0.21
  -1 -15  12    1.04    0.27
   1  15 -12    1.44    0.30
   1 -15 -12    1.25    0.32
  -1  15  11    0.69    0.29
  -1 -15  11    0.36    0.21
   1  15 -11    0.55    0.24
   1 -15 -11    0.38    0.22
  -1  15  10   12.48    0.76
  -1 -15  10   11.96    0.72
   1  15 -10   12.49    0.72
   1 -15 -10   12.06    0.74
  -1 -15   9    0.54    0.23
  -1  15   9    0.39    0.21
   1  15  -9    0.50    0.21
  -1 -15   9    0.23    0.18
   1 -15  -9    0.58    0.23
  -1 -15   8    3.43    0.37
  -1  15   8    3.21    0.38
   1  15  -8    3.06    0.36
  -1 -15   8    2.81    0.35
   1 -15  -8    3.52    0.36
   1 -15  -8    3.36    0.37
  -1  15   8    3.26    0.30
  -1  15   7   -0.02    0.11
  -1 -15   7   -0.05    0.16
  -1  15   7    0.11    0.16
   1  15  -7   -0.10    0.18
  -1 -15   7   -0.02    0.17
   1 -15  -7   -0.05    0.13
   1 -15  -7   -0.07    0.15
  -1  15   6    4.73    0.41
  -1 -15   6    4.46    0.41
   1  15  -6    4.23    0.39
   1 -15  -6    4.79    0.40
  -1  15   6    5.03    0.36
   1 -15  -6    4.29    0.35
  -1  15   5    5.47    0.40
  -1 -15   5    4.91    0.41
   1  15  -5    5.68    0.44
   1 -15  -5    4.79    0.35
   1 -15  -5    5.73    0.42
  -1  15   5    5.60    0.36
  -1  15   4    8.81    0.50
  -1 -15   4    9.13    0.43
  -1 -15   4    7.99    0.51
   1 -15  -4    8.55    0.52
   1  15  -4    9.28    0.55
   1 -15  -4    8.79    0.48
   1 -15  -4    9.16    0.45
  -1  15   4    8.85    0.46
  -1 -15   4    8.62    0.42
  -1  15   3    0.62    0.16
  -1 -15   3    0.64    0.13
  -1  15   3    0.58    0.18
   1 -15  -3    0.49    0.19
  -1 -15   3    0.70    0.21
   1  15  -3    0.55    0.20
   1 -15  -3    0.73    0.16
  -1 -15   3    0.67    0.13
   1 -15  -3    0.74    0.14
  -1  15   2    5.82    0.40
  -1 -15   2    5.72    0.26
   1  15  -2    6.07    0.41
   1 -15  -2    5.81    0.42
  -1 -15   2    5.75    0.43
   1  15  -2    5.79    0.44
  -1  15   2    6.06    0.42
  -1  15   2    6.02    0.39
   1 -15  -2    6.34    0.35
   1 -15  -2    6.06    0.32
  -1 -15   2    5.54    0.33
  -1  15   1    0.40    0.16
   1  15  -1    0.76    0.18
  -1 -15   1    0.59    0.20
   1 -15  -1    0.95    0.22
   1 -15  -1    0.92    0.15
  -1  15   1    1.05    0.22
   1  15  -1    1.16    0.23
  -1 -15   1    1.16    0.18
   1 -15  -1    0.95    0.14
   1 -15  -1    0.84    0.14
   1 -15   0    6.33    0.27
   1  15   0    6.65    0.40
  -1  15   0    5.93    0.41
   1 -15   0    6.87    0.33
  -1 -15   0    5.95    0.44
   1 -15   0    6.80    0.47
  -1  15   0    6.92    0.44
   1  15   0    7.05    0.46
   1 -15   0    6.27    0.30
   1 -15   0    6.53    0.29
   1  15   0    6.01    0.42
  -1 -15   0    6.16    0.36
  -1  15  -1    1.96    0.28
   1 -15   1    2.12    0.18
   1  15   1    1.96    0.23
   1  15   1    1.92    0.25
   1 -15   1    1.92    0.17
   1 -15   1    1.85    0.28
  -1  15  -1    1.97    0.27
  -1 -15  -1    1.89    0.22
   1 -15   1    1.83    0.15
   1 -15   2   10.42    0.44
  -1  15  -2   10.65    0.56
   1  15   2   11.03    0.52
   1 -15   2   10.47    0.60
  -1  15  -2   10.59    0.59
  -1 -15  -2   11.25    0.52
   1  15   2   10.97    0.56
   1  15   3    0.13    0.13
   1 -15   3    0.13    0.12
  -1  15  -3    0.36    0.19
   1  15   3    0.17    0.13
   1 -15   3    0.16    0.18
  -1  15  -3    0.00    0.15
  -1 -15  -3   -0.01    0.13
   1 -15   4   12.36    0.55
   1  15   4   11.68    0.54
   1 -15   4   10.91    0.64
  -1  15  -4   12.20    0.63
   1  15   4   12.25    0.59
  -1 -15  -4   11.50    0.59
   1 -15   5    6.79    0.44
   1  15   5    8.05    0.45
   1 -15   5    7.34    0.52
  -1  15  -5    6.42    0.48
  -1 -15  -5    6.83    0.47
   1  15   5    7.07    0.45
   1  15   6    3.50    0.31
   1 -15   6    3.72    0.36
   1 -15   6    3.24    0.36
  -1  15  -6    3.52    0.37
  -1 -15  -6    3.60    0.35
   1  15   6    3.66    0.35
   1  15   7    0.30    0.16
   1 -15   7    0.18    0.17
   1 -15   7    0.54    0.21
  -1  15  -7    0.43    0.20
  -1 -15  -7    0.13    0.17
   1 -15   8    3.81    0.40
   1 -15   8    3.37    0.39
   1  15   8    4.40    0.43
  -1  15  -8    4.00    0.42
  -1 -15  -8    3.44    0.38
   1  15   8    3.69    0.35
   1 -15   9    1.01    0.27
   1  15   9    1.21    0.28
  -1  15  -9    1.16    0.27
  -1 -15  -9    0.98    0.26
   1  15   9    1.29    0.24
  -1 -15  -9    1.12    0.27
   1 -15  10    0.24    0.21
   1  15  10   -0.03    0.19
  -1  15 -10   -0.11    0.18
   1  15  10    0.16    0.16
  -1 -15 -10    0.05    0.21
  -1 -15 -10    0.15    0.17
   1 -15  11   -0.19    0.23
   1  15  11   -0.04    0.18
  -1  15 -11   -0.13    0.20
  -1 -15 -11   -0.06    0.21
   1  15  11    0.15    0.15
  -1 -15 -11   -0.15    0.23
  -1  16  11    2.57    0.37
  -1 -16  11    1.77    0.33
   1  16 -11    2.56    0.37
   1 -16 -11    1.71    0.34
  -1  16  10    4.17    0.46
  -1 -16  10    3.78    0.41
  -1 -16  10    3.16    0.41
   1  16 -10    4.44    0.47
   1 -16 -10    4.96    0.49
  -1  16   9    0.01    0.19
  -1 -16   9   -0.13    0.18
   1  16  -9   -0.10    0.17
  -1 -16   9   -0.30    0.21
   1 -16  -9   -0.01    0.17
  -1  16   8    7.68    0.57
  -1 -16   8    7.53    0.54
   1  16  -8    6.62    0.54
   1 -16  -8    7.35    0.51
   1 -16  -8    7.67    0.56
  -1  16   8    7.21    0.45
  -1  16   7    0.66    0.17
  -1  16   7    0.23    0.15
  -1 -16   7    0.06    0.18
  -1  16   7    0.36    0.21
   1  16  -7    0.34    0.19
   1 -16  -7    0.30    0.18
   1 -16  -7    0.23    0.17
  -1  16   6    0.72    0.17
  -1  16   6    0.27    0.15
  -1 -16   6    0.36    0.21
   1  16  -6    0.93    0.24
   1 -16  -6    0.69    0.17
   1 -16  -6    0.70    0.19
  -1  16   5    3.57    0.34
  -1 -16   5    3.76    0.31
  -1 -16   5    3.58    0.37
   1  16  -5    3.04    0.34
  -1 -16   5    3.64    0.29
   1 -16  -5    3.99    0.36
   1 -16  -5    3.77    0.32
  -1  16   5    3.57    0.31
  -1  16   4    0.10    0.14
  -1  16   4    0.22    0.14
  -1 -16   4    0.32    0.13
   1 -16  -4    0.22    0.17
  -1 -16   4    0.18    0.19
   1  16  -4    0.16    0.16
   1 -16  -4    0.42    0.15
  -1 -16   4    0.15    0.10
   1 -16  -4    0.19    0.12
  -1  16   3    0.04    0.15
  -1  16   3    0.21    0.15
   1 -16  -3    0.17    0.17
  -1 -16   3   -0.08    0.18
   1  16  -3    0.31    0.18
   1 -16  -3    0.01    0.11
   1 -16  -3    0.05    0.11
  -1 -16   3   -0.02    0.11
   1  16  -2    1.91    0.27
  -1  16   2    1.82    0.25
  -1  16   2    1.65    0.23
  -1 -16   2    1.48    0.26
   1 -16  -2    1.98    0.28
   1  16  -2    1.73    0.29
   1 -16  -2    1.58    0.20
  -1 -16   2    1.51    0.19
   1 -16  -2    1.87    0.19
  -1  16   1    0.46    0.17
  -1  16   1    0.23    0.16
   1  16  -1    0.42    0.20
   1 -16  -1    0.35    0.21
  -1 -16   1    0.01    0.18
   1 -16  -1    0.26    0.13
   1  16  -1    0.55    0.21
  -1  16   1    0.35    0.20
   1 -16  -1    0.44    0.15
  -1 -16   1    0.34    0.15
   1  16   0    0.64    0.19
   1  16   0    0.80    0.21
  -1  16   0    0.41    0.17
   1 -16   0    0.83    0.14
  -1 -16   0    0.70    0.21
   1 -16   0    0.86    0.23
  -1  16   0    0.81    0.21
  -1 -16   0    0.88    0.17
  -1  16  -1    0.37    0.21
   1  16   1    0.57    0.19
   1  16   1    0.35    0.19
   1 -16   1    0.65    0.25
  -1  16  -1    0.49    0.23
  -1 -16  -1    0.43    0.17
  -1  16  -2    2.14    0.30
   1 -16   2    2.08    0.21
   1  16   2    2.00    0.25
   1  16   2    1.97    0.27
   1 -16   2    1.97    0.29
  -1  16  -2    1.72    0.28
  -1 -16  -2    1.70    0.23
   1  16   3    0.52    0.18
  -1  16  -3    1.06    0.26
   1  16   3    0.95    0.19
   1 -16   3    0.82    0.17
   1 -16   3    0.62    0.22
  -1  16  -3    0.96    0.22
  -1 -16  -3    1.01    0.20
   1  16   4    0.61    0.18
   1  16   4    0.71    0.20
   1 -16   4    0.47    0.16
   1 -16   4    0.77    0.26
  -1  16  -4    0.56    0.21
  -1 -16  -4    0.89    0.19
   1 -16   5    2.39    0.28
   1  16   5    2.59    0.28
   1  16   5    2.77    0.31
   1 -16   5    2.50    0.34
  -1  16  -5    2.54    0.33
  -1 -16  -5    2.68    0.32
   1 -16   6    0.19    0.15
   1  16   6    0.18    0.14
   1  16   6    0.24    0.15
   1 -16   6   -0.11    0.17
  -1  16  -6    0.01    0.17
  -1 -16  -6    0.36    0.18
   1  16   7    1.19    0.22
   1 -16   7    1.48    0.26
   1  16   7    1.54    0.23
   1 -16   7    0.98    0.26
  -1  16  -7    1.21    0.26
  -1 -16  -7    1.17    0.25
   1 -16   8    0.20    0.19
   1  16   8    0.30    0.15
   1  16   8    0.35    0.15
   1 -16   8    0.07    0.21
  -1  16  -8    0.30    0.18
  -1 -16  -8    0.40    0.20
   1 -16   9    0.47    0.24
  -1  16  -9    0.86    0.30
  -1 -16  -9    0.48    0.23
   1  16   9    0.31    0.17
  -1 -16  -9   -0.02    0.19
   1 -16  10    0.85    0.26
   1  16  10    0.83    0.27
  -1  16 -10    0.95    0.28
  -1 -16 -10    1.01    0.29
   1  16  10    0.74    0.21
  -1 -16 -10    0.66    0.26
   1 -16  11    0.82    0.29
  -1 -16 -11    0.10    0.21
  -1 -17  11   -0.02    0.20
   1  17 -11    0.10    0.21
   1 -17 -11    0.06    0.21
  -1 -17  10    1.01    0.25
   1  17 -10    1.42    0.29
   1 -17 -10    1.35    0.31
  -1 -17   9    0.42    0.21
  -1  17   9    0.18    0.22
   1  17  -9    0.65    0.24
   1 -17  -9    0.37    0.20
  -1  17   8    0.36    0.17
  -1 -17   8    0.31    0.19
  -1 -17   8    0.18    0.18
  -1  17   8    0.49    0.25
   1  17  -8    0.09    0.20
   1 -17  -8    0.19    0.18
  -1  17   7    2.16    0.28
  -1  17   7    1.68    0.28
  -1 -17   7    2.08    0.29
  -1 -17   7    1.79    0.31
   1  17  -7    1.77    0.31
   1 -17  -7    2.30    0.32
   1 -17  -7    1.81    0.27
  -1  17   6    2.16    0.27
  -1  17   6    2.14    0.29
  -1 -17   6    1.54    0.30
   1  17  -6    2.46    0.35
   1 -17  -6    2.19    0.27
   1 -17  -6    2.22    0.30
  -1  17   5   18.11    0.79
  -1 -17   5   19.09    0.86
   1 -17  -5   19.17    0.85
   1  17  -5   18.97    0.88
  -1  17   5   19.19    0.75
   1 -17  -5   19.38    0.80
   1 -17  -5   19.55    0.74
  -1  17   4    7.04    0.48
   1 -17  -4    7.54    0.52
  -1 -17   4    6.89    0.51
   1  17  -4    6.29    0.49
  -1  17   4    6.31    0.42
   1 -17  -4    7.03    0.44
  -1 -17   4    6.54    0.38
  -1  17   3    4.18    0.37
   1 -17  -3    3.55    0.38
  -1 -17   3    3.30    0.37
   1  17  -3    3.81    0.39
   1 -17  -3    3.97    0.32
  -1 -17   3    3.73    0.29
  -1  17   3    3.85    0.34
   1  17  -2    0.02    0.15
  -1  17   2    0.23    0.16
  -1  17   2    0.02    0.13
  -1 -17   2    0.04    0.18
   1 -17  -2    0.03    0.11
   1 -17  -2    0.13    0.18
   1  17  -2   -0.02    0.16
  -1 -17   2    0.07    0.10
   1 -17  -2    0.06    0.11
   1  17  -1    8.48    0.50
  -1  17   1    9.16    0.54
  -1 -17   1    8.38    0.56
   1 -17  -1    8.16    0.40
   1 -17  -1    7.67    0.55
  -1  17   1    9.11    0.55
   1  17  -1    7.88    0.54
   1  17  -1    8.58    0.54
  -1  17   1    8.00    0.49
  -1 -17   1    9.03    0.45
   1  17   0   -0.10    0.15
  -1  17   0   -0.05    0.16
   1  17   0   -0.08    0.13
   1 -17   0    0.04    0.16
  -1 -17   0    0.05    0.19
  -1  17   0    0.41    0.17
  -1 -17   0    0.04    0.11
   1  17   1    9.77    0.53
  -1  17  -1    9.75    0.57
  -1 -17  -1   10.03    0.61
   1 -17   1    9.54    0.60
  -1  17  -1   10.52    0.60
   1  17   1   10.22    0.57
  -1 -17  -1   10.35    0.51
   1  17   2   -0.02    0.16
  -1  17  -2    0.37    0.22
   1  17   2    0.06    0.14
   1 -17   2   -0.17    0.18
  -1  17  -2   -0.09    0.18
  -1 -17  -2    0.03    0.12
   1  17   3    0.29    0.19
   1  17   3    0.55    0.19
  -1  17  -3    1.10    0.27
   1 -17   3    0.27    0.22
  -1  17  -3    0.44    0.23
  -1 -17  -3    0.43    0.18
   1 -17   4   19.98    0.73
   1  17   4   19.46    0.77
   1 -17   4   17.96    0.87
  -1  17  -4   18.95    0.86
  -1 -17  -4   19.33    0.80
   1  17   4   19.44    0.81
   1 -17   5    0.58    0.19
   1  17   5    0.87    0.18
   1  17   5    1.02    0.23
   1 -17   5    0.99    0.26
  -1  17  -5    0.67    0.23
  -1 -17  -5    0.74    0.19
   1  17   6    0.70    0.20
   1  17   6    0.81    0.19
   1 -17   6    0.53    0.18
   1 -17   6    0.48    0.22
  -1  17  -6    0.71    0.24
  -1 -17  -6    0.80    0.21
   1 -17   7    4.76    0.42
   1  17   7    4.80    0.40
   1 -17   7    4.70    0.48
  -1  17  -7    5.21    0.48
  -1 -17  -7    4.84    0.44
   1  17   7    4.24    0.40
   1  17   8    0.00    0.12
   1  17   8   -0.04    0.15
   1 -17   8    0.15    0.17
   1 -17   8    0.12    0.18
  -1  17  -8   -0.20    0.22
  -1 -17  -8   -0.09    0.19
  -1 -17  -8    0.01    0.18
   1 -17   9    1.51    0.28
  -1  17  -9    1.87    0.34
   1  17   9    2.01    0.29
  -1 -17  -9    1.31    0.30
  -1 -17  -9    1.92    0.34
   1 -17  10    0.83    0.25
  -1  17 -10    0.65    0.24
  -1 -17 -10    0.68    0.28
  -1 -17 -10    0.80    0.28
   1  17  10    0.54    0.20
  -1 -18  10    0.02    0.19
   1  18 -10   -0.10    0.23
   1 -18 -10   -0.12    0.22
  -1  18   9    0.34    0.20
  -1 -18   9    0.51    0.22
   1  18  -9    0.17    0.17
   1 -18  -9    0.15    0.20
  -1  18   8   -0.39    0.19
  -1 -18   8   -0.16    0.19
   1  18  -8    0.11    0.17
   1 -18  -8    0.26    0.17
  -1  18   7    4.68    0.42
   1 -18  -7    5.29    0.48
  -1 -18   7    5.10    0.48
   1  18  -7    5.02    0.48
   1 -18  -7    5.59    0.48
  -1  18   6    6.14    0.48
   1 -18  -6    5.54    0.48
  -1 -18   6    6.05    0.51
   1  18  -6    5.82    0.52
   1 -18  -6    7.25    0.51
  -1  18   6    6.46    0.44
  -1  18   5    0.64    0.22
  -1  18   5    0.82    0.19
  -1 -18   5    1.15    0.27
   1 -18  -5    0.88    0.24
   1  18  -5    0.81    0.23
   1 -18  -5    0.85    0.23
  -1  18   4    0.09    0.17
  -1  18   4    0.18    0.14
  -1 -18   4    0.05    0.19
   1 -18  -4    0.08    0.20
   1  18  -4    0.06    0.17
   1 -18  -4    0.03    0.12
  -1  18   3    3.09    0.34
  -1 -18   3    3.08    0.38
   1 -18  -3    3.27    0.38
   1  18  -3    3.01    0.36
   1 -18  -3    3.59    0.31
  -1  18   3    3.25    0.32
  -1  18   2    0.57    0.19
  -1  18   2    0.56    0.19
  -1 -18   2    0.47    0.20
   1 -18  -2    0.37    0.22
   1  18  -2    1.04    0.25
  -1  18   1    0.33    0.18
   1  18  -1    0.01    0.15
   1  18  -1    0.50    0.19
  -1  18   1   -0.27    0.20
  -1 -18   1    0.19    0.20
   1 -18  -1    0.04    0.18
  -1  18   1    0.18    0.18
   1  18  -1    0.18    0.19
  -1 -18   1    0.19    0.12
   1  18   0    1.29    0.26
  -1  18   0    1.17    0.25
   1  18   0    1.22    0.23
   1 -18   0    1.02    0.25
  -1 -18   0    1.76    0.29
  -1  18   0    0.94    0.24
  -1 -18   0    1.79    0.22
  -1  18  -1    1.63    0.28
   1  18   1    1.86    0.28
   1  18   1    1.45    0.26
  -1 -18  -1    1.56    0.29
   1 -18   1    1.92    0.31
  -1  18  -1    1.75    0.28
  -1 -18  -1    1.56    0.22
  -1  18  -2    1.12    0.26
   1  18   2    0.54    0.18
   1  18   2    0.76    0.20
   1 -18   2    0.52    0.22
  -1 -18  -2    0.70    0.23
  -1  18  -2    1.06    0.24
  -1 -18  -2    0.77    0.19
   1  18   3   10.40    0.56
   1 -18   3   10.79    0.67
  -1  18  -3   10.29    0.64
  -1 -18  -3   10.67    0.57
   1  18   3   10.87    0.61
   1  18   4    0.50    0.17
   1  18   4    0.25    0.17
   1 -18   4    0.35    0.22
  -1  18  -4    0.02    0.19
  -1 -18  -4    0.33    0.20
   1  18   5    0.00    0.14
   1  18   5    0.02    0.13
   1 -18   5    0.15    0.23
  -1  18  -5   -0.04    0.17
  -1 -18  -5    0.27    0.17
   1  18   6    5.16    0.40
   1 -18   6    4.80    0.49
  -1  18  -6    4.38    0.47
   1  18   6    5.71    0.45
  -1 -18  -6    4.66    0.44
   1 -18   7    0.14    0.16
   1  18   7    0.28    0.16
   1  18   7    0.20    0.17
   1 -18   7    0.29    0.22
  -1  18  -7    0.14    0.20
  -1 -18  -7    0.32    0.21
   1 -18   8    0.11    0.18
   1  18   8   -0.12    0.16
   1 -18   8   -0.01    0.22
  -1  18  -8    0.28    0.25
  -1 -18  -8   -0.11    0.19
  -1 -18  -8    0.12    0.20
   1 -18   9    0.81    0.27
  -1  18  -9    0.66    0.25
  -1 -18  -9    0.49    0.23
  -1 -18  -9    0.48    0.24
   1  18   9    0.79    0.23
   1 -18  10    0.16    0.21
  -1 -18 -10    0.29    0.22
  -1 -19  10    0.32    0.20
  -1  19  10   -0.13    0.20
  -1  19   9    0.45    0.20
  -1 -19   9    0.17    0.21
   1 -19  -9    0.31    0.18
   1  19  -9    1.07    0.28
   1 -19  -9    0.86    0.26
  -1  19   8    5.46    0.49
   1 -19  -8    5.46    0.51
  -1 -19   8    5.15    0.51
   1  19  -8    6.12    0.56
   1 -19  -8    5.63    0.52
  -1  19   7   -0.22    0.17
   1 -19  -7    0.19    0.18
  -1 -19   7    0.35    0.22
   1  19  -7    0.11    0.21
   1 -19  -7    0.06    0.17
  -1  19   6    0.13    0.18
  -1  19   6    0.22    0.15
  -1 -19   6    0.12    0.21
   1 -19  -6    0.18    0.21
   1  19  -6    0.54    0.24
   1 -19  -6    0.69    0.21
  -1  19   5   11.39    0.65
   1 -19  -5    9.84    0.65
  -1 -19   5   10.11    0.68
   1  19  -5   10.97    0.68
  -1  19   5   10.86    0.59
   1 -19  -5   10.68    0.60
  -1  19   4    0.86    0.23
  -1  19   4    0.66    0.18
   1  19  -4    0.39    0.20
  -1 -19   4    0.85    0.24
   1 -19  -4    0.55    0.22
  -1  19   3    1.55    0.24
  -1  19   3    1.65    0.28
   1  19  -3    1.59    0.30
   1 -19  -3    2.17    0.33
  -1 -19   3    1.80    0.34
  -1  19   2    1.56    0.26
  -1  19   2    1.04    0.24
   1  19  -2    1.15    0.27
   1 -19  -2    1.27    0.27
  -1 -19   2    1.05    0.26
  -1  19   1    0.00    0.19
   1  19  -1    0.01    0.16
   1  19  -1    0.42    0.19
  -1  19   1    0.32    0.19
   1  19  -1    0.47    0.22
  -1  19   1    0.24    0.19
   1 -19  -1    0.03    0.19
  -1 -19   1    0.00    0.18
   1  19   0    0.73    0.21
  -1  19   0    0.65    0.21
   1  19   0    1.01    0.23
  -1  19   0    0.97    0.21
  -1  19   0    0.99    0.26
   1 -19   0    0.60    0.25
  -1 -19   0    1.06    0.25
  -1  19  -1    0.80    0.26
   1  19   1    1.07    0.21
   1  19   1    1.06    0.24
  -1 -19  -1    0.83    0.24
   1 -19   1    1.16    0.28
  -1  19  -1    0.65    0.20
   1  19   2    2.03    0.28
  -1  19  -2    1.87    0.33
   1  19   2    1.97    0.29
   1 -19   2    2.26    0.34
  -1 -19  -2    1.81    0.32
  -1  19  -2    2.06    0.32
  -1 -19  -2    1.79    0.25
   1  19   3   -0.02    0.15
   1  19   3    0.07    0.15
   1 -19   3   -0.07    0.19
  -1  19  -3    0.07    0.17
  -1 -19  -3   -0.21    0.18
   1  19   4    2.45    0.32
   1  19   4    2.41    0.30
   1 -19   4    2.57    0.36
  -1  19  -4    3.17    0.40
  -1 -19  -4    2.59    0.32
   1  19   5    2.00    0.29
   1  19   5    1.96    0.28
   1 -19   5    1.62    0.31
  -1  19  -5    2.22    0.35
  -1 -19  -5    1.87    0.29
   1  19   6    2.80    0.33
   1  19   6    2.54    0.33
   1 -19   6    2.24    0.37
  -1  19  -6    2.63    0.38
  -1 -19  -6    2.56    0.33
   1  19   7    0.34    0.19
  -1  19  -7   -0.11    0.23
  -1 -19  -7    0.04    0.19
  -1 -19  -7   -0.12    0.15
   1  19   8    0.14    0.16
   1 -19   8   -0.31    0.26
  -1  19  -8   -0.13    0.22
  -1 -19  -8    0.08    0.17
  -1 -19  -8   -0.30    0.23
  -1 -19  -9    1.52    0.30
  -1 -20   9    0.28    0.23
   1 -20  -9    0.23    0.19
  -1  20   9    0.30    0.22
   1 -20  -9   -0.40    0.24
  -1  20   8    1.43    0.29
   1 -20  -8    1.48    0.32
  -1 -20   8    2.01    0.35
   1  20  -8    1.49    0.33
   1 -20  -8    1.32    0.29
  -1  20   7    0.12    0.17
  -1 -20   7    0.37    0.21
   1 -20  -7    0.31    0.22
   1  20  -7    0.70    0.23
   1 -20  -7    0.34    0.18
  -1  20   6   -0.17    0.17
   1 -20  -6   -0.03    0.18
  -1 -20   6    0.50    0.24
   1  20  -6    0.28    0.23
   1 -20  -6    0.04    0.17
  -1  20   5    0.55    0.21
  -1  20   5    0.30    0.14
   1  20  -5    0.24    0.20
  -1 -20   5    0.23    0.20
   1 -20  -5    0.90    0.30
  -1  20   4    0.26    0.21
  -1  20   4    0.30    0.16
   1  20  -4   -0.04    0.19
   1 -20  -4   -0.07    0.21
  -1 -20   4    0.07    0.20
  -1  20   3    0.44    0.19
  -1  20   3    0.87    0.25
   1  20  -3    0.54    0.20
   1 -20  -3    0.24    0.20
  -1 -20   3    1.15    0.31
   1  20  -2    0.26    0.18
  -1  20   2    0.09    0.20
  -1  20   2    0.24    0.14
   1  20  -2   -0.09    0.18
   1 -20  -2    0.60    0.25
  -1 -20   2    0.08    0.20
  -1  20   1    1.66    0.29
   1  20  -1    2.05    0.30
  -1  20   1    1.52    0.28
   1  20  -1    1.67    0.31
   1 -20  -1    2.02    0.36
  -1 -20   1    1.71    0.32
  -1  20   0    0.79    0.25
   1  20   0    0.91    0.23
   1  20   0    1.37    0.27
  -1  20   0    0.87    0.24
  -1  20   0    0.95    0.25
  -1 -20   0    0.71    0.25
   1 -20   0    0.75    0.26
   1  20   1    0.30    0.21
   1  20   1   -0.03    0.16
  -1  20  -1    0.23    0.21
  -1  20  -1    0.31    0.17
   1 -20   1   -0.07    0.21
  -1 -20  -1    0.05    0.19
   1  20   2    0.78    0.21
   1  20   2    1.08    0.24
  -1  20  -2    1.14    0.29
  -1  20  -2    1.07    0.27
   1 -20   2    1.23    0.28
  -1 -20  -2    1.25    0.28
   1  20   3    0.03    0.15
   1  20   3    0.58    0.19
  -1  20  -3    0.80    0.26
  -1 -20  -3    0.50    0.22
   1 -20   3    0.10    0.21
   1  20   4   -0.08    0.17
   1  20   4   -0.04    0.16
  -1  20  -4   -0.02    0.18
   1 -20   4   -0.01    0.22
   1  20   5    2.64    0.34
   1  20   5    2.90    0.33
  -1  20  -5    2.84    0.40
   1 -20   5    2.92    0.42
   1  20   6    0.29    0.17
   1 -20   6   -0.25    0.22
  -1  20  -6    0.15    0.22
   1  20   7    0.17    0.17
   1 -20   7    0.55    0.27
  -1  20  -7    0.24    0.20
  -1 -20  -7   -0.06    0.20
   1  20   8    4.26    0.43
  -1 -20  -8    4.59    0.50
  -1  21   8    1.74    0.32
   1 -21  -8    1.40    0.30
  -1  21   7   -0.06    0.18
  -1 -21   7   -0.34    0.25
   1 -21  -7    0.08    0.18
  -1  21   6    1.29    0.27
   1  21  -6    0.84    0.28
  -1 -21   6    0.64    0.27
   1 -21  -6    1.30    0.30
  -1  21   5    0.43    0.21
   1  21  -5    0.06    0.19
  -1 -21   5   -0.07    0.22
   1 -21  -5   -0.05    0.20
  -1  21   4   -0.17    0.15
  -1  21   4   -0.30    0.21
   1  21  -4    0.28    0.24
   1 -21  -4   -0.12    0.19
  -1 -21   4   -0.02    0.25
  -1  21   3    0.39    0.24
  -1  21   3   -0.04    0.15
   1  21  -3    0.03    0.18
  -1 -21   3    0.14    0.22
   1 -21  -3    0.02    0.20
  -1  21   2    0.33    0.21
   1  21  -2    0.26    0.19
  -1  21   2    0.35    0.18
   1  21  -2    0.31    0.21
   1 -21  -2    0.30    0.21
  -1 -21   2    0.27    0.21
   1  21  -1    2.77    0.36
  -1  21   1    2.82    0.35
   1  21  -1    3.21    0.38
  -1  21   1    2.92    0.38
  -1 -21   1    3.04    0.40
   1 -21  -1    2.98    0.41
   1  21   0    3.81    0.39
  -1  21   0    3.11    0.38
   1  21   0    3.14    0.38
  -1  21   0    3.34    0.39
  -1  21   0    4.19    0.44
  -1 -21   0    4.23    0.47
   1 -21   0    3.52    0.44
   1  21   1    0.81    0.22
   1  21   1    1.31    0.26
  -1  21  -1    1.10    0.28
  -1  21  -1    1.12    0.27
  -1 -21  -1    1.15    0.29
   1 -21   1    1.67    0.34
   1  21   2    0.33    0.18
  -1  21  -2    0.92    0.27
   1  21   2    0.27    0.18
  -1  21  -2    0.46    0.23
   1 -21   2    0.55    0.24
  -1 -21  -2    0.26    0.23
   1  21   3    0.59    0.19
   1  21   3    0.57    0.22
  -1  21  -3    0.57    0.23
   1 -21   3    1.01    0.30
  -1 -21  -3    0.84    0.27
   1  21   4    2.25    0.31
   1  21   4    2.19    0.33
  -1  21  -4    2.43    0.38
  -1 -21  -4    2.56    0.38
   1 -21   4    2.10    0.36
   1  21   5    0.12    0.17
   1 -21   5    0.55    0.28
  -1  21  -5    0.78    0.26
   1 -21   6    0.20    0.23
   1  21   6    0.21    0.19
  -1 -21  -6   -0.09    0.19
   1  21   7    0.01    0.16
  -1 -21  -7    0.00    0.19
  -1  22   6    0.74    0.27
   1 -22  -6   -0.02    0.23
  -1  22   5    0.31    0.19
  -1 -22   5    0.31    0.24
   1 -22  -5   -0.07    0.21
  -1  22   4    0.91    0.23
  -1  22   4    1.14    0.27
   1  22  -4    1.55    0.32
   1 -22  -4    1.17    0.32
  -1 -22   4    1.31    0.31
  -1  22   3    1.92    0.30
  -1  22   3    1.42    0.30
   1  22  -3    2.16    0.36
   1  22  -3    1.73    0.34
   1 -22  -3    2.17    0.37
  -1 -22   3    1.06    0.31
  -1  22   2   -0.17    0.20
   1  22  -2    0.06    0.17
  -1  22   2    0.02    0.14
  -1 -22   2   -0.18    0.23
   1 -22  -2    0.29    0.23
  -1  22   1    1.08    0.26
   1  22  -1    1.18    0.27
  -1  22   1    1.59    0.30
   1 -22  -1    1.67    0.35
  -1 -22   1    1.37    0.30
   1  22   0    0.20    0.18
  -1  22   0    0.42    0.20
   1  22   0    0.68    0.23
  -1  22   0    0.33    0.23
   1 -22   0    0.25    0.28
  -1 -22   0    0.25    0.25
   1  22   1    1.66    0.29
  -1  22  -1    2.06    0.32
   1  22   1    2.38    0.35
  -1  22  -1    2.20    0.35
  -1  22  -1    2.67    0.38
   1 -22   1    1.97    0.36
  -1 -22  -1    2.35    0.38
   1  22   2    0.40    0.19
   1  22   2   -0.09    0.16
  -1  22  -2    0.22    0.20
   1 -22   2    0.41    0.24
  -1 -22  -2   -0.34    0.24
   1  22   3    0.33    0.18
   1  22   3    0.55    0.22
  -1  22  -3    0.85    0.26
   1 -22   3    0.85    0.28
  -1 -22  -3    0.52    0.26
   1  22   4    1.10    0.26
   1 -22   4    1.14    0.31
  -1 -22  -4    1.01    0.30
   1  22   5    1.71    0.30
   1  22   6    1.21    0.26
  -1  23   4    1.89    0.34
  -1  23   3    0.22    0.17
  -1  23   3    0.02    0.18
   1  23  -2    0.16    0.21
  -1  23   2    0.15    0.17
  -1  23   2    0.62    0.24
  -1  23   1    0.74    0.25
   1  23  -1    1.13    0.27
  -1  23   1    0.68    0.22
   1 -23  -1    1.03    0.29
  -1  23   0   -0.28    0.22
   1  23   0    0.22    0.19
  -1  23   0    0.12    0.20
   1  23   0   -0.19    0.18
  -1  23  -1    0.61    0.24
   1  23   1    0.92    0.26
  -1  23  -1    1.27    0.32
   1  23   1    1.19    0.29
  -1  23  -1    1.32    0.31
   1  23   2    0.27    0.18
  -1  23  -2   -0.23    0.17
   1  23   2    0.13    0.17
   1  23   3    3.01    0.39
   1  23   4    0.08    0.17
  -1  24   2    3.03    0.38
  -1  24   1    0.06    0.17
  -1  24   0   -0.09    0.20
   1  24   1    4.86    0.47
  -2   0  16    1.61    0.31
  -2   0  16    1.46    0.30
   2   0 -16    1.52    0.31
  -2   0  15    0.35    0.23
  -2   0  15   -0.21    0.20
   2   0 -15    0.26    0.21
  -2   0  14    6.95    0.57
  -2   0  14    6.19    0.50
   2   0 -14    6.12    0.50
  -2   0  13   -0.08    0.19
  -2   0  13    0.05    0.18
   2   0 -13   -0.26    0.13
   2   0 -13    0.13    0.16
  -2   0  12   10.53    0.62
   2   0 -12    8.73    0.48
  -2   0  12    9.33    0.56
   2   0 -12    9.59    0.58
   2   0 -11   -0.02    0.13
  -2   0  11   -0.01    0.17
   2   0 -11   -0.01    0.11
  -2   0  11   -0.06    0.18
   2   0 -11    0.11    0.15
   2   0 -10  112.92    2.22
  -2   0  10  112.48    2.46
   2   0 -10  113.29    2.26
  -2   0  10  113.08    2.42
   2   0 -10  113.35    2.43
   2   0  -9    0.05    0.12
  -2   0   9    0.20    0.17
  -2   0   9   -0.03    0.15
   2   0  -9    0.10    0.11
   2   0  -9    0.17    0.15
   2   0  -8    4.19    0.27
  -2   0   8    4.76    0.33
   2   0  -8    3.93    0.19
  -2   0   8    4.40    0.32
   2   0  -8    4.43    0.26
   2   0  -8    4.51    0.32
   2   0  -7   -0.05    0.10
   2   0  -7   -0.11    0.05
  -2   0   7   -0.15    0.14
   2   0  -7   -0.02    0.08
   2   0  -7   -0.08    0.12
   2   0  -6   33.08    0.79
   2   0  -6   31.02    0.63
   2   0  -6   32.30    0.72
  -2   0   6   34.37    0.86
   2   0  -6   33.44    0.85
   2   0  -5    0.15    0.11
   2   0  -5    0.06    0.03
   2   0  -5    0.09    0.06
   2   0  -5    0.06    0.05
   2   0  -5    0.28    0.11
   2   0  -4   27.73    0.65
   2   0  -4   26.29    0.53
  -2   0   4   27.49    0.68
   2   0  -4   28.58    0.68
   2   0  -3    0.32    0.09
  -2   0   3    0.54    0.11
   2   0  -3    0.37    0.04
  -2   0   3    0.10    0.09
   2   0  -3    0.37    0.10
   2   0  -2   64.51    1.22
  -2   0   2   65.78    1.22
  -2   0   2   67.17    1.22
   2   0  -2   65.86    1.19
   2   0  -2   64.37    1.21
  -2   0   2   64.74    1.20
   2   0  -2   61.53    1.09
  -2   0   2   70.42    1.23
   2   0  -1    0.06    0.07
   2   0  -1   -0.13    0.08
  -2   0   1    0.00    0.06
  -2   0   1    0.08    0.06
  -2   0   1    0.11    0.07
   2   0  -1   -0.13    0.08
   2   0  -1    0.06    0.04
  -2   0   1   -0.03    0.04
  -2   0   1    0.03    0.06
  -2   0   0   51.31    0.97
  -2   0   0   50.35    0.97
   2   0   0   52.82    0.97
   2   0   0   51.46    0.97
  -2   0   0   48.71    0.98
   2   0   0   49.60    0.98
  -2   0   0   50.32    0.88
   2   0   0   51.46    0.93
  -2   0   0   52.04    0.93
  -2   0   0   50.13    0.95
  -2   0  -1    0.10    0.03
   2   0   1    0.01    0.08
  -2   0  -1    0.14    0.06
  -2   0  -1    0.15    0.07
   2   0   1    0.13    0.04
   2   0   1    0.12    0.07
  -2   0  -1    0.08    0.07
   2   0   1    0.14    0.07
  -2   0  -1    0.17    0.07
   2   0   1    0.15    0.06
   2   0   2  450.26    7.20
   2   0   2  418.17    7.07
  -2   0  -2  415.35    7.12
   2   0   2  419.06    7.04
  -2   0  -2  420.98    7.04
  -2   0  -2  432.72    7.14
   2   0   2  448.09    7.18
  -2   0  -2  432.82    7.17
   2   0   2  442.20    7.17
   2   0   3    0.23    0.13
  -2   0  -3    0.03    0.06
   2   0   3    0.15    0.05
   2   0   3    0.06    0.04
  -2   0  -3    0.10    0.08
  -2   0  -3   -0.04    0.08
   2   0   3    0.09    0.09
   2   0   4  101.18    1.89
  -2   0  -4   94.73    1.72
   2   0   4   96.62    1.73
   2   0   4   92.91    1.64
   2   0   4  100.04    1.85
  -2   0  -4   97.36    1.87
   2   0   5    0.08    0.07
   2   0   5    0.01    0.06
  -2   0  -5    0.08    0.11
   2   0   5    0.04    0.10
   2   0   6    0.24    0.10
   2   0   6    0.12    0.07
  -2   0  -6   -0.02    0.13
   2   0   6    0.16    0.11
   2   0   7   -0.03    0.10
   2   0   7   -0.09    0.09
  -2   0  -7   -0.08    0.12
   2   0   8    0.81    0.16
   2   0   8    0.80    0.13
  -2   0  -8    0.64    0.17
  -2   0  -8    0.97    0.20
   2   0   9   -0.13    0.13
   2   0   9    0.00    0.10
  -2   0  -9    0.00    0.13
   2   0  10    0.97    0.18
   2   0  10    1.32    0.17
  -2   0 -10    1.26    0.23
   2   0  11    0.08    0.15
  -2   0 -11   -0.02    0.14
   2   0  12    5.55    0.42
  -2   0 -12    5.25    0.49
  -2   0 -12    5.72    0.46
   2   0  13   -0.11    0.15
  -2   0 -13    0.08    0.22
  -2   0 -13   -0.21    0.16
   2   0  14    3.70    0.45
  -2   0 -14    2.40    0.37
  -2   0 -14    3.42    0.40
  -2  -1  16    0.27    0.20
  -2   1  16   -0.05    0.20
  -2  -1  16   -0.01    0.21
   2  -1 -16   -0.20    0.21
   2   1 -16   -0.02    0.19
  -2   1  15    0.20    0.19
  -2  -1  15    0.02    0.18
  -2   1  15   -0.27    0.23
  -2  -1  15   -0.12    0.20
   2  -1 -15    0.12    0.18
   2   1 -15    0.55    0.23
  -2  -1  14    5.39    0.51
  -2   1  14    5.33    0.49
  -2  -1  14    4.72    0.45
  -2   1  14    4.90    0.46
   2  -1 -14    6.00    0.50
   2   1 -14    5.87    0.49
  -2   1  13    2.75    0.36
  -2  -1  13    1.84    0.29
   2   1 -13    2.50    0.28
  -2  -1  13    2.26    0.31
   2  -1 -13    2.88    0.29
  -2   1  13    2.13    0.30
   2   1 -13    2.77    0.35
   2  -1 -13    2.84    0.35
   2   1 -12    1.94    0.24
  -2   1  12    2.21    0.30
  -2  -1  12    1.91    0.30
  -2   1  12    2.18    0.32
   2  -1 -12    1.99    0.24
   2   1 -12    1.98    0.24
  -2  -1  12    1.85    0.28
   2   1 -12    1.74    0.25
   2  -1 -12    1.95    0.29
   2   1 -11    9.26    0.46
   2  -1 -11    9.63    0.43
  -2   1  11   10.02    0.57
  -2  -1  11   10.04    0.57
  -2  -1  11   10.24    0.57
  -2   1  11    9.46    0.55
   2  -1 -11    9.78    0.48
   2   1 -11    9.99    0.48
   2  -1 -11    9.66    0.56
   2   1 -11    9.79    0.55
   2  -1 -10   34.14    0.88
   2   1 -10   34.50    0.95
  -2   1  10   35.57    1.10
  -2  -1  10   34.40    1.09
   2  -1 -10   35.94    0.96
  -2  -1  10   33.56    1.05
   2   1 -10   34.06    0.94
  -2   1  10   32.93    1.04
   2  -1 -10   35.13    1.08
   2   1 -10   33.88    1.05
   2   1  -9    7.14    0.37
   2  -1  -9    6.85    0.33
  -2   1   9    7.18    0.44
  -2  -1   9    6.97    0.43
   2  -1  -9    7.34    0.36
  -2   1   9    6.80    0.42
   2   1  -9    6.51    0.34
   2  -1  -9    7.74    0.45
   2   1  -9    7.33    0.42
   2   1  -8    0.51    0.15
   2  -1  -8   -0.01    0.11
  -2   1   8    0.21    0.14
   2  -1  -8    0.17    0.06
   2   1  -8    0.36    0.11
  -2   1   8    0.30    0.15
  -2  -1   8    0.21    0.15
   2   1  -8    0.19    0.13
   2  -1  -8    0.29    0.15
   2  -1  -7    0.19    0.11
   2   1  -7    0.65    0.15
   2   1  -7    0.80    0.09
  -2   1   7    0.50    0.14
   2   1  -7    0.49    0.10
  -2   1   7    0.40    0.13
  -2  -1   7    0.52    0.18
   2   1  -7    0.36    0.12
   2  -1  -7    0.62    0.15
   2   1  -6   50.94    1.10
   2  -1  -6   49.23    1.04
   2   1  -6   47.63    0.91
  -2   1   6   49.32    1.16
   2   1  -6   48.45    1.00
  -2  -1   6   49.71    1.15
  -2   1   6   51.27    1.14
   2  -1  -6   49.98    1.16
   2   1  -6   50.52    1.13
   2  -1  -5    0.84    0.12
   2   1  -5    1.22    0.16
   2   1  -5    0.95    0.07
  -2  -1   5    1.02    0.16
   2   1  -5    1.21    0.11
   2  -1  -5    1.19    0.09
   2   1  -5    1.01    0.15
   2  -1  -5    0.83    0.15
   2   1  -4   44.61    0.95
   2  -1  -4   44.12    0.92
   2   1  -4   43.93    0.83
  -2  -1   4   46.19    0.98
   2  -1  -4   44.19    0.80
   2   1  -4   45.15    0.96
   2  -1  -4   44.21    0.97
   2  -1  -3    2.56    0.16
   2   1  -3    2.25    0.16
  -2   1   3    2.35    0.15
  -2  -1   3    2.26    0.10
  -2  -1   3    2.22    0.17
   2   1  -3    2.43    0.10
   2   1  -3    2.48    0.17
   2  -1  -3    2.38    0.17
  -2  -1   2  278.22    4.73
   2   1  -2  282.71    4.72
  -2   1   2  279.98    4.71
   2  -1  -2  286.85    4.71
  -2   1   2  287.30    4.71
   2   1  -2  284.43    4.67
   2  -1  -2  284.05    4.71
  -2   1   2  282.93    4.58
  -2  -1   2  285.72    4.70
  -2  -1   2  273.48    4.59
   2   1  -2  292.54    4.71
  -2   1   2  294.00    4.72
  -2  -1   2  288.94    4.72
   2  -1  -2  285.66    4.71
  -2   1   1  158.04    2.67
  -2  -1   1  156.30    2.65
   2   1  -1  155.30    2.65
   2  -1  -1  156.50    2.67
  -2  -1   1  160.86    2.68
   2  -1  -1  157.64    2.66
  -2   1   1  156.79    2.67
   2   1  -1  158.19    2.67
   2   1  -1  158.04    2.64
  -2  -1   1  159.65    2.65
  -2   1   1  156.23    2.61
   2  -1  -1  154.96    2.67
  -2   1   1  158.69    2.67
  -2  -1   1  155.65    2.63
   2   1  -1  161.72    2.63
  -2  -1   1  154.93    2.62
   2   1  -1  154.90    2.60
  -2   1   1  154.54    2.56
   2  -1  -1  153.19    2.55
  -2   1   1  161.47    2.65
   2  -1   0   21.50    0.50
  -2   1   0   20.86    0.44
  -2   1   0   20.44    0.50
  -2  -1   0   21.20    0.48
   2   1   0   21.88    0.49
  -2   1   0   21.60    0.50
  -2  -1   0   21.32    0.49
   2   1   0   21.35    0.48
   2  -1   0   22.15    0.50
  -2  -1   0   21.17    0.50
  -2   1   0   20.71    0.50
   2  -1   0   22.60    0.51
  -2  -1   0   21.05    0.42
   2   1   0   21.29    0.42
   2   1   0   21.12    0.47
  -2   1   0   20.84    0.45
  -2  -1   0   21.99    0.48
  -2   1   0   21.50    0.45
   2  -1   0   21.31    0.45
  -2  -1   0   21.29    0.49
  -2   1  -1    7.56    0.25
  -2  -1  -1    7.23    0.25
  -2  -1  -1    7.11    0.23
   2  -1   1    6.82    0.26
  -2   1  -1    6.30    0.26
   2   1   1    7.04    0.25
  -2   1  -1    7.32    0.21
   2  -1   1    6.80    0.20
   2   1   1    7.10    0.23
  -2  -1  -1    7.21    0.20
  -2   1  -1    6.51    0.26
  -2   1  -1    6.92    0.26
   2  -1   1    7.01    0.24
  -2   1  -1    6.91    0.24
  -2  -1  -1    7.45    0.25
   2   1   1    6.79    0.24
  -2   1  -1    7.13    0.23
  -2  -1  -1    7.13    0.25
   2  -1   1    7.34    0.23
   2   1   1    7.42    0.26
  -2  -1  -2   10.62    0.30
  -2   1  -2   10.80    0.33
   2   1   2   11.40    0.30
   2   1   2   10.79    0.35
   2  -1   2   12.71    0.39
   2  -1   2   10.79    0.30
   2   1   2   11.41    0.28
   2  -1   2   10.89    0.24
  -2  -1  -2   11.34    0.29
  -2   1  -2   11.21    0.35
  -2  -1  -2   11.95    0.32
  -2   1  -2   10.38    0.23
  -2  -1  -2   11.18    0.36
   2  -1   2   11.76    0.35
  -2   1  -2   10.67    0.33
   2  -1   2   11.58    0.33
   2   1   2   11.48    0.36
   2  -1   3    4.72    0.21
   2   1   3    4.85    0.25
   2  -1   3    5.24    0.27
  -2  -1  -3    4.93    0.19
  -2  -1  -3    4.80    0.20
   2  -1   3    4.84    0.17
   2   1   3    4.92    0.19
  -2  -1  -3    4.68    0.20
   2  -1   3    4.65    0.14
   2   1   3    4.87    0.14
  -2   1  -3    4.38    0.14
   2  -1   3    4.98    0.24
  -2   1  -3    4.27    0.23
  -2  -1  -3    4.73    0.25
   2   1   3    4.38    0.24
   2   1   4   48.55    1.04
  -2  -1  -4   44.31    0.88
   2  -1   4   48.35    1.07
   2   1   4   44.97    0.93
   2  -1   4   45.39    0.90
   2  -1   4   43.76    0.84
   2   1   4   44.03    0.84
  -2   1  -4   45.65    1.01
   2   1   4   48.09    1.03
  -2  -1  -4   47.16    1.05
   2  -1   4   43.88    1.02
  -2  -1  -5    0.55    0.08
   2   1   5    0.53    0.10
   2  -1   5    0.61    0.10
   2  -1   5    0.56    0.08
   2   1   5    0.72    0.09
  -2  -1  -5    0.53    0.14
  -2   1  -5    0.60    0.13
   2   1   5    0.71    0.14
  -2  -1  -6    9.32    0.31
   2  -1   6    9.65    0.37
   2   1   6   10.26    0.39
   2  -1   6   10.49    0.34
   2   1   6   10.41    0.34
  -2  -1  -6    9.72    0.46
   2   1   6   10.67    0.46
  -2   1  -6   11.10    0.46
   2  -1   7   26.48    0.72
   2   1   7   25.95    0.73
   2  -1   7   24.93    0.64
   2   1   7   25.03    0.64
  -2   1  -7   24.96    0.80
  -2  -1  -7   25.29    0.83
   2   1   7   24.15    0.78
   2   1   8    0.09    0.11
   2  -1   8    0.14    0.11
   2   1   8    0.14    0.10
   2  -1   8    0.23    0.12
  -2  -1  -8    0.21    0.16
  -2   1  -8    0.16    0.12
   2  -1   9    0.56    0.15
   2   1   9    0.84    0.17
   2   1   9    0.68    0.15
   2  -1   9    0.75    0.14
  -2  -1  -9    0.69    0.19
  -2   1  -9    0.89    0.18
   2   1  10    0.05    0.12
   2  -1  10    0.27    0.16
   2  -1  10    0.15    0.11
   2   1  10    0.09    0.10
  -2   1 -10    0.17    0.14
  -2  -1 -10    0.05    0.14
   2  -1  11    1.85    0.24
   2   1  11    1.72    0.25
  -2   1 -11    1.82    0.30
  -2   1 -11    1.88    0.25
  -2  -1 -11    1.74    0.27
   2  -1  12    0.41    0.15
   2   1  12    0.69    0.19
  -2   1 -12    0.67    0.22
  -2   1 -12    0.67    0.19
  -2  -1 -12    1.03    0.23
   2   1  13    0.88    0.21
  -2   1 -13    0.73    0.24
  -2  -1 -13    0.86    0.27
  -2  -1 -13    0.73    0.23
  -2   1 -13    1.03    0.22
   2  -1  14    0.20    0.21
   2   1  14    0.61    0.26
  -2   1 -14    0.25    0.22
  -2  -1 -14    0.28    0.20
  -2  -1 -14    0.04    0.16
  -2  -1 -15   -0.02    0.18
  -2  -2  16    0.17    0.24
  -2   2  16    0.04    0.20
  -2  -2  16   -0.04    0.24
   2   2 -16    0.12    0.17
   2  -2 -16    0.11    0.20
  -2   2  15    3.30    0.42
  -2  -2  15    3.42    0.42
  -2   2  15    3.55    0.42
  -2  -2  15    3.09    0.39
   2  -2 -15    3.51    0.42
   2   2 -15    3.64    0.41
  -2   2  14    1.43    0.30
  -2  -2  14    1.75    0.30
  -2  -2  14    1.43    0.27
  -2   2  14    1.73    0.33
   2   2 -14    1.61    0.26
   2   2 -14    1.83    0.30
   2  -2 -14    1.16    0.28
  -2   2  13    1.35    0.26
  -2  -2  13    1.79    0.30
  -2  -2  13    1.36    0.26
  -2   2  13    1.45    0.27
   2   2 -13    1.54    0.24
   2  -2 -13    1.38    0.22
   2  -2 -13    1.71    0.30
   2   2 -13    1.28    0.25
   2   2 -12    0.28    0.15
  -2   2  12    0.27    0.19
  -2  -2  12    0.32    0.18
  -2  -2  12    0.48    0.19
   2   2 -12    0.33    0.13
   2  -2 -12    0.50    0.15
  -2   2  12    0.26    0.17
   2   2 -12    0.19    0.15
   2  -2 -12    0.50    0.21
   2   2 -11    9.84    0.49
   2  -2 -11    9.65    0.40
  -2   2  11    9.88    0.57
  -2  -2  11    9.19    0.55
   2  -2 -11   10.10    0.48
   2   2 -11    9.21    0.47
  -2   2  11    9.25    0.54
  -2  -2  11    9.16    0.53
   2  -2 -11    9.58    0.57
   2   2 -11    9.38    0.53
   2  -2 -10    0.68    0.14
   2   2 -10    0.41    0.17
  -2   2  10    0.41    0.17
  -2   2  10    0.27    0.18
  -2  -2  10    0.35    0.19
   2   2 -10    0.21    0.12
   2   2 -10    0.34    0.17
   2  -2 -10    0.16    0.16
   2  -2  -9    3.71    0.24
   2   2  -9    4.00    0.31
  -2   2   9    3.18    0.31
   2   2  -9    3.41    0.25
  -2  -2   9    4.08    0.34
  -2   2   9    3.28    0.30
   2   2  -9    3.69    0.31
   2  -2  -9    3.86    0.34
   2   2  -8    2.34    0.24
   2  -2  -8    1.91    0.18
  -2   2   8    1.73    0.23
  -2   2   8    1.56    0.22
  -2  -2   8    2.04    0.26
   2   2  -8    1.56    0.17
   2   2  -8    1.59    0.21
   2  -2  -8    1.59    0.23
   2  -2  -7    4.39    0.23
   2   2  -7    4.43    0.29
   2   2  -7    4.20    0.19
  -2   2   7    4.55    0.31
  -2  -2   7    3.90    0.30
   2   2  -7    4.34    0.24
   2   2  -7    4.79    0.30
   2  -2  -7    4.40    0.30
   2   2  -6   58.54    1.24
   2  -2  -6   56.14    1.13
   2   2  -6   53.97    1.04
  -2   2   6   55.73    1.28
  -2  -2   6   56.79    1.27
   2   2  -6   56.81    1.14
   2   2  -6   55.12    1.24
   2  -2  -6   55.80    1.08
   2  -2  -6   56.13    1.28
   2  -2  -5   18.77    0.50
   2   2  -5   19.32    0.58
   2   2  -5   18.13    0.41
  -2   2   5   20.18    0.59
   2   2  -5   19.91    0.49
  -2  -2   5   19.45    0.60
   2  -2  -5   19.09    0.59
   2   2  -5   19.84    0.57
   2  -2  -5   19.08    0.43
   2   2  -4    1.20    0.17
   2  -2  -4    0.93    0.11
  -2   2   4    0.90    0.11
  -2  -2   4    0.85    0.07
  -2   2   4    0.93    0.13
  -2  -2   4    0.98    0.15
  -2  -2   4    0.92    0.09
   2   2  -4    0.90    0.09
   2   2  -4    0.89    0.13
   2  -2  -4    1.08    0.14
   2  -2  -4    0.89    0.06
   2  -2  -3   76.05    1.38
   2   2  -3   79.78    1.45
  -2   2   3   76.07    1.39
   2  -2  -3   70.64    1.26
  -2  -2   3   76.00    1.28
  -2   2   3   77.41    1.42
  -2  -2   3   74.63    1.44
   2   2  -3   74.16    1.31
  -2  -2   3   76.59    1.32
   2   2  -3   75.19    1.41
   2  -2  -3   73.56    1.42
  -2   2   2  129.94    2.28
   2  -2  -2  134.57    2.28
   2   2  -2  132.91    2.31
  -2   2   2  133.37    2.28
   2  -2  -2  130.57    2.28
   2  -2  -2  129.54    2.18
   2   2  -2  129.95    2.22
  -2   2   2  133.95    2.26
  -2   2   2  130.66    2.18
  -2   2   2  124.72    2.13
  -2  -2   2  132.08    2.20
   2   2  -2  133.20    2.20
  -2  -2   2  127.32    2.28
   2   2  -2  141.43    2.30
  -2  -2   2  139.82    2.30
  -2   2   2  141.87    2.30
   2  -2  -2  132.66    2.27
  -2   2   1  571.92    8.95
  -2   2   1  551.84    8.94
   2  -2  -1  551.40    8.94
   2   2  -1  569.62    8.95
  -2  -2   1  576.52    8.96
  -2  -2   1  543.62    8.90
   2  -2  -1  548.65    8.94
  -2   2   1  561.46    8.89
   2   2  -1  540.68    8.89
  -2  -2   1  558.54    8.90
   2  -2  -1  551.29    8.88
  -2   2   1  561.81    8.86
   2  -2  -1  570.33    8.95
  -2   2   1  552.13    8.95
  -2   2   1  539.63    8.84
   2  -2  -1  547.08    8.90
  -2  -2   1  535.28    8.90
   2   2  -1  580.40    8.91
  -2  -2   1  557.27    8.88
   2   2  -1  543.35    8.90
  -2   2   1  535.79    8.81
  -2   2   1  580.10    8.91
  -2  -2   0   83.65    1.51
  -2   2   0   83.38    1.56
  -2   2   0   87.23    1.51
   2  -2   0   88.58    1.56
  -2  -2   0   89.36    1.54
   2  -2   0   87.80    1.56
   2   2   0   87.60    1.51
  -2   2   0   86.82    1.56
   2   2   0   88.34    1.53
  -2   2   0   86.28    1.55
   2  -2   0   88.20    1.56
  -2   2   0   85.13    1.41
  -2   2   0   87.95    1.56
  -2   2   0   83.89    1.51
  -2   2   0   82.83    1.56
  -2   2   0   86.07    1.49
  -2  -2   0   82.99    1.47
   2   2   0   88.39    1.48
  -2  -2   0   92.82    1.55
   2   2   0   81.91    1.53
  -2   2   0   87.13    1.49
  -2   2   0   85.11    1.45
  -2  -2   0   85.70    1.56
   2   2   1  186.92    3.06
  -2   2  -1  183.07    3.05
  -2   2  -1  181.95    3.11
  -2  -2  -1  187.05    3.06
   2  -2   1  183.45    3.14
   2  -2   1  179.52    3.05
   2   2   1  185.87    3.05
  -2  -2  -1  177.66    3.06
  -2   2  -1  183.10    3.13
  -2  -2  -1  183.73    3.04
  -2   2  -1  183.31    3.12
  -2   2  -1  182.34    3.12
   2   2   1  181.11    2.97
  -2   2  -1  181.71    3.08
   2   2   1  179.42    3.10
  -2  -2  -1  189.74    3.12
   2  -2   1  183.82    3.01
  -2   2  -1  180.17    3.01
  -2  -2  -1  182.62    3.12
   2   2   1  191.56    3.13
   2   2   2   20.89    0.45
   2  -2   2   21.44    0.57
  -2  -2  -2   21.03    0.46
   2  -2   2   20.62    0.49
   2   2   2   21.03    0.51
   2   2   2   20.79    0.47
  -2  -2  -2   21.15    0.48
  -2   2  -2   19.76    0.42
  -2   2  -2   21.19    0.54
   2   2   2   20.62    0.54
  -2   2  -2   20.31    0.48
  -2  -2  -2   21.35    0.55
   2  -2   2   20.85    0.48
   2  -2   3   34.21    0.82
  -2  -2  -3   33.02    0.65
   2   2   3   34.16    0.75
   2   2   3   32.96    0.70
   2  -2   3   31.66    0.63
  -2  -2  -3   33.29    0.71
  -2  -2  -3   32.19    0.67
   2  -2   3   32.11    0.63
  -2   2  -3   31.86    0.63
   2   2   3   31.94    0.78
  -2   2  -3   32.24    0.73
  -2  -2  -3   32.15    0.80
   2   2   4   30.16    0.73
   2  -2   4   30.34    0.79
  -2  -2  -4   28.01    0.58
   2   2   4   28.28    0.67
   2  -2   4   28.01    0.62
   2  -2   4   27.13    0.59
  -2   2  -4   27.57    0.59
  -2   2  -4   28.52    0.71
  -2  -2  -4   27.53    0.76
   2   2   4   30.52    0.75
  -2  -2  -5   35.14    0.70
   2   2   5   34.79    0.83
   2  -2   5   35.80    0.79
   2  -2   5   35.31    0.74
  -2  -2  -5   36.42    0.95
   2   2   5   34.82    0.90
  -2   2  -5   35.35    0.88
  -2  -2  -6   10.41    0.30
   2  -2   6   10.65    0.39
   2   2   6   11.54    0.42
   2  -2   6   10.70    0.35
   2   2   6   10.61    0.35
   2   2   6   11.45    0.47
  -2   2  -6   11.02    0.46
  -2  -2  -6   11.80    0.51
  -2  -2  -7    0.15    0.06
   2  -2   7    0.17    0.10
   2   2   7    0.03    0.10
   2   2   7    0.01    0.09
   2  -2   7    0.08    0.09
  -2  -2  -7    0.04    0.15
  -2   2  -7    0.24    0.10
   2   2   7    0.05    0.12
   2  -2   8   -0.07    0.11
   2   2   8   -0.13    0.11
   2   2   8    0.07    0.10
   2  -2   8    0.02    0.09
  -2  -2  -8   -0.07    0.16
   2   2   8    0.00    0.14
  -2   2  -8    0.07    0.11
   2   2   9    0.21    0.14
   2  -2   9    0.09    0.11
  -2   2  -9   -0.09    0.17
   2   2   9    0.42    0.14
   2  -2   9    0.09    0.10
  -2  -2  -9    0.25    0.17
   2   2   9    0.03    0.13
  -2   2  -9    0.12    0.13
  -2  -2  -9    0.22    0.15
   2   2  10    2.81    0.27
   2  -2  10    3.10    0.29
   2  -2  10    3.33    0.25
   2   2  10    3.24    0.25
  -2   2 -10    2.44    0.32
  -2  -2 -10    2.43    0.30
  -2   2 -10    2.78    0.28
   2  -2  11    5.21    0.38
   2   2  11    4.77    0.37
  -2   2 -11    4.51    0.43
  -2   2 -11    4.41    0.36
  -2  -2 -11    4.43    0.40
   2   2  12    2.73    0.32
   2  -2  12    2.99    0.31
  -2   2 -12    2.35    0.35
  -2   2 -12    3.53    0.34
  -2  -2 -12    2.29    0.32
   2   2  13    2.74    0.32
  -2   2 -13    2.23    0.34
  -2   2 -13    2.29    0.31
  -2  -2 -13    2.17    0.31
   2   2  14    0.17    0.20
   2  -2  14    0.54    0.28
  -2   2 -14    0.49    0.27
  -2  -2 -14    0.32    0.22
  -2  -2 -14    0.03    0.16
   2   2  15    5.93    0.56
  -2  -2 -15    6.42    0.56
  -2  -3  16    7.13    0.58
  -2   3  16    6.75    0.57
   2   3 -16    6.32    0.53
  -2  -3  15    3.17    0.41
  -2   3  15    3.13    0.41
  -2   3  15    3.53    0.41
  -2  -3  15    3.21    0.41
   2   3 -15    3.03    0.38
   2  -3 -15    3.55    0.43
  -2  -3  14    0.94    0.27
  -2   3  14    1.17    0.27
   2   3 -14    0.94    0.20
  -2   3  14    0.95    0.26
  -2  -3  14    0.90    0.26
   2  -3 -14    1.73    0.32
   2   3 -14    1.49    0.28
  -2   3  13    0.73    0.23
  -2  -3  13    0.52    0.21
  -2  -3  13    0.91    0.23
  -2   3  13    0.50    0.21
   2  -3 -13    0.73    0.17
   2   3 -13    0.68    0.18
   2   3 -13    0.67    0.20
   2  -3 -13    0.48    0.22
   2   3 -12    2.35    0.28
  -2  -3  12    2.81    0.33
  -2   3  12    2.90    0.35
  -2  -3  12    3.35    0.35
   2   3 -12    2.77    0.28
  -2   3  12    2.32    0.30
   2   3 -12    3.02    0.32
   2  -3 -12    2.73    0.33
   2   3 -11    5.00    0.38
  -2   3  11    5.37    0.43
  -2  -3  11    4.87    0.40
   2   3 -11    5.90    0.38
  -2   3  11    5.91    0.43
   2  -3 -11    5.16    0.42
   2   3 -11    6.09    0.41
   2   3 -10    1.57    0.24
   2  -3 -10    1.51    0.15
  -2   3  10    1.08    0.22
  -2   3  10    0.98    0.21
  -2  -3  10    1.06    0.23
   2   3 -10    1.43    0.20
   2  -3 -10    1.18    0.23
   2   3 -10    1.43    0.22
   2   3  -9   34.16    0.96
   2  -3  -9   33.03    0.80
  -2   3   9   33.49    1.04
   2   3  -9   33.47    0.91
  -2   3   9   32.66    0.98
  -2  -3   9   33.52    1.01
   2   3  -9   33.27    0.96
   2  -3  -9   32.37    1.02
   2  -3  -8    0.04    0.08
  -2   3   8    0.22    0.14
   2   3  -8    0.05    0.10
  -2  -3   8   -0.20    0.17
   2  -3  -8   -0.18    0.16
   2   3  -8   -0.03    0.11
   2  -3  -7   -0.05    0.07
  -2   3   7   -0.01    0.12
  -2  -3   7    0.13    0.15
   2   3  -7    0.15    0.10
   2  -3  -7   -0.03    0.13
   2   3  -7    0.08    0.11
   2  -3  -6    1.52    0.13
   2   3  -6    1.26    0.11
  -2   3   6    1.67    0.20
  -2  -3   6    1.51    0.20
   2   3  -6    1.34    0.14
   2  -3  -6    1.46    0.11
   2  -3  -6    1.31    0.18
   2   3  -6    1.54    0.17
   2  -3  -5  248.32    4.17
  -2   3   5  257.69    4.33
  -2  -3   5  246.98    4.10
   2   3  -5  247.00    4.18
  -2  -3   5  252.73    4.32
   2   3  -5  250.12    4.26
   2  -3  -5  245.83    4.33
   2  -3  -5  247.83    4.08
   2  -3  -4    1.78    0.14
  -2   3   4    1.87    0.14
  -2   3   4    1.96    0.18
  -2  -3   4    1.79    0.11
  -2  -3   4    1.68    0.18
  -2  -3   4    1.95    0.14
   2   3  -4    1.95    0.13
   2   3  -4    2.01    0.16
  -2   3   4    1.63    0.08
   2  -3  -4    1.79    0.09
   2  -3  -4    1.86    0.18
   2  -3  -3   10.65    0.34
  -2   3   3   11.78    0.34
   2  -3  -3   10.74    0.28
   2   3  -3   11.04    0.29
  -2   3   3   11.69    0.37
   2  -3  -3   10.31    0.26
  -2  -3   3   11.80    0.32
   2   3  -3   11.11    0.31
  -2  -3   3   11.44    0.38
   2  -3  -3   11.09    0.37
   2  -3  -2   40.02    0.84
  -2   3   2   42.51    0.85
   2  -3  -2   41.11    0.85
  -2   3   2   40.35    0.84
   2   3  -2   41.91    0.89
  -2   3   2   41.91    0.79
  -2  -3   2   41.37    0.77
   2   3  -2   41.68    0.77
  -2   3   2   41.25    0.84
   2  -3  -2   39.25    0.83
   2  -3  -2   40.86    0.79
  -2   3   2   39.92    0.74
   2   3  -2   45.56    0.88
  -2  -3   2   42.06    0.81
   2  -3  -2   40.02    0.75
   2   3  -2   41.02    0.81
  -2  -3   2   41.19    0.86
  -2   3   2   42.55    0.85
   2  -3  -2   40.42    0.83
  -2   3   1  978.78   15.31
   2  -3  -1  980.14   15.32
   2   3  -1  959.30   15.32
  -2  -3   1  935.59   15.25
   2  -3  -1  951.24   15.30
  -2   3   1  942.01   15.30
  -2   3   1  953.13   15.23
   2  -3  -1  945.22   15.27
  -2   3   1  991.31   15.28
   2  -3  -1  920.59   15.23
  -2  -3   1  947.42   15.24
   2  -3  -1  962.67   15.32
  -2   3   1  932.55   15.31
   2  -3  -1  964.66   15.23
  -2  -3   1  943.07   15.27
   2   3  -1 1000.00   15.29
  -2  -3   1  999.46   15.28
  -2   3   1  926.22   15.22
  -2   3   1  980.14   15.26
   2   3  -1  958.46   15.29
   2  -3  -1  938.25   15.24
  -2   3   0    0.55    0.08
  -2   3   0    0.57    0.10
  -2  -3   0    0.75    0.10
   2   3   0    0.57    0.09
  -2  -3   0    0.92    0.12
  -2  -3   0    0.68    0.04
   2   3   0    0.54    0.10
   2  -3   0    0.64    0.10
  -2   3   0    0.68    0.10
   2   3   0    0.58    0.07
  -2   3   0    0.74    0.10
   2  -3   0    0.80    0.06
   2  -3   0    0.72    0.11
  -2  -3   0    0.76    0.08
   2  -3   0    0.58    0.10
  -2   3   0    0.64    0.06
  -2   3   0    0.54    0.10
   2  -3   0    0.64    0.08
   2   3   0    0.64    0.08
  -2   3   0    0.76    0.09
  -2  -3   0    0.79    0.08
  -2   3   0    0.73    0.07
  -2  -3   0    0.76    0.12
  -2   3   0    0.70    0.05
  -2  -3  -1   14.24    0.36
   2  -3   1   13.88    0.37
  -2  -3  -1   13.07    0.34
   2  -3   1   14.09    0.42
   2   3   1   14.37    0.34
   2   3   1   13.00    0.35
  -2   3  -1   13.35    0.37
  -2  -3  -1   13.83    0.37
   2  -3   1   12.91    0.27
   2  -3   1   13.43    0.40
  -2   3  -1   13.30    0.40
   2   3   1   13.86    0.32
  -2   3  -1   13.47    0.41
   2   3   1   13.32    0.40
  -2   3  -1   13.91    0.30
  -2  -3  -1   12.90    0.41
   2  -3   1   13.50    0.30
  -2   3  -1   13.76    0.37
   2   3   2   28.61    0.60
  -2   3  -2   31.12    0.68
  -2  -3  -2   30.48    0.61
   2  -3   2   30.71    0.74
   2   3   2   31.85    0.65
   2   3   2   29.69    0.66
  -2  -3  -2   30.85    0.67
  -2   3  -2   28.65    0.72
  -2   3  -2   29.19    0.60
  -2   3  -2   29.19    0.62
   2  -3   2   30.48    0.62
   2   3   2   28.55    0.70
  -2  -3  -2   30.64    0.73
   2   3   3   23.11    0.57
   2  -3   3   25.63    0.67
  -2  -3  -3   22.75    0.48
   2   3   3   22.17    0.47
   2   3   3   22.94    0.57
   2  -3   3   22.10    0.50
  -2  -3  -3   22.64    0.49
  -2   3  -3   22.40    0.50
  -2   3  -3   22.83    0.64
   2   3   3   22.86    0.62
   2  -3   3   23.51    0.55
  -2  -3  -3   23.51    0.65
  -2   3  -3   22.28    0.55
   2   3   4    6.03    0.28
  -2  -3  -4    5.71    0.18
   2  -3   4    6.08    0.35
   2   3   4    5.76    0.26
  -2   3  -4    5.30    0.22
   2  -3   4    5.49    0.22
  -2  -3  -4    5.14    0.19
  -2   3  -4    5.73    0.32
   2   3   4    5.73    0.29
  -2   3  -4    5.44    0.26
  -2  -3  -4    5.89    0.32
  -2  -3  -5   46.71    0.86
   2   3   5   47.51    1.05
  -2   3  -5   48.88    1.17
   2  -3   5   46.86    0.96
   2   3   5   47.19    1.11
  -2  -3  -5   48.57    1.17
  -2  -3  -6    0.06    0.04
   2   3   6   -0.01    0.09
   2  -3   6   -0.02    0.07
   2  -3   6    0.06    0.09
  -2   3  -6    0.21    0.16
  -2   3  -6   -0.06    0.08
  -2  -3  -6   -0.02    0.12
   2   3   6    0.14    0.13
  -2  -3  -7    1.67    0.09
   2   3   7    1.92    0.20
   2  -3   7    1.87    0.18
   2  -3   7    2.28    0.18
   2   3   7    1.84    0.16
  -2   3  -7    1.95    0.25
  -2  -3  -7    1.84    0.24
  -2   3  -7    1.75    0.18
   2   3   7    1.61    0.21
   2   3   8    0.46    0.14
   2  -3   8    0.21    0.11
   2   3   8    0.23    0.10
  -2   3  -8    0.26    0.17
   2  -3   8    0.35    0.12
  -2  -3  -8    0.20    0.17
  -2   3  -8    0.16    0.11
   2   3   8    0.23    0.14
   2  -3   9    2.52    0.24
   2   3   9    2.90    0.27
   2   3   9    2.72    0.23
   2  -3   9    3.01    0.23
  -2   3  -9    2.55    0.32
  -2  -3  -9    2.96    0.33
  -2   3  -9    2.67    0.25
   2   3   9    2.11    0.27
   2   3  10    2.58    0.27
   2  -3  10    2.53    0.26
   2  -3  10    2.75    0.23
   2   3  10    2.70    0.24
  -2   3 -10    2.56    0.33
  -2   3 -10    2.60    0.27
  -2  -3 -10    2.66    0.32
   2   3  11    5.79    0.41
   2  -3  11    6.57    0.42
  -2   3 -11    5.84    0.47
  -2   3 -11    5.91    0.41
  -2  -3 -11    6.54    0.49
   2  -3  12    1.46    0.23
   2   3  12    1.74    0.26
  -2   3 -12    1.39    0.28
  -2   3 -12    1.55    0.23
  -2  -3 -12    1.67    0.28
   2   3  13    0.55    0.17
  -2   3 -13    0.51    0.22
  -2  -3 -13    1.06    0.26
   2  -3  14    0.66    0.28
   2   3  14    0.35    0.24
  -2   3 -14    0.00    0.22
  -2  -3 -14    0.76    0.26
   2   3  15   -0.07    0.21
  -2  -3 -15    0.17    0.20
  -2  -4  16    2.67    0.39
  -2   4  16    2.70    0.38
  -2   4  15    0.40    0.23
  -2  -4  15    0.94    0.29
  -2   4  15    0.61    0.25
  -2  -4  15    0.41    0.20
   2   4 -15    0.42    0.19
   2  -4 -15    0.57    0.24
  -2  -4  14    1.94    0.33
  -2   4  14    1.60    0.32
   2   4 -14    1.68    0.27
  -2   4  14    1.75    0.31
  -2  -4  14    1.60    0.30
   2  -4 -14    1.98    0.33
   2   4 -14    1.85    0.28
   2   4 -13    2.35    0.30
  -2   4  13    2.48    0.34
  -2  -4  13    2.84    0.36
   2   4 -13    2.24    0.29
  -2   4  13    2.43    0.33
  -2  -4  13    2.79    0.35
   2   4 -13    2.92    0.34
   2  -4 -13    1.99    0.32
   2   4 -12    0.98    0.24
  -2   4  12    0.83    0.24
  -2   4  12    0.61    0.20
   2   4 -12    0.44    0.15
  -2  -4  12    0.68    0.22
   2  -4 -12    0.73    0.21
   2   4 -12    1.43    0.24
   2   4 -11    0.21    0.18
  -2   4  11    0.12    0.17
  -2  -4  11   -0.01    0.18
  -2   4  11   -0.10    0.18
   2   4 -11    0.10    0.14
   2  -4 -11   -0.15    0.20
   2   4 -11   -0.02    0.13
   2  -4 -10   11.54    0.39
  -2   4  10   12.52    0.62
  -2  -4  10   10.73    0.57
   2   4 -10   11.02    0.51
  -2   4  10   10.18    0.54
   2  -4 -10   11.32    0.60
   2   4 -10   11.59    0.54
   2  -4  -9    0.26    0.09
  -2   4   9    0.29    0.16
  -2  -4   9    0.48    0.19
   2   4  -9    0.23    0.14
   2   4  -9    0.56    0.17
   2  -4  -9    0.59    0.18
   2  -4  -8   17.82    0.50
  -2   4   8   18.57    0.70
  -2  -4   8   18.66    0.69
   2   4  -8   17.60    0.60
   2   4  -8   17.94    0.63
   2  -4  -8   18.72    0.70
   2  -4  -7    0.89    0.11
  -2   4   7    1.10    0.19
  -2  -4   7    1.14    0.20
   2   4  -7    1.06    0.15
   2  -4  -7    0.91    0.18
   2   4  -7    0.87    0.15
   2  -4  -6    2.39    0.16
  -2  -4   6    2.96    0.17
  -2   4   6    2.36    0.23
   2   4  -6    2.19    0.18
  -2  -4   6    2.72    0.26
   2  -4  -6    2.58    0.15
   2  -4  -6    2.86    0.25
   2   4  -6    2.10    0.20
  -2   4   6    2.18    0.14
   2  -4  -5    5.74    0.24
  -2   4   5    5.28    0.31
  -2  -4   5    5.61    0.23
   2   4  -5    5.55    0.26
  -2  -4   5    4.98    0.31
   2   4  -5    5.15    0.27
  -2   4   5    5.40    0.19
   2  -4  -5    5.23    0.19
   2  -4  -5    5.43    0.31
   2  -4  -4   34.55    0.75
  -2  -4   4   37.10    0.75
  -2   4   4   35.54    0.85
   2   4  -4   35.07    0.77
   2  -4  -4   34.77    0.70
  -2  -4   4   37.12    0.86
   2  -4  -4   35.98    0.85
  -2   4   4   34.18    0.65
   2  -4  -4   33.71    0.66
   2  -4  -3    0.87    0.10
  -2   4   3    0.65    0.05
  -2   4   3    0.65    0.11
   2   4  -3    0.76    0.07
   2  -4  -3    0.71    0.09
   2  -4  -3    0.58    0.07
   2   4  -3    0.70    0.09
  -2  -4   3    0.85    0.10
  -2  -4   3    0.71    0.14
  -2   4   3    0.74    0.09
   2  -4  -3    0.69    0.11
  -2   4   2  230.43    3.83
   2  -4  -2  233.40    3.83
   2  -4  -2  230.18    3.85
  -2  -4   2  227.73    3.72
   2  -4  -2  226.75    3.80
   2  -4  -2  226.24    3.84
  -2   4   2  234.01    3.83
  -2   4   2  221.97    3.75
  -2   4   2  226.64    3.83
  -2  -4   2  235.15    3.83
   2  -4  -2  230.03    3.76
   2   4  -2  222.66    3.82
  -2  -4   2  230.51    3.86
  -2   4   2  236.56    3.84
   2  -4  -2  226.35    3.83
  -2   4   2  226.08    3.77
   2  -4  -1  446.56    7.30
  -2  -4   1  451.31    7.22
   2   4  -1  436.06    7.34
  -2  -4   1  437.03    7.24
  -2   4   1  437.06    7.30
  -2   4   1  446.44    7.25
   2  -4  -1  445.16    7.30
   2  -4  -1  447.25    7.32
  -2   4   1  466.13    7.31
  -2  -4   1  441.79    7.23
   2  -4  -1  436.01    7.26
  -2   4   1  443.75    7.32
  -2   4   1  431.72    7.25
  -2  -4   1  443.53    7.30
   2  -4  -1  462.52    7.27
   2   4  -1  476.96    7.32
  -2  -4   1  471.75    7.32
  -2   4   1  455.63    7.26
   2  -4  -1  440.94    7.24
   2   4  -1  432.92    7.33
  -2  -4   0  245.76    4.18
   2   4   0  250.90    4.14
  -2   4   0  259.25    4.28
   2   4   0  254.33    4.18
  -2  -4   0  252.47    4.14
   2   4   0  261.31    4.27
   2  -4   0  259.03    4.28
  -2   4   0  251.86    4.17
   2  -4   0  258.68    4.29
   2  -4   0  256.95    4.30
   2  -4   0  243.89    4.18
   2  -4   0  271.43    4.27
  -2  -4   0  259.07    4.24
   2   4   0  270.90    4.24
  -2   4   0  250.39    4.26
  -2   4   0  257.77    4.31
  -2   4   0  254.30    4.17
  -2  -4   0  267.17    4.32
   2   4   0  257.38    4.30
  -2  -4  -1   26.96    0.57
  -2   4  -1   28.77    0.66
   2   4   1   28.44    0.61
   2  -4   1   28.21    0.69
   2   4   1   29.01    0.57
   2   4   1   28.20    0.52
   2  -4   1   27.76    0.55
   2  -4   1   28.68    0.66
   2  -4   1   29.17    0.69
   2   4   1   30.80    0.61
  -2   4  -1   28.38    0.67
  -2   4  -1   27.62    0.69
   2   4   1   29.95    0.68
  -2   4  -1   27.24    0.51
  -2  -4  -1   28.73    0.69
  -2   4  -1   28.04    0.52
   2   4   2   13.83    0.34
   2  -4   2   14.91    0.47
   2   4   2   14.00    0.36
  -2   4  -2   14.39    0.42
   2  -4   2   14.51    0.47
   2   4   2   13.53    0.41
   2   4   2   14.33    0.36
  -2   4  -2   13.53    0.45
  -2   4  -2   13.72    0.37
  -2  -4  -2   13.83    0.46
   2   4   2   14.41    0.44
  -2   4  -2   13.65    0.33
   2  -4   2   13.44    0.33
   2   4   3   20.19    0.43
   2   4   3   21.00    0.51
   2  -4   3   20.70    0.62
   2   4   3   20.01    0.55
  -2   4  -3   20.68    0.61
  -2   4  -3   20.67    0.50
   2   4   3   20.31    0.59
  -2  -4  -3   19.87    0.61
   2  -4   3   20.24    0.50
   2   4   4   96.99    1.79
  -2  -4  -4   94.99    1.62
   2  -4   4  101.81    1.96
   2   4   4   97.21    1.82
  -2  -4  -4   93.98    1.64
  -2   4  -4   92.36    1.92
   2  -4   4   93.81    1.74
  -2  -4  -4   99.24    1.94
   2   4   4   98.99    1.88
  -2  -4  -5    3.61    0.11
   2   4   5    3.86    0.25
   2   4   5    3.47    0.23
   2  -4   5    3.41    0.19
  -2   4  -5    3.01    0.26
  -2  -4  -5    3.49    0.28
   2   4   5    3.21    0.25
  -2   4  -5    3.32    0.19
   2   4   6    3.83    0.27
  -2   4  -6    4.07    0.32
   2  -4   6    3.95    0.23
  -2   4  -6    3.77    0.22
   2   4   6    4.26    0.29
  -2  -4  -6    4.04    0.31
   2  -4   7    2.89    0.22
   2   4   7    3.08    0.25
  -2   4  -7    3.53    0.32
   2  -4   7    3.38    0.22
  -2  -4  -7    3.40    0.32
   2   4   7    3.13    0.27
  -2   4  -7    3.51    0.23
   2  -4   8    9.62    0.42
   2   4   8    8.74    0.45
  -2   4  -8    8.59    0.50
   2  -4   8    9.32    0.39
   2   4   8    8.89    0.38
   2   4   8    9.90    0.49
  -2  -4  -8    9.27    0.53
  -2   4  -8    8.81    0.40
   2   4   9    8.54    0.46
   2  -4   9    8.82    0.43
  -2   4  -9    8.12    0.51
   2   4   9    8.41    0.39
   2  -4   9    8.98    0.40
   2   4   9    9.11    0.49
  -2   4  -9    8.76    0.43
  -2  -4  -9    8.62    0.54
   2  -4  10    0.04    0.12
   2   4  10    0.17    0.14
   2   4  10    0.03    0.11
   2  -4  10    0.20    0.12
  -2   4 -10    0.15    0.17
  -2  -4 -10    0.13    0.19
  -2   4 -10    0.37    0.14
  -2  -4 -10   -0.09    0.15
   2   4  10    0.16    0.16
   2  -4  11    2.08    0.25
   2   4  11    1.81    0.27
  -2   4 -11    2.49    0.35
  -2   4 -11    2.09    0.25
  -2  -4 -11    1.95    0.30
   2  -4  12    3.07    0.32
   2   4  12    2.80    0.33
  -2   4 -12    2.28    0.35
  -2  -4 -12    2.76    0.36
   2   4  13    0.40    0.21
   2   4  13   -0.06    0.17
  -2   4 -13   -0.14    0.20
  -2  -4 -13   -0.12    0.16
   2   4  14    0.75    0.24
   2  -4  14    1.18    0.32
   2   4  14    0.69    0.21
  -2   4 -14    1.00    0.28
  -2  -4 -14    0.70    0.25
  -2  -5  16    0.86    0.24
  -2   5  16    1.01    0.26
  -2  -5  15    1.53    0.34
  -2   5  15    1.11    0.29
  -2  -5  15    1.26    0.29
  -2   5  15    1.27    0.29
   2  -5 -15    1.48    0.33
  -2   5  14    0.38    0.21
  -2  -5  14    0.15    0.18
  -2   5  14    0.39    0.24
   2   5 -14    0.32    0.17
  -2  -5  14    0.57    0.23
   2  -5 -14    0.15    0.21
   2   5 -14    0.38    0.19
   2   5 -13    0.37    0.19
  -2   5  13   -0.04    0.19
  -2  -5  13    0.00    0.17
  -2   5  13   -0.11    0.18
   2   5 -13   -0.12    0.13
  -2  -5  13    0.38    0.24
   2  -5 -13   -0.09    0.20
   2   5 -13    0.03    0.14
   2   5 -12    1.02    0.24
  -2   5  12    0.87    0.23
  -2  -5  12    1.17    0.24
   2   5 -12    1.28    0.22
  -2   5  12    0.53    0.20
   2   5 -12    1.38    0.23
   2  -5 -12    1.45    0.29
  -2   5  11    2.15    0.30
  -2   5  11    1.96    0.26
   2   5 -11    2.02    0.25
  -2  -5  11    2.43    0.31
   2  -5 -11    2.51    0.32
   2   5 -11    2.47    0.28
  -2   5  10    0.13    0.17
   2   5 -10    0.24    0.13
  -2  -5  10   -0.07    0.18
   2   5 -10    0.11    0.14
   2  -5 -10    0.26    0.18
   2  -5  -9    2.49    0.16
  -2   5   9    2.21    0.27
   2   5  -9    2.71    0.25
  -2  -5   9    2.37    0.30
   2  -5  -9    2.22    0.28
   2   5  -9    2.56    0.25
   2  -5  -8   13.48    0.40
  -2   5   8   13.55    0.59
   2   5  -8   13.04    0.51
  -2  -5   8   12.95    0.58
  -2   5   8   12.64    0.43
   2  -5  -8   13.67    0.60
   2   5  -8   12.58    0.51
   2  -5  -7    0.54    0.09
  -2   5   7    0.44    0.15
   2   5  -7    0.35    0.12
  -2  -5   7    0.67    0.19
   2  -5  -7    0.38    0.15
  -2   5   7    0.35    0.08
   2   5  -7    0.35    0.12
   2  -5  -6    8.19    0.29
  -2  -5   6    8.61    0.32
  -2   5   6    8.53    0.41
   2   5  -6    8.07    0.35
   2   5  -6    7.85    0.36
  -2  -5   6    7.91    0.41
  -2   5   6    7.75    0.27
   2  -5  -6    7.74    0.28
   2  -5  -6    8.44    0.41
   2  -5  -5   84.33    1.55
  -2  -5   5   86.73    1.58
  -2   5   5   84.38    1.72
  -2  -5   5   84.84    1.71
   2   5  -5   82.55    1.62
   2  -5  -5   81.80    1.49
   2  -5  -5   83.36    1.71
  -2   5   5   81.28    1.47
   2  -5  -4    6.40    0.26
  -2  -5   4    6.76    0.27
  -2   5   4    6.74    0.32
   2   5  -4    6.89    0.20
   2   5  -4    6.28    0.28
  -2  -5   4    6.69    0.33
   2  -5  -4    6.38    0.24
  -2   5   4    6.74    0.21
   2  -5  -4    6.60    0.31
   2   5  -3    6.45    0.17
  -2   5   3    6.32    0.29
   2  -5  -3    6.10    0.25
  -2   5   3    6.32    0.25
   2   5  -3    6.38    0.27
   2  -5  -3    6.11    0.23
  -2  -5   3    6.81    0.31
  -2   5   3    6.63    0.25
   2  -5  -3    6.27    0.28
  -2   5   3    6.54    0.19
   2  -5  -2   39.89    0.83
  -2  -5   2   41.50    0.83
  -2   5   2   40.63    0.86
   2  -5  -2   39.11    0.84
  -2  -5   2   39.91    0.72
   2  -5  -2   39.90    0.81
  -2   5   2   39.59    0.85
  -2   5   2   39.03    0.80
  -2  -5   2   38.22    0.88
   2   5  -2   40.39    0.86
   2  -5  -2   40.59    0.84
  -2   5   2   38.73    0.84
  -2   5   2   40.01    0.78
   2  -5  -1    2.88    0.17
  -2  -5   1    2.97    0.14
  -2  -5   1    2.98    0.14
  -2   5   1    2.90    0.16
   2  -5  -1    2.83    0.18
   2  -5  -1    2.75    0.18
   2  -5  -1    2.87    0.16
  -2   5   1    3.04    0.17
   2   5  -1    3.38    0.19
  -2   5   1    3.40    0.19
  -2  -5   1    2.78    0.19
   2  -5  -1    3.07    0.16
  -2   5   1    3.03    0.15
   2   5  -1    2.72    0.18
   2  -5  -1    2.77    0.14
  -2   5   1    2.77    0.10
   2   5   0   16.44    0.47
  -2   5   0   17.13    0.48
   2   5   0   16.58    0.37
  -2  -5   0   16.74    0.38
  -2  -5   0   15.93    0.36
   2  -5   0   16.25    0.46
   2  -5   0   16.70    0.41
   2  -5   0   16.83    0.48
   2  -5   0   17.45    0.46
  -2  -5   0   16.45    0.45
  -2   5   0   16.29    0.48
  -2   5   0   18.01    0.47
   2  -5   0   16.15    0.36
   2   5   0   16.81    0.48
  -2   5   0   15.87    0.36
  -2  -5   0   17.47    0.49
  -2  -5  -1    0.32    0.06
   2   5   1    0.23    0.10
  -2   5  -1    0.29    0.10
   2   5   1    0.38    0.06
   2  -5   1    0.44    0.11
   2   5   1    0.39    0.10
   2  -5   1    0.52    0.11
   2   5   1    0.46    0.06
   2  -5   1    0.42    0.10
   2  -5   1    0.43    0.06
   2   5   1    0.62    0.09
  -2   5  -1    0.32    0.10
  -2   5  -1    0.37    0.04
  -2  -5  -1    0.19    0.10
   2   5   2   85.43    1.55
   2  -5   2   91.59    1.72
   2   5   2   86.50    1.53
  -2   5  -2   87.66    1.68
   2  -5   2   92.52    1.74
   2   5   2   92.61    1.61
  -2   5  -2   89.10    1.72
   2   5   2   91.00    1.71
   2  -5   2   85.56    1.51
  -2  -5  -2   89.38    1.74
   2   5   3    0.00    0.07
   2  -5   3    0.10    0.12
   2   5   3    0.09    0.11
   2   5   3   -0.03    0.05
   2   5   3    0.04    0.09
  -2   5  -3    0.13    0.12
  -2  -5  -3    0.03    0.11
   2  -5   3    0.03    0.05
   2   5   4   17.75    0.49
   2  -5   4   18.00    0.62
   2   5   4   18.67    0.56
  -2  -5  -4   17.68    0.38
  -2   5  -4   18.02    0.61
   2  -5   4   18.07    0.50
   2   5   4   17.54    0.58
  -2   5  -4   17.33    0.41
  -2  -5  -4   19.07    0.62
   2   5   5    5.10    0.27
   2  -5   5    5.59    0.36
   2   5   5    5.15    0.29
   2  -5   5    4.81    0.25
  -2   5  -5    4.64    0.32
  -2  -5  -5    4.73    0.33
   2   5   5    5.26    0.31
  -2   5  -5    4.86    0.21
   2   5   6    0.52    0.14
   2  -5   6    0.55    0.12
  -2   5  -6    0.58    0.18
   2   5   6    0.61    0.15
  -2  -5  -6    0.45    0.15
  -2   5  -6    0.39    0.08
   2   5   7    4.15    0.30
  -2   5  -7    4.02    0.34
   2  -5   7    4.22    0.26
  -2   5  -7    3.87    0.23
  -2  -5  -7    4.19    0.35
   2   5   7    3.79    0.30
   2   5   8    3.50    0.29
  -2   5  -8    3.84    0.35
   2  -5   8    3.80    0.26
  -2  -5  -8    3.38    0.34
  -2   5  -8    3.57    0.25
   2   5   8    3.95    0.32
   2  -5   9    1.54    0.20
   2   5   9    1.22    0.21
   2  -5   9    1.20    0.18
   2   5   9    1.32    0.17
  -2   5  -9    1.26    0.26
  -2  -5  -9    1.43    0.27
  -2   5  -9    1.08    0.16
   2   5   9    0.88    0.20
   2  -5  10    2.24    0.24
   2   5  10    2.24    0.28
   2   5  10    2.45    0.23
   2  -5  10    2.62    0.24
  -2   5 -10    2.06    0.29
  -2  -5 -10    2.33    0.32
  -2   5 -10    2.26    0.22
  -2  -5 -10    2.72    0.33
   2   5  10    2.09    0.27
   2  -5  11    2.54    0.27
   2   5  11    2.40    0.30
  -2   5 -11    3.53    0.39
   2   5  11    2.78    0.32
  -2  -5 -11    2.73    0.36
   2   5  12    1.27    0.25
  -2   5 -12    1.31    0.28
  -2  -5 -12    1.82    0.31
   2   5  13   -0.08    0.17
   2  -5  13    0.07    0.26
   2   5  13    0.16    0.16
  -2   5 -13   -0.04    0.19
  -2  -5 -13    0.08    0.18
   2  -5  14    3.42    0.48
   2   5  14    3.01    0.38
  -2   5 -14    2.52    0.39
  -2  -5 -14    2.98    0.42
  -2  -6  16    0.43    0.23
  -2   6  16    0.70    0.25
  -2  -6  15    0.78    0.26
  -2   6  15    0.93    0.28
  -2   6  15    0.85    0.27
  -2  -6  15    0.76    0.28
   2  -6 -15    0.47    0.24
  -2  -6  14    2.16    0.33
  -2   6  14    2.35    0.36
  -2   6  14    2.56    0.34
  -2  -6  14    1.61    0.30
   2   6 -14    1.65    0.25
   2   6 -14    2.40    0.31
   2  -6 -14    1.67    0.33
   2   6 -13    0.12    0.20
  -2   6  13    0.34    0.22
   2   6 -13    0.14    0.15
  -2  -6  13   -0.19    0.19
  -2   6  13   -0.21    0.20
   2  -6 -13    0.03    0.18
   2   6 -13   -0.10    0.14
   2   6 -12   18.53    0.81
  -2   6  12   19.00    0.86
  -2  -6  12   17.89    0.81
   2   6 -12   18.60    0.77
  -2   6  12   17.92    0.80
   2   6 -12   19.23    0.77
   2  -6 -12   18.12    0.86
  -2   6  11    5.24    0.45
   2   6 -11    5.73    0.41
  -2  -6  11    6.31    0.46
   2  -6 -11    5.64    0.47
   2   6 -11    6.53    0.42
  -2   6  10    3.50    0.36
  -2  -6  10    3.87    0.36
   2   6 -10    3.88    0.32
   2   6 -10    3.51    0.30
   2  -6 -10    3.10    0.35
   2  -6  -9    7.25    0.27
  -2   6   9    7.65    0.47
   2   6  -9    7.43    0.41
  -2  -6   9    7.59    0.46
   2   6  -9    7.32    0.40
   2  -6  -9    7.43    0.48
  -2   6   9    7.62    0.34
   2  -6  -8   12.43    0.37
  -2   6   8   11.96    0.57
   2   6  -8   12.51    0.50
  -2  -6   8   11.61    0.55
   2   6  -8   11.97    0.50
   2  -6  -8   11.79    0.57
  -2   6   8   11.80    0.41
   2  -6  -7    1.90    0.14
  -2   6   7    1.46    0.21
  -2  -6   7    1.84    0.18
   2   6  -7    1.85    0.20
  -2  -6   7    1.97    0.24
  -2   6   7    1.74    0.14
   2   6  -7    1.90    0.19
   2  -6  -7    1.84    0.23
   2  -6  -6   10.32    0.34
  -2  -6   6   11.21    0.40
  -2   6   6   10.87    0.48
   2   6  -6   11.35    0.44
  -2  -6   6   11.34    0.48
   2  -6  -6   10.60    0.48
  -2   6   6   10.94    0.34
  -2  -6   5   18.28    0.52
  -2   6   5   17.61    0.59
   2   6  -5   18.15    0.55
  -2   6   5   17.05    0.45
  -2  -6   5   17.47    0.60
   2  -6  -5   18.24    0.60
  -2   6   5   17.60    0.44
  -2  -6   4   33.51    0.78
  -2   6   4   32.44    0.83
  -2   6   4   31.37    0.71
  -2  -6   4   34.91    0.86
   2   6  -4   32.76    0.79
  -2   6   4   31.49    0.66
   2  -6  -4   32.73    0.83
   2  -6  -3   65.03    1.29
  -2   6   3   68.34    1.36
  -2   6   3   64.07    1.27
   2   6  -3   66.38    1.34
  -2  -6   3   67.19    1.38
  -2   6   3   65.33    1.20
   2  -6  -3   66.23    1.33
  -2   6   3   67.91    1.28
   2  -6  -2    0.17    0.08
  -2  -6   2    0.08    0.04
  -2   6   2    0.13    0.08
   2  -6  -2    0.16    0.09
  -2   6   2    0.33    0.10
  -2  -6   2    0.01    0.11
   2   6  -2    0.11    0.10
  -2   6   2    0.10    0.08
  -2   6   2    0.12    0.05
   2  -6  -2    0.12    0.09
   2  -6  -1   11.28    0.35
  -2  -6   1   11.59    0.33
  -2   6   1   10.81    0.39
  -2   6   1   11.56    0.35
   2  -6  -1   10.59    0.37
   2  -6  -1   11.14    0.39
  -2   6   1   10.79    0.35
  -2  -6   1   11.10    0.39
   2   6  -1   10.86    0.39
  -2   6   1   10.70    0.39
   2  -6  -1   10.33    0.31
  -2   6   1   10.31    0.24
  -2   6   0  120.13    2.12
   2  -6   0  114.83    2.07
   2   6   0  118.14    1.99
  -2  -6   0  110.75    1.92
   2  -6   0  114.61    2.02
   2  -6   0  118.68    2.14
   2  -6   0  119.80    2.08
  -2   6   0  115.91    2.09
   2   6   0  115.25    2.14
   2  -6   0  112.30    1.92
  -2  -6   0  111.97    2.13
   2   6   1   28.50    0.66
  -2  -6  -1   27.01    0.55
  -2   6  -1   28.82    0.72
   2   6   1   28.65    0.55
   2   6   1   29.45    0.60
   2  -6   1   29.79    0.72
   2  -6   1   28.07    0.62
   2  -6   1   28.78    0.68
   2  -6   1   30.02    0.76
  -2   6  -1   28.01    0.73
   2   6   1   30.43    0.74
  -2  -6  -1   30.07    0.74
   2   6   2  145.82    2.56
   2  -6   2  155.42    2.75
   2   6   2  152.60    2.50
  -2   6  -2  151.47    2.72
   2  -6   2  159.47    2.78
  -2   6  -2  154.85    2.76
  -2  -6  -2  153.58    2.76
   2   6   2  149.14    2.73
   2  -6   2  146.39    2.48
   2   6   3    8.22    0.26
   2  -6   3    8.76    0.39
   2   6   3    8.41    0.24
   2  -6   3    8.42    0.40
   2   6   3    7.86    0.35
  -2   6  -3    7.85    0.38
   2   6   3    9.00    0.38
   2  -6   3    8.31    0.26
  -2  -6  -3    7.86    0.39
   2   6   4    3.98    0.20
   2  -6   4    3.72    0.28
   2   6   4    3.45    0.24
  -2   6  -4    4.06    0.29
   2  -6   4    3.75    0.22
   2   6   4    3.60    0.26
  -2   6  -4    3.73    0.13
  -2  -6  -4    4.13    0.30
   2   6   5    2.48    0.18
   2  -6   5    2.78    0.28
   2   6   5    2.06    0.21
  -2   6  -5    2.21    0.24
   2  -6   5    2.45    0.19
  -2   6  -5    2.18    0.13
  -2  -6  -5    2.34    0.25
   2   6   5    2.45    0.23
   2   6   6   20.93    0.61
   2   6   6   19.80    0.66
  -2   6  -6   19.73    0.73
   2  -6   6   19.20    0.59
  -2   6  -6   19.01    0.50
   2   6   6   19.69    0.68
  -2  -6  -6   20.60    0.75
   2   6   7   28.42    0.87
  -2   6  -7   26.43    0.92
   2  -6   7   27.83    0.78
  -2   6  -7   28.08    0.70
   2   6   7   29.65    0.89
  -2  -6  -7   29.12    0.97
   2   6   8    0.00    0.14
   2  -6   8    0.19    0.11
  -2   6  -8    0.22    0.18
   2   6   8   -0.07    0.14
  -2   6  -8   -0.02    0.08
  -2  -6  -8    0.08    0.17
   2   6   9   12.78    0.60
  -2   6  -9   12.43    0.65
   2  -6   9   13.26    0.53
   2   6   9   13.63    0.62
  -2   6  -9   12.87    0.49
  -2  -6  -9   11.96    0.67
   2  -6  10    0.69    0.17
   2   6  10    0.54    0.17
   2  -6  10    0.72    0.16
   2   6  10    0.72    0.16
  -2   6 -10    0.54    0.21
   2   6  10    0.76    0.20
  -2  -6 -10    0.75    0.22
  -2  -6 -10    0.71    0.23
   2  -6  11    6.71    0.43
   2   6  11    7.45    0.50
  -2   6 -11    7.26    0.54
  -2  -6 -11    6.91    0.54
  -2  -6 -11    6.40    0.54
   2   6  11    7.75    0.50
   2   6  12    0.24    0.19
   2  -6  12    1.21    0.31
   2   6  12    0.68    0.21
  -2   6 -12    0.66    0.23
  -2  -6 -12    0.79    0.24
   2  -6  13    0.20    0.23
   2   6  13   -0.05    0.16
  -2   6 -13   -0.20    0.18
  -2  -6 -13    0.14    0.21
   2   6  14   -0.05    0.17
  -2   6 -14   -0.21    0.23
  -2  -6 -14    0.20    0.22
  -2  -7  15    0.09    0.19
  -2   7  15    0.78    0.29
  -2   7  15    0.16    0.19
  -2  -7  15    0.54    0.23
   2  -7 -15    0.90    0.29
   2   7 -14    0.44    0.23
  -2   7  14   -0.03    0.19
   2   7 -14    0.18    0.15
  -2   7  14    0.01    0.22
  -2  -7  14    0.29    0.22
   2  -7 -14   -0.28    0.21
   2   7 -13    2.39    0.33
  -2   7  13    1.77    0.31
  -2   7  13    2.11    0.31
  -2  -7  13    1.64    0.29
   2   7 -13    1.81    0.28
   2   7 -13    2.04    0.26
   2  -7 -13    1.99    0.34
  -2   7  12    3.77    0.41
  -2  -7  12    3.65    0.39
   2   7 -12    3.97    0.34
   2   7 -12    4.01    0.36
   2  -7 -12    3.83    0.42
  -2   7  11    3.04    0.38
   2   7 -11    2.51    0.30
  -2  -7  11    2.99    0.34
   2  -7 -11    2.69    0.34
   2   7 -11    2.55    0.27
  -2   7  10    0.88    0.22
  -2  -7  10    1.10    0.25
   2   7 -10    1.30    0.21
   2   7 -10    1.44    0.21
   2  -7 -10    0.93    0.21
  -2   7   9   15.63    0.70
   2   7  -9   17.19    0.63
   2   7  -9   17.54    0.66
  -2  -7   9   16.97    0.71
  -2   7   9   17.37    0.55
   2  -7  -9   16.16    0.72
  -2   7   8    0.68    0.19
  -2  -7   8    0.89    0.16
  -2  -7   8    0.91    0.19
   2   7  -8    0.79    0.16
  -2   7   8    0.85    0.09
   2  -7  -8    0.86    0.19
   2   7  -8    0.99    0.16
  -2   7   8    0.71    0.12
  -2  -7   7    6.34    0.32
  -2   7   7    5.59    0.37
  -2   7   7    5.49    0.22
  -2  -7   7    6.03    0.39
   2   7  -7    6.44    0.35
  -2   7   7    6.21    0.27
   2  -7  -7    5.25    0.37
  -2   7   6   35.36    0.96
  -2  -7   6   33.75    0.85
  -2   7   6   32.03    0.71
   2   7  -6   33.29    0.89
  -2  -7   6   34.37    0.95
  -2   7   6   33.25    0.75
   2  -7  -6   34.78    0.96
  -2   7   5    5.54    0.33
  -2  -7   5    5.74    0.29
  -2   7   5    5.57    0.23
   2   7  -5    5.87    0.31
  -2  -7   5    5.57    0.35
   2  -7  -5    5.61    0.34
  -2   7   5    5.59    0.23
  -2   7   4   58.61    1.28
  -2  -7   4   59.48    1.23
  -2  -7   4   58.30    1.30
   2   7  -4   58.60    1.26
  -2   7   4   54.91    1.14
   2  -7  -4   58.59    1.27
  -2   7   4   57.08    1.10
  -2   7   3    1.04    0.10
  -2  -7   3    0.88    0.14
  -2   7   3    1.20    0.15
   2  -7  -3    1.34    0.15
  -2   7   3    1.21    0.13
  -2  -7   3    1.52    0.20
  -2   7   3    1.09    0.13
   2   7  -3    1.02    0.14
   2  -7  -3    1.25    0.16
   2  -7  -2    9.45    0.32
  -2   7   2    9.92    0.37
  -2  -7   2    9.60    0.22
   2  -7  -2    9.68    0.37
   2   7  -2   10.25    0.39
  -2  -7   2    9.31    0.39
  -2   7   2    9.35    0.34
  -2   7   2    9.46    0.35
   2  -7  -2    9.60    0.34
  -2   7   2    9.66    0.28
  -2   7   1   59.00    1.25
   2  -7  -1   59.86    1.16
   2   7  -1   60.57    1.15
  -2   7   1   59.36    1.18
   2  -7  -1   59.49    1.24
   2  -7  -1   57.50    1.20
  -2   7   1   59.07    1.19
  -2  -7   1   57.87    1.24
   2   7  -1   60.19    1.26
  -2  -7   1   61.82    1.24
  -2   7   1   55.72    1.00
   2  -7  -1   58.16    1.11
   2   7   0   29.80    0.65
  -2   7   0   30.06    0.76
   2  -7   0   29.56    0.70
  -2  -7   0   28.60    0.56
   2  -7   0   28.87    0.76
   2  -7   0   29.49    0.71
  -2   7   0   29.19    0.74
   2   7   0   29.59    0.77
   2  -7   0   28.41    0.57
  -2  -7   0   30.40    0.75
  -2   7  -1   22.00    0.63
   2  -7   1   22.12    0.61
   2   7   1   22.42    0.52
  -2  -7  -1   20.89    0.42
   2  -7   1   23.32    0.66
   2  -7   1   21.84    0.57
  -2   7  -1   21.95    0.63
   2   7   1   20.66    0.63
  -2  -7  -1   22.98    0.64
   2   7   2    7.84    0.27
   2  -7   2    7.74    0.36
   2   7   2    7.44    0.28
  -2   7  -2    8.58    0.37
   2   7   2    7.97    0.20
   2  -7   2    7.87    0.37
  -2   7  -2    7.28    0.36
   2   7   2    7.61    0.36
  -2  -7  -2    8.05    0.37
   2   7   3   -0.02    0.06
   2  -7   3    0.12    0.12
  -2   7  -3    0.36    0.15
   2   7   3    0.16    0.12
   2   7   3    0.00    0.11
   2  -7   3    0.04    0.13
   2   7   3    0.10    0.05
  -2   7  -3   -0.13    0.11
   2  -7   3   -0.01    0.04
  -2  -7  -3   -0.03    0.12
   2   7   4    2.55    0.15
   2  -7   4    3.27    0.27
   2   7   4    2.10    0.10
   2  -7   4    2.58    0.25
   2   7   4    3.00    0.24
  -2   7  -4    2.61    0.26
  -2  -7  -4    2.62    0.24
   2   7   4    2.59    0.23
   2  -7   5   18.48    0.67
   2   7   5   17.27    0.49
   2   7   5   17.36    0.61
   2  -7   5   17.23    0.55
  -2   7  -5   17.96    0.66
  -2   7  -5   16.13    0.37
  -2  -7  -5   16.65    0.66
   2   7   5   17.39    0.61
   2   7   6    6.50    0.31
   2  -7   6    7.21    0.45
   2   7   6    6.49    0.38
   2  -7   6    6.39    0.33
  -2   7  -6    7.06    0.43
  -2  -7  -6    7.00    0.45
  -2   7  -6    5.80    0.22
   2   7   6    6.74    0.39
   2   7   7    0.71    0.15
   2   7   7    0.72    0.17
   2  -7   7    0.45    0.13
  -2   7  -7    0.98    0.21
   2   7   7    0.77    0.18
  -2  -7  -7    0.66    0.19
  -2   7  -7    0.71    0.10
   2   7   8   30.00    0.87
   2   7   8   30.25    0.96
   2  -7   8   31.17    0.88
  -2   7  -8   29.46    1.02
   2   7   8   30.28    0.96
  -2   7  -8   30.54    0.76
  -2  -7  -8   29.73    1.05
   2   7   9    0.26    0.16
   2   7   9    0.30    0.15
   2  -7   9    0.11    0.11
  -2   7  -9    0.37    0.20
  -2  -7  -9    0.10    0.17
   2   7   9    0.33    0.16
   2   7  10    0.25    0.16
   2  -7  10   -0.01    0.13
   2   7  10   -0.10    0.16
   2  -7  10    0.06    0.12
  -2   7 -10    0.25    0.16
  -2  -7 -10    0.06    0.17
   2   7  10    0.18    0.14
   2   7  11    4.94    0.40
   2  -7  11    6.82    0.55
   2   7  11    5.57    0.44
   2  -7  11    5.53    0.39
  -2   7 -11    5.43    0.48
   2   7  11    5.94    0.46
  -2  -7 -11    5.91    0.51
  -2  -7 -11    5.36    0.50
   2  -7  12    0.35    0.27
   2   7  12   -0.07    0.17
  -2   7 -12   -0.09    0.20
   2   7  12    0.06    0.15
  -2  -7 -12    0.13    0.19
   2  -7  13    2.34    0.40
   2   7  13    1.40    0.28
  -2   7 -13    2.21    0.35
  -2  -7 -13    2.26    0.37
   2   7  14   -0.36    0.23
  -2   7 -14   -0.18    0.21
  -2  -8  15    0.73    0.28
  -2  -8  15    0.44    0.23
  -2   8  15    0.48    0.23
   2   8 -14    2.49    0.37
  -2   8  14    2.06    0.33
  -2  -8  14    2.09    0.34
   2   8 -14    1.68    0.28
  -2   8  14    2.31    0.35
   2  -8 -14    2.55    0.39
  -2   8  13    0.63    0.23
   2   8 -13    0.60    0.20
  -2  -8  13    0.45    0.23
  -2   8  13    1.20    0.26
   2  -8 -13    1.16    0.31
  -2   8  12    0.01    0.17
  -2  -8  12   -0.07    0.16
   2   8 -12   -0.03    0.15
   2  -8 -12   -0.23    0.22
   2   8 -12    0.03    0.13
  -2   8  11   16.59    0.80
   2   8 -11   17.89    0.75
   2   8 -11   17.64    0.69
  -2  -8  11   16.42    0.77
   2  -8 -11   17.79    0.84
  -2   8  10    1.18    0.23
   2   8 -10    1.47    0.22
  -2  -8  10    2.01    0.29
   2  -8 -10    1.38    0.27
  -2   8  10    1.39    0.17
  -2   8   9    0.58    0.20
  -2  -8   9    1.15    0.25
   2   8  -9    0.64    0.17
   2  -8  -9    1.04    0.25
  -2   8   9    0.74    0.12
  -2  -8   8    0.13    0.13
  -2   8   8   -0.13    0.14
  -2   8   8    0.07    0.05
  -2  -8   8    0.25    0.18
   2   8  -8    0.13    0.12
   2  -8  -8    0.08    0.15
  -2   8   8    0.07    0.08
  -2  -8   7    0.43    0.13
  -2   8   7    0.56    0.18
  -2   8   7    0.46    0.08
  -2  -8   7    0.87    0.22
   2   8  -7    0.75    0.17
   2  -8  -7    0.51    0.17
  -2   8   7    0.47    0.10
  -2   8   6    0.19    0.09
  -2   8   6    0.05    0.13
  -2  -8   6    0.08    0.11
  -2   8   6    0.04    0.06
   2   8  -6    0.12    0.11
  -2  -8   6    0.38    0.21
   2  -8  -6    0.15    0.15
  -2   8   5    7.91    0.41
  -2  -8   5    8.24    0.37
   2   8  -5    7.72    0.38
  -2  -8   5    8.02    0.43
  -2   8   5    7.90    0.29
  -2   8   5    8.15    0.30
   2  -8  -5    8.02    0.40
  -2   8   4    4.12    0.28
  -2  -8   4    4.22    0.27
  -2  -8   4    4.35    0.31
   2   8  -4    4.15    0.27
  -2   8   4    3.65    0.21
   2  -8  -4    4.15    0.27
  -2   8   4    4.09    0.20
  -2   8   3    0.72    0.10
  -2   8   3    0.99    0.14
   2  -8  -3    0.82    0.14
  -2  -8   3    0.86    0.14
  -2   8   3    0.84    0.13
  -2  -8   3    0.71    0.16
   2   8  -3    0.81    0.14
   2  -8  -3    0.63    0.11
   2  -8  -2    2.60    0.17
   2  -8  -2    2.81    0.22
  -2  -8   2    2.93    0.10
  -2   8   2    2.90    0.21
  -2  -8   2    2.27    0.21
   2   8  -2    2.72    0.22
  -2   8   2    3.02    0.20
   2  -8  -2    2.59    0.18
  -2   8   2    2.76    0.14
   2   8  -1   12.96    0.40
  -2   8   1   12.78    0.47
   2  -8  -1   12.90    0.40
   2  -8  -1   12.43    0.43
   2  -8  -1   13.21    0.47
   2   8  -1   13.18    0.47
  -2   8   1   12.82    0.44
  -2  -8   1   12.96    0.46
  -2   8   1   11.70    0.28
   2  -8  -1   11.97    0.36
  -2  -8   1   13.20    0.46
  -2   8   0   23.90    0.69
   2   8   0   24.45    0.59
  -2  -8   0   23.63    0.46
   2  -8   0   24.03    0.62
   2  -8   0   24.97    0.71
   2  -8   0   24.15    0.63
  -2   8   0   24.64    0.67
   2  -8   0   23.61    0.50
  -2  -8   0   24.46    0.68
   2   8   0   24.41    0.70
   2  -8   1   60.28    1.26
  -2   8  -1   59.49    1.31
   2   8   1   59.33    1.17
   2  -8   1   61.14    1.35
   2  -8   1   59.45    1.22
  -2   8  -1   59.73    1.31
   2   8   1   61.89    1.33
  -2  -8  -1   58.97    1.31
  -2   8  -2   38.01    0.96
   2   8   2   37.59    0.83
   2   8   2   37.98    0.82
   2  -8   2   37.54    0.94
   2  -8   2   38.63    1.00
   2  -8   2   37.06    0.86
  -2   8  -2   39.52    0.98
   2   8   2   39.86    0.97
  -2  -8  -2   38.80    0.98
  -2   8  -3    2.77    0.25
   2  -8   3    2.42    0.23
   2   8   3    2.27    0.14
   2   8   3    2.26    0.10
   2  -8   3    2.28    0.23
  -2   8  -3    2.81    0.25
  -2  -8  -3    2.10    0.22
   2   8   3    2.43    0.23
   2  -8   3    2.14    0.12
   2   8   4   20.14    0.47
   2   8   4   19.53    0.43
   2  -8   4   20.86    0.69
   2   8   4   20.30    0.67
   2  -8   4   20.34    0.70
  -2   8  -4   20.52    0.71
   2   8   4   21.69    0.68
   2  -8   4   19.02    0.51
  -2  -8  -4   20.52    0.72
   2  -8   5   11.50    0.53
   2   8   5   10.98    0.35
   2   8   5    9.92    0.47
  -2   8  -5   10.16    0.52
   2   8   5   10.44    0.48
  -2  -8  -5   10.84    0.53
   2   8   6   32.66    0.79
   2  -8   6   34.83    1.05
   2   8   6   35.12    0.99
  -2   8  -6   34.12    1.04
  -2   8  -6   31.68    0.64
   2  -8   6   33.77    0.90
   2   8   6   34.54    0.98
  -2  -8  -6   33.86    1.05
   2  -8   7   13.66    0.67
   2   8   7   13.08    0.48
   2   8   7   13.51    0.59
  -2   8  -7   13.53    0.64
   2  -8   7   13.25    0.53
   2   8   7   13.18    0.57
  -2  -8  -7   12.44    0.64
  -2   8  -7   12.33    0.36
   2  -8   8    0.80    0.24
   2   8   8    0.48    0.14
   2   8   8    0.48    0.16
   2  -8   8    0.33    0.12
  -2   8  -8    0.47    0.18
  -2  -8  -8    0.06    0.17
   2   8   8    0.24    0.14
   2   8   9    1.20    0.19
   2  -8   9    1.28    0.29
   2   8   9    0.96    0.20
   2  -8   9    1.03    0.18
  -2   8  -9    0.92    0.22
  -2  -8  -9    0.82    0.22
   2   8   9    1.07    0.20
   2  -8  10    0.41    0.21
   2   8  10    0.37    0.16
   2   8  10    0.37    0.17
   2  -8  10    0.29    0.13
  -2   8 -10   -0.05    0.18
   2   8  10    0.20    0.16
  -2  -8 -10    0.15    0.17
   2  -8  11    5.26    0.53
   2   8  11    3.99    0.39
  -2   8 -11    3.73    0.42
  -2  -8 -11    4.11    0.44
   2   8  11    4.07    0.39
  -2  -8 -11    3.76    0.42
   2  -8  12    6.78    0.61
   2   8  12    7.45    0.54
  -2   8 -12    8.63    0.64
  -2  -8 -12    8.66    0.65
   2   8  12    8.14    0.55
   2   8  13    0.04    0.17
  -2   8 -13    0.01    0.20
  -2  -8 -13   -0.02    0.21
   2   8  14    1.13    0.27
  -2  -9  15    0.13    0.24
  -2  -9  15    0.11    0.20
  -2   9  15   -0.29    0.22
   2   9 -14    2.46    0.37
  -2   9  14    2.23    0.35
  -2  -9  14    2.35    0.36
   2   9 -14    2.04    0.31
  -2   9  14    2.31    0.36
   2  -9 -14    2.31    0.37
  -2   9  13    0.27    0.21
  -2  -9  13    0.51    0.22
   2   9 -13    0.25    0.17
   2  -9 -13    0.43    0.23
  -2   9  12    2.81    0.38
  -2  -9  12    3.50    0.39
   2   9 -12    2.98    0.33
   2  -9 -12    3.04    0.40
  -2   9  11    1.75    0.28
  -2  -9  11    2.13    0.31
   2   9 -11    2.45    0.29
   2  -9 -11    2.32    0.34
  -2   9  10    6.85    0.50
   2   9 -10    7.20    0.47
  -2  -9  10    7.61    0.51
  -2   9  10    7.23    0.37
   2  -9 -10    8.16    0.55
  -2   9   9    0.03    0.15
   2   9  -9   -0.05    0.15
  -2   9   9    0.29    0.11
   2  -9  -9    0.21    0.19
  -2  -9   8    4.58    0.32
  -2   9   8    4.76    0.39
  -2  -9   8    4.99    0.39
   2   9  -8    4.45    0.34
  -2   9   8    4.86    0.27
   2  -9  -8    4.20    0.38
  -2  -9   7   15.45    0.58
  -2   9   7   14.60    0.64
  -2  -9   7   16.28    0.66
   2   9  -7   15.43    0.61
  -2   9   7   15.23    0.49
   2  -9  -7   14.76    0.64
  -2   9   6   23.95    0.82
  -2  -9   6   24.36    0.74
  -2  -9   6   24.97    0.82
   2   9  -6   24.02    0.77
  -2   9   6   23.96    0.63
   2  -9  -6   24.89    0.81
  -2  -9   5    4.88    0.31
  -2   9   5    5.68    0.35
   2   9  -5    5.30    0.33
  -2  -9   5    5.25    0.37
   2  -9  -5    5.18    0.33
  -2   9   5    5.71    0.26
  -2   9   4    0.28    0.08
  -2  -9   4    0.45    0.13
   2  -9  -4    0.15    0.10
  -2   9   4    0.40    0.13
  -2  -9   4    0.27    0.15
   2   9  -4    0.19    0.11
   2  -9  -4    0.27    0.13
  -2  -9   3   32.51    0.86
  -2   9   3   31.69    0.85
   2  -9  -3   30.53    0.83
  -2  -9   3   32.93    0.89
  -2   9   3   31.85    0.81
   2   9  -3   31.77    0.87
  -2   9   3   30.91    0.75
   2  -9  -3   31.07    0.80
   2  -9  -2    8.77    0.32
  -2   9   2    9.10    0.41
  -2   9   2    9.37    0.39
   2  -9  -2    8.58    0.40
  -2  -9   2    8.70    0.20
  -2   9   2    8.61    0.37
  -2  -9   2    9.11    0.41
   2   9  -2    9.27    0.41
   2  -9  -2    8.74    0.34
  -2   9   2    8.24    0.27
   2  -9  -1    6.92    0.29
  -2   9   1    7.16    0.36
   2   9  -1    7.33    0.31
   2  -9  -1    6.90    0.32
   2  -9  -1    6.86    0.35
  -2   9   1    6.42    0.33
   2   9  -1    7.14    0.36
   2  -9  -1    6.74    0.26
  -2  -9   1    6.77    0.34
   2   9   0    0.48    0.13
   2   9   0    0.52    0.10
  -2   9   0    0.81    0.16
  -2  -9   0    0.58    0.05
   2  -9   0    0.66    0.16
   2  -9   0    0.58    0.12
   2  -9   0    0.53    0.11
  -2   9   0    0.67    0.14
   2  -9   0    0.45    0.06
  -2  -9   0    0.75    0.14
   2   9   1   35.55    0.81
  -2   9  -1   35.11    0.93
   2  -9   1   36.14    0.87
   2  -9   1   35.06    0.95
   2  -9   1   35.77    0.83
  -2   9  -1   34.70    0.92
  -2  -9  -1   34.96    0.91
   2   9   1   35.35    0.93
   2   9   2    0.92    0.17
   2  -9   2    0.71    0.14
  -2   9  -2    1.05    0.19
   2   9   2    0.82    0.10
   2  -9   2    0.79    0.17
   2  -9   2    1.01    0.14
  -2   9  -2    0.68    0.16
  -2  -9  -2    1.01    0.17
   2  -9   2    0.69    0.05
  -2   9  -3   14.50    0.55
   2   9   3   13.53    0.43
   2   9   3   13.17    0.39
   2  -9   3   13.79    0.53
   2  -9   3   13.42    0.56
  -2   9  -3   13.35    0.56
   2   9   3   13.30    0.53
   2  -9   3   12.36    0.33
  -2  -9  -3   13.26    0.55
   2   9   4   12.57    0.34
   2   9   4   13.50    0.32
   2  -9   4   13.32    0.56
   2  -9   4   13.18    0.57
   2   9   4   12.99    0.54
  -2   9  -4   12.95    0.57
   2  -9   4   12.72    0.38
   2   9   4   13.47    0.55
  -2  -9  -4   13.43    0.58
   2  -9   5    0.82    0.21
   2   9   5    0.79    0.17
   2   9   5    0.74    0.09
   2  -9   5    1.09    0.22
   2   9   5    0.82    0.17
  -2   9  -5    0.68    0.20
  -2  -9  -5    0.86    0.19
   2   9   6    3.26    0.20
   2  -9   6    3.02    0.32
   2   9   6    3.20    0.30
   2  -9   6    3.25    0.27
  -2   9  -6    3.44    0.33
   2   9   6    3.05    0.28
  -2  -9  -6    3.15    0.34
   2  -9   7    3.71    0.37
   2   9   7    3.46    0.23
   2   9   7    3.51    0.32
   2  -9   7    3.21    0.27
  -2   9  -7    3.45    0.34
  -2  -9  -7    3.26    0.34
   2   9   7    3.03    0.30
   2   9   8    0.48    0.13
   2  -9   8    0.65    0.26
   2   9   8    0.48    0.18
   2  -9   8    0.12    0.14
  -2   9  -8    0.05    0.18
  -2  -9  -8    0.34    0.18
   2   9   8    0.06    0.14
   2  -9   9    0.78    0.25
   2   9   9    1.01    0.23
   2  -9   9    0.69    0.17
  -2   9  -9    0.44    0.20
  -2  -9  -9    0.38    0.17
   2   9   9    0.67    0.18
   2  -9  10    1.36    0.31
   2   9  10    0.63    0.21
   2  -9  10    0.81    0.19
  -2   9 -10    0.79    0.22
  -2  -9 -10    1.10    0.26
   2   9  10    0.81    0.20
   2  -9  11    2.00    0.38
   2   9  11    1.48    0.27
  -2   9 -11    1.63    0.30
  -2  -9 -11    1.27    0.27
  -2  -9 -11    2.01    0.37
   2   9  11    1.27    0.24
   2  -9  12    1.14    0.33
   2   9  12    0.17    0.19
  -2   9 -12    0.63    0.26
  -2  -9 -12    0.52    0.24
   2   9  12    0.53    0.20
   2  -9  13    5.08    0.55
   2   9  13    4.03    0.44
  -2   9 -13    4.57    0.50
   2   9  13    3.78    0.41
  -2  -9 -13    3.65    0.46
   2   9  14    0.11    0.18
  -2  10  15    1.33    0.31
   2  10 -14    0.15    0.27
  -2  10  14    0.30    0.23
  -2 -10  14    0.34    0.21
  -2  10  14   -0.13    0.23
   2  10 -14   -0.12    0.17
   2 -10 -14    0.06    0.24
  -2  10  13    0.81    0.24
   2  10 -13    0.59    0.19
  -2 -10  13    0.57    0.24
   2 -10 -13    0.68    0.23
  -2  10  12    7.98    0.60
  -2 -10  12    7.53    0.54
   2  10 -12    7.67    0.53
   2 -10 -12    8.61    0.63
  -2  10  11    0.07    0.17
  -2 -10  11    0.22    0.18
   2  10 -11   -0.07    0.14
   2 -10 -11    0.19    0.20
  -2  10  10    0.10    0.16
   2  10 -10    0.02    0.14
  -2 -10  10    0.14    0.16
   2 -10 -10    0.24    0.18
  -2  10   9    9.87    0.59
  -2 -10   9   10.39    0.51
   2  10  -9    9.91    0.55
  -2 -10   9    9.73    0.56
   2 -10  -9   10.40    0.60
  -2  10   9   10.69    0.44
  -2  10   8   38.04    1.18
  -2 -10   8   38.86    1.07
   2  10  -8   36.94    1.12
  -2 -10   8   38.56    1.18
   2 -10  -8   38.25    1.18
  -2  10   8   40.62    0.96
  -2 -10   7    0.23    0.14
  -2  10   7   -0.01    0.16
   2  10  -7    0.17    0.14
  -2 -10   7    0.03    0.16
   2 -10  -7    0.17    0.15
  -2  10   7    0.18    0.09
  -2  10   6    1.53    0.16
  -2 -10   6    1.66    0.21
  -2  10   6    1.56    0.22
  -2 -10   6    1.75    0.25
   2  10  -6    1.67    0.22
   2 -10  -6    1.29    0.22
  -2  10   5    0.83    0.13
  -2 -10   5    0.80    0.17
  -2  10   5    0.96    0.19
   2  10  -5    0.78    0.16
  -2 -10   5    0.63    0.18
   2 -10  -5    0.88    0.18
   2 -10  -4    5.96    0.34
  -2  10   4    6.47    0.37
  -2 -10   4    6.06    0.35
   2  10  -4    6.67    0.38
  -2 -10   4    6.38    0.39
   2 -10  -4    6.61    0.35
  -2  10   4    6.34    0.29
   2 -10  -3   11.54    0.48
  -2  10   3   11.88    0.48
  -2 -10   3   11.10    0.48
  -2  10   3   11.49    0.45
  -2 -10   3   11.32    0.51
   2  10  -3   11.33    0.49
  -2  10   3   11.14    0.40
   2 -10  -3   11.24    0.44
   2 -10  -3   11.12    0.38
   2 -10  -2    6.48    0.27
  -2  10   2    6.79    0.36
  -2  10   2    6.57    0.34
   2 -10  -2    6.55    0.36
  -2 -10   2    6.01    0.15
   2  10  -2    6.47    0.36
  -2 -10   2    6.33    0.36
  -2  10   2    6.40    0.33
   2 -10  -2    6.66    0.30
   2 -10  -2    6.16    0.23
  -2  10   2    5.79    0.23
   2 -10  -1    8.23    0.32
  -2  10   1    7.63    0.39
   2  10  -1    7.84    0.34
   2 -10  -1    7.31    0.34
   2 -10  -1    8.45    0.42
   2  10  -1    7.27    0.40
  -2  10   1    7.32    0.37
  -2 -10   1    8.13    0.37
   2 -10  -1    6.94    0.22
   2 -10  -1    7.23    0.28
  -2  10   0    1.23    0.19
   2  10   0    1.12    0.18
   2  10   0    1.27    0.15
   2 -10   0    1.37    0.20
   2 -10   0    1.17    0.15
   2 -10   0    1.29    0.14
  -2  10   0    0.97    0.16
   2 -10   0    1.06    0.09
  -2 -10   0    1.06    0.16
  -2  10  -1    7.07    0.38
   2  10   1    6.94    0.30
   2 -10   1    7.31    0.34
   2 -10   1    6.72    0.30
   2 -10   1    6.68    0.39
  -2  10  -1    6.98    0.37
   2  10   1    7.71    0.40
  -2 -10  -1    7.35    0.37
   2  10   2    6.10    0.28
  -2  10  -2    6.46    0.37
   2 -10   2    6.31    0.34
   2 -10   2    6.49    0.39
   2 -10   2    6.17    0.28
  -2  10  -2    5.99    0.36
   2 -10   2    4.97    0.13
   2  10   2    5.26    0.34
  -2 -10  -2    6.38    0.36
   2  10   3    1.05    0.18
   2  10   3    1.27    0.14
  -2  10  -3    1.09    0.21
   2 -10   3    1.62    0.20
   2  10   3    1.48    0.15
   2 -10   3    1.28    0.21
  -2  10  -3    1.30    0.20
  -2 -10  -3    1.21    0.20
   2 -10   3    1.11    0.08
   2  10   4    0.64    0.09
   2 -10   4    0.65    0.17
   2  10   4    0.90    0.18
   2 -10   4    0.82    0.19
  -2 -10  -4    0.49    0.17
   2 -10   4    0.58    0.08
   2  10   5    0.15    0.14
   2 -10   5    0.34    0.17
   2  10   5    0.23    0.06
   2 -10   5    0.20    0.16
   2  10   5    0.27    0.16
  -2  10  -5    0.28    0.17
  -2 -10  -5    0.37    0.19
   2 -10   6   -0.06    0.16
   2  10   6    0.07    0.07
   2  10   6    0.16    0.15
   2  10   6    0.11    0.14
  -2  10  -6   -0.19    0.18
  -2 -10  -6    0.12    0.15
   2 -10   7   13.28    0.66
   2  10   7   12.81    0.61
  -2  10  -7   12.13    0.64
   2  10   7   12.56    0.60
  -2 -10  -7   12.62    0.66
   2 -10   8    3.31    0.37
   2  10   8    2.63    0.30
  -2  10  -8    2.10    0.31
   2 -10   8    2.59    0.27
  -2 -10  -8    3.13    0.36
   2  10   8    2.85    0.30
   2 -10   9    0.46    0.24
   2  10   9    0.28    0.17
  -2  10  -9    0.28    0.19
   2 -10   9    0.05    0.12
   2  10   9    0.65    0.20
  -2 -10  -9    0.08    0.16
   2 -10  10   -0.04    0.20
   2  10  10   -0.07    0.19
  -2  10 -10    0.17    0.18
   2 -10  10    0.27    0.14
  -2 -10 -10    0.35    0.20
   2  10  10    0.36    0.17
   2 -10  11    6.73    0.58
   2  10  11    5.70    0.47
  -2  10 -11    5.37    0.50
   2  10  11    5.58    0.46
  -2 -10 -11    5.81    0.54
  -2 -10 -11    6.73    0.57
   2 -10  12    0.11    0.21
   2  10  12    0.03    0.17
  -2  10 -12    0.12    0.20
  -2 -10 -12   -0.60    0.25
  -2 -10 -12    0.09    0.22
   2  10  12    0.02    0.16
   2  10  13    1.15    0.27
  -2  10 -13    1.52    0.33
   2  10  13    1.18    0.26
  -2 -11  14    1.84    0.32
   2  11 -14    1.54    0.30
  -2  11  13    0.19    0.23
  -2 -11  13   -0.16    0.19
   2  11 -13   -0.34    0.21
   2 -11 -13   -0.18    0.21
  -2  11  12    3.02    0.39
  -2 -11  12    3.28    0.39
   2  11 -12    2.99    0.35
   2 -11 -12    2.94    0.41
  -2  11  11    3.03    0.36
  -2 -11  11    3.42    0.39
   2  11 -11    3.25    0.35
   2 -11 -11    3.92    0.42
  -2  11  10    1.85    0.29
  -2 -11  10    1.88    0.29
   2  11 -10    1.47    0.25
   2 -11 -10    1.67    0.29
  -2 -11   9    0.23    0.15
  -2  11   9   -0.01    0.18
   2  11  -9   -0.05    0.15
  -2 -11   9    0.18    0.19
   2 -11  -9   -0.01    0.16
  -2  11   9    0.11    0.09
  -2 -11   8    2.90    0.28
  -2  11   8    2.63    0.30
  -2 -11   8    3.06    0.34
   2  11  -8    2.69    0.29
   2 -11  -8    2.33    0.30
  -2  11   8    2.85    0.22
  -2  11   7    1.82    0.17
  -2 -11   7    1.21    0.19
  -2  11   7    1.77    0.26
  -2 -11   7    1.65    0.27
   2  11  -7    1.64    0.23
   2 -11  -7    1.51    0.23
  -2  11   6    0.17    0.08
  -2 -11   6    0.49    0.17
  -2  11   6    0.05    0.14
  -2 -11   6    0.43    0.19
   2  11  -6    0.13    0.14
   2 -11  -6    0.09    0.13
  -2  11   5  115.09    2.38
  -2 -11   5  110.40    2.33
   2  11  -5  115.62    2.37
  -2 -11   5  115.09    2.42
   2 -11  -5  112.78    2.33
  -2  11   5  115.50    2.17
  -2  11   4    5.04    0.34
  -2 -11   4    4.28    0.32
   2 -11  -4    4.62    0.32
   2  11  -4    4.98    0.36
  -2 -11   4    4.61    0.34
   2 -11  -4    4.79    0.27
   2 -11  -4    4.58    0.31
  -2  11   4    4.87    0.27
  -2  11   3    4.70    0.32
  -2 -11   3    4.12    0.31
   2 -11  -3    4.61    0.32
  -2  11   3    4.32    0.31
  -2  11   3    4.35    0.30
  -2 -11   3    4.25    0.33
   2  11  -3    4.64    0.33
   2 -11  -3    4.43    0.27
  -2  11   3    4.78    0.27
   2 -11  -3    4.44    0.23
  -2  11   2   11.09    0.50
   2 -11  -2   10.96    0.37
   2 -11  -2   10.81    0.50
   2  11  -2   11.14    0.51
  -2  11   2   11.10    0.47
   2 -11  -2   11.33    0.41
   2 -11  -2   10.81    0.34
  -2  11   2    9.98    0.33
  -2 -11   2   11.72    0.47
   2  11  -1   60.24    1.28
  -2  11   1   60.63    1.38
   2 -11  -1   58.80    1.20
   2 -11  -1   60.21    1.41
   2 -11  -1   56.58    1.26
  -2  11   1   57.87    1.35
   2  11  -1   59.47    1.39
  -2 -11   1   58.70    1.32
   2  11  -1   60.13    1.40
   2 -11  -1   57.06    1.17
   2 -11  -1   56.06    1.06
   2  11   0   18.75    0.57
  -2  11   0   20.46    0.68
   2 -11   0   18.21    0.55
   2 -11   0   18.62    0.67
   2 -11   0   18.01    0.56
  -2  11   0   18.64    0.65
   2 -11   0   17.44    0.36
  -2 -11   0   18.60    0.63
   2  11   0   17.39    0.66
   2 -11   0   18.09    0.44
  -2  11  -1    8.55    0.43
   2 -11   1    7.54    0.35
   2  11   1    7.90    0.34
   2 -11   1    7.67    0.33
   2 -11   1    7.72    0.44
  -2  11  -1    8.63    0.43
   2  11   1    7.93    0.43
  -2 -11  -1    7.60    0.39
   2 -11   1    7.27    0.18
   2  11   2    2.40    0.20
   2 -11   2    2.28    0.22
   2  11   2    1.96    0.23
  -2  11  -2    2.27    0.25
   2 -11   2    2.51    0.20
   2 -11   2    2.09    0.26
  -2  11  -2    2.04    0.24
  -2 -11  -2    1.99    0.23
   2 -11   3   -0.09    0.12
   2  11   3    0.11    0.09
  -2  11  -3    0.00    0.16
   2  11   3    0.01    0.13
   2 -11   3    0.18    0.17
  -2  11  -3   -0.04    0.14
  -2 -11  -3    0.09    0.13
   2 -11   3   -0.01    0.04
   2  11   4    0.49    0.17
   2 -11   4    0.42    0.16
   2  11   4    0.19    0.09
   2  11   4    0.41    0.09
   2 -11   4    0.30    0.15
  -2  11  -4    0.46    0.18
  -2 -11  -4    0.22    0.14
   2 -11   5    8.42    0.48
   2 -11   5    8.35    0.50
  -2  11  -5    8.01    0.49
   2  11   5    7.95    0.45
  -2 -11  -5    7.65    0.48
   2 -11   6    8.87    0.52
   2  11   6    8.42    0.50
   2 -11   6    8.58    0.52
  -2  11  -6    8.42    0.52
   2  11   6    8.77    0.50
  -2 -11  -6    8.57    0.52
   2 -11   7    4.32    0.39
   2  11   7    3.98    0.36
  -2  11  -7    4.18    0.39
  -2 -11  -7    3.54    0.38
   2  11   7    4.27    0.35
   2 -11   8   -0.06    0.17
   2  11   8    0.09    0.16
  -2  11  -8   -0.19    0.17
   2  11   8   -0.04    0.14
  -2 -11  -8    0.15    0.18
   2 -11   9    1.29    0.28
   2  11   9    1.11    0.24
  -2  11  -9    1.36    0.29
   2 -11   9    0.98    0.19
   2  11   9    0.73    0.20
  -2 -11  -9    1.68    0.32
   2 -11  10    0.35    0.24
   2  11  10    0.61    0.22
  -2  11 -10   -0.07    0.19
   2 -11  10    0.31    0.15
  -2 -11 -10    0.36    0.22
   2  11  10    0.16    0.16
   2 -11  11    0.36    0.26
   2  11  11    0.02    0.17
  -2  11 -11    0.02    0.18
  -2 -11 -11   -0.20    0.22
   2  11  11   -0.06    0.16
  -2 -11 -11    0.08    0.19
   2 -11  12    0.19    0.22
   2  11  12    0.01    0.19
  -2  11 -12    0.09    0.21
  -2 -11 -12   -0.20    0.27
  -2 -11 -12   -0.19    0.21
   2  11  12    0.08    0.18
   2  11  13    0.36    0.23
   2  11  13    1.24    0.27
   2  12 -14    4.24    0.45
  -2 -12  14    4.75    0.50
  -2  12  13    0.29    0.22
  -2 -12  13    0.02    0.20
   2  12 -13    0.24    0.18
   2 -12 -13    0.05    0.20
  -2  12  12    4.67    0.47
   2  12 -12    4.88    0.45
  -2 -12  12    3.89    0.42
   2 -12 -12    4.64    0.50
  -2  12  11    1.01    0.26
  -2 -12  11    0.14    0.19
   2  12 -11    0.56    0.22
   2 -12 -11    0.69    0.26
  -2  12  10    0.08    0.17
  -2 -12  10    0.39    0.21
   2  12 -10    0.63    0.21
   2 -12 -10    0.40    0.22
  -2 -12   9    1.82    0.25
  -2  12   9    2.05    0.29
  -2 -12   9    2.19    0.31
   2  12  -9    2.23    0.29
   2 -12  -9    2.05    0.30
  -2 -12   8    0.23    0.14
  -2  12   8    0.48    0.18
   2  12  -8    0.44    0.17
  -2 -12   8    0.16    0.16
   2 -12  -8    0.27    0.16
  -2  12   8    0.00    0.10
  -2  12   7    0.07    0.09
  -2 -12   7   -0.04    0.13
  -2  12   7   -0.06    0.15
   2  12  -7    0.12    0.15
  -2 -12   7    0.01    0.17
   2 -12  -7   -0.05    0.15
  -2 -12   6    2.31    0.26
  -2  12   6    2.24    0.28
  -2 -12   6    1.89    0.26
   2  12  -6    2.45    0.27
   2 -12  -6    2.11    0.25
  -2  12   6    2.26    0.20
   2 -12  -5    6.64    0.40
  -2  12   5    6.95    0.43
  -2 -12   5    6.76    0.43
  -2 -12   5    6.22    0.43
   2  12  -5    6.57    0.41
   2 -12  -5    6.71    0.40
  -2  12   5    6.66    0.33
   2 -12  -4    6.79    0.39
  -2 -12   4    5.98    0.39
  -2  12   4    5.89    0.39
   2  12  -4    7.16    0.42
  -2 -12   4    6.56    0.42
   2 -12  -4    5.87    0.31
   2 -12  -4    6.10    0.36
  -2  12   4    6.83    0.34
  -2  12   3    4.42    0.32
  -2 -12   3    3.99    0.32
   2 -12  -3    3.82    0.31
  -2  12   3    4.21    0.32
  -2 -12   3    3.93    0.34
  -2  12   3    4.39    0.31
   2  12  -3    4.01    0.33
  -2  12   3    3.73    0.26
   2 -12  -3    3.96    0.27
   2 -12  -3    4.02    0.23
   2 -12  -2    5.04    0.25
  -2  12   2    5.70    0.37
   2 -12  -2    5.07    0.36
   2 -12  -2    5.44    0.32
   2  12  -2    5.40    0.37
  -2  12   2    5.95    0.35
   2 -12  -2    5.12    0.23
   2 -12  -2    5.22    0.28
  -2 -12   2    5.74    0.34
   2  12  -1    0.13    0.14
   2  12  -1    0.62    0.16
  -2  12   1    0.51    0.17
   2 -12  -1    0.27    0.10
   2 -12  -1    0.49    0.13
  -2 -12   1    0.30    0.06
   2 -12  -1    0.27    0.15
  -2  12   1    0.21    0.14
   2  12  -1    0.39    0.18
   2 -12  -1    0.31    0.06
   2 -12  -1    0.29    0.08
  -2 -12   1    0.37    0.13
  -2  12   0    2.33    0.25
   2  12   0    2.43    0.21
   2  12   0    2.23    0.25
   2 -12   0    2.22    0.19
   2 -12   0    1.79    0.24
   2 -12   0    2.17    0.20
  -2  12   0    1.85    0.22
   2 -12   0    1.93    0.09
   2 -12   0    1.93    0.13
  -2 -12   0    1.61    0.21
   2  12   1    6.61    0.33
  -2  12  -1    7.28    0.42
   2 -12   1    7.06    0.34
   2 -12   1    6.41    0.31
   2 -12   1    6.59    0.43
  -2  12  -1    7.32    0.42
   2  12   1    6.84    0.40
   2 -12   1    6.33    0.17
  -2 -12  -1    6.92    0.38
   2  12   2    7.17    0.34
   2 -12   2    6.15    0.35
  -2  12  -2    6.31    0.41
   2 -12   2    6.14    0.42
   2 -12   2    6.78    0.32
  -2  12  -2    5.64    0.38
  -2 -12  -2    6.11    0.38
   2  12   2    5.89    0.39
  -2  12  -3   15.75    0.65
   2 -12   3   15.15    0.59
   2  12   3   16.91    0.55
   2 -12   3   16.98    0.70
  -2  12  -3   14.83    0.64
   2  12   3   16.43    0.64
  -2 -12  -3   15.52    0.64
   2 -12   3   15.00    0.35
   2  12   4    3.27    0.24
   2  12   4    3.01    0.20
   2 -12   4    2.94    0.28
   2 -12   4    3.04    0.32
  -2  12  -4    3.35    0.33
   2  12   4    3.12    0.30
  -2 -12  -4    2.89    0.30
   2 -12   5    2.31    0.27
   2  12   5    2.43    0.27
   2 -12   5    2.30    0.30
  -2  12  -5    2.42    0.30
  -2 -12  -5    2.93    0.31
   2 -12   6   51.25    1.41
   2 -12   6   50.52    1.44
  -2  12  -6   51.57    1.46
  -2 -12  -6   52.12    1.47
   2  12   6   50.50    1.37
   2 -12   7    0.20    0.19
   2  12   7    0.09    0.15
   2  12   7    0.04    0.16
  -2  12  -7    0.22    0.16
  -2 -12  -7    0.14    0.18
   2 -12   8    0.13    0.17
   2  12   8    0.23    0.14
  -2  12  -8    0.11    0.16
   2  12   8    0.33    0.16
  -2 -12  -8    0.09    0.19
   2 -12   9    1.26    0.31
   2  12   9    0.96    0.24
  -2  12  -9    1.13    0.26
  -2 -12  -9    1.08    0.28
   2  12   9    1.18    0.22
   2 -12  10    7.27    0.58
   2  12  10    7.43    0.55
  -2  12 -10    7.59    0.60
   2  12  10    8.37    0.54
  -2 -12 -10    8.40    0.63
   2 -12  11    0.23    0.25
   2  12  11   -0.41    0.22
  -2  12 -11   -0.15    0.22
  -2 -12 -11    0.02    0.19
   2  12  11   -0.07    0.15
  -2 -12 -11    0.22    0.24
   2 -12  12    0.85    0.28
   2  12  12    0.57    0.25
  -2  12 -12   -0.05    0.21
  -2 -12 -12    0.24    0.22
  -2 -12 -12    0.57    0.26
   2  12  12    0.20    0.16
   2  12  13   -0.11    0.19
   2  13 -14    0.44    0.20
  -2 -13  13    1.04    0.27
   2  13 -13    1.20    0.26
   2 -13 -13    1.36    0.30
  -2  13  12    3.86    0.45
  -2 -13  12    3.78    0.45
   2  13 -12    3.74    0.41
   2 -13 -12    3.83    0.46
  -2  13  11    2.92    0.38
  -2 -13  11    2.91    0.38
   2  13 -11    2.64    0.34
   2 -13 -11    3.22    0.41
  -2 -13  10    4.23    0.38
  -2  13  10    3.61    0.41
  -2 -13  10    3.12    0.37
   2  13 -10    4.56    0.41
   2 -13 -10    4.29    0.43
  -2 -13   9    0.12    0.15
  -2  13   9   -0.04    0.17
  -2 -13   9   -0.15    0.19
   2  13  -9    0.18    0.16
   2 -13  -9    0.05    0.16
  -2  13   8    0.13    0.17
  -2 -13   8   -0.26    0.17
  -2 -13   8   -0.12    0.19
   2  13  -8   -0.01    0.15
   2 -13  -8    0.18    0.16
  -2  13   8    0.13    0.09
  -2 -13   7   11.51    0.58
  -2  13   7   10.48    0.59
   2  13  -7   11.66    0.60
  -2 -13   7   10.71    0.60
  -2  13   7   11.12    0.47
   2 -13  -7   11.34    0.60
  -2  13   6   24.09    0.91
  -2 -13   6   25.75    0.89
   2  13  -6   26.00    0.92
  -2 -13   6   24.46    0.93
  -2  13   6   26.33    0.77
   2 -13  -6   26.50    0.90
  -2  13   5    1.70    0.18
   2 -13  -5    1.49    0.22
  -2 -13   5    1.59    0.23
  -2  13   5    1.44    0.24
  -2 -13   5    1.01    0.20
   2  13  -5    1.33    0.23
   2 -13  -5    1.55    0.21
  -2  13   4   10.76    0.54
   2 -13  -4   10.88    0.54
  -2 -13   4   10.79    0.54
  -2  13   4   11.06    0.55
  -2 -13   4   11.57    0.58
   2  13  -4   10.62    0.55
  -2  13   4   11.31    0.46
   2 -13  -4   10.79    0.49
   2 -13  -4   10.47    0.43
  -2  13   3    0.79    0.15
  -2  13   3    0.96    0.20
  -2 -13   3    0.98    0.21
   2 -13  -3    0.88    0.20
   2  13  -3    1.28    0.23
   2 -13  -3    0.66    0.12
   2 -13  -3    0.80    0.16
  -2 -13   3    0.88    0.16
  -2  13   2   11.21    0.54
   2 -13  -2   10.11    0.37
  -2 -13   2   11.54    0.56
   2 -13  -2   11.07    0.48
   2 -13  -2   11.19    0.55
  -2  13   2   11.73    0.53
   2  13  -2   10.66    0.54
   2 -13  -2   10.46    0.42
   2 -13  -2   10.91    0.36
  -2 -13   2   11.13    0.48
   2  13  -1    4.62    0.31
  -2  13   1    4.47    0.35
   2 -13  -1    4.37    0.25
  -2 -13   1    3.68    0.15
   2 -13  -1    4.60    0.29
   2 -13  -1    4.84    0.37
  -2  13   1    4.22    0.33
   2  13  -1    4.74    0.37
   2 -13  -1    4.09    0.18
   2 -13  -1    4.32    0.23
  -2 -13   1    4.03    0.29
   2  13  -1    4.21    0.36
  -2  13   0   13.67    0.60
   2  13   0   14.81    0.54
   2 -13   0   13.93    0.48
   2 -13   0   13.87    0.50
   2 -13   0   15.36    0.65
  -2  13   0   13.97    0.60
   2 -13   0   13.51    0.32
   2 -13   0   13.46    0.39
  -2 -13   0   14.27    0.57
   2  13   0   12.79    0.60
   2  13   1    8.66    0.40
   2 -13   1    8.23    0.38
  -2  13  -1    8.45    0.47
   2 -13   1    8.16    0.50
   2 -13   1    8.72    0.38
  -2  13  -1    7.70    0.46
   2  13   1    9.28    0.49
   2 -13   1    8.02    0.20
  -2 -13  -1    9.44    0.46
   2 -13   2    5.95    0.35
   2  13   2    6.19    0.34
  -2  13  -2    6.53    0.43
   2 -13   2    6.16    0.44
   2 -13   2    6.51    0.31
  -2  13  -2    6.75    0.43
  -2 -13  -2    6.28    0.40
   2  13   2    6.51    0.42
   2 -13   3    0.18    0.13
   2  13   3    0.37    0.17
   2  13   3    0.28    0.12
  -2  13  -3    0.22    0.18
   2 -13   3    0.31    0.17
  -2  13  -3    0.23    0.17
  -2 -13  -3    0.30    0.18
   2  13   4    0.74    0.13
   2  13   4    0.46    0.12
   2 -13   4    0.26    0.15
   2  13   4    0.68    0.19
   2 -13   4    0.47    0.19
  -2  13  -4    0.72    0.20
  -2 -13  -4    0.95    0.21
   2  13   5    2.77    0.30
   2  13   5    2.47    0.23
   2 -13   5    2.86    0.31
   2 -13   5    2.70    0.32
  -2  13  -5    2.55    0.31
  -2 -13  -5    2.93    0.32
   2  13   6    1.68    0.25
   2 -13   6    1.78    0.28
   2 -13   6    1.77    0.29
  -2  13  -6    1.23    0.25
  -2 -13  -6    1.42    0.25
   2  13   7    1.01    0.23
   2 -13   7    1.14    0.24
  -2  13  -7    0.65    0.21
  -2 -13  -7    0.98    0.24
   2 -13   8    2.42    0.33
   2  13   8    2.67    0.34
  -2  13  -8    3.08    0.38
   2  13   8    2.68    0.31
  -2 -13  -8    2.69    0.35
   2 -13   9    0.00    0.19
   2  13   9    0.09    0.16
  -2  13  -9    0.26    0.19
   2  13   9    0.06    0.14
  -2 -13  -9    0.24    0.20
   2  13  10    1.88    0.31
  -2  13 -10    1.82    0.32
  -2 -13 -10    1.86    0.34
   2  13  10    2.08    0.31
   2 -13  11    1.01    0.31
   2  13  11    0.24    0.20
  -2  13 -11    0.81    0.27
  -2 -13 -11    0.55    0.24
   2  13  11    0.47    0.18
  -2 -13 -11   -0.03    0.22
   2  13  12    0.09    0.18
   2  13  12    0.00    0.16
   2  14 -13    0.85    0.25
  -2  14  12    2.45    0.38
  -2 -14  12    3.04    0.39
   2  14 -12    2.92    0.37
   2 -14 -12    3.14    0.43
  -2  14  11    0.43    0.23
  -2 -14  11    0.23    0.20
   2  14 -11    0.23    0.20
   2 -14 -11   -0.11    0.20
  -2 -14  10    2.99    0.34
  -2  14  10    3.32    0.40
  -2 -14  10    2.95    0.37
   2  14 -10    2.47    0.33
   2 -14 -10    2.57    0.37
  -2 -14   9   -0.25    0.16
  -2  14   9    0.01    0.17
   2  14  -9   -0.03    0.16
  -2 -14   9   -0.16    0.22
   2 -14  -9   -0.07    0.19
  -2 -14   8   -0.31    0.19
  -2  14   8   -0.01    0.17
  -2 -14   8    0.07    0.17
   2  14  -8    0.27    0.17
   2 -14  -8    0.04    0.17
  -2  14   7    0.75    0.15
  -2  14   7    0.99    0.22
  -2 -14   7    0.95    0.21
  -2 -14   7    0.35    0.19
   2  14  -7    1.00    0.22
   2 -14  -7    0.59    0.18
  -2  14   6   -0.04    0.10
   2 -14  -6    0.06    0.13
  -2 -14   6    0.22    0.16
  -2  14   6    0.13    0.17
  -2 -14   6   -0.11    0.19
   2  14  -6   -0.02    0.14
   2 -14  -6   -0.01    0.14
  -2  14   5    0.37    0.17
  -2  14   5    0.38    0.12
  -2 -14   5    0.31    0.18
  -2  14   5    0.27    0.18
   2 -14  -5    0.37    0.19
   2  14  -5    0.27    0.17
  -2 -14   5   -0.07    0.19
   2 -14  -5    0.37    0.16
  -2  14   4    5.35    0.39
  -2 -14   4    5.36    0.40
   2 -14  -4    5.77    0.41
   2  14  -4    5.61    0.41
  -2  14   4    6.01    0.35
   2 -14  -4    5.04    0.35
   2 -14  -4    5.19    0.30
  -2  14   3   11.62    0.58
  -2 -14   3   11.77    0.59
   2 -14  -3   11.34    0.58
   2  14  -3   11.30    0.57
   2 -14  -3   12.01    0.43
  -2  14   3   12.25    0.51
   2 -14  -3   12.05    0.50
  -2 -14   3   11.61    0.52
   2 -14  -2    1.25    0.15
  -2  14   2    0.94    0.23
  -2  14   2    1.25    0.21
  -2 -14   2    0.94    0.12
   2 -14  -2    0.96    0.24
   2 -14  -2    1.06    0.18
  -2 -14   2    1.27    0.26
   2  14  -2    1.37    0.24
  -2  14   2    1.15    0.23
   2 -14  -2    0.86    0.11
   2 -14  -2    1.03    0.16
  -2 -14   2    0.95    0.18
   2  14  -1   17.96    0.63
   2 -14  -1   16.65    0.51
  -2  14   1   16.50    0.68
   2 -14  -1   16.33    0.58
   2 -14  -1   17.25    0.72
  -2  14   1   17.25    0.68
   2  14  -1   16.23    0.69
   2  14  -1   16.00    0.70
   2 -14  -1   15.60    0.42
  -2 -14   1   15.68    0.62
   2 -14  -1   16.38    0.51
  -2  14   0    2.18    0.26
   2 -14   0    2.21    0.19
   2  14   0    2.56    0.29
   2  14   0    2.32    0.24
   2 -14   0    2.40    0.22
   2 -14   0    2.26    0.30
  -2  14   0    2.55    0.28
   2 -14   0    2.45    0.15
  -2 -14   0    2.31    0.24
   2  14   1    2.89    0.30
   2  14   1    2.27    0.23
  -2  14  -1    2.72    0.30
   2 -14   1    2.79    0.22
   2 -14   1    2.62    0.31
   2 -14   1    2.80    0.22
  -2  14  -1    2.94    0.30
  -2 -14  -1    2.65    0.27
  -2  14  -2    1.79    0.26
   2  14   2    1.88    0.25
   2  14   2    1.79    0.21
   2 -14   2    1.97    0.21
   2 -14   2    2.00    0.19
   2 -14   2    1.68    0.28
  -2  14  -2    1.69    0.26
  -2 -14  -2    1.64    0.24
   2  14   3   34.81    0.94
  -2  14  -3   34.00    1.08
   2 -14   3   33.97    0.99
   2 -14   3   33.26    1.12
  -2  14  -3   34.22    1.09
   2  14   3   35.21    1.08
  -2 -14  -3   32.89    1.05
   2 -14   4    3.88    0.32
   2  14   4    3.96    0.29
   2 -14   4    3.74    0.38
  -2  14  -4    4.43    0.39
   2  14   4    3.72    0.35
  -2 -14  -4    4.00    0.36
   2  14   5   -0.18    0.15
   2  14   5    0.02    0.11
   2 -14   5   -0.13    0.17
   2 -14   5    0.19    0.17
  -2  14  -5   -0.08    0.16
  -2 -14  -5    0.12    0.15
   2  14   6    0.01    0.14
   2 -14   6   -0.16    0.17
   2  14   6    0.07    0.12
   2 -14   6    0.02    0.18
  -2  14  -6    0.45    0.21
  -2 -14  -6    0.08    0.15
   2 -14   7    9.40    0.58
   2 -14   7    9.02    0.60
  -2  14  -7    8.64    0.59
  -2 -14  -7    7.96    0.57
   2  14   7    9.31    0.55
   2 -14   8   -0.09    0.21
  -2  14  -8    0.03    0.18
   2  14   8   -0.09    0.14
  -2 -14  -8   -0.09    0.17
   2 -14   9    2.91    0.39
   2  14   9    3.75    0.41
  -2  14  -9    3.02    0.41
  -2 -14  -9    2.84    0.38
   2  14   9    2.98    0.34
   2 -14  10    0.88    0.28
   2  14  10    0.79    0.22
  -2  14 -10    0.93    0.27
  -2 -14 -10    1.31    0.30
  -2 -14 -10    0.55    0.23
   2  14  10    0.97    0.24
   2 -14  11    0.16    0.21
   2  14  11   -0.08    0.21
  -2  14 -11    0.17    0.21
  -2 -14 -11   -0.07    0.21
   2  14  11   -0.05    0.18
  -2 -14 -11    0.12    0.21
   2  14  12   -0.16    0.19
  -2 -15  12    0.15    0.23
   2  15 -12    0.59    0.25
   2 -15 -12    0.62    0.24
  -2  15  11    1.65    0.33
  -2 -15  11    0.96    0.27
   2  15 -11    1.79    0.32
   2 -15 -11    1.61    0.32
  -2 -15  10    0.80    0.21
  -2  15  10    1.10    0.29
  -2 -15  10    0.60    0.20
   2  15 -10    0.99    0.25
   2 -15 -10    0.88    0.25
  -2 -15   9   -0.15    0.17
  -2  15   9    0.06    0.19
  -2 -15   9   -0.14    0.21
   2  15  -9    0.00    0.17
   2 -15  -9   -0.03    0.16
  -2  15   8    2.10    0.32
  -2 -15   8    1.92    0.28
  -2 -15   8    1.81    0.31
   2  15  -8    1.92    0.30
   2 -15  -8    2.59    0.32
  -2  15   7    0.74    0.16
   2 -15  -7    0.52    0.18
  -2  15   7    1.03    0.24
  -2 -15   7    0.97    0.23
   2  15  -7    0.19    0.15
  -2 -15   7    0.40    0.18
   2 -15  -7    0.91    0.22
   2 -15  -6    3.94    0.36
  -2  15   6    3.29    0.36
  -2 -15   6    3.81    0.36
   2  15  -6    3.47    0.35
  -2 -15   6    3.33    0.38
   2 -15  -6    3.78    0.35
  -2  15   6    3.90    0.29
  -2  15   5   25.49    0.93
   2 -15  -5   25.26    0.93
  -2  15   5   25.98    0.95
  -2 -15   5   26.27    0.95
   2  15  -5   24.09    0.94
  -2  15   5   26.69    0.82
   2 -15  -5   26.86    0.90
  -2  15   4    6.47    0.44
   2 -15  -4    6.88    0.47
  -2 -15   4    6.57    0.46
   2  15  -4    6.38    0.47
   2 -15  -4    7.00    0.41
   2 -15  -4    6.56    0.35
  -2  15   4    6.95    0.39
  -2 -15   4    7.81    0.43
  -2  15   3    4.53    0.37
  -2 -15   3    4.11    0.37
   2 -15  -3    4.23    0.37
   2  15  -3    4.28    0.38
   2 -15  -3    3.95    0.24
  -2  15   3    4.55    0.33
  -2 -15   3    3.99    0.31
   2 -15  -3    3.82    0.29
  -2  15   2   27.06    0.94
  -2 -15   2   27.34    0.97
   2 -15  -2   27.43    0.84
   2 -15  -2   26.95    0.98
   2  15  -2   28.67    0.98
  -2  15   2   28.85    0.95
   2 -15  -2   28.20    0.79
  -2  15   2   28.69    0.89
  -2 -15   2   27.90    0.87
  -2  15   1    2.78    0.30
   2 -15  -1    2.60    0.19
   2  15  -1    2.84    0.28
   2  15  -1    2.41    0.31
   2 -15  -1    3.02    0.32
   2 -15  -1    2.37    0.23
  -2  15   1    2.59    0.29
  -2 -15   1    2.08    0.23
   2 -15  -1    2.51    0.19
   2  15   0    0.20    0.17
   2  15   0   -0.09    0.14
  -2  15   0   -0.19    0.18
   2 -15   0    0.03    0.16
   2 -15   0   -0.01    0.11
   2 -15   0    0.00    0.09
  -2  15   0   -0.05    0.15
  -2 -15   0    0.16    0.13
   2  15   1    0.25    0.17
   2  15   1    0.37    0.15
  -2  15  -1    0.31    0.18
   2 -15   1    0.45    0.21
   2 -15   1    0.44    0.13
   2 -15   1    0.33    0.12
  -2  15  -1    0.43    0.18
  -2 -15  -1    0.54    0.16
   2  15   2    1.95    0.27
   2  15   2    1.78    0.22
  -2  15  -2    2.32    0.29
   2 -15   2    2.05    0.22
   2 -15   2    2.48    0.21
   2 -15   2    1.49    0.27
  -2  15  -2    1.78    0.26
  -2 -15  -2    1.71    0.25
   2  15   3    0.43    0.17
   2  15   3    0.55    0.14
   2 -15   3    0.26    0.13
   2 -15   3    0.48    0.20
  -2  15  -3    0.82    0.23
  -2 -15  -3    0.36    0.17
   2 -15   4    0.18    0.15
   2  15   4    0.30    0.13
   2  15   4   -0.07    0.15
   2 -15   4    0.37    0.20
  -2  15  -4    0.22    0.19
  -2 -15  -4    0.56    0.21
   2 -15   5    1.85    0.27
   2  15   5    1.62    0.21
   2  15   5    1.84    0.28
   2 -15   5    1.18    0.25
  -2  15  -5    1.56    0.28
  -2 -15  -5    1.87    0.29
   2  15   6    0.16    0.12
   2  15   6   -0.10    0.16
   2 -15   6    0.04    0.17
   2 -15   6    0.05    0.17
  -2  15  -6    0.08    0.17
  -2 -15  -6    0.06    0.15
   2 -15   7    1.23    0.25
   2  15   7    0.35    0.12
   2  15   7    1.00    0.23
   2 -15   7    0.69    0.22
  -2  15  -7    0.71    0.25
  -2 -15  -7    0.84    0.23
   2  15   8    0.09    0.17
   2 -15   8   -0.10    0.20
  -2  15  -8   -0.03    0.17
  -2 -15  -8   -0.04    0.20
   2 -15   9    0.39    0.22
  -2  15  -9    0.23    0.21
  -2 -15  -9    0.40    0.23
   2  15   9    0.21    0.19
   2 -15  10    1.77    0.35
  -2  15 -10    2.07    0.35
   2  15  10    2.07    0.32
  -2 -15 -10    1.39    0.35
  -2 -15 -10    1.67    0.35
   2 -15  11    1.59    0.36
   2  15  11    1.17    0.26
   2  16 -12    3.03    0.41
  -2  16  11    0.35    0.24
  -2 -16  11   -0.07    0.22
   2  16 -11    0.22    0.19
   2 -16 -11   -0.22    0.20
  -2  16  10    3.19    0.41
  -2 -16  10    2.96    0.37
  -2 -16  10    2.94    0.39
   2  16 -10    3.21    0.39
   2 -16 -10    2.49    0.37
   2 -16  -9    0.58    0.20
  -2 -16   9    0.69    0.24
  -2  16   9    0.29    0.20
   2  16  -9    0.16    0.17
  -2 -16   9    0.29    0.20
   2 -16  -9    0.25    0.20
  -2 -16   8    0.30    0.19
   2 -16  -8   -0.32    0.17
  -2  16   8   -0.11    0.17
   2  16  -8   -0.14    0.19
  -2 -16   8    0.02    0.21
   2 -16  -8   -0.04    0.16
  -2 -16   7    0.16    0.17
   2 -16  -7   -0.16    0.16
  -2  16   7    0.00    0.18
   2  16  -7   -0.02    0.19
  -2 -16   7   -0.30    0.20
   2 -16  -7    0.15    0.15
  -2  16   6    0.09    0.18
  -2  16   6    0.47    0.15
  -2  16   6    0.34    0.20
  -2 -16   6    0.40    0.20
   2 -16  -6    0.30    0.19
   2  16  -6    0.36    0.20
   2 -16  -6    0.01    0.15
  -2  16   5    0.57    0.20
  -2  16   5    0.61    0.15
  -2 -16   5    0.56    0.20
   2 -16  -5    0.58    0.19
   2  16  -5    0.64    0.21
   2 -16  -5    0.62    0.16
  -2 -16   5    0.81    0.18
  -2  16   4    1.97    0.28
   2 -16  -4    1.57    0.27
  -2 -16   4    1.93    0.29
   2  16  -4    2.25    0.30
   2 -16  -4    2.08    0.24
  -2 -16   4    2.30    0.25
  -2  16   4    2.71    0.26
  -2  16   3    8.68    0.53
   2 -16  -3    8.56    0.47
   2 -16  -3    8.16    0.53
  -2 -16   3    8.88    0.55
   2  16  -3    9.01    0.55
  -2  16   3    8.88    0.47
   2 -16  -3    9.28    0.45
  -2 -16   3    9.17    0.47
   2  16  -2    0.14    0.15
  -2  16   2    0.40    0.18
  -2  16   2    0.12    0.13
  -2 -16   2    0.02    0.17
   2 -16  -2    0.03    0.17
   2 -16  -2    0.02    0.13
  -2  16   2    0.15    0.14
   2  16  -2   -0.04    0.16
   2 -16  -2    0.04    0.09
  -2 -16   2   -0.02    0.13
   2  16  -1    0.38    0.16
   2  16  -1    0.75    0.21
  -2  16   1    0.46    0.18
   2 -16  -1    0.18    0.17
  -2 -16   1    0.71    0.22
   2 -16  -1    0.60    0.15
  -2  16   1    0.34    0.18
  -2 -16   1    0.51    0.15
   2  16   0    0.03    0.18
  -2  16   0    0.02    0.16
   2  16   0    0.21    0.16
   2 -16   0    0.22    0.12
   2 -16   0   -0.06    0.18
   2 -16   0    0.21    0.13
  -2  16   0    0.17    0.17
  -2 -16   0    0.17    0.15
   2  16   1   -0.04    0.15
   2  16   1   -0.06    0.12
  -2  16  -1    0.20    0.19
   2 -16   1    0.12    0.11
   2 -16   1    0.01    0.10
   2 -16   1   -0.14    0.16
  -2  16  -1    0.12    0.17
  -2 -16  -1   -0.02    0.12
   2  16   2    0.44    0.18
   2  16   2    0.64    0.15
  -2  16  -2    0.40    0.22
   2 -16   2    0.20    0.13
   2 -16   2    0.14    0.18
  -2  16  -2    0.05    0.15
  -2 -16  -2    0.27    0.16
   2  16   3    4.09    0.32
   2 -16   3    4.12    0.32
  -2  16  -3    4.42    0.41
   2 -16   3    3.51    0.38
  -2  16  -3    4.05    0.39
  -2 -16  -3    3.96    0.35
   2  16   3    3.91    0.36
   2  16   4    6.94    0.41
   2 -16   4    6.52    0.43
   2 -16   4    6.63    0.52
  -2  16  -4    6.54    0.50
   2  16   4    6.89    0.48
  -2 -16  -4    6.40    0.47
   2  16   5   23.16    0.79
   2 -16   5   22.68    0.86
   2 -16   5   22.02    0.96
  -2  16  -5   21.90    0.95
   2  16   5   21.17    0.88
  -2 -16  -5   22.16    0.93
   2 -16   6    1.03    0.22
   2  16   6    1.05    0.20
   2  16   6    1.19    0.24
   2 -16   6    0.99    0.25
  -2  16  -6    1.07    0.25
  -2 -16  -6    1.40    0.26
   2 -16   7    5.08    0.45
   2 -16   7    5.28    0.49
  -2  16  -7    5.01    0.47
   2  16   7    5.28    0.43
  -2 -16  -7    5.39    0.49
   2 -16   8    1.16    0.26
   2  16   8    1.15    0.26
  -2  16  -8    0.66    0.24
  -2 -16  -8    0.95    0.26
   2 -16   9    0.60    0.25
  -2  16  -9    0.47    0.21
  -2 -16  -9    0.59    0.26
   2  16   9    0.31    0.16
   2 -16  10    0.08    0.22
  -2  16 -10    0.12    0.20
  -2 -16 -10    0.29    0.21
   2  16  10   -0.06    0.17
  -2 -16 -10    0.21    0.22
   2  16  11    7.02    0.55
   2  17 -11   -0.10    0.22
   2 -17 -11    0.15    0.22
  -2 -17  10    0.51    0.21
  -2  17  10    0.47    0.22
   2  17 -10    0.33    0.20
  -2 -17  10    0.11    0.21
   2 -17 -10    0.93    0.28
   2 -17  -9    6.59    0.50
  -2 -17   9    6.88    0.54
  -2  17   9    7.37    0.58
   2  17  -9    6.58    0.53
  -2 -17   9    7.27    0.59
   2 -17  -9    6.90    0.56
  -2  17   8   -0.06    0.19
  -2 -17   8    0.00    0.16
   2 -17  -8    0.22    0.21
  -2  17   8   -0.03    0.19
   2  17  -8   -0.07    0.18
   2 -17  -8   -0.11    0.19
  -2  17   7    0.58    0.19
  -2  17   7    0.46    0.21
   2 -17  -7    0.50    0.18
  -2 -17   7    0.33    0.20
   2  17  -7    0.36    0.16
   2 -17  -7    0.72    0.22
  -2  17   6    0.74    0.17
  -2  17   6    0.41    0.19
  -2 -17   6    0.47    0.20
   2 -17  -6    0.57    0.20
   2  17  -6    0.39    0.20
   2 -17  -6    0.58    0.19
  -2  17   5    2.51    0.32
  -2 -17   5    2.57    0.32
   2 -17  -5    1.68    0.29
   2  17  -5    2.02    0.30
  -2  17   5    3.20    0.28
   2 -17  -5    2.87    0.30
  -2 -17   5    2.62    0.28
  -2  17   4    4.89    0.42
  -2 -17   4    5.58    0.46
   2 -17  -4    5.81    0.47
   2  17  -4    5.73    0.46
   2 -17  -4    5.37    0.37
  -2  17   4    5.63    0.39
  -2 -17   4    5.93    0.39
  -2  17   3    0.14    0.12
  -2  17   3    0.18    0.16
   2 -17  -3    0.21    0.17
   2 -17  -3    0.02    0.13
  -2 -17   3    0.38    0.17
   2  17  -3    0.14    0.16
   2 -17  -3    0.22    0.12
  -2 -17   3    0.32    0.16
  -2  17   2    0.08    0.13
   2  17  -2    0.26    0.17
  -2  17   2    0.40    0.21
   2 -17  -2    0.03    0.12
   2 -17  -2   -0.09    0.18
  -2 -17   2   -0.02    0.19
   2  17  -2   -0.08    0.17
  -2  17   2    0.37    0.18
  -2 -17   2    0.01    0.13
   2  17  -1    2.21    0.30
  -2  17   1    2.45    0.31
   2  17  -1    2.24    0.28
   2 -17  -1    1.67    0.28
   2 -17  -1    2.32    0.23
  -2 -17   1    2.35    0.32
  -2  17   1    2.30    0.30
  -2 -17   1    2.57    0.27
  -2  17   0   11.41    0.63
   2  17   0   11.45    0.56
   2 -17   0   10.93    0.64
  -2  17   0   11.17    0.61
   2  17   0   10.85    0.62
  -2 -17   0   10.71    0.55
  -2  17  -1    0.59    0.20
   2  17   1    0.58    0.18
   2  17   1    0.59    0.17
   2 -17   1    0.34    0.21
  -2  17  -1    0.48    0.18
  -2 -17  -1    0.58    0.16
  -2  17  -2    7.43    0.51
   2  17   2    6.59    0.41
   2 -17   2    6.53    0.52
  -2  17  -2    6.49    0.50
  -2 -17  -2    6.28    0.44
   2  17   2    6.01    0.47
   2  17   3    3.21    0.34
   2 -17   3    3.20    0.29
   2  17   3    2.91    0.28
  -2  17  -3    3.35    0.38
   2 -17   3    3.71    0.39
  -2  17  -3    2.44    0.34
  -2 -17  -3    2.66    0.31
   2  17   4    0.73    0.18
   2  17   4    0.81    0.22
   2 -17   4    1.03    0.21
   2 -17   4    0.83    0.25
  -2  17  -4    0.73    0.22
  -2 -17  -4    0.70    0.20
   2  17   5    0.12    0.13
   2 -17   5   -0.03    0.15
   2  17   5    0.18    0.18
   2 -17   5    0.38    0.22
  -2  17  -5    0.09    0.19
  -2 -17  -5   -0.01    0.15
   2 -17   6    0.26    0.18
   2  17   6    0.64    0.20
   2 -17   6    0.63    0.25
  -2  17  -6    0.40    0.21
  -2 -17  -6    0.74    0.23
   2  17   7    0.34    0.19
   2 -17   7    0.21    0.18
   2 -17   7    0.45    0.20
  -2  17  -7    1.08    0.26
  -2 -17  -7    0.65    0.24
   2 -17   8    0.11    0.18
   2  17   8   -0.08    0.16
  -2  17  -8    0.13    0.19
  -2 -17  -8   -0.10    0.20
   2 -17   9    0.31    0.19
  -2  17  -9    0.15    0.19
  -2 -17  -9    0.08    0.20
   2  17   9    0.40    0.18
   2 -17  10    0.25    0.21
   2  17  10    0.07    0.16
  -2 -18  10    0.68    0.23
   2  18 -10    0.43    0.19
   2 -18 -10    0.78    0.25
  -2  18   9    0.04    0.19
  -2  18   9    0.24    0.22
   2 -18  -9    0.10    0.19
  -2 -18   9    0.26    0.22
   2  18  -9    0.40    0.21
   2 -18  -9    0.01    0.18
  -2  18   8    5.64    0.49
  -2 -18   8    6.01    0.51
   2 -18  -8    5.91    0.51
   2  18  -8    5.45    0.51
   2 -18  -8    4.95    0.46
  -2  18   7    0.05    0.18
   2 -18  -7    0.05    0.17
  -2 -18   7    0.27    0.20
   2  18  -7    0.04    0.17
   2 -18  -7    0.16    0.15
  -2  18   6   -0.18    0.20
  -2 -18   6    0.01    0.17
   2 -18  -6   -0.08    0.17
   2  18  -6   -0.21    0.21
   2 -18  -6    0.18    0.14
  -2  18   5    0.20    0.18
  -2  18   5    0.20    0.14
   2 -18  -5    0.04    0.19
  -2 -18   5   -0.09    0.18
   2  18  -5    0.22    0.18
   2 -18  -5    0.10    0.14
  -2  18   4    0.26    0.22
  -2  18   4    0.19    0.16
   2 -18  -4   -0.20    0.18
   2 -18  -4    0.00    0.14
  -2 -18   4    0.21    0.19
   2  18  -4    0.20    0.17
  -2 -18   4    0.17    0.13
  -2  18   3   -0.05    0.12
  -2  18   3   -0.09    0.16
  -2 -18   3    0.01    0.18
   2 -18  -3   -0.04    0.13
   2 -18  -3   -0.02    0.17
   2  18  -3    0.12    0.17
  -2 -18   3    0.00    0.13
   2  18  -2    0.42    0.19
  -2  18   2    0.46    0.19
  -2  18   2    0.21    0.16
   2 -18  -2    0.04    0.16
  -2 -18   2    0.56    0.22
   2 -18  -2    0.42    0.14
  -2  18   2    0.49    0.18
   2  18  -2    0.21    0.19
  -2 -18   2    0.05    0.12
   2  18  -1   -0.15    0.13
   2  18  -1    0.07    0.19
  -2  18   1   -0.25    0.22
  -2  18   1   -0.05    0.15
   2 -18  -1    0.33    0.21
  -2 -18   1    0.37    0.20
  -2  18   1    0.22    0.18
  -2 -18   1    0.12    0.14
   2  18   0    0.23    0.20
  -2  18   0   -0.06    0.16
   2  18   0    0.18    0.17
   2 -18   0    0.08    0.20
  -2 -18   0   -0.09    0.17
  -2  18   0    0.49    0.19
  -2 -18   0    0.11    0.12
   2  18   1    0.13    0.17
   2  18   1    0.06    0.14
  -2  18  -1    0.30    0.20
   2 -18   1    0.26    0.20
  -2  18  -1    0.01    0.16
  -2 -18  -1    0.30    0.17
   2  18   2    5.07    0.38
  -2  18  -2    5.07    0.45
   2 -18   2    5.50    0.49
  -2  18  -2    5.05    0.46
  -2 -18  -2    4.80    0.40
   2  18   2    4.83    0.44
   2  18   3    2.48    0.31
  -2  18  -3    3.95    0.41
   2  18   3    3.01    0.30
   2 -18   3    2.97    0.37
  -2  18  -3    3.29    0.38
  -2 -18  -3    3.46    0.35
   2  18   4    3.50    0.37
   2  18   4    3.54    0.33
   2 -18   4    4.04    0.45
  -2  18  -4    4.18    0.44
  -2 -18  -4    4.11    0.40
   2 -18   5    0.10    0.16
   2  18   5    0.42    0.18
   2 -18   5    0.49    0.24
  -2  18  -5    0.49    0.22
  -2 -18  -5    0.26    0.18
   2 -18   6    6.46    0.48
   2 -18   6    7.46    0.59
  -2  18  -6    6.43    0.55
   2  18   6    6.16    0.51
  -2 -18  -6    6.38    0.53
   2 -18   7    0.23    0.20
   2  18   7    0.04    0.18
   2 -18   7    0.17    0.20
  -2  18  -7    0.28    0.23
  -2 -18  -7    0.10    0.18
   2  18   8    0.09    0.16
  -2  18  -8    0.48    0.25
  -2 -18  -8    0.30    0.18
   2 -18   9    1.12    0.26
  -2 -18  -9    0.63    0.23
   2  18   9    1.15    0.25
   2 -19 -10    0.78    0.27
  -2  19   9   -0.41    0.22
   2 -19  -9    0.18    0.19
  -2 -19   9    0.21    0.20
   2  19  -9    0.26    0.22
   2 -19  -9    0.52    0.22
  -2  19   8   -0.05    0.17
  -2 -19   8   -0.06    0.20
   2 -19  -8   -0.10    0.19
   2  19  -8    0.33    0.22
   2 -19  -8   -0.20    0.19
  -2  19   7    3.46    0.41
   2 -19  -7    3.42    0.40
  -2 -19   7    3.89    0.45
   2  19  -7    3.86    0.43
   2 -19  -7    3.90    0.40
  -2  19   6    0.17    0.19
  -2 -19   6    0.58    0.24
   2 -19  -6    0.82    0.25
   2  19  -6    0.27    0.20
   2 -19  -6    0.11    0.16
  -2  19   5    1.33    0.26
   2  19  -5    1.47    0.29
  -2 -19   5    1.55    0.31
   2 -19  -5    1.05    0.27
  -2  19   4    3.16    0.32
  -2  19   4    3.83    0.39
   2  19  -4    3.25    0.40
  -2 -19   4    2.85    0.37
   2 -19  -4    3.32    0.40
   2 -19  -4    2.83    0.31
  -2  19   3    0.87    0.24
  -2  19   3    0.62    0.19
   2  19  -3    1.03    0.26
  -2 -19   3    1.09    0.27
   2 -19  -3    0.21    0.20
   2  19  -3    0.39    0.21
   2 -19  -2    0.46    0.23
  -2 -19   2    0.93    0.28
  -2  19   2    0.21    0.21
  -2  19   2    0.40    0.18
   2  19  -2    0.52    0.20
  -2 -19   2    0.14    0.12
   2  19  -1    2.72    0.35
  -2  19   1    2.52    0.32
  -2  19   1    2.25    0.31
   2 -19  -1    2.52    0.37
  -2 -19   1    2.28    0.37
  -2  19   1    2.41    0.33
  -2 -19   1    1.77    0.24
   2  19   0    2.42    0.35
   2  19   0    2.60    0.32
  -2  19   0    2.63    0.35
   2 -19   0    2.88    0.39
  -2 -19   0    2.87    0.40
  -2  19   0    2.11    0.34
  -2 -19   0    2.30    0.29
   2  19   1    2.08    0.27
  -2  19  -1    2.02    0.32
   2  19   1    1.52    0.29
  -2 -19  -1    1.90    0.34
   2 -19   1    1.69    0.32
  -2  19  -1    1.86    0.30
  -2 -19  -1    1.76    0.27
  -2  19  -2    4.43    0.44
   2  19   2    3.41    0.33
   2 -19   2    4.08    0.44
  -2  19  -2    4.29    0.44
  -2 -19  -2    4.28    0.38
   2  19   2    4.07    0.40
   2  19   3    1.64    0.28
   2  19   3    2.13    0.27
  -2  19  -3    2.16    0.32
   2 -19   3    2.42    0.36
  -2  19  -3    1.95    0.33
  -2 -19  -3    1.64    0.27
   2  19   4    0.51    0.20
   2 -19   4    0.57    0.24
  -2  19  -4    0.29    0.17
  -2 -19  -4    0.59    0.20
   2  19   5    0.39    0.19
   2 -19   5    0.45    0.26
  -2  19  -5    0.13    0.21
  -2 -19  -5    0.09    0.18
   2  19   6    1.45    0.28
   2 -19   6    1.55    0.34
  -2  19  -6    0.86    0.26
  -2 -19  -6    1.18    0.27
   2  19   7    0.34    0.19
   2 -19   7    0.59    0.25
  -2  19  -7    0.13    0.19
  -2 -19  -7    0.17    0.17
   2  19   8   -0.02    0.17
  -2 -19  -8   -0.21    0.22
  -2 -20   9    0.47    0.23
   2 -20  -9    0.60    0.24
  -2  20   8    1.29    0.29
  -2 -20   8    1.79    0.34
   2 -20  -8    1.46    0.32
   2  20  -8    1.71    0.34
   2 -20  -8    1.74    0.30
  -2  20   7   -0.04    0.18
   2  20  -7    0.28    0.22
  -2 -20   7    0.27    0.21
   2 -20  -7    0.41    0.22
  -2  20   6    2.20    0.32
   2  20  -6    2.31    0.35
  -2 -20   6    2.20    0.36
   2 -20  -6    2.25    0.37
  -2  20   5    1.01    0.26
   2  20  -5    0.61    0.24
  -2 -20   5    1.04    0.30
   2 -20  -5    1.17    0.30
  -2  20   4    4.67    0.47
   2  20  -4    4.40    0.45
  -2 -20   4    5.20    0.49
   2 -20  -4    5.51    0.52
   2  20  -3    2.51    0.36
  -2  20   3    2.71    0.34
  -2  20   3    2.78    0.32
  -2 -20   3    3.01    0.41
   2 -20  -3    2.45    0.37
   2  20  -3    2.83    0.38
  -2 -20   2    5.77    0.52
   2 -20  -2    5.51    0.51
  -2  20   2    6.19    0.50
   2  20  -2    6.62    0.54
  -2  20   2    6.25    0.46
   2  20  -1    2.58    0.36
  -2  20   1    2.65    0.36
  -2  20   1    2.81    0.34
   2 -20  -1    2.57    0.38
  -2 -20   1    2.86    0.40
  -2  20   1    2.96    0.36
  -2  20   0   13.54    0.74
   2  20   0   12.80    0.65
  -2 -20   0   11.31    0.72
   2 -20   0   12.70    0.76
  -2  20   0   11.67    0.70
   2  20   0   11.41    0.70
  -2  20  -1    4.98    0.49
   2  20   1    5.96    0.44
   2 -20   1    6.47    0.56
  -2 -20  -1    6.02    0.54
  -2  20  -1    5.38    0.48
   2  20   1    5.75    0.50
   2  20   2    1.41    0.26
  -2  20  -2    1.48    0.34
   2  20   2    1.61    0.27
   2 -20   2    0.93    0.29
  -2  20  -2    1.99    0.35
  -2 -20  -2    1.35    0.25
   2  20   3    0.08    0.16
   2 -20   3    0.24    0.26
  -2  20  -3   -0.02    0.18
  -2 -20  -3    0.08    0.14
   2  20   4    1.52    0.29
   2 -20   4    1.68    0.34
  -2  20  -4    1.56    0.30
  -2 -20  -4    1.18    0.24
   2  20   5    0.82    0.25
   2 -20   5    0.50    0.26
  -2  20  -5    0.59    0.24
  -2 -20  -5    0.46    0.21
   2  20   6    0.78    0.25
   2 -20   6    0.43    0.26
  -2  20  -6    0.16    0.20
  -2 -20  -6    0.77    0.23
   2  20   7    0.56    0.21
  -2 -20  -7    0.59    0.23
  -2 -20  -8    0.85    0.27
  -2 -21   8    0.10    0.21
   2 -21  -8   -0.26    0.23
  -2  21   7    2.65    0.38
  -2 -21   7    3.20    0.42
   2 -21  -7    3.20    0.42
  -2  21   6    0.23    0.21
   2  21  -6    0.22    0.21
   2 -21  -6    0.49    0.25
  -2 -21   6   -0.01    0.21
  -2  21   5   11.25    0.71
   2  21  -5   11.47    0.75
   2 -21  -5   10.79    0.72
  -2 -21   5   11.14    0.74
  -2  21   4    0.27    0.19
   2  21  -4    0.52    0.25
  -2 -21   4    0.43    0.26
   2 -21  -4    0.02    0.21
   2  21  -4   -0.08    0.18
   2 -21  -3    4.50    0.49
  -2 -21   3    4.88    0.51
   2  21  -3    4.15    0.46
  -2  21   3    4.66    0.46
  -2  21   3    4.47    0.41
  -2 -21   2   -0.06    0.22
   2 -21  -2    0.14    0.21
  -2  21   2   -0.05    0.19
  -2  21   2    0.02    0.14
   2  21  -2    0.13    0.18
  -2  21   1    5.71    0.51
   2 -21  -1    5.75    0.54
  -2 -21   1    5.95    0.54
  -2  21   1    6.19    0.53
   2  21  -1    6.28    0.54
  -2  21   1    5.94    0.48
   2  21   0    0.22    0.22
  -2  21   0    0.11    0.21
   2  21   0    0.23    0.18
  -2  21   0    0.19    0.18
  -2  21   0    0.17    0.18
   2 -21   0    0.47    0.22
  -2 -21   0    0.12    0.21
   2  21   1    2.34    0.35
  -2  21  -1    2.48    0.37
   2  21   1    2.46    0.31
  -2  21  -1    2.79    0.39
  -2 -21  -1    2.51    0.38
   2 -21   1    2.74    0.41
   2  21   2    2.05    0.33
  -2  21  -2    2.42    0.38
  -2  21  -2    2.81    0.39
   2 -21   2    2.95    0.43
  -2 -21  -2    2.66    0.40
   2  21   3   -0.14    0.17
  -2  21  -3    0.06    0.18
   2 -21   3   -0.09    0.21
   2  21   4    1.06    0.26
   2 -21   4    0.73    0.26
   2  21   5   -0.11    0.20
  -2  21  -5   -0.35    0.27
   2 -21   5    0.42    0.27
   2  21   6    0.37    0.21
   2 -22  -6    0.07    0.19
  -2  22   5    0.49    0.23
  -2 -22   5    0.25    0.24
   2 -22  -5    0.49    0.24
   2  22  -4   -0.19    0.19
  -2  22   4    0.42    0.23
   2  22  -4    0.01    0.19
   2 -22  -4    0.26    0.22
  -2 -22   4    0.63    0.30
   2  22  -3    0.21    0.20
  -2  22   3    0.37    0.22
  -2 -22   3   -0.04    0.25
   2 -22  -3    0.69    0.27
  -2  22   2    0.03    0.16
   2  22  -2    0.41    0.23
  -2  22   2    0.14    0.19
  -2 -22   2    0.01    0.24
   2 -22  -2    0.17    0.21
  -2  22   1    1.13    0.25
   2  22  -1    1.00    0.27
  -2  22   1    1.09    0.29
  -2 -22   1    0.75    0.28
   2 -22  -1    1.29    0.32
   2  22   0    0.40    0.21
  -2  22   0    0.19    0.18
  -2  22   0    0.07    0.22
  -2  22   0   -0.13    0.19
   2 -22   0    0.59    0.28
  -2 -22   0    0.20    0.26
   2  22   1    3.65    0.43
  -2  22  -1    3.09    0.42
  -2  22  -1    3.20    0.41
  -2 -22  -1    3.61    0.45
   2 -22   1    2.70    0.43
   2  22   2    0.40    0.22
  -2  22  -2    0.63    0.25
  -2  22  -2    1.04    0.29
   2 -22   2    1.02    0.29
  -2 -22  -2    0.69    0.31
   2  22   3   -0.05    0.18
  -2  22  -3    0.47    0.22
  -2 -22  -3    0.11    0.21
   2 -22   3    0.11    0.22
   2  22   4   -0.02    0.18
  -2  23   1    0.87    0.24
  -2  23   0    3.17    0.39
  -2  23   0    3.44    0.43
  -2  23  -1    0.78    0.24
  -2  24   0    0.53    0.20
  -3   0  16    0.67    0.26
   3   0 -16    1.52    0.31
  -3   0  15    0.19    0.20
  -3   0  15   -0.34    0.23
   3   0 -15   -0.39    0.20
  -3   0  14    4.36    0.47
  -3   0  14    4.11    0.43
   3   0 -14    4.84    0.46
  -3   0  13   -0.17    0.20
  -3   0  13   -0.35    0.21
   3   0 -13   -0.19    0.20
   3   0 -12    1.07    0.18
  -3   0  12    0.86    0.25
  -3   0  12    1.02    0.25
   3   0 -12    0.90    0.17
   3   0 -12    0.74    0.24
   3   0 -11   -0.25    0.17
  -3   0  11    0.16    0.16
  -3   0  11   -0.25    0.20
   3   0 -11   -0.03    0.10
   3   0 -11   -0.07    0.17
   3   0 -10   10.59    0.48
  -3   0  10   12.03    0.61
   3   0 -10   12.22    0.46
  -3   0  10   10.77    0.57
   3   0 -10   11.16    0.57
   3   0  -9    0.16    0.13
  -3   0   9   -0.06    0.15
  -3   0   9   -0.11    0.19
   3   0  -9   -0.04    0.09
   3   0  -9    0.17    0.15
   3   0  -8    5.70    0.32
   3   0  -8    4.64    0.14
   3   0  -8    5.34    0.25
  -3   0   8    5.39    0.37
   3   0  -8    4.94    0.34
   3   0  -7   -0.08    0.14
  -3   0   7   -0.12    0.16
   3   0  -7    0.00    0.06
   3   0  -7    0.19    0.15
   3   0  -6    1.23    0.16
   3   0  -6    1.44    0.10
  -3   0   6    1.34    0.19
   3   0  -6    1.53    0.19
   3   0  -6    1.42    0.11
   3   0  -5   -0.24    0.13
   3   0  -5    0.03    0.03
  -3   0   5    0.02    0.13
   3   0  -5   -0.02    0.11
   3   0  -4   92.01    1.81
  -3   0   4   96.52    1.82
   3   0  -4   96.03    1.83
   3   0  -3    0.04    0.04
   3   0  -3    0.22    0.12
   3   0  -3    0.00    0.09
  -3   0   3    0.06    0.10
   3   0  -3    0.03    0.10
   3   0  -2   45.05    0.95
   3   0  -2   45.72    0.94
   3   0  -2   42.03    0.91
  -3   0   2   42.09    0.88
   3   0  -2   42.39    0.79
  -3   0   1    0.03    0.05
   3   0  -1   -0.02    0.05
   3   0  -1    0.00    0.09
   3   0  -1   -0.05    0.08
   3   0  -1   -0.06    0.09
  -3   0   1   -0.15    0.07
   3   0   0   13.18    0.41
   3   0   0   13.18    0.41
  -3   0   0   13.26    0.30
  -3   0   0   12.37    0.30
  -3   0   0   14.00    0.37
   3   0   0   13.54    0.36
  -3   0   0   12.96    0.38
   3   0   1    0.02    0.09
  -3   0  -1    0.02    0.03
   3   0   1   -0.06    0.09
  -3   0  -1    0.14    0.05
  -3   0  -1    0.10    0.08
   3   0   1   -0.12    0.08
   3   0   2   14.03    0.34
   3   0   2   14.42    0.47
  -3   0  -2   14.40    0.32
  -3   0  -2   14.27    0.44
   3   0   2   14.77    0.46
  -3   0  -2   13.99    0.45
   3   0   3    0.09    0.11
   3   0   3   -0.07    0.05
   3   0   3    0.05    0.04
  -3   0  -3    0.05    0.08
   3   0   3   -0.15    0.10
  -3   0  -3   -0.06    0.09
   3   0   4    1.29    0.19
   3   0   4    1.14    0.10
  -3   0  -4    1.16    0.14
  -3   0  -4    1.06    0.16
   3   0   4    1.35    0.17
   3   0   5   -0.04    0.07
   3   0   5    0.01    0.04
  -3   0  -5    0.08    0.11
   3   0   5   -0.14    0.14
   3   0   6    0.07    0.07
   3   0   6   -0.04    0.06
   3   0   6   -0.07    0.13
  -3   0  -6    0.03    0.12
   3   0   7    0.34    0.20
   3   0   7   -0.10    0.11
   3   0   7   -0.03    0.07
  -3   0  -7   -0.05    0.14
   3   0   7   -0.05    0.15
   3   0   8   16.72    0.70
   3   0   8   16.35    0.57
   3   0   8   16.34    0.46
  -3   0  -8   16.72    0.71
   3   0   9   -0.06    0.10
   3   0   9    0.04    0.18
  -3   0  -9    0.12    0.14
   3   0  10    1.34    0.20
   3   0  10    1.49    0.27
  -3   0 -10    1.52    0.24
   3   0  11    0.00    0.12
   3   0  11    0.19    0.21
  -3   0 -11    0.03    0.14
   3   0  12    4.54    0.47
  -3   0 -12    4.87    0.48
  -3   0 -12    5.32    0.45
   3   0  13    0.08    0.21
  -3   0 -13    0.31    0.23
  -3   0 -13    0.00    0.14
   3   0  14    1.18    0.32
  -3   0 -14    0.69    0.27
  -3  -1  16    0.11    0.20
  -3   1  16   -0.25    0.25
   3  -1 -16    0.26    0.20
   3   1 -16    0.38    0.23
  -3  -1  15    0.37    0.23
  -3   1  15    0.13    0.19
  -3   1  15    0.09    0.22
  -3  -1  15    0.14    0.22
   3  -1 -15    0.15    0.20
   3   1 -15    0.19    0.21
  -3   1  14    0.62    0.25
  -3  -1  14    0.80    0.26
  -3  -1  14    0.43    0.22
  -3   1  14    0.15    0.22
   3   1 -14    0.78    0.23
   3  -1 -14    0.39    0.21
  -3  -1  13    1.19    0.26
  -3   1  13    1.50    0.30
  -3  -1  13    0.87    0.26
  -3   1  13    1.30    0.28
   3  -1 -13    1.11    0.26
   3   1 -13    1.09    0.23
   3  -1 -12    1.40    0.20
   3   1 -12    1.27    0.21
  -3   1  12    1.97    0.29
  -3  -1  12    1.53    0.27
  -3  -1  12    1.45    0.29
   3   1 -12    1.58    0.21
   3  -1 -12    1.60    0.20
  -3   1  12    1.59    0.28
   3   1 -12    1.39    0.24
   3  -1 -12    1.43    0.26
   3   1 -11    6.50    0.40
   3  -1 -11    7.45    0.39
  -3  -1  11    7.25    0.50
  -3   1  11    6.92    0.49
   3   1 -11    6.68    0.37
   3  -1 -11    6.75    0.36
  -3  -1  11    6.37    0.47
  -3   1  11    6.89    0.48
   3   1 -11    7.20    0.47
   3  -1 -11    7.11    0.49
   3   1 -10    1.92    0.23
   3  -1 -10    2.11    0.22
  -3   1  10    1.82    0.27
  -3  -1  10    2.24    0.30
  -3   1  10    1.80    0.27
  -3  -1  10    2.10    0.30
   3   1 -10    1.98    0.19
   3  -1 -10    1.99    0.18
   3   1 -10    2.18    0.26
   3  -1 -10    1.92    0.27
   3   1  -9    1.93    0.22
   3  -1  -9    2.16    0.22
  -3   1   9    2.37    0.28
   3  -1  -9    1.92    0.17
   3   1  -9    2.04    0.17
  -3  -1   9    2.39    0.28
  -3   1   9    1.73    0.26
   3  -1  -9    2.20    0.26
   3   1  -9    2.04    0.26
   3  -1  -8    1.35    0.18
   3   1  -8    1.23    0.19
   3  -1  -8    0.99    0.06
  -3   1   8    1.32    0.21
   3   1  -8    1.22    0.13
  -3   1   8    0.92    0.20
   3  -1  -8    1.25    0.12
  -3  -1   8    1.27    0.23
   3  -1  -8    1.05    0.20
   3   1  -8    1.59    0.21
   3   1  -7   -0.11    0.14
   3  -1  -7    0.12    0.12
  -3   1   7    0.09    0.12
  -3   1   7   -0.05    0.15
   3   1  -7    0.09    0.07
   3  -1  -7   -0.01    0.05
  -3  -1   7    0.14    0.17
   3  -1  -7    0.11    0.13
   3   1  -7    0.15    0.13
   3   1  -6    0.12    0.13
   3  -1  -6    0.08    0.12
   3   1  -6    0.03    0.05
  -3   1   6   -0.01    0.13
   3  -1  -6    0.04    0.04
  -3  -1   6    0.25    0.16
   3  -1  -6    0.04    0.04
   3  -1  -6    0.11    0.12
   3   1  -6   -0.05    0.11
   3  -1  -5    0.30    0.12
  -3  -1   5    0.17    0.13
   3   1  -5    0.34    0.06
   3  -1  -5    0.24    0.04
   3   1  -5    0.25    0.12
   3  -1  -5    0.16    0.04
   3  -1  -5    0.36    0.13
   3   1  -4    8.82    0.36
   3  -1  -4    9.02    0.35
   3   1  -4    7.80    0.31
   3   1  -4    7.96    0.20
   3   1  -4    8.70    0.36
  -3  -1   4    8.01    0.21
  -3  -1   4    8.88    0.36
   3  -1  -4    8.88    0.36
   3  -1  -3   28.32    0.68
   3   1  -3   26.73    0.69
  -3   1   3   27.40    0.51
   3  -1  -3   27.78    0.67
   3   1  -3   27.19    0.64
   3  -1  -3   27.44    0.67
  -3  -1   3   26.90    0.66
  -3  -1   3   26.06    0.51
   3   1  -3   26.61    0.56
   3  -1  -3   26.20    0.47
   3   1  -2    1.99    0.17
   3  -1  -2    1.83    0.16
  -3   1   2    1.96    0.11
   3  -1  -2    1.86    0.16
   3  -1  -2    1.78    0.16
   3   1  -2    1.68    0.14
  -3  -1   2    1.78    0.15
  -3  -1   2    1.78    0.09
  -3   1   2    1.76    0.08
   3  -1  -2    1.84    0.08
   3   1  -2    1.74    0.11
   3  -1  -1    2.54    0.19
   3   1  -1    3.09    0.19
   3  -1  -1    3.14    0.19
   3   1  -1    3.15    0.20
   3  -1  -1    3.04    0.20
   3   1  -1    3.31    0.20
  -3  -1   1    2.92    0.16
  -3  -1   1    2.90    0.15
   3  -1  -1    2.97    0.13
   3   1  -1    2.89    0.15
  -3   1   1    3.00    0.13
   3   1   0  198.64    3.38
  -3  -1   0  195.53    3.19
   3  -1   0  199.73    3.40
  -3   1   0  194.82    3.27
   3  -1   0  202.33    3.40
   3   1   0  205.48    3.38
   3  -1   0  208.06    3.42
  -3  -1   0  187.65    3.24
  -3   1   0  202.24    3.32
   3   1   0  199.90    3.34
  -3  -1   0  205.54    3.35
   3  -1   0  196.48    3.31
  -3   1   0  195.59    3.32
  -3  -1   0  199.41    3.38
   3   1   1   16.13    0.46
   3  -1   1   16.22    0.48
  -3   1  -1   16.13    0.38
   3  -1   1   16.12    0.49
   3   1   1   17.26    0.47
  -3  -1  -1   16.49    0.37
  -3   1  -1   16.89    0.49
  -3  -1  -1   15.36    0.31
   3  -1   1   17.95    0.46
  -3   1  -1   16.14    0.43
   3   1   1   16.44    0.46
  -3  -1  -1   14.64    0.46
   3  -1   1   17.12    0.44
   3  -1   2    1.97    0.18
   3   1   2    2.23    0.16
   3  -1   2    2.18    0.13
   3   1   2    2.07    0.10
   3   1   2    1.92    0.17
  -3  -1  -2    2.18    0.12
  -3   1  -2    2.51    0.19
   3  -1   2    1.88    0.17
   3   1   2    2.35    0.18
  -3   1  -2    2.29    0.16
  -3  -1  -2    2.16    0.18
   3   1   3   94.58    1.71
   3  -1   3   99.70    1.93
   3   1   3   98.90    1.89
   3  -1   3   97.24    1.66
   3   1   3   95.96    1.72
  -3  -1  -3   99.20    1.74
  -3  -1  -3   97.81    1.82
  -3   1  -3  100.09    1.87
   3  -1   3  102.26    1.90
   3   1   3  104.12    1.91
  -3   1  -3   98.59    1.86
  -3  -1  -3   98.63    1.91
   3   1   4   10.27    0.43
   3  -1   4   11.43    0.47
   3   1   4   10.57    0.33
   3  -1   4   10.31    0.30
  -3  -1  -4   11.13    0.38
   3   1   4   10.43    0.44
  -3   1  -4   10.56    0.42
  -3  -1  -4   10.91    0.45
   3  -1   4   10.99    0.44
   3  -1   5   78.11    1.67
   3   1   5   78.55    1.63
   3   1   5   76.04    1.47
   3  -1   5   76.18    1.42
   3  -1   5   74.03    1.32
   3   1   5   73.96    1.30
   3   1   5   80.09    1.65
  -3   1  -5   76.63    1.61
  -3  -1  -5   79.21    1.67
   3  -1   5   76.92    1.63
   3  -1   6    3.14    0.29
   3   1   6    3.08    0.28
   3   1   6    3.14    0.21
   3  -1   6    3.02    0.19
   3  -1   6    2.76    0.14
   3   1   6    2.99    0.14
  -3  -1  -6    3.06    0.27
   3   1   6    3.38    0.28
  -3   1  -6    3.42    0.27
   3   1   7   41.85    1.15
   3  -1   7   44.18    1.20
   3  -1   7   42.19    0.98
   3   1   7   42.40    1.01
   3  -1   7   41.39    0.86
   3   1   7   40.99    0.86
   3   1   7   41.71    1.14
  -3   1  -7   41.24    1.15
  -3  -1  -7   42.52    1.18
   3   1   8    9.03    0.51
   3  -1   8    8.24    0.50
   3  -1   8    8.70    0.39
   3   1   8    8.74    0.40
   3  -1   8    8.26    0.31
   3   1   8    8.67    0.32
  -3  -1  -8    8.58    0.51
  -3   1  -8    8.59    0.49
   3   1   8    8.49    0.47
   3   1   9    0.66    0.14
   3  -1   9    0.39    0.13
   3   1   9    0.45    0.19
   3  -1   9    0.38    0.21
  -3  -1  -9    0.47    0.20
  -3   1  -9    0.29    0.13
   3   1  10    1.57    0.21
   3  -1  10    1.51    0.20
   3   1  10    1.62    0.28
   3  -1  10    1.59    0.27
  -3   1 -10    1.12    0.20
  -3  -1 -10    1.30    0.22
   3   1  11    1.77    0.30
   3  -1  11    1.61    0.31
   3   1  11    1.57    0.23
  -3   1 -11    1.38    0.27
  -3   1 -11    1.10    0.23
  -3  -1 -11    0.98    0.23
   3   1  12   11.39    0.69
   3  -1  12   10.56    0.69
  -3   1 -12   10.30    0.70
  -3  -1 -12   11.15    0.66
  -3   1 -12   11.11    0.62
   3  -1  13    0.65    0.24
   3   1  13    0.47    0.23
  -3   1 -13    0.55    0.25
  -3  -1 -13    0.66    0.27
  -3  -1 -13    0.28    0.19
   3  -1  14    2.42    0.41
   3   1  14    1.29    0.33
  -3   1 -14    1.25    0.32
  -3  -1 -14    1.33    0.33
  -3  -1 -14    1.89    0.30
  -3   2  16    0.17    0.21
  -3  -2  16    0.39    0.23
   3   2 -16    0.05    0.19
  -3  -2  15    1.68    0.33
  -3   2  15    1.48    0.30
  -3  -2  15    0.68    0.25
  -3   2  15    1.12    0.30
   3  -2 -15    1.13    0.28
   3   2 -15    1.75    0.31
  -3   2  14    0.23    0.18
  -3  -2  14    0.28    0.21
  -3  -2  14    0.14    0.22
  -3   2  14    0.17    0.22
   3  -2 -14    0.30    0.19
   3   2 -14    0.46    0.20
   3   2 -13   -0.08    0.16
  -3  -2  13   -0.24    0.17
  -3   2  13    0.46    0.23
  -3  -2  13   -0.36    0.22
  -3   2  13   -0.01    0.20
   3  -2 -13    0.02    0.17
   3   2 -13    0.34    0.19
   3   2 -12    0.31    0.16
  -3   2  12    0.44    0.22
  -3  -2  12    0.39    0.20
  -3  -2  12    0.58    0.23
  -3   2  12    0.14    0.17
   3   2 -12    0.57    0.15
   3  -2 -12    0.18    0.18
   3   2 -12    0.33    0.19
   3  -2 -11    0.97    0.17
   3   2 -11    0.83    0.19
  -3   2  11    1.19    0.24
  -3  -2  11    1.13    0.24
  -3   2  11    1.23    0.24
   3   2 -11    0.96    0.17
   3  -2 -11    0.80    0.14
   3  -2 -11    1.43    0.25
   3   2 -11    0.94    0.20
   3  -2 -10    5.75    0.32
   3   2 -10    5.82    0.38
  -3   2  10    5.56    0.42
  -3  -2  10    5.80    0.43
   3   2 -10    5.86    0.32
   3  -2 -10    5.58    0.30
  -3   2  10    5.27    0.40
   3  -2 -10    5.13    0.41
   3   2 -10    5.74    0.40
   3   2  -9   40.10    1.08
   3  -2  -9   41.99    1.02
  -3   2   9   40.30    1.18
   3  -2  -9   40.85    0.94
  -3  -2   9   40.47    1.17
   3   2  -9   42.37    0.99
  -3   2   9   40.40    1.15
   3   2  -9   41.60    1.15
   3  -2  -9   42.24    1.19
   3   2  -8    5.44    0.35
   3  -2  -8    5.91    0.32
   3  -2  -8    5.36    0.17
  -3   2   8    5.80    0.38
  -3  -2   8    5.87    0.41
   3   2  -8    5.97    0.28
   3  -2  -8    5.26    0.25
  -3   2   8    5.82    0.38
   3   2  -8    5.88    0.37
   3  -2  -8    5.82    0.39
   3  -2  -7   -0.01    0.10
   3   2  -7    0.03    0.15
   3  -2  -7    0.06    0.03
  -3   2   7    0.00    0.14
  -3  -2   7   -0.15    0.15
   3   2  -7    0.14    0.07
   3  -2  -7    0.08    0.06
   3  -2  -7    0.03    0.13
   3   2  -7    0.08    0.12
   3  -2  -7    0.04    0.04
   3   2  -6    9.01    0.41
   3  -2  -6    9.61    0.38
  -3   2   6    8.95    0.42
   3   2  -6    8.82    0.29
   3  -2  -6    9.06    0.25
  -3  -2   6    8.78    0.43
   3   2  -6    9.47    0.41
   3  -2  -6    8.92    0.25
   3  -2  -6    9.31    0.43
   3  -2  -5   -0.01    0.11
   3   2  -5    0.07    0.13
  -3   2   5    0.06    0.10
  -3  -2   5    0.08    0.04
   3   2  -5    0.02    0.05
  -3  -2   5    0.21    0.14
   3  -2  -5    0.03    0.03
  -3  -2   5    0.05    0.05
   3   2  -5    0.04    0.11
   3  -2  -5   -0.01    0.11
   3   2  -4    0.58    0.16
   3  -2  -4    0.67    0.13
  -3  -2   4    0.97    0.07
  -3   2   4    0.69    0.12
   3   2  -4    0.86    0.12
  -3  -2   4    0.82    0.16
  -3  -2   4    0.84    0.08
   3   2  -4    0.90    0.08
   3  -2  -4    1.22    0.16
   3   2  -4    0.84    0.15
   3  -2  -3    7.39    0.32
   3   2  -3    7.56    0.33
   3   2  -3    7.29    0.28
   3  -2  -3    7.37    0.31
  -3   2   3    7.53    0.29
  -3   2   3    7.69    0.21
  -3  -2   3    7.66    0.32
  -3  -2   3    7.16    0.22
   3  -2  -3    7.46    0.31
   3  -2  -2   97.38    1.71
   3   2  -2   94.07    1.72
   3  -2  -2   93.06    1.70
  -3   2   2   90.84    1.59
   3  -2  -2   92.85    1.71
   3   2  -2   94.41    1.65
  -3   2   2   90.56    1.61
  -3  -2   2   92.99    1.57
  -3   2   2   86.70    1.50
   3  -2  -2   90.48    1.67
  -3  -2   2   88.48    1.66
   3   2  -2   91.04    1.61
  -3   2   2   85.19    1.49
   3  -2  -1    2.96    0.19
   3   2  -1    1.92    0.17
   3   2  -1    2.17    0.15
  -3   2   1    1.72    0.13
   3  -2  -1    1.67    0.15
   3  -2  -1    1.91    0.16
  -3   2   1    1.82    0.10
  -3   2   1    1.78    0.11
  -3  -2   1    1.74    0.13
   3   2  -1    1.67    0.12
  -3   2   1    2.26    0.14
  -3   2   1    1.77    0.10
  -3  -2   1    1.81    0.14
   3   2  -1    1.79    0.13
   3  -2  -1    1.80    0.10
   3  -2   0    8.65    0.33
   3   2   0    8.49    0.30
   3   2   0    8.37    0.31
  -3   2   0    8.17    0.26
   3  -2   0    8.77    0.33
   3  -2   0    8.61    0.34
  -3   2   0    8.15    0.18
  -3  -2   0    7.53    0.23
   3   2   0    8.50    0.24
   3   2   0    8.42    0.30
  -3   2   0    8.25    0.26
  -3   2   0    8.42    0.26
  -3  -2   0    8.30    0.32
   3  -2   0    8.15    0.26
   3   2   1   82.39    1.51
   3  -2   1   83.71    1.59
   3   2   1   81.49    1.52
   3  -2   1   79.55    1.46
  -3   2  -1   82.33    1.46
  -3  -2  -1   83.04    1.44
  -3   2  -1   82.34    1.57
  -3  -2  -1   78.04    1.36
   3   2   1   79.11    1.36
   3   2   1   81.97    1.54
  -3   2  -1   76.93    1.45
  -3  -2  -1   83.21    1.56
   3  -2   1   80.77    1.50
   3   2   2    0.73    0.05
   3  -2   2    0.67    0.15
   3   2   2    0.52    0.10
  -3  -2  -2    0.56    0.08
   3   2   2    0.64    0.11
  -3   2  -2    0.77    0.14
  -3   2  -2    0.68    0.06
   3  -2   2    0.63    0.11
  -3   2  -2    0.55    0.10
  -3  -2  -2    0.67    0.13
   3   2   2    0.72    0.13
   3   2   3    3.52    0.22
   3  -2   3    3.76    0.26
   3   2   3    3.49    0.19
   3   2   3    3.64    0.18
  -3  -2  -3    3.76    0.19
   3  -2   3    3.13    0.11
  -3  -2  -3    3.60    0.20
  -3   2  -3    3.45    0.12
  -3   2  -3    3.78    0.24
   3   2   3    3.55    0.24
  -3   2  -3    3.46    0.21
  -3  -2  -3    3.74    0.25
   3  -2   4   17.33    0.60
   3   2   4   16.37    0.54
   3   2   4   16.95    0.46
   3  -2   4   16.49    0.39
  -3  -2  -4   16.88    0.47
  -3   2  -4   15.34    0.36
   3   2   4   16.11    0.33
   3   2   4   17.09    0.57
  -3   2  -4   17.86    0.54
  -3  -2  -4   17.04    0.58
   3  -2   5    9.88    0.48
   3   2   5   10.25    0.44
   3   2   5    9.01    0.35
   3  -2   5    9.69    0.31
   3   2   5    9.43    0.25
   3  -2   5    8.84    0.26
   3   2   5    9.44    0.44
  -3   2  -5    9.63    0.41
  -3  -2  -5   10.43    0.47
   3   2   6    0.14    0.14
   3  -2   6    0.26    0.18
   3  -2   6    0.12    0.08
   3   2   6    0.02    0.08
   3  -2   6    0.19    0.07
   3   2   6    0.11    0.06
  -3   2  -6    0.11    0.11
  -3  -2  -6    0.01    0.14
   3   2   6    0.18    0.14
   3   2   7    1.06    0.21
   3  -2   7    0.94    0.24
   3   2   7    0.70    0.13
   3  -2   7    0.63    0.12
   3   2   7    0.66    0.10
   3  -2   7    0.76    0.10
  -3   2  -7    0.86    0.19
  -3  -2  -7    0.69    0.19
   3   2   7    0.91    0.19
   3   2   8   43.26    1.23
   3  -2   8   43.73    1.28
   3   2   8   44.51    1.11
   3  -2   8   43.80    1.06
   3  -2   8   43.76    0.95
   3   2   8   43.16    0.94
   3   2   8   45.66    1.23
  -3  -2  -8   44.41    1.29
   3  -2   9   11.78    0.64
   3   2   9   11.80    0.60
   3  -2   9   12.39    0.50
   3   2   9   12.38    0.53
  -3   2  -9   11.33    0.63
  -3   2  -9   12.15    0.56
  -3  -2  -9   12.73    0.66
   3   2   9   12.60    0.61
   3  -2  10    1.16    0.27
   3   2  10    1.10    0.24
   3   2  10    1.19    0.20
   3  -2  10    0.93    0.17
  -3   2 -10    0.97    0.25
  -3  -2 -10    0.81    0.23
  -3   2 -10    0.82    0.18
  -3  -2 -10    0.69    0.21
   3  -2  11   -0.05    0.20
   3   2  11    0.39    0.19
   3   2  11   -0.03    0.12
  -3   2 -11    0.26    0.22
  -3   2 -11   -0.12    0.13
  -3  -2 -11   -0.13    0.18
   3   2  12    2.44    0.35
   3  -2  12    2.03    0.35
  -3   2 -12    1.93    0.36
  -3   2 -12    1.85    0.27
  -3  -2 -12    2.20    0.31
   3   2  13    0.20    0.19
  -3   2 -13    0.01    0.19
  -3  -2 -13   -0.02    0.17
   3   2  14    0.19    0.21
  -3   2 -14    0.01    0.25
  -3  -2 -14    0.04    0.20
  -3  -2 -14   -0.12    0.19
  -3   3  16    0.82    0.29
  -3  -3  16    0.44    0.23
   3   3 -16    0.65    0.24
  -3  -3  15    0.44    0.21
  -3   3  15    0.20    0.21
  -3   3  15    0.45    0.24
  -3  -3  15    0.29    0.24
   3   3 -15    0.38    0.22
   3  -3 -15    0.62    0.27
  -3   3  14    0.04    0.20
  -3  -3  14    0.34    0.23
  -3  -3  14    0.22    0.21
  -3   3  14    0.20    0.20
   3  -3 -14    0.51    0.23
   3   3 -14    0.00    0.16
   3   3 -13    1.08    0.23
  -3  -3  13    1.22    0.29
  -3   3  13    0.68    0.25
  -3   3  13    0.69    0.23
  -3  -3  13    1.04    0.28
   3   3 -13    1.09    0.23
   3  -3 -13    0.43    0.21
   3   3 -12    0.17    0.15
  -3  -3  12    0.31    0.18
  -3   3  12    0.21    0.20
  -3   3  12    0.11    0.19
   3   3 -12    0.13    0.12
  -3  -3  12    0.04    0.19
   3   3 -12    0.02    0.17
   3  -3 -12    0.28    0.18
   3  -3 -11    5.00    0.30
   3   3 -11    5.25    0.39
  -3   3  11    4.95    0.42
   3  -3 -11    4.86    0.31
  -3  -3  11    4.47    0.40
   3   3 -11    4.83    0.32
  -3   3  11    4.68    0.40
   3  -3 -11    4.51    0.40
   3   3 -11    5.01    0.39
   3   3 -10    0.14    0.16
   3  -3 -10    0.13    0.11
  -3   3  10    0.08    0.15
  -3   3  10   -0.12    0.20
   3   3 -10    0.19    0.12
  -3  -3  10    0.22    0.18
   3  -3 -10   -0.11    0.17
   3   3 -10    0.07    0.14
   3  -3  -9   15.54    0.53
   3   3  -9   15.38    0.63
  -3   3   9   16.14    0.68
   3   3  -9   15.67    0.53
  -3  -3   9   14.70    0.66
  -3   3   9   15.55    0.65
   3  -3  -9   15.02    0.66
   3   3  -9   16.59    0.64
   3  -3  -8   16.95    0.54
   3   3  -8   17.62    0.65
  -3   3   8   16.08    0.66
   3   3  -8   17.13    0.53
  -3  -3   8   17.22    0.68
   3   3  -8   16.57    0.63
   3  -3  -8   16.94    0.67
   3  -3  -7    0.01    0.10
   3   3  -7    0.37    0.17
   3  -3  -7    0.05    0.04
  -3   3   7   -0.06    0.13
   3   3  -7   -0.02    0.07
  -3  -3   7    0.16    0.16
   3   3  -7    0.34    0.15
   3  -3  -7    0.16    0.14
   3  -3  -6    4.81    0.26
   3   3  -6    5.34    0.33
   3  -3  -6    4.04    0.14
  -3  -3   6    5.00    0.18
  -3   3   6    5.39    0.32
   3   3  -6    4.85    0.22
  -3  -3   6    4.79    0.33
   3   3  -6    4.91    0.30
   3  -3  -6    5.32    0.32
   3  -3  -6    4.75    0.16
   3  -3  -5    7.84    0.32
   3   3  -5    8.25    0.39
  -3  -3   5    8.18    0.23
  -3   3   5    7.66    0.36
   3  -3  -5    7.80    0.20
  -3  -3   5    7.78    0.27
   3   3  -5    8.58    0.36
  -3  -3   5    8.13    0.39
   3   3  -5    7.68    0.26
   3  -3  -5    6.43    0.19
   3  -3  -5    8.07    0.38
   3  -3  -4  140.15    2.48
   3   3  -4  142.95    2.56
   3   3  -4  138.56    2.40
   3  -3  -4  133.64    2.29
  -3   3   4  137.57    2.51
  -3  -3   4  136.24    2.37
   3   3  -4  137.43    2.36
  -3  -3   4  143.49    2.54
   3  -3  -4  136.47    2.52
   3   3  -3    0.11    0.13
   3  -3  -3   -0.06    0.10
   3  -3  -3   -0.02    0.06
  -3   3   3    0.08    0.06
  -3   3   3   -0.01    0.09
   3  -3  -3    0.00    0.11
   3   3  -3    0.07    0.08
  -3  -3   3   -0.13    0.13
  -3  -3   3    0.28    0.07
   3   3  -3    0.08    0.06
   3  -3  -3    0.19    0.10
   3  -3  -2   12.74    0.41
   3  -3  -2   13.33    0.42
   3   3  -2   11.98    0.42
   3  -3  -2   11.65    0.42
   3   3  -2   12.38    0.36
  -3  -3   2   13.00    0.37
   3  -3  -2   12.37    0.35
  -3   3   2   12.50    0.35
  -3   3   2   12.27    0.36
   3  -3  -2   12.27    0.38
  -3   3   2   11.94    0.29
  -3  -3   2   12.92    0.35
  -3  -3   2   11.99    0.39
  -3   3   2   11.72    0.25
   3   3  -2   12.26    0.37
   3  -3  -1    3.87    0.23
   3  -3  -1    3.90    0.23
   3   3  -1    4.37    0.21
   3   3  -1    4.04    0.22
   3  -3  -1    3.71    0.23
  -3   3   1    3.74    0.16
  -3  -3   1    3.87    0.20
  -3   3   1    3.76    0.17
   3   3  -1    4.39    0.20
  -3   3   1    4.02    0.15
  -3   3   1    4.19    0.19
   3   3  -1    3.78    0.20
  -3   3   0   11.32    0.35
   3   3   0   11.50    0.35
   3  -3   0   12.22    0.41
   3   3   0   11.95    0.38
  -3   3   0   10.95    0.24
   3  -3   0   10.94    0.41
  -3   3   0   11.30    0.40
  -3   3   0   11.67    0.33
  -3   3   0   10.90    0.35
   3   3   0   11.65    0.32
  -3  -3   0   10.81    0.31
  -3   3   0   12.09    0.33
   3   3   0   11.30    0.38
  -3   3   0   10.97    0.29
  -3  -3   0   10.75    0.40
  -3   3  -1    4.57    0.21
   3   3   1    4.79    0.22
   3  -3   1    4.87    0.28
   3   3   1    4.64    0.22
  -3  -3  -1    4.60    0.21
  -3   3  -1    4.97    0.27
  -3   3  -1    4.58    0.24
   3   3   1    4.72    0.17
   3   3   1    4.39    0.25
  -3   3  -1    4.45    0.18
  -3  -3  -1    4.49    0.26
   3   3   2    0.98    0.12
   3   3   2    0.86    0.14
   3  -3   2    0.88    0.16
  -3   3  -2    0.89    0.13
   3   3   2    0.84    0.12
   3   3   2    0.82    0.07
  -3   3  -2    0.81    0.15
  -3   3  -2    0.79    0.08
  -3   3  -2    1.11    0.16
  -3   3  -2    0.90    0.11
  -3  -3  -2    0.90    0.14
   3  -3   2    0.87    0.09
  -3  -3  -3    0.28    0.07
   3  -3   3    0.29    0.13
   3   3   3    0.33    0.10
   3   3   3    0.31    0.08
   3   3   3    0.28    0.08
  -3   3  -3    0.52    0.14
   3   3   3    0.35    0.05
  -3   3  -3    0.49    0.07
  -3   3  -3    0.29    0.12
   3   3   3    0.54    0.13
  -3  -3  -3    0.42    0.12
  -3   3  -3    0.85    0.11
   3   3   4    0.33    0.11
  -3  -3  -4    0.17    0.07
   3  -3   4    0.39    0.17
   3  -3   4    0.19    0.05
   3   3   4    0.28    0.09
  -3  -3  -4    0.20    0.08
  -3   3  -4    0.31    0.07
  -3  -3  -4    0.07    0.11
   3   3   4    0.15    0.12
  -3   3  -4    0.34    0.10
   3  -3   5    7.75    0.43
   3   3   5    7.52    0.37
  -3  -3  -5    7.64    0.26
   3   3   5    7.64    0.33
   3  -3   5    7.41    0.26
   3  -3   5    7.37    0.25
  -3   3  -5    7.16    0.25
  -3  -3  -5    7.72    0.29
  -3   3  -5    7.69    0.36
  -3  -3  -5    7.59    0.41
   3   3   5    7.95    0.41
   3   3   6    2.26    0.23
   3  -3   6    2.38    0.28
  -3  -3  -6    1.95    0.13
   3  -3   6    1.88    0.15
   3   3   6    1.96    0.18
   3  -3   6    1.77    0.13
   3   3   6    1.84    0.13
  -3   3  -6    2.25    0.27
  -3   3  -6    1.86    0.22
  -3  -3  -6    1.91    0.24
   3   3   6    2.30    0.25
   3  -3   7   20.77    0.80
   3   3   7   20.57    0.72
   3   3   7   20.67    0.66
   3  -3   7   21.01    0.60
   3  -3   7   20.18    0.54
  -3   3  -7   19.32    0.79
   3   3   7   20.50    0.53
   3   3   7   23.44    0.78
  -3  -3  -7   20.94    0.80
   3   3   8    0.30    0.17
   3  -3   8    0.18    0.20
   3  -3   8    0.15    0.10
   3   3   8    0.11    0.11
   3   3   8    0.39    0.10
   3  -3   8    0.02    0.08
  -3   3  -8    0.19    0.16
  -3  -3  -8   -0.13    0.16
  -3   3  -8    0.26    0.12
   3   3   8    0.22    0.18
   3  -3   9    0.45    0.22
   3   3   9    0.26    0.16
   3  -3   9    0.44    0.13
   3   3   9    0.37    0.14
  -3   3  -9    0.53    0.21
  -3  -3  -9    0.27    0.18
   3   3   9    0.29    0.15
  -3   3  -9    0.28    0.12
   3  -3  10    1.44    0.30
   3   3  10    1.31    0.24
   3  -3  10    1.25    0.19
   3   3  10    1.39    0.22
  -3   3 -10    1.53    0.30
  -3  -3 -10    1.46    0.28
  -3   3 -10    1.46    0.22
   3   3  10    1.48    0.26
   3   3  11    3.61    0.37
   3  -3  11    4.15    0.43
   3   3  11    3.70    0.33
  -3   3 -11    2.91    0.38
  -3  -3 -11    3.86    0.40
  -3   3 -11    4.10    0.35
   3  -3  12    0.33    0.25
   3   3  12    0.21    0.19
  -3   3 -12   -0.19    0.22
  -3  -3 -12    0.03    0.17
   3  -3  13   -0.19    0.23
   3   3  13   -0.16    0.20
  -3   3 -13    0.15    0.21
  -3  -3 -13    0.27    0.20
   3   3  14    1.45    0.30
  -3  -3 -14    0.81    0.26
  -3   4  16   -0.07    0.21
  -3  -4  16    0.25    0.24
   3   4 -16    0.48    0.24
  -3  -4  15    3.86    0.47
  -3   4  15    4.90    0.52
  -3  -4  15    4.56    0.47
  -3   4  15    4.22    0.45
   3   4 -15    4.45    0.44
   3  -4 -15    3.65    0.44
  -3   4  14    2.83    0.38
  -3  -4  14    3.24    0.42
  -3   4  14    2.73    0.38
  -3  -4  14    3.11    0.39
   3   4 -14    2.59    0.33
   3  -4 -14    2.78    0.38
   3   4 -13   10.26    0.58
  -3  -4  13   11.10    0.68
  -3   4  13   10.69    0.68
  -3  -4  13   10.60    0.66
  -3   4  13   10.85    0.65
   3  -4 -13   10.64    0.67
   3   4 -13   10.41    0.61
   3   4 -12   -0.03    0.17
  -3   4  12    0.18    0.18
  -3  -4  12   -0.08    0.19
  -3   4  12    0.05    0.18
   3   4 -12   -0.05    0.11
   3  -4 -12   -0.08    0.19
   3   4 -12   -0.05    0.16
   3   4 -11   11.64    0.59
  -3   4  11   11.83    0.65
   3   4 -11   12.19    0.53
  -3  -4  11   11.49    0.62
  -3   4  11   10.47    0.60
   3  -4 -11   11.47    0.64
   3   4 -11   11.88    0.59
   3   4 -10    1.47    0.25
   3  -4 -10    1.18    0.15
  -3   4  10    1.68    0.26
  -3  -4  10    1.49    0.26
   3   4 -10    1.40    0.18
  -3   4  10    1.21    0.23
   3   4 -10    1.28    0.21
   3  -4 -10    1.34    0.24
   3  -4  -9   22.04    0.64
   3   4  -9   23.12    0.80
  -3   4   9   22.97    0.84
   3   4  -9   23.04    0.69
  -3  -4   9   20.98    0.80
   3   4  -9   22.50    0.77
   3  -4  -9   21.95    0.83
   3  -4  -8   16.69    0.53
   3   4  -8   17.71    0.68
  -3   4   8   17.93    0.69
   3   4  -8   16.92    0.55
   3   4  -8   17.39    0.63
  -3  -4   8   17.59    0.68
   3  -4  -8   16.62    0.68
   3   4  -7    9.11    0.46
   3  -4  -7    8.84    0.36
  -3   4   7    9.14    0.46
   3   4  -7    8.42    0.42
   3   4  -7    9.08    0.36
  -3  -4   7    9.78    0.47
   3  -4  -7    8.43    0.45
   3  -4  -7    8.91    0.27
   3  -4  -6   14.17    0.46
   3   4  -6   14.62    0.56
   3  -4  -6   13.77    0.35
  -3  -4   6   13.63    0.37
  -3   4   6   14.64    0.55
   3   4  -6   14.12    0.44
   3  -4  -6   12.99    0.35
  -3  -4   6   14.77    0.56
   3   4  -6   14.98    0.52
   3  -4  -6   13.36    0.55
   3  -4  -6   13.27    0.32
   3  -4  -5   18.16    0.54
   3   4  -5   19.31    0.65
   3  -4  -5   18.79    0.43
  -3  -4   5   19.30    0.46
   3   4  -5   19.38    0.49
  -3   4   5   19.00    0.61
   3  -4  -5   17.68    0.41
   3   4  -5   18.77    0.50
  -3  -4   5   18.65    0.62
   3  -4  -5   18.50    0.61
   3  -4  -4   16.50    0.49
   3   4  -4   16.34    0.57
   3  -4  -4   15.19    0.39
   3   4  -4   16.23    0.42
  -3   4   4   17.21    0.52
   3   4  -4   16.34    0.44
   3  -4  -4   15.28    0.35
  -3  -4   4   16.62    0.54
   3  -4  -4   16.33    0.52
   3  -4  -3  143.79    2.48
   3   4  -3  148.20    2.56
   3  -4  -3  142.62    2.52
   3  -4  -3  133.31    2.36
   3   4  -3  139.88    2.37
  -3   4   3  138.49    2.46
   3   4  -3  137.33    2.39
   3  -4  -3  134.91    2.29
  -3  -4   3  138.47    2.50
  -3   4   3  131.71    2.28
   3  -4  -3  139.39    2.48
   3  -4  -2    2.18    0.20
   3   4  -2    2.50    0.21
   3  -4  -2    2.45    0.19
   3  -4  -2    2.43    0.20
   3  -4  -2    2.56    0.16
  -3   4   2    2.61    0.17
  -3  -4   2    2.43    0.15
   3  -4  -2    2.40    0.15
  -3   4   2    2.27    0.16
  -3   4   2    2.39    0.13
   3  -4  -2    2.34    0.13
  -3  -4   2    2.27    0.19
  -3   4   2    2.28    0.10
   3  -4  -2    2.51    0.17
   3   4  -2    2.21    0.18
   3   4  -1    1.34    0.15
  -3  -4   1    1.51    0.09
   3   4  -1    1.38    0.16
   3  -4  -1    1.78    0.17
   3  -4  -1    1.41    0.16
   3  -4  -1    1.34    0.10
   3  -4  -1    1.27    0.14
  -3   4   1    1.55    0.11
   3  -4  -1    1.49    0.12
  -3  -4   1    1.60    0.14
  -3   4   1    1.32    0.12
  -3   4   1    1.47    0.16
   3  -4  -1    1.41    0.12
  -3   4   1    1.31    0.09
  -3   4   1    1.54    0.13
  -3   4   0   10.16    0.35
   3  -4   0   11.00    0.39
   3   4   0   10.65    0.36
  -3  -4   0    9.73    0.32
   3   4   0   10.95    0.33
  -3   4   0    9.87    0.25
   3  -4   0   10.49    0.39
   3  -4   0   10.83    0.38
   3  -4   0    9.90    0.25
  -3   4   0   10.25    0.40
  -3   4   0   10.06    0.34
  -3  -4   0   10.21    0.32
   3   4   0   11.17    0.33
  -3   4   0   10.11    0.31
   3   4   0   10.09    0.36
  -3   4   0    9.90    0.25
  -3  -4   0   10.97    0.40
  -3   4   0   10.64    0.30
   3  -4   1    7.83    0.35
  -3   4  -1    6.96    0.29
   3   4   1    7.58    0.27
   3   4   1    7.45    0.28
   3  -4   1    7.38    0.33
   3  -4   1    7.10    0.17
  -3   4  -1    7.05    0.34
  -3   4  -1    7.19    0.23
   3   4   1    7.33    0.24
  -3   4  -1    7.35    0.31
   3   4   1    7.74    0.33
  -3   4  -1    6.94    0.21
  -3  -4  -1    7.27    0.33
   3   4   2   59.03    1.15
   3  -4   2   62.71    1.32
  -3   4  -2   60.20    1.21
   3   4   2   59.80    1.17
   3  -4   2   57.96    1.00
  -3   4  -2   59.96    1.12
  -3   4  -2   56.93    1.27
   3   4   2   58.98    1.08
  -3   4  -2   61.61    1.30
   3   4   2   60.55    1.28
  -3   4  -2   59.26    1.12
  -3  -4  -2   62.84    1.31
   3  -4   2   58.31    1.10
   3   4   3    5.74    0.22
  -3  -4  -3    5.55    0.23
   3  -4   3    6.05    0.34
   3   4   3    5.62    0.26
   3   4   3    5.25    0.19
  -3   4  -3    5.09    0.20
  -3   4  -3    5.34    0.32
   3   4   3    5.73    0.31
  -3   4  -3    5.48    0.24
  -3  -4  -3    5.91    0.33
  -3  -4  -4    0.17    0.07
   3   4   4    0.17    0.09
   3  -4   4   -0.02    0.13
   3   4   4    0.15    0.09
  -3   4  -4    0.22    0.07
  -3  -4  -4    0.27    0.08
  -3   4  -4    0.39    0.15
  -3   4  -4    0.37    0.09
  -3  -4  -4    0.05    0.12
   3   4   4    0.13    0.11
   3  -4   5   14.19    0.60
  -3  -4  -5   13.68    0.37
   3   4   5   14.18    0.50
   3   4   5   14.61    0.49
   3  -4   5   14.09    0.40
  -3   4  -5   13.73    0.58
  -3  -4  -5   14.15    0.40
  -3   4  -5   14.32    0.50
   3   4   5   15.45    0.58
  -3  -4  -5   14.38    0.59
   3  -4   6    6.33    0.41
   3   4   6    5.99    0.34
  -3  -4  -6    5.43    0.20
   3   4   6    5.88    0.32
   3  -4   6    6.11    0.27
  -3   4  -6    6.17    0.41
   3  -4   6    5.68    0.25
  -3  -4  -6    6.05    0.40
   3   4   6    6.30    0.38
   3  -4   7    0.23    0.19
   3   4   7    0.16    0.14
   3  -4   7    0.01    0.09
   3   4   7   -0.08    0.11
   3  -4   7    0.06    0.08
  -3   4  -7    0.07    0.17
   3   4   7    0.13    0.08
  -3  -4  -7    0.02    0.17
   3   4   7    0.04    0.14
  -3   4  -7    0.17    0.11
   3   4   8    3.58    0.31
   3  -4   8    3.34    0.35
   3   4   8    3.50    0.28
   3  -4   8    3.73    0.25
  -3   4  -8    3.68    0.36
   3  -4   8    3.46    0.23
   3   4   8    3.37    0.22
   3   4   8    3.52    0.32
  -3  -4  -8    3.43    0.35
  -3   4  -8    3.18    0.25
   3   4   9    0.49    0.20
   3  -4   9    0.52    0.21
   3  -4   9    0.19    0.09
   3   4   9    0.16    0.12
  -3   4  -9    0.55    0.22
  -3  -4  -9    0.33    0.18
  -3   4  -9    0.40    0.14
   3   4   9    0.20    0.16
   3   4  10   -0.19    0.16
   3  -4  10    0.23    0.20
   3   4  10   -0.07    0.14
  -3   4 -10    0.11    0.20
  -3  -4 -10    0.22    0.17
   3   4  10    0.02    0.15
  -3   4 -10    0.33    0.14
   3   4  11    2.16    0.31
   3  -4  11    2.38    0.36
   3   4  11    2.70    0.29
  -3   4 -11    2.58    0.35
  -3  -4 -11    2.98    0.37
  -3  -4 -11    2.15    0.31
   3  -4  12    0.43    0.25
   3   4  12    0.08    0.14
  -3   4 -12   -0.08    0.20
  -3  -4 -12    0.20    0.18
   3  -4  13    1.00    0.31
   3   4  13    0.43    0.21
  -3   4 -13    0.64    0.25
  -3  -4 -13    1.02    0.26
  -3  -4 -14    9.78    0.71
  -3   5  15    0.36    0.24
  -3  -5  15    0.02    0.22
  -3  -5  15    0.00    0.20
  -3   5  15    0.21    0.21
   3  -5 -15    0.42    0.23
   3   5 -15   -0.01    0.17
   3   5 -14    0.29    0.19
  -3   5  14    0.20    0.24
  -3  -5  14    0.39    0.25
  -3   5  14    0.40    0.20
  -3  -5  14    0.38    0.19
   3  -5 -14   -0.09    0.22
   3   5 -14    0.29    0.20
   3   5 -13    4.25    0.40
  -3   5  13    4.49    0.45
   3   5 -13    4.08    0.34
   3   5 -13    3.89    0.38
  -3   5  13    4.02    0.42
  -3  -5  13    3.08    0.38
   3  -5 -13    4.21    0.44
   3   5 -12    4.37    0.40
  -3   5  12    4.49    0.42
   3   5 -12    4.75    0.35
  -3  -5  12    4.90    0.43
  -3   5  12    4.54    0.42
   3   5 -12    4.44    0.38
   3  -5 -12    4.83    0.45
   3   5 -11    3.01    0.34
  -3   5  11    2.84    0.34
   3   5 -11    3.12    0.27
  -3   5  11    2.80    0.32
   3   5 -11    3.53    0.33
  -3  -5  11    2.66    0.33
   3  -5 -11    2.86    0.34
   3   5 -10    0.65    0.23
   3  -5 -10    0.62    0.13
  -3   5  10    0.40    0.17
   3   5 -10    0.39    0.13
  -3  -5  10    0.37    0.20
   3   5 -10    0.50    0.17
   3  -5 -10    0.44    0.19
   3  -5  -9    3.33    0.22
   3   5  -9    3.34    0.34
  -3   5   9    3.56    0.34
   3   5  -9    3.04    0.25
   3   5  -9    3.58    0.31
  -3  -5   9    3.34    0.33
   3  -5  -9    3.10    0.32
   3  -5  -8    0.12    0.09
   3   5  -8    0.20    0.21
  -3   5   8   -0.03    0.14
   3   5  -8    0.05    0.10
  -3  -5   8   -0.17    0.18
   3   5  -8   -0.06    0.13
   3  -5  -8   -0.11    0.15
   3  -5  -7    1.64    0.16
   3   5  -7    1.80    0.26
  -3  -5   7    1.92    0.15
  -3   5   7    1.94    0.23
   3   5  -7    1.76    0.17
  -3  -5   7    1.82    0.25
   3  -5  -7    1.90    0.24
   3   5  -7    2.05    0.21
   3  -5  -7    1.59    0.11
   3   5  -6    0.43    0.19
   3  -5  -6    0.20    0.11
   3   5  -6    0.23    0.08
  -3   5   6    0.23    0.12
   3  -5  -6    0.22    0.07
  -3  -5   6    0.34    0.09
   3  -5  -6    0.19    0.06
   3   5  -6    0.14    0.09
  -3  -5   6    0.07    0.15
   3  -5  -6    0.14    0.13
   3  -5  -5    5.19    0.26
   3   5  -5    5.62    0.36
  -3  -5   5    5.60    0.24
   3   5  -5    5.75    0.22
   3  -5  -5    5.26    0.22
  -3   5   5    5.38    0.31
   3  -5  -5    4.90    0.19
  -3  -5   5    5.30    0.33
   3   5  -5    5.45    0.26
   3  -5  -5    5.68    0.32
  -3   5   5    5.02    0.14
   3  -5  -4    1.11    0.14
   3   5  -4    1.67    0.23
   3  -5  -4    1.08    0.11
  -3   5   4    1.12    0.15
   3   5  -4    1.02    0.10
   3  -5  -4    1.07    0.09
   3   5  -4    1.14    0.12
  -3  -5   4    1.17    0.18
   3  -5  -4    1.03    0.15
   3  -5  -3    1.52    0.17
   3   5  -3    1.34    0.21
   3  -5  -3    1.55    0.16
  -3   5   3    1.18    0.14
   3   5  -3    1.31    0.11
   3  -5  -3    1.03    0.16
   3  -5  -3    1.39    0.13
  -3   5   3    1.20    0.10
   3  -5  -3    1.22    0.10
   3   5  -3    1.25    0.14
  -3  -5   3    1.19    0.16
  -3   5   3    1.22    0.06
   3  -5  -3    1.14    0.14
   3  -5  -2  167.90    2.91
  -3  -5   2  167.58    2.80
   3   5  -2  170.51    2.98
   3  -5  -2  167.85    2.95
   3  -5  -2  166.92    2.87
  -3  -5   2  167.24    2.80
  -3   5   2  164.38    2.84
  -3  -5   2  168.26    2.91
   3  -5  -2  161.37    2.80
  -3   5   2  156.81    2.78
  -3   5   2  165.25    2.92
   3   5  -2  160.45    2.92
   3  -5  -2  161.42    2.85
  -3   5   1   26.25    0.67
  -3  -5   1   26.39    0.54
   3   5  -1   25.08    0.69
   3  -5  -1   25.57    0.67
   3  -5  -1   26.04    0.69
  -3  -5   1   26.11    0.61
   3  -5  -1   25.97    0.66
  -3   5   1   25.26    0.58
   3  -5  -1   25.16    0.58
  -3   5   1   25.86    0.69
  -3  -5   1   26.94    0.64
  -3   5   1   25.44    0.61
   3  -5  -1   25.14    0.59
   3   5  -1   26.61    0.68
  -3   5   1   27.19    0.61
  -3   5   0   38.25    0.86
   3   5   0   38.11    0.78
   3   5   0   38.02    0.85
  -3  -5   0   35.25    0.77
   3  -5   0   38.67    0.89
   3  -5   0   36.35    0.73
   3  -5   0   39.55    0.89
   3  -5   0   38.50    0.89
  -3   5   0   37.81    0.90
  -3   5   0   37.39    0.84
  -3  -5   0   38.14    0.81
  -3   5   0   38.00    0.75
   3   5   0   37.97    0.88
  -3   5   0   35.14    0.65
  -3  -5   0   38.04    0.91
   3   5   1    1.95    0.18
   3   5   1    1.98    0.14
  -3   5  -1    1.92    0.17
  -3  -5  -1    1.83    0.13
   3   5   1    1.68    0.15
   3  -5   1    2.00    0.20
   3  -5   1    1.93    0.19
   3  -5   1    2.12    0.20
   3  -5   1    1.70    0.09
  -3   5  -1    1.76    0.19
  -3   5  -1    2.10    0.18
   3   5   1    2.11    0.14
  -3  -5  -1    1.65    0.18
  -3   5  -1    1.83    0.09
  -3   5  -1    2.02    0.11
   3   5   2   12.48    0.30
  -3   5  -2   15.51    0.48
   3  -5   2   16.02    0.53
   3   5   2   16.22    0.42
   3   5   2   15.46    0.42
   3  -5   2   14.58    0.33
  -3   5  -2   15.57    0.52
   3   5   2   15.05    0.40
  -3   5  -2   14.87    0.36
   3   5   2   15.83    0.52
  -3  -5  -2   15.52    0.54
   3  -5   2   14.70    0.35
   3   5   3    6.36    0.24
   3  -5   3    6.29    0.36
   3   5   3    6.84    0.27
   3   5   3    6.03    0.23
  -3   5  -3    6.82    0.35
   3  -5   3    6.17    0.24
   3   5   3    6.34    0.34
  -3   5  -3    6.52    0.25
  -3  -5  -3    6.52    0.37
   3   5   4    7.13    0.24
   3  -5   4    6.60    0.39
   3   5   4    7.41    0.32
   3   5   4    7.47    0.34
  -3  -5  -4    7.40    0.26
  -3   5  -4    6.85    0.38
   3   5   4    7.38    0.38
  -3  -5  -4    7.02    0.40
   3  -5   5   19.62    0.71
   3   5   5   19.43    0.59
   3   5   5   19.10    0.61
  -3   5  -5   18.89    0.70
  -3  -5  -5   19.56    0.48
   3   5   5   18.75    0.67
  -3  -5  -5   18.44    0.70
   3   5   6   10.78    0.46
   3  -5   6   11.90    0.57
   3   5   6   11.70    0.47
   3  -5   6   11.17    0.38
  -3   5  -6   10.57    0.54
   3  -5   6   10.72    0.38
   3   5   6   11.17    0.52
  -3   5  -6   11.06    0.39
  -3  -5  -6   11.98    0.58
   3  -5   7   19.42    0.78
   3   5   7   18.00    0.65
   3   5   7   19.34    0.66
   3  -5   7   20.04    0.57
  -3   5  -7   17.76    0.75
   3  -5   7   18.21    0.55
   3   5   7   18.11    0.72
  -3   5  -7   18.20    0.57
  -3  -5  -7   20.02    0.79
   3  -5   8    0.43    0.21
   3   5   8    0.31    0.15
   3   5   8    0.29    0.13
   3  -5   8    0.61    0.12
   3  -5   8    0.37    0.09
   3   5   8    0.19    0.09
  -3   5  -8    0.35    0.18
   3   5   8    0.32    0.16
  -3  -5  -8    0.31    0.19
  -3   5  -8    0.50    0.12
   3   5   9    1.64    0.24
   3  -5   9    1.79    0.33
   3  -5   9    1.49    0.19
   3   5   9    1.80    0.23
  -3   5  -9    1.13    0.25
  -3  -5  -9    1.20    0.24
  -3   5  -9    1.14    0.16
   3   5   9    1.50    0.25
   3   5  10    4.03    0.36
   3  -5  10    3.92    0.42
   3   5  10    3.69    0.33
  -3   5 -10    3.40    0.38
   3   5  10    3.61    0.36
  -3  -5 -10    3.63    0.40
   3  -5  11    0.09    0.21
   3   5  11    0.56    0.20
   3   5  11    0.30    0.15
  -3   5 -11    0.39    0.22
  -3  -5 -11    0.14    0.20
   3   5  11    0.47    0.19
  -3  -5 -11    0.36    0.19
   3  -5  12    3.30    0.42
   3   5  12    3.27    0.36
   3   5  12    2.90    0.33
  -3   5 -12    2.91    0.40
  -3  -5 -12    3.05    0.38
   3  -5  13    0.05    0.23
  -3   5 -13    0.21    0.22
  -3  -5 -13    0.12    0.20
  -3   6  15    1.32    0.32
  -3  -6  15    0.81    0.29
  -3   6  15    0.65    0.25
  -3  -6  15    0.20    0.22
   3  -6 -15    1.26    0.29
   3   6 -14    0.11    0.18
  -3   6  14    0.09    0.19
  -3   6  14    0.44    0.25
  -3  -6  14    0.23    0.21
   3   6 -14    0.04    0.15
   3  -6 -14    0.35    0.23
   3   6 -13    4.59    0.42
  -3   6  13    4.97    0.47
   3   6 -13    4.57    0.40
   3   6 -13    4.02    0.35
  -3  -6  13    4.87    0.46
  -3   6  13    3.36    0.41
   3  -6 -13    4.93    0.47
   3   6 -12    2.64    0.35
  -3   6  12    1.98    0.32
  -3   6  12    1.88    0.30
   3   6 -12    2.54    0.27
  -3  -6  12    2.10    0.33
   3   6 -12    2.53    0.30
   3  -6 -12    2.45    0.35
   3   6 -11    0.26    0.20
  -3   6  11    0.24    0.19
   3   6 -11    0.08    0.12
  -3  -6  11    0.27    0.20
   3   6 -11    0.13    0.15
   3  -6 -11    0.34    0.18
   3  -6 -10    4.83    0.26
   3   6 -10    4.55    0.39
  -3   6  10    5.03    0.42
   3   6 -10    4.58    0.33
  -3  -6  10    4.69    0.40
   3   6 -10    4.99    0.37
   3  -6 -10    4.02    0.38
   3  -6  -9    8.56    0.36
   3   6  -9    9.38    0.53
  -3   6   9    9.42    0.54
   3   6  -9    9.30    0.44
  -3  -6   9    8.20    0.50
   3   6  -9    9.20    0.47
   3  -6  -9    8.93    0.52
   3  -6  -8   11.45    0.41
  -3  -6   8   11.57    0.41
  -3   6   8   11.57    0.57
   3   6  -8   11.03    0.46
  -3  -6   8   11.68    0.56
   3   6  -8   11.18    0.49
   3  -6  -8   10.64    0.55
   3  -6  -7   27.07    0.70
  -3  -6   7   27.37    0.69
  -3   6   7   26.92    0.87
  -3  -6   7   28.04    0.87
   3   6  -7   26.71    0.74
   3  -6  -7   26.20    0.60
   3  -6  -7   25.68    0.85
   3  -6  -6    0.81    0.13
  -3   6   6    0.83    0.17
   3  -6  -6    0.70    0.10
   3   6  -6    0.72    0.09
  -3  -6   6    0.67    0.11
   3   6  -6    0.69    0.12
  -3  -6   6    0.64    0.18
   3  -6  -6    0.53    0.15
  -3   6   6    0.63    0.07
   3  -6  -5   14.43    0.47
  -3  -6   5   14.96    0.45
   3   6  -5   14.07    0.36
   3  -6  -5   13.58    0.42
  -3   6   5   15.27    0.54
   3  -6  -5   13.10    0.38
   3   6  -5   14.76    0.48
  -3  -6   5   15.18    0.56
   3  -6  -5   14.26    0.53
  -3   6   5   14.00    0.31
   3   6  -4    1.42    0.10
  -3   6   4    1.47    0.17
   3  -6  -4    1.68    0.14
   3  -6  -4    1.55    0.12
  -3   6   4    1.34    0.15
   3   6  -4    1.52    0.15
  -3  -6   4    1.57    0.20
  -3   6   4    1.59    0.08
   3  -6  -4    1.53    0.17
   3  -6  -3   67.12    1.34
   3   6  -3   69.36    1.45
   3  -6  -3   63.11    1.29
  -3   6   3   65.96    1.34
   3  -6  -3   64.06    1.24
  -3   6   3   65.59    1.34
   3   6  -3   66.33    1.33
  -3   6   3   63.52    1.23
  -3  -6   3   66.74    1.38
   3  -6  -3   64.35    1.32
  -3   6   3   64.44    1.15
  -3   6   3   66.27    1.25
   3  -6  -2   29.00    0.73
   3   6  -2   29.73    0.79
  -3   6   2   29.09    0.69
   3  -6  -2   28.44    0.71
   3  -6  -2   29.37    0.76
  -3  -6   2   28.92    0.62
  -3   6   2   27.86    0.74
  -3   6   2   28.39    0.66
  -3  -6   2   28.14    0.74
   3  -6  -2   27.82    0.68
  -3   6   2   27.87    0.59
   3   6  -2   30.27    0.76
   3  -6  -1    7.94    0.34
  -3  -6   1    7.64    0.27
  -3  -6   1    8.09    0.25
  -3   6   1    8.29    0.35
   3   6  -1    8.64    0.37
  -3   6   1    8.08    0.28
   3  -6  -1    8.11    0.35
  -3  -6   1    8.13    0.29
   3  -6  -1    7.87    0.36
  -3   6   1    8.06    0.36
  -3  -6   1    8.60    0.34
  -3   6   1    8.17    0.31
  -3  -6   1    8.73    0.37
   3   6  -1    7.95    0.36
   3  -6  -1    7.89    0.27
  -3   6   1    8.02    0.28
  -3   6   1    7.79    0.19
  -3   6   0    4.58    0.26
  -3  -6   0    4.40    0.19
   3  -6   0    4.33    0.25
   3   6   0    4.75    0.26
   3  -6   0    4.55    0.26
   3  -6   0    4.49    0.27
   3  -6   0    4.48    0.19
  -3   6   0    4.59    0.25
  -3  -6   0    4.62    0.24
  -3   6   0    4.73    0.28
  -3   6   0    4.54    0.18
   3   6   0    4.89    0.28
  -3  -6   0    5.26    0.30
   3   6   1    4.62    0.19
  -3  -6  -1    3.98    0.19
  -3   6  -1    4.45    0.26
   3   6   1    4.39    0.15
   3  -6   1    4.91    0.28
   3   6   1    4.12    0.23
   3  -6   1    4.81    0.28
   3  -6   1    4.63    0.29
   3  -6   1    4.08    0.17
  -3   6  -1    4.25    0.26
  -3   6  -1    4.01    0.28
   3   6   1    4.49    0.27
  -3   6  -1    4.24    0.15
  -3  -6  -1    4.64    0.28
   3   6   2    3.78    0.14
   3  -6   2    3.86    0.27
  -3   6  -2    3.68    0.25
   3   6   2    4.05    0.20
   3   6   2    3.97    0.18
   3  -6   2    3.52    0.15
   3  -6   2    4.01    0.29
  -3   6  -2    3.95    0.27
  -3   6  -2    3.71    0.13
   3   6   2    3.66    0.26
  -3  -6  -2    4.40    0.29
   3  -6   2    3.58    0.13
   3   6   3    0.72    0.15
   3  -6   3    0.78    0.17
   3   6   3    0.82    0.09
  -3   6  -3    0.88    0.16
   3   6   3    1.01    0.11
  -3   6  -3    0.62    0.15
  -3  -6  -3    0.73    0.16
   3  -6   3    0.79    0.08
   3   6   4    3.25    0.16
   3   6   4    3.23    0.21
   3  -6   4    3.66    0.31
   3   6   4    3.70    0.26
  -3   6  -4    3.80    0.30
   3   6   4    3.42    0.28
  -3  -6  -4    3.52    0.29
   3  -6   5   30.16    0.93
   3   6   5   28.33    0.74
   3   6   5   29.27    0.82
  -3   6  -5   28.71    0.90
  -3  -6  -5   28.41    0.62
  -3   6  -5   27.72    0.63
   3   6   5   29.70    0.88
  -3  -6  -5   29.35    0.93
   3   6   6    7.33    0.36
   3  -6   6    7.19    0.46
   3   6   6    7.17    0.39
  -3   6  -6    7.12    0.45
  -3   6  -6    7.24    0.28
   3   6   6    6.85    0.42
  -3  -6  -6    6.64    0.45
   3  -6   7    3.42    0.34
   3   6   7    3.92    0.28
   3   6   7    3.95    0.30
   3  -6   7    4.11    0.25
  -3   6  -7    3.62    0.36
   3   6   7    3.98    0.33
  -3   6  -7    3.62    0.22
  -3  -6  -7    3.82    0.36
   3  -6   8    1.99    0.29
   3   6   8    2.05    0.24
   3  -6   8    2.20    0.20
   3   6   8    2.35    0.26
   3  -6   8    2.40    0.20
  -3   6  -8    2.05    0.29
  -3   6  -8    1.95    0.18
   3   6   8    2.09    0.27
  -3  -6  -8    1.89    0.28
   3   6   9    0.52    0.16
   3  -6   9    0.66    0.24
   3  -6   9    0.76    0.14
   3   6   9    0.24    0.13
  -3   6  -9    0.84    0.23
  -3  -6  -9    0.38    0.17
   3   6   9    1.25    0.23
   3  -6  10    6.07    0.53
   3   6  10    5.67    0.41
   3   6  10    5.61    0.41
  -3   6 -10    5.54    0.49
   3   6  10    6.01    0.45
  -3  -6 -10    6.66    0.53
   3  -6  11    1.97    0.35
   3   6  11    2.11    0.29
   3   6  11    1.24    0.22
  -3   6 -11    1.49    0.30
  -3  -6 -11    1.94    0.34
   3   6  11    1.57    0.27
  -3  -6 -11    1.61    0.30
   3  -6  12    5.28    0.52
   3   6  12    5.18    0.43
  -3   6 -12    5.63    0.52
  -3  -6 -12    6.15    0.53
   3   6  12    6.16    0.49
   3  -6  13    0.70    0.30
  -3   6 -13    0.21    0.20
  -3  -6 -13    0.44    0.22
  -3  -7  15    0.28    0.21
  -3   7  15   -0.22    0.25
  -3  -7  15    0.29    0.26
   3   7 -14    0.71    0.25
  -3   7  14    0.29    0.20
  -3  -7  14    0.21    0.20
  -3   7  14    0.44    0.22
   3   7 -14    0.35    0.17
   3  -7 -14    0.29    0.21
   3   7 -13    1.06    0.28
  -3   7  13    0.75    0.24
  -3   7  13    0.07    0.19
   3   7 -13    0.79    0.20
  -3  -7  13    0.42    0.22
   3   7 -13    0.87    0.21
   3  -7 -13    0.63    0.25
   3   7 -12    1.29    0.27
  -3   7  12    1.15    0.26
   3   7 -12    1.23    0.20
  -3  -7  12    0.84    0.24
   3  -7 -12    0.88    0.25
   3   7 -12    1.29    0.23
   3   7 -11    1.97    0.31
  -3   7  11    1.94    0.30
   3   7 -11    1.10    0.18
  -3  -7  11    1.66    0.29
   3  -7 -11    1.47    0.27
   3   7 -11    1.74    0.24
   3   7 -10    1.75    0.29
  -3   7  10    1.59    0.25
   3   7 -10    1.52    0.20
  -3  -7  10    1.48    0.28
   3  -7 -10    1.91    0.30
   3  -7  -9    1.31    0.14
  -3   7   9    1.34    0.24
   3   7  -9    1.33    0.20
  -3  -7   9    1.34    0.26
   3  -7  -9    1.24    0.23
   3  -7  -8    4.83    0.26
  -3  -7   8    4.94    0.27
  -3   7   8    4.30    0.36
  -3  -7   8    4.73    0.37
   3   7  -8    4.58    0.31
   3  -7  -8    4.24    0.36
  -3   7   8    4.84    0.22
  -3  -7   7   15.08    0.50
   3   7  -7   15.15    0.41
  -3   7   7   14.78    0.61
  -3   7   7   14.99    0.47
   3   7  -7   14.67    0.53
  -3  -7   7   14.72    0.63
  -3   7   7   14.25    0.39
   3  -7  -7   14.62    0.62
  -3  -7   6    0.41    0.11
  -3   7   6    0.30    0.13
   3   7  -6    0.39    0.07
   3  -7  -6    0.65    0.11
  -3   7   6    0.28    0.08
   3   7  -6    0.22    0.10
  -3  -7   6    0.44    0.17
   3  -7  -6    0.34    0.15
  -3   7   6    0.35    0.06
  -3   7   5    0.80    0.07
  -3   7   5    0.80    0.15
   3   7  -5    0.81    0.08
  -3  -7   5    0.58    0.11
   3  -7  -5    0.86    0.13
  -3   7   5    0.78    0.12
   3   7  -5    0.83    0.13
  -3  -7   5    1.12    0.20
   3  -7  -5    0.81    0.15
  -3  -7   4   77.56    1.53
   3  -7  -4   73.64    1.50
  -3   7   4   77.02    1.58
  -3   7   4   76.58    1.52
   3   7  -4   76.15    1.55
  -3  -7   4   77.52    1.62
  -3   7   4   74.88    1.34
   3  -7  -4   76.98    1.58
   3  -7  -3   67.90    1.35
  -3   7   3   65.94    1.36
   3  -7  -3   65.81    1.34
  -3   7   3   64.97    1.35
  -3   7   3   65.64    1.27
  -3  -7   3   63.45    1.41
   3   7  -3   66.54    1.37
  -3   7   3   63.07    1.18
  -3   7   3   63.24    1.24
   3  -7  -3   64.37    1.34
   3   7  -2  152.57    2.79
   3  -7  -2  150.10    2.68
  -3   7   2  153.41    2.67
   3  -7  -2  147.30    2.71
   3  -7  -2  148.87    2.74
  -3  -7   2  149.92    2.54
  -3  -7   2  155.44    2.74
  -3   7   2  148.60    2.63
  -3   7   2  150.40    2.73
   3  -7  -2  145.79    2.62
   3   7  -2  151.99    2.76
  -3   7   2  144.80    2.50
   3  -7  -1   11.97    0.43
  -3   7   1   11.84    0.45
  -3  -7   1   12.14    0.35
  -3  -7   1   12.21    0.35
   3   7  -1   13.03    0.47
  -3   7   1   12.01    0.38
   3  -7  -1   12.35    0.45
   3  -7  -1   12.13    0.45
  -3  -7   1   12.34    0.37
  -3  -7   1   11.82    0.43
  -3   7   1   12.36    0.41
  -3   7   1   12.50    0.47
  -3   7   1   11.49    0.36
   3   7  -1   11.56    0.46
   3  -7  -1   11.97    0.35
  -3  -7   1   13.20    0.48
  -3   7   0    4.84    0.28
  -3  -7   0    3.97    0.18
   3  -7   0    4.21    0.26
   3   7   0    4.69    0.27
   3  -7   0    4.55    0.28
   3  -7   0    4.21    0.26
  -3   7   0    4.38    0.28
  -3   7   0    3.94    0.24
  -3   7   0    4.14    0.17
   3   7   0    4.42    0.27
  -3  -7   0    4.94    0.30
   3   7   1    0.07    0.06
   3   7   1   -0.06    0.12
   3   7   1   -0.05    0.10
  -3   7  -1   -0.32    0.12
  -3  -7  -1   -0.02    0.05
   3  -7   1    0.00    0.05
   3  -7   1    0.00    0.11
   3  -7   1   -0.05    0.11
   3   7   1    0.02    0.05
   3  -7   1    0.03    0.12
  -3   7  -1   -0.01    0.10
  -3   7  -1    0.06    0.03
  -3  -7  -1   -0.09    0.12
   3   7   2   16.27    0.41
  -3   7  -2   16.41    0.55
   3   7   2   16.13    0.39
   3  -7   2   15.89    0.57
   3   7   2   15.40    0.45
   3  -7   2   15.58    0.41
   3  -7   2   16.18    0.59
  -3   7  -2   15.94    0.57
   3   7   2   16.67    0.57
  -3  -7  -2   15.57    0.58
   3   7   3    1.23    0.18
   3  -7   3    0.84    0.17
   3   7   3    1.23    0.12
   3   7   3    1.27    0.11
  -3   7  -3    1.51    0.19
  -3   7  -3    1.11    0.18
  -3  -7  -3    1.26    0.19
   3  -7   3    1.36    0.10
   3  -7   4    0.81    0.19
   3   7   4    0.82    0.18
   3   7   4    0.61    0.08
   3   7   4    0.71    0.12
  -3   7  -4    0.90    0.18
  -3  -7  -4    0.69    0.17
  -3   7  -4    0.65    0.05
   3   7   5    3.85    0.23
   3  -7   5    3.32    0.32
   3   7   5    3.61    0.27
  -3  -7  -5    3.73    0.16
  -3   7  -5    3.47    0.32
  -3   7  -5    3.49    0.15
  -3  -7  -5    3.53    0.32
   3   7   5    3.45    0.29
   3  -7   6    4.47    0.37
   3   7   6    4.30    0.27
   3   7   6    4.09    0.31
  -3   7  -6    3.90    0.34
  -3   7  -6    4.12    0.19
   3   7   6    3.91    0.33
  -3  -7  -6    4.29    0.37
   3   7   7    4.95    0.31
   3  -7   7    4.91    0.42
   3   7   7    6.35    0.39
  -3   7  -7    5.85    0.44
   3   7   7    5.56    0.40
  -3  -7  -7    5.50    0.44
   3   7   8    0.31    0.14
   3  -7   8    0.57    0.22
   3   7   8    0.37    0.16
  -3   7  -8    0.55    0.21
   3  -7   8    0.38    0.11
  -3  -7  -8    0.71    0.21
   3   7   8    0.61    0.18
   3   7   9    1.84    0.23
   3  -7   9    2.02    0.33
   3   7   9    1.80    0.25
  -3   7  -9    1.94    0.30
   3   7   9    1.98    0.28
  -3  -7  -9    1.73    0.29
   3  -7  10   10.35    0.66
   3   7  10   10.02    0.53
   3   7  10   11.00    0.59
  -3   7 -10   10.18    0.65
   3   7  10   10.80    0.61
  -3  -7 -10   10.00    0.66
   3  -7  11    2.76    0.38
   3   7  11    3.54    0.36
  -3   7 -11    2.89    0.40
  -3  -7 -11    3.38    0.42
   3   7  11    3.39    0.36
  -3  -7 -11    3.80    0.43
   3  -7  12    0.91    0.30
   3   7  12    0.27    0.19
  -3   7 -12    0.55    0.23
  -3  -7 -12    0.29    0.24
   3   7  12    0.26    0.19
  -3  -7 -12    1.17    0.29
  -3   7 -13    0.53    0.25
  -3  -7 -13    0.58    0.26
  -3   8  15    0.27    0.21
  -3  -8  15    0.34    0.23
   3   8 -14    1.05    0.28
  -3   8  14    0.45    0.24
  -3   8  14    0.90    0.27
  -3  -8  14    1.13    0.31
   3   8 -13    5.68    0.50
  -3   8  13    4.24    0.46
  -3  -8  13    4.94    0.47
  -3   8  13    4.41    0.44
   3   8 -13    5.03    0.41
   3  -8 -13    3.77    0.44
   3   8 -12    0.46    0.24
  -3   8  12    0.60    0.18
   3   8 -12    0.38    0.16
  -3  -8  12    0.38    0.20
   3  -8 -12    0.88    0.26
   3   8 -11    2.88    0.38
  -3   8  11    2.70    0.35
   3   8 -11    2.71    0.28
  -3  -8  11    2.31    0.31
   3  -8 -11    2.69    0.35
  -3   8  10    0.60    0.21
   3   8 -10    0.53    0.16
  -3  -8  10    0.57    0.20
   3  -8 -10    0.57    0.21
  -3  -8   9    0.26    0.12
  -3   8   9   -0.14    0.17
   3   8  -9    0.12    0.12
  -3  -8   9   -0.02    0.18
   3  -8  -9   -0.08    0.18
  -3   8   9    0.10    0.07
   3   8  -8    6.57    0.25
  -3  -8   8    6.56    0.34
  -3   8   8    6.49    0.43
  -3   8   8    6.65    0.29
   3   8  -8    6.49    0.38
  -3  -8   8    5.66    0.41
  -3   8   8    6.28    0.26
   3  -8  -8    6.17    0.43
   3  -8  -7    2.96    0.21
   3   8  -7    3.17    0.15
  -3  -8   7    2.89    0.23
  -3   8   7    3.06    0.30
  -3   8   7    2.38    0.18
  -3  -8   7    2.63    0.30
   3   8  -7    3.04    0.26
   3  -8  -7    2.95    0.29
  -3   8   7    2.71    0.16
   3  -8  -6   16.40    0.53
  -3  -8   6   16.28    0.55
  -3   8   6   16.97    0.64
  -3   8   6   16.06    0.50
   3   8  -6   16.53    0.58
  -3  -8   6   17.71    0.67
   3  -8  -6   16.58    0.63
  -3   8   6   16.26    0.42
  -3   8   5    0.04    0.05
  -3   8   5    0.01    0.11
   3  -8  -5    0.02    0.09
  -3  -8   5   -0.07    0.11
  -3   8   5    0.12    0.10
  -3  -8   5    0.22    0.18
   3   8  -5   -0.10    0.11
   3  -8  -5   -0.01    0.12
  -3   8   4   15.64    0.55
  -3  -8   4   15.41    0.53
   3  -8  -4   16.01    0.52
  -3   8   4   15.04    0.51
  -3  -8   4   15.89    0.59
   3   8  -4   17.12    0.56
   3  -8  -4   15.99    0.55
  -3   8   4   15.33    0.40
   3  -8  -3    5.86    0.29
  -3   8   3    5.63    0.30
   3  -8  -3    5.33    0.29
  -3   8   3    5.89    0.27
   3   8  -3    6.43    0.33
  -3  -8   3    6.40    0.35
  -3   8   3    5.66    0.30
   3  -8  -3    5.81    0.29
  -3   8   3    5.78    0.24
   3  -8  -2   16.00    0.50
  -3   8   2   15.15    0.49
   3  -8  -2   15.27    0.53
  -3  -8   2   15.34    0.38
   3  -8  -2   15.04    0.52
  -3   8   2   15.39    0.48
   3   8  -2   15.92    0.54
  -3  -8   2   15.57    0.55
  -3   8   2   15.23    0.53
   3  -8  -2   14.89    0.45
   3   8  -2   15.45    0.56
  -3   8   2   14.69    0.36
   3   8  -1    0.78    0.18
   3   8  -1    0.65    0.15
  -3   8   1    0.59    0.14
  -3  -8   1    0.65    0.08
   3  -8  -1    0.81    0.13
   3  -8  -1    0.67    0.14
   3  -8  -1    0.52    0.13
  -3   8   1    0.66    0.11
  -3  -8   1    0.66    0.13
  -3   8   1    0.58    0.13
  -3   8   1    0.81    0.12
   3  -8  -1    0.61    0.09
  -3  -8   1    0.52    0.14
  -3   8   0   12.73    0.48
  -3  -8   0   11.77    0.32
   3  -8   0   12.00    0.44
   3   8   0   12.46    0.46
   3  -8   0   12.15    0.45
   3  -8   0   12.10    0.49
  -3   8   0   11.87    0.45
  -3  -8   0   12.47    0.49
   3   8   0   12.58    0.49
   3   8   1    4.61    0.26
  -3   8  -1    4.56    0.29
   3   8   1    4.59    0.19
   3  -8   1    4.98    0.30
  -3  -8  -1    4.46    0.18
   3  -8   1    5.15    0.32
   3  -8   1    4.87    0.29
  -3   8  -1    5.21    0.30
   3   8   1    4.38    0.30
  -3  -8  -1    4.62    0.31
   3  -8   2    2.48    0.23
   3   8   2    2.47    0.18
   3   8   2    2.98    0.14
   3   8   2    3.02    0.15
  -3   8  -2    3.04    0.25
   3  -8   2    3.15    0.28
  -3   8  -2    2.38    0.23
   3   8   2    2.86    0.25
  -3  -8  -2    2.68    0.25
   3   8   3    3.75    0.17
   3  -8   3    3.85    0.29
   3   8   3    3.69    0.18
  -3   8  -3    3.95    0.30
   3   8   3    4.13    0.21
   3  -8   3    4.06    0.32
  -3   8  -3    3.92    0.31
   3   8   3    3.78    0.30
  -3  -8  -3    3.56    0.30
   3  -8   3    3.45    0.14
   3   8   4    0.61    0.08
   3   8   4    0.51    0.16
   3  -8   4    0.74    0.19
   3   8   4    0.87    0.11
  -3   8  -4    0.75    0.19
   3  -8   4    0.51    0.08
  -3  -8  -4    0.49    0.17
   3  -8   5   13.33    0.60
   3   8   5   12.89    0.42
   3   8   5   12.95    0.54
  -3  -8  -5   12.76    0.32
  -3   8  -5   12.19    0.59
   3   8   5   13.42    0.57
  -3  -8  -5   13.30    0.62
   3  -8   6    3.00    0.32
   3   8   6    2.75    0.21
   3   8   6    3.04    0.28
  -3   8  -6    2.33    0.29
   3   8   6    2.93    0.29
  -3  -8  -6    2.74    0.31
   3   8   7    0.03    0.10
   3  -8   7   -0.02    0.17
   3   8   7    0.26    0.13
  -3   8  -7    0.12    0.16
  -3  -8  -7   -0.05    0.17
   3   8   7    0.07    0.16
   3   8   8    7.01    0.38
   3  -8   8    7.58    0.53
   3   8   8    7.50    0.45
  -3   8  -8    6.51    0.50
   3   8   8    7.11    0.46
  -3  -8  -8    6.70    0.51
   3   8   9    0.39    0.15
   3  -8   9    0.14    0.19
   3   8   9    0.21    0.15
  -3   8  -9    0.48    0.20
  -3  -8  -9    0.22    0.19
   3   8   9    0.29    0.17
   3  -8  10    1.63    0.32
   3   8  10    1.02    0.23
  -3   8 -10    1.14    0.27
  -3  -8 -10    1.20    0.28
   3   8  10    0.92    0.22
   3  -8  11    0.51    0.25
   3   8  11    0.26    0.15
  -3   8 -11    0.46    0.22
  -3  -8 -11    0.40    0.20
   3   8  11    0.55    0.19
   3  -8  12    1.02    0.31
   3   8  12    0.31    0.18
  -3   8 -12    0.25    0.20
  -3  -8 -12    0.30    0.21
   3   8  12    0.46    0.20
  -3  -8 -12    0.42    0.19
  -3  -8 -13    1.89    0.35
  -3   9  15   -0.12    0.22
   3   9 -14    0.15    0.22
  -3   9  14    0.62    0.24
  -3  -9  14    0.20    0.21
  -3   9  14   -0.16    0.22
   3  -9 -14    0.44    0.24
   3   9 -13    1.19    0.30
  -3   9  13    0.81    0.25
  -3  -9  13    0.56    0.23
   3   9 -13    0.61    0.19
   3  -9 -13    0.63    0.23
   3   9 -12    0.20    0.27
  -3   9  12    0.09    0.20
  -3  -9  12    0.18    0.22
   3   9 -12    0.18    0.15
   3  -9 -12   -0.01    0.20
  -3   9  11    0.97    0.24
   3   9 -11    1.19    0.22
  -3  -9  11    0.86    0.24
   3  -9 -11    0.87    0.23
  -3   9  10    0.18    0.17
  -3  -9  10    0.16    0.18
   3   9 -10    0.24    0.15
   3  -9 -10   -0.02    0.17
  -3  -9   9    1.04    0.17
  -3   9   9    1.07    0.23
  -3  -9   9    1.59    0.27
   3   9  -9    1.06    0.19
   3  -9  -9    0.82    0.21
  -3   9   8    2.38    0.28
  -3  -9   8    2.22    0.22
   3   9  -8    2.65    0.26
  -3  -9   8    3.02    0.34
  -3   9   8    2.43    0.18
  -3   9   8    2.42    0.17
   3  -9  -8    2.71    0.30
   3  -9  -7   12.70    0.48
  -3  -9   7   13.11    0.52
  -3   9   7   12.79    0.60
   3   9  -7   13.17    0.55
  -3  -9   7   12.83    0.60
  -3   9   7   13.21    0.44
   3  -9  -7   12.80    0.60
  -3   9   7   13.41    0.40
  -3   9   6    0.88    0.10
  -3  -9   6    1.11    0.17
  -3   9   6    0.65    0.18
   3  -9  -6    0.69    0.14
  -3   9   6    0.79    0.13
  -3  -9   6    1.01    0.21
   3   9  -6    0.88    0.16
   3  -9  -6    0.73    0.17
  -3   9   5    0.63    0.09
  -3   9   5    0.53    0.15
   3  -9  -5    0.75    0.15
  -3  -9   5    0.33    0.12
  -3   9   5    0.54    0.11
  -3  -9   5    0.81    0.19
   3   9  -5    0.56    0.15
   3  -9  -5    0.37    0.13
  -3   9   4   45.90    1.17
  -3  -9   4   48.94    1.15
   3  -9  -4   47.85    1.14
   3   9  -4   50.35    1.19
  -3  -9   4   52.05    1.24
  -3   9   4   48.63    1.11
   3  -9  -4   48.83    1.15
  -3   9   4   47.67    0.98
   3  -9  -3   24.21    0.66
  -3   9   3   22.38    0.69
   3  -9  -3   22.60    0.72
   3  -9  -3   23.45    0.70
   3   9  -3   23.01    0.71
  -3  -9   3   23.05    0.74
  -3   9   3   23.49    0.64
  -3   9   3   22.59    0.67
   3  -9  -3   22.35    0.65
  -3   9   3   23.12    0.58
  -3   9   3   22.49    0.55
  -3   9   2    1.09    0.17
   3   9  -2    1.08    0.17
   3  -9  -2    1.02    0.16
   3  -9  -2    1.00    0.14
  -3  -9   2    1.01    0.09
   3  -9  -2    1.15    0.18
  -3   9   2    1.02    0.14
  -3  -9   2    0.91    0.16
   3   9  -2    1.09    0.18
  -3   9   2    1.02    0.15
  -3   9   2    1.00    0.08
   3  -9  -2    1.00    0.12
   3  -9  -1    6.11    0.30
  -3   9   1    6.17    0.35
  -3  -9   1    5.58    0.22
   3  -9  -1    5.86    0.34
   3  -9  -1    5.82    0.32
  -3   9   1    5.44    0.30
  -3  -9   1    6.07    0.33
   3  -9  -1    5.71    0.23
   3   9  -1    5.81    0.35
  -3  -9   1    6.04    0.34
   3   9   0    0.48    0.15
   3   9   0    0.57    0.11
  -3   9   0    0.23    0.14
   3   9   0    0.28    0.13
  -3  -9   0    0.33    0.06
   3  -9   0    0.31    0.12
   3  -9   0    0.22    0.13
   3  -9   0    0.37    0.11
  -3   9   0    0.30    0.13
   3  -9   0    0.34    0.06
  -3  -9   0    0.13    0.12
  -3  -9  -1   15.45    0.36
  -3   9  -1   16.38    0.58
   3   9   1   16.26    0.44
   3  -9   1   17.37    0.58
   3   9   1   16.32    0.54
   3  -9   1   15.47    0.60
   3  -9   1   15.45    0.54
  -3   9  -1   16.98    0.60
   3   9   1   16.81    0.60
  -3  -9  -1   15.83    0.60
   3   9   2    1.93    0.22
   3   9   2    1.48    0.16
  -3   9  -2    1.87    0.22
   3   9   2    1.95    0.14
   3  -9   2    1.34    0.19
   3  -9   2    2.07    0.26
  -3   9  -2    2.09    0.23
  -3  -9  -2    1.65    0.22
   3  -9   3    0.13    0.13
   3   9   3    0.37    0.15
   3   9   3    0.38    0.10
   3   9   3    0.32    0.08
  -3   9  -3    0.50    0.18
   3   9   3    0.25    0.05
   3  -9   3    0.52    0.18
  -3   9  -3    0.17    0.14
  -3  -9  -3    0.63    0.18
   3  -9   4   15.58    0.63
   3   9   4   14.38    0.39
   3   9   4   15.05    0.40
   3  -9   4   14.73    0.64
  -3   9  -4   14.74    0.63
   3   9   4   15.23    0.61
  -3  -9  -4   14.33    0.63
   3  -9   5    7.98    0.48
   3   9   5    7.34    0.28
  -3  -9  -5    7.28    0.22
  -3   9  -5    6.86    0.45
   3   9   5    7.93    0.45
  -3  -9  -5    7.01    0.46
   3  -9   6    7.13    0.47
   3   9   6    6.43    0.30
   3   9   6    6.60    0.41
  -3   9  -6    6.47    0.46
  -3  -9  -6    6.82    0.47
   3   9   6    6.74    0.44
   3  -9   7   25.61    0.97
   3   9   7   25.14    0.71
   3   9   7   25.02    0.88
  -3   9  -7   25.08    0.96
   3   9   7   26.52    0.91
  -3  -9  -7   27.26    1.01
   3  -9   8    0.98    0.24
   3   9   8    0.67    0.18
  -3   9  -8    0.86    0.24
   3   9   8    0.90    0.20
  -3  -9  -8    0.77    0.22
   3  -9   9    0.17    0.22
   3   9   9   -0.09    0.15
  -3   9  -9    0.11    0.17
  -3  -9  -9    0.03    0.18
   3   9   9    0.28    0.17
   3  -9  10    0.35    0.24
   3   9  10    0.18    0.18
  -3   9 -10    0.31    0.20
  -3  -9 -10    0.08    0.18
   3   9  10    0.04    0.15
   3  -9  11   -0.06    0.21
   3   9  11   -0.08    0.15
  -3   9 -11   -0.26    0.22
  -3  -9 -11    0.22    0.20
   3   9  11   -0.11    0.17
   3  -9  12    4.20    0.50
   3   9  12    4.72    0.45
  -3   9 -12    4.53    0.50
   3   9  12    4.89    0.46
  -3  -9 -12    4.53    0.52
  -3  -9 -12    4.11    0.49
   3   9  13    1.87    0.32
   3  10 -15    0.94    0.29
   3  10 -14    0.86    0.28
  -3  10  14    1.55    0.34
  -3 -10  14    1.69    0.35
  -3  10  14    1.11    0.28
   3 -10 -14    1.65    0.33
   3  10 -13    5.56    0.54
  -3  10  13    5.54    0.53
   3  10 -13    4.29    0.40
  -3 -10  13    5.00    0.48
   3 -10 -13    4.69    0.50
   3  10 -12    7.27    0.57
  -3  10  12    6.41    0.54
  -3 -10  12    7.34    0.55
   3  10 -12    5.50    0.43
   3 -10 -12    5.84    0.53
  -3  10  11   10.81    0.67
  -3 -10  11   12.20    0.69
   3  10 -11   10.84    0.58
   3 -10 -11   11.12    0.68
  -3  10  10    1.49    0.27
  -3 -10  10    2.01    0.31
   3  10 -10    1.34    0.22
   3 -10 -10    1.62    0.29
  -3 -10   9    9.23    0.46
  -3  10   9    8.78    0.56
   3  10  -9    9.17    0.50
  -3 -10   9    9.69    0.58
   3 -10  -9    8.41    0.54
  -3  10   8    4.63    0.38
   3 -10  -8    4.08    0.28
  -3 -10   8    4.07    0.30
   3  10  -8    4.84    0.36
  -3 -10   8    4.32    0.38
  -3  10   8    4.49    0.23
   3 -10  -8    4.19    0.36
  -3  10   7    0.51    0.17
   3 -10  -7    0.58    0.14
  -3 -10   7    0.83    0.16
  -3 -10   7    0.49    0.19
   3  10  -7    0.73    0.17
  -3  10   7    0.78    0.10
   3 -10  -7    0.51    0.17
  -3  10   6   -0.04    0.07
  -3 -10   6    0.11    0.12
  -3  10   6    0.08    0.14
   3 -10  -6   -0.01    0.11
  -3 -10   6    0.06    0.16
   3  10  -6   -0.03    0.13
   3 -10  -6    0.15    0.13
  -3  10   5    1.30    0.20
   3 -10  -5    1.55    0.19
  -3 -10   5    1.67    0.20
  -3 -10   5    1.54    0.24
   3  10  -5    1.78    0.21
   3 -10  -5    1.23    0.18
  -3  10   5    1.62    0.14
  -3 -10   4    9.53    0.44
  -3  10   4    9.46    0.45
   3 -10  -4    8.62    0.42
   3  10  -4    9.41    0.45
  -3 -10   4    8.51    0.46
   3 -10  -4    9.04    0.41
  -3  10   4    9.09    0.33
   3 -10  -3    2.80    0.21
  -3  10   3    2.97    0.25
   3 -10  -3    3.11    0.26
   3 -10  -3    2.65    0.25
   3  10  -3    2.68    0.25
  -3  10   3    3.00    0.23
  -3 -10   3    2.86    0.27
   3 -10  -3    2.72    0.21
  -3  10   3    2.52    0.15
  -3  10   3    2.67    0.19
  -3  10   2    3.94    0.30
   3 -10  -2    3.81    0.24
   3 -10  -2    3.80    0.28
  -3  10   2    3.77    0.26
   3 -10  -2    4.16    0.29
  -3 -10   2    3.80    0.16
  -3  10   2    4.48    0.28
   3  10  -2    3.75    0.29
  -3 -10   2    4.13    0.30
   3  10  -2    4.16    0.31
   3 -10  -2    3.82    0.22
  -3  10   2    3.54    0.14
  -3 -10   2    4.39    0.30
   3  10  -1    0.60    0.16
  -3  10   1    0.79    0.17
   3 -10  -1    1.12    0.19
   3 -10  -1    0.56    0.13
   3 -10  -1    0.84    0.16
  -3 -10   1    0.68    0.08
  -3  10   1    0.48    0.13
   3 -10  -1    0.74    0.10
  -3 -10   1    0.53    0.16
   3  10   0    0.08    0.12
  -3  10   0    0.33    0.16
   3  10   0    0.32    0.11
   3 -10   0    0.06    0.11
  -3 -10   0    0.13    0.05
   3 -10   0    0.00    0.14
   3 -10   0    0.09    0.14
  -3  10   0    0.27    0.11
   3 -10   0    0.17    0.05
  -3 -10   0   -0.05    0.13
   3  10   1    0.82    0.18
   3  10   1    0.57    0.17
   3  10   1    0.64    0.11
  -3  10  -1    0.49    0.15
   3 -10   1    0.51    0.18
   3 -10   1    0.51    0.14
   3 -10   1    0.79    0.16
  -3  10  -1    0.72    0.16
  -3 -10  -1    0.46    0.16
   3  10   2    1.37    0.21
  -3  10  -2    1.71    0.22
   3  10   2    1.63    0.17
   3  10   2    1.22    0.13
   3 -10   2    1.60    0.22
   3 -10   2    1.54    0.24
  -3  10  -2    1.39    0.21
  -3 -10  -2    1.54    0.22
  -3  10  -3    9.38    0.48
   3  10   3    9.68    0.34
   3 -10   3    9.53    0.47
   3  10   3    8.97    0.34
   3 -10   3    8.58    0.49
  -3  10  -3    9.71    0.49
   3  10   3    9.50    0.48
  -3 -10  -3    8.97    0.49
   3  10   4    3.45    0.15
   3  10   4    3.58    0.21
   3 -10   4    3.99    0.34
   3  10   4    2.83    0.29
   3  10   4    3.77    0.19
   3 -10   4    3.34    0.33
  -3  10  -4    3.24    0.32
  -3 -10  -4    3.70    0.33
   3 -10   5   23.49    0.85
  -3  10  -5   22.34    0.86
   3  10   5   22.37    0.80
  -3 -10  -5   23.16    0.87
   3 -10   6    3.58    0.36
  -3  10  -6    3.27    0.34
   3  10   6    3.60    0.33
  -3 -10  -6    3.19    0.36
   3 -10   7    0.64    0.21
   3  10   7    0.51    0.18
  -3  10  -7    0.68    0.22
  -3 -10  -7    0.99    0.24
   3  10   7    0.51    0.18
   3 -10   8    1.20    0.26
   3  10   8    1.23    0.22
  -3  10  -8    0.80    0.23
  -3 -10  -8    0.86    0.24
   3  10   8    0.93    0.20
   3 -10   9    3.66    0.42
   3  10   9    4.36    0.39
  -3  10  -9    3.66    0.41
  -3 -10  -9    3.99    0.43
   3  10   9    4.26    0.40
   3 -10  10    0.39    0.21
   3  10  10    0.39    0.17
  -3  10 -10    0.41    0.22
  -3 -10 -10    0.46    0.23
   3  10  10    0.49    0.20
   3 -10  11    0.11    0.21
   3  10  11    0.04    0.16
  -3  10 -11   -0.11    0.19
  -3 -10 -11    0.27    0.21
   3  10  11    0.50    0.22
   3 -10  12   -0.06    0.22
   3  10  12    0.04    0.19
  -3  10 -12    0.11    0.22
  -3 -10 -12    0.28    0.21
  -3 -10 -12   -0.18    0.22
   3  10  12    0.32    0.19
   3  11 -14    0.71    0.32
  -3 -11  14    0.71    0.28
   3  11 -13    1.23    0.32
  -3  11  13    0.96    0.28
  -3 -11  13    1.30    0.30
   3  11 -13    0.96    0.23
   3 -11 -13    0.90    0.27
  -3  11  12    0.55    0.23
  -3 -11  12    0.90    0.28
   3  11 -12    0.73    0.22
   3 -11 -12    0.49    0.24
  -3  11  11    1.10    0.25
  -3 -11  11    1.41    0.29
   3  11 -11    1.04    0.22
   3 -11 -11    0.84    0.24
  -3 -11  10    0.09    0.12
  -3  11  10   -0.03    0.17
  -3 -11  10    0.08    0.17
   3  11 -10    0.26    0.17
   3 -11 -10    0.01    0.16
  -3  11   9    1.31    0.25
  -3 -11   9    1.57    0.22
  -3 -11   9    1.23    0.27
   3  11  -9    1.03    0.20
   3 -11  -9    1.59    0.29
  -3 -11   8    0.02    0.12
  -3  11   8    0.02    0.16
   3 -11  -8    0.04    0.12
  -3 -11   8   -0.07    0.18
   3  11  -8    0.09    0.13
   3 -11  -8   -0.05    0.15
   3 -11  -7    0.77    0.16
  -3 -11   7    0.82    0.17
  -3  11   7    0.64    0.19
  -3 -11   7    0.84    0.22
   3  11  -7    0.98    0.19
  -3  11   7    0.70    0.11
   3 -11  -7    0.77    0.19
  -3  11   6    0.28    0.09
  -3  11   6    0.05    0.14
  -3 -11   6    0.66    0.17
   3 -11  -6    0.30    0.14
  -3 -11   6    0.49    0.19
   3  11  -6    0.16    0.14
   3 -11  -6    0.27    0.14
  -3  11   5   12.29    0.56
  -3 -11   5   12.50    0.54
   3 -11  -5   12.34    0.53
  -3 -11   5   13.23    0.60
   3  11  -5   12.10    0.54
   3 -11  -5   11.66    0.52
  -3  11   5   12.70    0.42
  -3 -11   4   22.74    0.75
  -3  11   4   22.32    0.76
   3 -11  -4   22.33    0.74
   3  11  -4   22.49    0.77
  -3 -11   4   22.86    0.80
   3 -11  -4   22.32    0.71
  -3  11   4   23.06    0.62
  -3  11   3    0.52    0.15
  -3  11   3    0.75    0.13
   3 -11  -3    1.09    0.19
   3 -11  -3    0.93    0.14
   3 -11  -3    0.57    0.17
  -3  11   3    0.93    0.17
  -3 -11   3    0.72    0.18
   3  11  -3    0.87    0.18
  -3  11   3    0.86    0.15
   3 -11  -3    0.72    0.13
  -3  11   2   16.08    0.63
   3 -11  -2   15.80    0.52
   3 -11  -2   15.86    0.62
   3 -11  -2   15.82    0.58
  -3 -11   2   14.99    0.37
   3  11  -2   16.04    0.63
  -3 -11   2   15.69    0.62
  -3  11   2   15.66    0.56
   3 -11  -2   15.07    0.49
   3  11  -2   15.57    0.63
  -3 -11   2   16.34    0.61
   3  11  -1    0.20    0.14
  -3  11   1    0.12    0.13
  -3 -11   1    0.14    0.05
   3 -11  -1    0.24    0.13
   3 -11  -1    0.10    0.15
   3 -11  -1    0.06    0.10
  -3  11   1    0.34    0.15
   3 -11  -1    0.10    0.07
  -3 -11   1    0.16    0.13
  -3  11   0    0.51    0.18
  -3 -11   0    0.23    0.04
   3  11   0    0.55    0.17
   3  11   0    0.37    0.11
   3 -11   0    0.55    0.14
   3 -11   0    0.51    0.14
   3 -11   0    0.21    0.15
  -3  11   0    0.49    0.15
  -3 -11   0    0.17    0.14
   3 -11   0    0.37    0.06
  -3  11  -1   57.50    1.43
   3  11   1   60.26    1.24
   3 -11   1   57.50    1.35
   3  11   1   60.39    1.34
   3 -11   1   60.70    1.34
   3 -11   1   61.44    1.49
  -3  11  -1   59.85    1.43
   3  11   1   60.61    1.46
  -3 -11  -1   59.48    1.46
   3  11   2    6.79    0.30
  -3  11  -2    6.25    0.39
   3 -11   2    6.53    0.39
   3  11   2    6.70    0.33
   3 -11   2    6.35    0.42
  -3  11  -2    5.66    0.38
   3  11   2    6.88    0.41
  -3 -11  -2    7.23    0.42
   3  11   3    3.56    0.22
  -3  11  -3    3.98    0.35
   3 -11   3    3.67    0.30
   3  11   3    3.52    0.22
   3 -11   3    3.46    0.33
  -3  11  -3    3.18    0.31
   3  11   3    4.00    0.33
  -3 -11  -3    3.33    0.32
   3  11   4    7.27    0.32
   3 -11   4    7.50    0.45
   3  11   4    7.75    0.29
   3 -11   4    7.84    0.49
  -3  11  -4    7.89    0.47
   3  11   4    7.00    0.45
  -3 -11  -4    7.10    0.48
   3 -11   5   11.24    0.58
   3  11   5   12.27    0.45
  -3  11  -5   11.85    0.62
   3  11   5   11.97    0.59
  -3 -11  -5   12.04    0.63
   3 -11   6    3.62    0.37
  -3  11  -6    3.30    0.36
   3  11   6    3.22    0.34
  -3 -11  -6    3.42    0.38
   3 -11   7    1.77    0.29
  -3  11  -7    1.55    0.28
  -3 -11  -7    1.70    0.29
   3  11   7    1.33    0.24
   3 -11   8    1.51    0.28
   3  11   8    1.20    0.24
  -3  11  -8    1.65    0.29
  -3 -11  -8    1.61    0.29
   3  11   8    1.08    0.22
   3 -11   9    0.02    0.18
   3  11   9   -0.11    0.15
  -3  11  -9    0.07    0.19
  -3 -11  -9   -0.03    0.19
   3  11   9    0.06    0.16
   3 -11  10    0.48    0.26
   3  11  10    0.16    0.18
  -3  11 -10    0.07    0.20
  -3 -11 -10    0.21    0.19
   3  11  10    0.34    0.20
   3 -11  11    0.10    0.22
   3  11  11    0.09    0.18
  -3  11 -11    0.01    0.19
   3  11  11    0.02    0.18
  -3 -11 -11    0.10    0.21
   3  11  12    2.40    0.36
   3  11  12    2.21    0.34
   3  12 -14    4.26    0.50
   3  12 -13    2.97    0.42
  -3  12  13    2.85    0.42
  -3 -12  13    2.82    0.39
   3  12 -13    3.20    0.37
   3 -12 -13    3.00    0.42
  -3  12  12    3.64    0.43
  -3 -12  12    3.37    0.41
   3  12 -12    3.47    0.37
   3 -12 -12    2.96    0.40
  -3  12  11    0.58    0.24
   3  12 -11    0.32    0.17
  -3 -12  11    0.31    0.20
   3 -12 -11   -0.08    0.21
  -3 -12  10    3.48    0.32
  -3  12  10    2.72    0.35
   3  12 -10    3.68    0.36
  -3 -12  10    3.54    0.39
   3 -12 -10    3.23    0.37
   3 -12  -9   -0.13    0.12
  -3  12   9    0.01    0.16
  -3 -12   9    0.04    0.13
  -3 -12   9    0.03    0.19
   3  12  -9    0.01    0.13
   3 -12  -9   -0.13    0.16
  -3 -12   8    0.83    0.19
  -3  12   8    1.04    0.23
   3 -12  -8    1.12    0.20
  -3 -12   8    1.13    0.24
   3  12  -8    0.67    0.18
   3 -12  -8    0.74    0.20
  -3  12   7    0.12    0.08
  -3 -12   7    0.12    0.14
  -3  12   7   -0.09    0.15
   3 -12  -7    0.06    0.12
  -3 -12   7    0.03    0.17
   3  12  -7   -0.12    0.14
   3 -12  -7    0.12    0.14
  -3  12   6    0.84    0.12
  -3 -12   6    1.13    0.21
  -3  12   6    0.71    0.19
   3 -12  -6    0.83    0.19
  -3 -12   6    0.83    0.23
   3  12  -6    0.86    0.20
   3 -12  -6    0.60    0.17
  -3  12   5    1.24    0.14
  -3 -12   5    1.22    0.21
  -3  12   5    1.23    0.21
   3 -12  -5    1.28    0.20
  -3 -12   5    1.43    0.25
   3  12  -5    1.21    0.22
   3 -12  -5    1.17    0.18
  -3  12   4    0.34    0.10
   3 -12  -4    0.36    0.16
  -3 -12   4    0.09    0.14
  -3  12   4    0.36    0.15
  -3 -12   4   -0.05    0.17
   3  12  -4    0.36    0.15
   3 -12  -4    0.35    0.12
  -3  12   3    6.81    0.43
   3 -12  -3    7.54    0.35
   3 -12  -3    7.56    0.41
   3 -12  -3    7.36    0.43
  -3  12   3    7.37    0.41
   3  12  -3    7.67    0.44
  -3  12   3    7.47    0.39
  -3 -12   3    7.03    0.44
   3 -12  -3    7.26    0.36
  -3  12   3    7.64    0.36
   3 -12  -2   15.85    0.53
  -3  12   2   16.40    0.66
   3 -12  -2   15.80    0.64
   3 -12  -2   16.16    0.60
  -3  12   2   15.70    0.60
   3 -12  -2   15.94    0.51
   3  12  -2   16.10    0.66
  -3 -12   2   15.92    0.63
   3  12  -1    0.62    0.18
  -3  12   1    0.38    0.16
   3 -12  -1    1.11    0.15
   3 -12  -1    0.64    0.15
   3 -12  -1    0.79    0.20
  -3  12   1    0.72    0.16
   3 -12  -1    0.64    0.10
  -3 -12   1    0.40    0.15
   3  12   0    1.87    0.24
  -3  12   0    1.04    0.19
   3  12   0    1.73    0.18
   3 -12   0    1.62    0.19
   3 -12   0    1.26    0.18
   3 -12   0    1.76    0.24
   3 -12   0    1.64    0.11
  -3  12   0    1.93    0.22
  -3 -12   0    1.83    0.23
  -3  12  -1   12.25    0.57
   3  12   1   12.25    0.44
   3 -12   1   12.17    0.50
   3  12   1   12.02    0.51
   3 -12   1   11.69    0.58
   3 -12   1   11.90    0.49
  -3  12  -1   12.16    0.55
  -3 -12  -1   12.35    0.56
   3  12   1   11.68    0.57
   3 -12   2    5.95    0.37
   3  12   2    5.96    0.29
  -3  12  -2    5.90    0.40
   3  12   2    5.56    0.33
   3 -12   2    5.39    0.42
  -3  12  -2    5.97    0.40
   3  12   2    5.21    0.38
  -3 -12  -2    5.21    0.39
   3  12   3    4.51    0.26
  -3  12  -3    4.00    0.35
   3 -12   3    4.15    0.32
   3  12   3    3.65    0.24
   3 -12   3    3.76    0.35
  -3  12  -3    4.25    0.36
   3  12   3    3.75    0.34
  -3 -12  -3    4.57    0.36
   3  12   4   21.65    0.57
   3  12   4   20.99    0.62
   3 -12   4   20.95    0.79
   3 -12   4   19.33    0.82
  -3  12  -4   20.66    0.82
   3  12   4   19.22    0.78
  -3 -12  -4   21.75    0.84
   3  12   5    1.04    0.21
   3 -12   5    1.08    0.22
   3  12   5    0.92    0.14
   3 -12   5    1.19    0.24
  -3  12  -5    1.19    0.26
  -3 -12  -5    1.02    0.24
   3 -12   6    0.13    0.18
   3  12   6   -0.07    0.14
   3  12   6   -0.05    0.10
  -3  12  -6   -0.05    0.16
  -3 -12  -6    0.10    0.16
   3 -12   7    5.02    0.44
  -3  12  -7    5.58    0.47
  -3 -12  -7    5.12    0.45
   3  12   7    5.26    0.42
   3 -12   8    1.66    0.29
  -3  12  -8    1.29    0.25
   3  12   8    2.28    0.30
  -3 -12  -8    1.60    0.30
   3 -12   9    0.59    0.24
   3  12   9    0.70    0.20
  -3  12  -9    0.67    0.25
   3  12   9    0.52    0.20
  -3 -12  -9    0.58    0.22
   3 -12  10    0.79    0.28
   3  12  10    1.04    0.26
  -3  12 -10    1.25    0.30
  -3 -12 -10    0.99    0.28
   3  12  10    0.93    0.24
   3 -12  11    2.75    0.41
   3  12  11    2.63    0.36
  -3  12 -11    3.79    0.46
  -3 -12 -11    3.09    0.43
   3  12  11    3.75    0.41
   3  12  12    2.30    0.35
   3  12  12    2.07    0.33
   3  13 -13    1.56    0.37
  -3 -13  13    1.39    0.30
   3  13 -13    0.96    0.25
   3 -13 -13    0.75    0.27
  -3  13  12    0.09    0.21
  -3 -13  12   -0.21    0.21
   3  13 -12   -0.04    0.16
   3 -13 -12    0.08    0.19
  -3  13  11    9.31    0.65
   3  13 -11    8.44    0.57
  -3 -13  11    8.93    0.63
   3 -13 -11    9.02    0.64
  -3  13  10    0.36    0.23
  -3 -13  10   -0.17    0.20
   3  13 -10    0.12    0.15
   3 -13 -10    0.18    0.18
  -3 -13   9    1.48    0.22
  -3  13   9    1.18    0.24
   3 -13  -9    1.10    0.21
  -3 -13   9    1.22    0.27
   3  13  -9    1.22    0.23
   3 -13  -9    0.95    0.24
  -3 -13   8   -0.10    0.15
  -3  13   8    0.17    0.17
   3 -13  -8    0.12    0.13
  -3 -13   8   -0.28    0.22
   3  13  -8    0.08    0.15
   3 -13  -8    0.04    0.14
  -3 -13   7    0.54    0.17
  -3  13   7    0.41    0.17
   3 -13  -7    0.52    0.17
  -3 -13   7    0.75    0.24
   3  13  -7    0.34    0.20
   3 -13  -7    0.41    0.16
  -3  13   6    1.13    0.14
  -3 -13   6    1.24    0.21
  -3  13   6    1.08    0.23
   3 -13  -6    1.30    0.21
  -3 -13   6    0.83    0.21
   3  13  -6    0.59    0.18
   3 -13  -6    0.64    0.17
  -3  13   5    0.14    0.09
   3 -13  -5   -0.05    0.14
  -3 -13   5    0.17    0.14
  -3  13   5    0.12    0.13
  -3 -13   5    0.06    0.17
   3  13  -5    0.08    0.14
   3 -13  -5    0.03    0.12
  -3  13   4    9.51    0.52
  -3 -13   4    9.03    0.51
   3 -13  -4    9.56    0.50
  -3  13   4    9.45    0.50
   3  13  -4    9.40    0.51
  -3 -13   4    8.88    0.52
   3 -13  -4    9.84    0.46
  -3  13   4   10.33    0.42
  -3  13   3    0.75    0.13
  -3  13   3    0.90    0.21
  -3 -13   3    1.17    0.21
   3 -13  -3    1.23    0.21
   3 -13  -3    1.18    0.20
  -3  13   3    1.11    0.19
   3  13  -3    1.33    0.22
  -3 -13   3    0.55    0.17
   3 -13  -3    0.91    0.15
  -3 -13   3    1.10    0.20
  -3  13   2    1.35    0.22
   3  13  -2    1.15    0.23
[truncated: 505,096 more chars]
