# Supplementary material for: Preparation of Functionalized Amides Using Dicarbamoylzincs
Source: Angew Chem Int Ed Engl. 2022 Jun 13;61(31):e202205440. doi: 10.1002/anie.202205440 (PMC9401601; doi:10.1002/anie.202205440)
Supplement: Supplementary file 4 — Supporting Information [file ANIE-61-0-s003.cif]

data_publication_text
_publ_requested_journal          'Angew. Chem.'
_publ_contact_author_name        'Prof. Dr. Paul Knochel'
_publ_contact_author_address     
;
Department of Chemistry
Ludwig Maximilian University
Butenandtstr. 5-13 (F)
81377 Munich
Germany
;
_publ_contact_author_email       paul.knochel@cup.uni-muenchen.de
_publ_contact_author_phone       +49-89-2180-77681
loop_
_publ_author_name
_publ_author_address
'Dimitrije Djukanovic'
;
Department of Chemistry
Ludwig Maximilian University
Butenandtstr. 5-13 (F)
81377 Munich
Germany
;
'Maximilian A. Ganiek'
;
Patheon, by Thermo Fisher Scientific
Patheon Regensburg GmbH
Donaustauferstr. 378
93055 Regensburg
Germany
;
'Kohei Nishi'
;
Department of Chemistry
Graduate School of Engineering Science
Osaka University
Toyonaka, Osaka
Japan
;
'Konstantin Karaghiosoff'
;
Department of Chemistry
Ludwig Maximilian University
Butenandtstr. 5-13 (D)
81377 Munich
Germany
;
'Kazushi Mashima'
;
Department of Chemistry
Graduate School of Engineering Science
Osaka University
Toyonaka, Osaka
Japan
;
'Paul Knochel'
;
Department of Chemistry
Ludwig Maximilian University
Butenandtstr. 5-13 (F)
81377 Munich
Germany
;
  
data_test1
 
_audit_creation_method            SHELXL-2014
_chemical_name_systematic
;
4-(4-formylpiperazin-1-yl)benzonitrile
;
_chemical_name_common             ?
_chemical_melting_point           ?
_chemical_formula_moiety          
'C12 H13 N3 O'
_chemical_formula_sum
'C12 H13 N3 O' 
_chemical_formula_weight          215.25

loop_
 _atom_type_symbol
 _atom_type_description
 _atom_type_scat_dispersion_real
 _atom_type_scat_dispersion_imag
 _atom_type_scat_source
 'C'  'C'   0.0033   0.0016
 'International Tables Vol C Tables 4.2.6.8 and 6.1.1.4'
 'H'  'H'   0.0000   0.0000
 'International Tables Vol C Tables 4.2.6.8 and 6.1.1.4'
 'N'  'N'   0.0061   0.0033
 'International Tables Vol C Tables 4.2.6.8 and 6.1.1.4'
 'O'  'O'   0.0106   0.0060
 'International Tables Vol C Tables 4.2.6.8 and 6.1.1.4'
 
_space_group_crystal_system       monoclinic
_space_group_IT_number            14
_space_group_name_H-M_alt         'P 21/c'
_space_group_name_Hall            '-P 2ybc'
 
_shelx_space_group_comment
;
The symmetry employed for this shelxl refinement is uniquely defined
by the following loop, which should always be used as a source of
symmetry information in preference to the above space-group names.
They are only intended as comments.
;
 
loop_
 _space_group_symop_operation_xyz
 'x, y, z'
 '-x, y+1/2, -z+1/2'
 '-x, -y, -z'
 'x, -y-1/2, z-1/2'
 
_cell_length_a                    9.4066(5)
_cell_length_b                    11.9350(5)
_cell_length_c                    9.7498(5)
_cell_angle_alpha                 90
_cell_angle_beta                  101.214(5)
_cell_angle_gamma                 90
_cell_volume                      1073.69(9)
_cell_formula_units_Z             4
_cell_measurement_temperature     123(2)
_cell_measurement_reflns_used     4264 
_cell_measurement_theta_min       2.6940 
_cell_measurement_theta_max       32.1500 
 
_exptl_crystal_description        platelet 
_exptl_crystal_colour             colorless 
_exptl_crystal_density_meas       . 
_exptl_crystal_density_method     .              
_exptl_crystal_density_diffrn     1.332          
_exptl_crystal_F_000              456
_exptl_crystal_size_max           0.400
_exptl_crystal_size_mid           0.400
_exptl_crystal_size_min           0.050
_exptl_absorpt_coefficient_mu     0.088
_shelx_estimated_absorpt_T_min    0.965
_shelx_estimated_absorpt_T_max    0.996
_exptl_absorpt_correction_type    multi-scan 
_exptl_absorpt_correction_T_min   0.97076 
_exptl_absorpt_correction_T_max   1.00000 
_exptl_absorpt_process_details    
;
CrysAlisPro 1.171.40.84a (Rigaku Oxford Diffraction, 2020)
Empirical absorption correction using spherical harmonics,
implemented in SCALE3 ABSPACK scaling algorithm.
;
_diffrn_ambient_temperature       123(2)
_diffrn_radiation_wavelength      0.71073
_diffrn_radiation_type            MoK\a
_diffrn_source                    'fine-focus sealed X-ray tube'                       
_diffrn_measurement_device_type   'Xcalibur, Sapphire3' 
_diffrn_measurement_method        '\w scans' 
_diffrn_detector_area_resol_mean  15.9809 
_diffrn_reflns_number             18754
_diffrn_reflns_av_unetI/netI      0.0221
_diffrn_reflns_av_R_equivalents   0.0355
_diffrn_reflns_limit_h_min        -12
_diffrn_reflns_limit_h_max        12
_diffrn_reflns_limit_k_min        -15
_diffrn_reflns_limit_k_max        15
_diffrn_reflns_limit_l_min        -12
_diffrn_reflns_limit_l_max        12
_diffrn_reflns_theta_min          2.207
_diffrn_reflns_theta_max          28.279
_diffrn_reflns_theta_full         25.242
_diffrn_measured_fraction_theta_max   0.997
_diffrn_measured_fraction_theta_full  0.996
_diffrn_reflns_Laue_measured_fraction_max    0.997
_diffrn_reflns_Laue_measured_fraction_full   0.996
_diffrn_reflns_point_group_measured_fraction_max   0.997
_diffrn_reflns_point_group_measured_fraction_full  0.996
_reflns_number_total              2660
_reflns_number_gt                 2128
_reflns_threshold_expression      'I > 2\s(I)'
_reflns_Friedel_coverage          0.000
_reflns_Friedel_fraction_max      .
_reflns_Friedel_fraction_full     .
 
_reflns_special_details
;
 Reflections were merged by SHELXL according to the crystal
 class for the calculation of statistics and refinement.
 
 _reflns_Friedel_fraction is defined as the number of unique
 Friedel pairs measured divided by the number that would be
 possible theoretically, ignoring centric projections and
 systematic absences.
;
 
_computing_data_collection        'CrysAlisPro 1.171.40.84a (Rigaku OD, 2020)'
_computing_cell_refinement        'CrysAlisPro 1.171.40.84a (Rigaku OD, 2020)'
_computing_data_reduction         'CrysAlisPro 1.171.40.84a (Rigaku OD, 2020)'
_computing_structure_solution     'SHELXS-97 (Sheldrick, 1990)'
_computing_structure_refinement   'SHELXL-2014 (Sheldrick, 2014)'
_computing_molecular_graphics     
;
'ORTEP (M. N. Burnett, C. K. Johnson, ORTEP-III: Oak Ridge Thermal Ellipsoid
# Plot Program for Crystal Structure Illustrations, Oak Ridge National
# Laboratory Report ORNL-6895, 1996). Windows version (L. J. Farrugia, Univ.
# Glasgow) used --- SCHAKAL (E. Keller, University of  Freiburg (Breisgau),
# Germany, 1995)'
;
_computing_publication_material   
;
PLATON (A. L. Spek, Acta Crystallogr, Sect. A, 1990, 46, C34, 1995 version).
# --- T.B.Cohen, Pure Appl. Chem. 1996,68,2339-2359 (atomic masses).
;
_refine_special_details
;
 Refinement of F^2^ against ALL reflections.  The weighted R-factor wR and
 goodness of fit S are based on F^2^, conventional R-factors R are based
 on F, with F set to zero for negative F^2^. The threshold expression of
 F^2^ > 2\s(F^2^) is used only for calculating R-factors(gt) etc. and is
 not relevant to the choice of reflections for refinement.  R-factors based
 on F^2^ are statistically about twice as large as those based on F, and R-
 factors based on ALL data will be even larger.
;
_refine_ls_structure_factor_coef  Fsqd
_refine_ls_matrix_type            full
_refine_ls_weighting_scheme       calc
_refine_ls_weighting_details
'w=1/[\s^2^(Fo^2^)+(0.0579P)^2^+0.2243P] where P=(Fo^2^+2Fc^2^)/3'
_atom_sites_solution_primary      direct
_atom_sites_solution_secondary    difmap
_atom_sites_solution_hydrogens    geom
_refine_ls_hydrogen_treatment     mixed
_refine_ls_extinction_method      none
_refine_ls_extinction_coef        .
_refine_ls_number_reflns          2660
_refine_ls_number_parameters      154
_refine_ls_number_restraints      0
_refine_ls_R_factor_all           0.0531
_refine_ls_R_factor_gt            0.0400
_refine_ls_wR_factor_ref          0.1116
_refine_ls_wR_factor_gt           0.1028
_refine_ls_goodness_of_fit_ref    1.043
_refine_ls_restrained_S_all       1.043
_refine_ls_shift/su_max           0.000
_refine_ls_shift/su_mean          0.000
 
loop_
 _atom_site_label
 _atom_site_type_symbol
 _atom_site_fract_x
 _atom_site_fract_y
 _atom_site_fract_z
 _atom_site_U_iso_or_equiv
 _atom_site_adp_type
 _atom_site_occupancy
 _atom_site_site_symmetry_order  
 _atom_site_calc_flag
 _atom_site_refinement_flags_posn
 _atom_site_refinement_flags_adp
 _atom_site_refinement_flags_occupancy
 _atom_site_disorder_assembly
 _atom_site_disorder_group
C5 C 0.85974(12) 0.16219(10) 0.99420(11) 0.0201(2) Uani 1 1 d . . . . .
C1 C 1.20307(13) 0.26807(10) 1.31990(13) 0.0251(3) Uani 1 1 d . . . . .
O1 O 0.27910(10) -0.01034(8) 0.65270(10) 0.0334(2) Uani 1 1 d . . . . .
N1 N 1.29837(13) 0.29335(9) 1.40714(12) 0.0333(3) Uani 1 1 d . . . . .
C2 C 1.08604(12) 0.23320(10) 1.21049(12) 0.0220(2) Uani 1 1 d . . . . .
C3 C 1.02147(12) 0.30835(10) 1.10705(12) 0.0222(2) Uani 1 1 d . . . . .
H3 H 1.0555(5) 0.3858(12) 1.10943(13) 0.027 Uiso 1 1 calc R U . . .
N3 N 0.50887(11) 0.05920(9) 0.68005(10) 0.0250(2) Uani 1 1 d . . . . .
C4 C 0.90968(12) 0.27392(9) 1.00119(12) 0.0207(2) Uani 1 1 d . . . . .
H4 H 0.8661(7) 0.3261(8) 0.9325(11) 0.025 Uiso 1 1 calc R U . . .
C6 C 0.92467(13) 0.08786(10) 1.10097(12) 0.0228(2) Uani 1 1 d . . . . .
H6 H 0.8909(5) 0.0111(12) 1.09996(12) 0.027 Uiso 1 1 calc R U . . .
C7 C 1.03520(13) 0.12273(10) 1.20643(12) 0.0232(3) Uani 1 1 d . . . . .
H7 H 1.0776(7) 0.0711(8) 1.2774(11) 0.028 Uiso 1 1 calc R U . . .
C8 C 0.68233(13) 0.20555(10) 0.78053(12) 0.0243(3) Uani 1 1 d . . . . .
H8A H 0.7545(8) 0.2571(6) 0.7576(3) 0.029 Uiso 1 1 calc R U . . .
H8B H 0.6119(8) 0.2489(5) 0.8194(4) 0.029 Uiso 1 1 calc R U . . .
N2 N 0.75288(11) 0.12422(8) 0.88416(10) 0.0225(2) Uani 1 1 d . . . . .
C10 C 0.57520(14) -0.02046(11) 0.78608(15) 0.0331(3) Uani 1 1 d . . . . .
H10A H 0.6477(9) -0.0661(6) 0.7499(5) 0.040 Uiso 1 1 calc R U . . .
H10B H 0.5002(9) -0.0715(6) 0.8090(3) 0.040 Uiso 1 1 calc R U . . .
C9 C 0.60635(14) 0.14587(12) 0.64834(13) 0.0304(3) Uani 1 1 d . . . . .
H9A H 0.5515(6) 0.2002(6) 0.5846(7) 0.036 Uiso 1 1 calc R U . . .
H9B H 0.6786(8) 0.1122(4) 0.6018(5) 0.036 Uiso 1 1 calc R U . . .
C12 C 0.36637(14) 0.05863(10) 0.62677(13) 0.0272(3) Uani 1 1 d . . . . .
H12 H 0.3286(6) 0.1191(10) 0.5610(10) 0.033 Uiso 1 1 calc R U . . .
C11 C 0.64827(14) 0.04149(11) 0.91673(14) 0.0326(3) Uani 1 1 d . . . . .
H11A H 0.5730(9) 0.0806(5) 0.9592(5) 0.039 Uiso 1 1 calc R U . . .
H11B H 0.6997(6) -0.0136(6) 0.9868(8) 0.039 Uiso 1 1 calc R U . . .
 
loop_
 _atom_site_aniso_label
 _atom_site_aniso_U_11
 _atom_site_aniso_U_22
 _atom_site_aniso_U_33
 _atom_site_aniso_U_23
 _atom_site_aniso_U_13
 _atom_site_aniso_U_12
C5 0.0186(5) 0.0213(5) 0.0214(5) -0.0003(4) 0.0061(4) 0.0009(4)
C1 0.0284(6) 0.0208(6) 0.0256(6) 0.0015(4) 0.0037(5) 0.0000(4)
O1 0.0252(5) 0.0257(5) 0.0469(6) -0.0024(4) 0.0013(4) -0.0041(4)
N1 0.0357(6) 0.0279(6) 0.0324(6) 0.0018(4) -0.0030(5) -0.0036(5)
C2 0.0203(5) 0.0237(6) 0.0219(5) -0.0017(4) 0.0038(4) 0.0005(4)
C3 0.0213(6) 0.0188(6) 0.0269(6) -0.0007(4) 0.0060(4) -0.0005(4)
N3 0.0241(5) 0.0252(5) 0.0251(5) -0.0011(4) 0.0034(4) -0.0036(4)
C4 0.0206(5) 0.0194(5) 0.0225(5) 0.0022(4) 0.0050(4) 0.0016(4)
C6 0.0242(6) 0.0185(5) 0.0255(6) 0.0010(4) 0.0042(4) -0.0001(4)
C7 0.0240(6) 0.0222(6) 0.0233(6) 0.0029(4) 0.0043(4) 0.0025(4)
C8 0.0262(6) 0.0231(6) 0.0226(6) 0.0045(4) 0.0026(5) -0.0046(5)
N2 0.0217(5) 0.0197(5) 0.0245(5) 0.0027(4) 0.0007(4) -0.0027(4)
C10 0.0262(7) 0.0207(6) 0.0480(8) 0.0013(5) -0.0040(6) -0.0014(5)
C9 0.0304(7) 0.0387(7) 0.0220(6) 0.0009(5) 0.0050(5) -0.0112(5)
C12 0.0270(6) 0.0242(6) 0.0278(6) -0.0028(5) -0.0007(5) -0.0014(5)
C11 0.0301(7) 0.0281(6) 0.0344(7) 0.0131(5) -0.0066(5) -0.0101(5)
 
_geom_special_details
;
 All esds (except the esd in the dihedral angle between two l.s. planes)
 are estimated using the full covariance matrix.  The cell esds are taken
 into account individually in the estimation of esds in distances, angles
 and torsion angles; correlations between esds in cell parameters are only
 used when they are defined by crystal symmetry.  An approximate (isotropic)
 treatment of cell esds is used for estimating esds involving l.s. planes.
;
 
loop_
 _geom_bond_atom_site_label_1
 _geom_bond_atom_site_label_2
 _geom_bond_distance
 _geom_bond_site_symmetry_2
 _geom_bond_publ_flag
C5 N2 1.3955(15) . ?
C5 C4 1.4111(16) . ?
C5 C6 1.4129(16) . ?
C1 N1 1.1496(16) . ?
C1 C2 1.4374(16) . ?
O1 C12 1.2232(15) . ?
C2 C3 1.3972(16) . ?
C2 C7 1.4004(16) . ?
C3 C4 1.3849(16) . ?
C3 H3 0.978(15) . ?
N3 C12 1.3401(16) . ?
N3 C10 1.4529(16) . ?
N3 C9 1.4549(16) . ?
C4 H4 0.947(14) . ?
C6 C7 1.3768(17) . ?
C6 H6 0.969(15) . ?
C7 H7 0.954(15) . ?
C8 N2 1.4638(15) . ?
C8 C9 1.5236(17) . ?
C8 H8A 0.974(10) . ?
C8 H8B 0.974(10) . ?
N2 C11 1.4716(15) . ?
C10 C11 1.5169(19) . ?
C10 H10A 0.990(12) . ?
C10 H10B 0.990(12) . ?
C9 H9A 0.974(11) . ?
C9 H9B 0.974(11) . ?
C12 H12 0.985(15) . ?
C11 H11A 1.002(11) . ?
C11 H11B 1.002(11) . ?
 
loop_
 _geom_angle_atom_site_label_1
 _geom_angle_atom_site_label_2
 _geom_angle_atom_site_label_3
 _geom_angle
 _geom_angle_site_symmetry_1
 _geom_angle_site_symmetry_3
 _geom_angle_publ_flag
N2 C5 C4 121.82(10) . . ?
N2 C5 C6 120.40(10) . . ?
C4 C5 C6 117.75(10) . . ?
N1 C1 C2 178.24(13) . . ?
C3 C2 C7 119.07(11) . . ?
C3 C2 C1 120.83(11) . . ?
C7 C2 C1 120.11(11) . . ?
C4 C3 C2 120.53(11) . . ?
C4 C3 H3 119.7 . . ?
C2 C3 H3 119.7 . . ?
C12 N3 C10 122.09(11) . . ?
C12 N3 C9 123.06(11) . . ?
C10 N3 C9 114.53(10) . . ?
C3 C4 C5 120.92(10) . . ?
C3 C4 H4 119.5 . . ?
C5 C4 H4 119.5 . . ?
C7 C6 C5 121.05(11) . . ?
C7 C6 H6 119.5 . . ?
C5 C6 H6 119.5 . . ?
C6 C7 C2 120.65(11) . . ?
C6 C7 H7 119.7 . . ?
C2 C7 H7 119.7 . . ?
N2 C8 C9 110.42(10) . . ?
N2 C8 H8A 109.6 . . ?
C9 C8 H8A 109.6 . . ?
N2 C8 H8B 109.6 . . ?
C9 C8 H8B 109.6 . . ?
H8A C8 H8B 108.1 . . ?
C5 N2 C8 118.52(9) . . ?
C5 N2 C11 117.64(9) . . ?
C8 N2 C11 111.19(9) . . ?
N3 C10 C11 109.90(10) . . ?
N3 C10 H10A 109.7 . . ?
C11 C10 H10A 109.7 . . ?
N3 C10 H10B 109.7 . . ?
C11 C10 H10B 109.7 . . ?
H10A C10 H10B 108.2 . . ?
N3 C9 C8 111.34(10) . . ?
N3 C9 H9A 109.4 . . ?
C8 C9 H9A 109.4 . . ?
N3 C9 H9B 109.4 . . ?
C8 C9 H9B 109.4 . . ?
H9A C9 H9B 108.0 . . ?
O1 C12 N3 125.75(12) . . ?
O1 C12 H12 117.1 . . ?
N3 C12 H12 117.1 . . ?
N2 C11 C10 111.02(11) . . ?
N2 C11 H11A 109.4 . . ?
C10 C11 H11A 109.4 . . ?
N2 C11 H11B 109.4 . . ?
C10 C11 H11B 109.4 . . ?
H11A C11 H11B 108.0 . . ?
 
loop_
 _geom_torsion_atom_site_label_1
 _geom_torsion_atom_site_label_2
 _geom_torsion_atom_site_label_3
 _geom_torsion_atom_site_label_4
 _geom_torsion
 _geom_torsion_site_symmetry_1
 _geom_torsion_site_symmetry_2
 _geom_torsion_site_symmetry_3
 _geom_torsion_site_symmetry_4
 _geom_torsion_publ_flag
C7 C2 C3 C4 -0.60(17) . . . . ?
C1 C2 C3 C4 179.38(11) . . . . ?
C2 C3 C4 C5 -0.84(17) . . . . ?
N2 C5 C4 C3 -176.34(10) . . . . ?
C6 C5 C4 C3 1.85(16) . . . . ?
N2 C5 C6 C7 176.75(11) . . . . ?
C4 C5 C6 C7 -1.47(16) . . . . ?
C5 C6 C7 C2 0.07(17) . . . . ?
C3 C2 C7 C6 0.98(17) . . . . ?
C1 C2 C7 C6 -179.00(11) . . . . ?
C4 C5 N2 C8 -5.56(16) . . . . ?
C6 C5 N2 C8 176.30(10) . . . . ?
C4 C5 N2 C11 -144.05(11) . . . . ?
C6 C5 N2 C11 37.81(16) . . . . ?
C9 C8 N2 C5 162.40(10) . . . . ?
C9 C8 N2 C11 -56.63(13) . . . . ?
C12 N3 C10 C11 -120.38(13) . . . . ?
C9 N3 C10 C11 53.34(14) . . . . ?
C12 N3 C9 C8 120.91(13) . . . . ?
C10 N3 C9 C8 -52.74(15) . . . . ?
N2 C8 C9 N3 53.00(14) . . . . ?
C10 N3 C12 O1 -4.8(2) . . . . ?
C9 N3 C12 O1 -177.97(12) . . . . ?
C5 N2 C11 C10 -160.29(10) . . . . ?
C8 N2 C11 C10 58.36(14) . . . . ?
N3 C10 C11 N2 -55.12(14) . . . . ?
 
_refine_diff_density_max    0.266
_refine_diff_density_min   -0.179
_refine_diff_density_rms    0.042

_shelxl_version_number 2014-3

_shelx_res_file
;
TITL SIR97 run in space group P 21/c
CELL  0.71073   9.4066  11.9350   9.7498   90.000  101.214   90.000
ZERR     4.00   0.0005   0.0005   0.0005    0.000    0.005    0.000
LATT   1
SYMM  - X, 1/2 + Y, 1/2 - Z
SFAC  C    H    N    O
UNIT  48 52 12 4
LIST 4 ! automatically inserted. Change 6 to 4 for CHECKCIF!!
MERG   2
OMIT 2 1 3
OMIT -4 5 2
OMIT 2 8 7
OMIT -1 3 5
OMIT 9 7 4
OMIT 2 9 7
OMIT 2 6 6
OMIT 1 6 7
OMIT 5 3 6
SHEL 1000 0.75
FMAP   2
PLAN   25
ACTA
BOND   $H
CONF
SIZE 0.40 0.40 0.05
L.S.  40
TEMP  -150.00
WGHT    0.057900    0.224300
FVAR       0.61217
C5    1    0.859742    0.162186    0.994205    11.00000    0.01864    0.02125 =
         0.02140   -0.00035    0.00609    0.00088
C1    1    1.203069    0.268072    1.319896    11.00000    0.02839    0.02080 =
         0.02558    0.00155    0.00369    0.00005
O1    4    0.279095   -0.010342    0.652699    11.00000    0.02522    0.02573 =
         0.04689   -0.00244    0.00134   -0.00409
N1    3    1.298373    0.293345    1.407138    11.00000    0.03574    0.02794 =
         0.03237    0.00177   -0.00296   -0.00364
C2    1    1.086037    0.233201    1.210492    11.00000    0.02030    0.02369 =
         0.02192   -0.00168    0.00384    0.00055
C3    1    1.021473    0.308347    1.107054    11.00000    0.02131    0.01879 =
         0.02694   -0.00068    0.00605   -0.00047
AFIX  44
H3    2    1.055485    0.385845    1.109426    11.00000   -1.20000
AFIX   0
N3    3    0.508870    0.059200    0.680048    11.00000    0.02412    0.02516 =
         0.02506   -0.00114    0.00342   -0.00363
C4    1    0.909677    0.273918    1.001192    11.00000    0.02056    0.01940 =
         0.02251    0.00219    0.00498    0.00157
AFIX  44
H4    2    0.866144    0.326079    0.932546    11.00000   -1.20000
AFIX   0
C6    1    0.924665    0.087860    1.100973    11.00000    0.02416    0.01851 =
         0.02554    0.00102    0.00424   -0.00005
AFIX  44
H6    2    0.890858    0.011117    1.099964    11.00000   -1.20000
AFIX   0
C7    1    1.035202    0.122733    1.206427    11.00000    0.02398    0.02222 =
         0.02326    0.00288    0.00428    0.00247
AFIX  44
H7    2    1.077587    0.071126    1.277438    11.00000   -1.20000
AFIX   0
C8    1    0.682328    0.205553    0.780534    11.00000    0.02619    0.02312 =
         0.02265    0.00453    0.00257   -0.00458
AFIX  24
H8A   2    0.754468    0.257150    0.757645    11.00000   -1.20000
H8B   2    0.611860    0.248882    0.819431    11.00000   -1.20000
AFIX   0
N2    3    0.752880    0.124219    0.884162    11.00000    0.02175    0.01971 =
         0.02452    0.00270    0.00072   -0.00271
C10   1    0.575201   -0.020456    0.786085    11.00000    0.02617    0.02067 =
         0.04798    0.00129   -0.00399   -0.00144
AFIX  24
H10A  2    0.647650   -0.066130    0.749887    11.00000   -1.20000
H10B  2    0.500203   -0.071479    0.808993    11.00000   -1.20000
AFIX   0
C9    1    0.606354    0.145867    0.648335    11.00000    0.03043    0.03869 =
         0.02205    0.00088    0.00504   -0.01118
AFIX  24
H9A   2    0.551471    0.200245    0.584572    11.00000   -1.20000
H9B   2    0.678644    0.112204    0.601826    11.00000   -1.20000
AFIX   0
C12   1    0.366369    0.058634    0.626769    11.00000    0.02699    0.02419 =
         0.02783   -0.00284   -0.00072   -0.00143
AFIX  44
H12   2    0.328589    0.119061    0.560954    11.00000   -1.20000
AFIX   0
C11   1    0.648275    0.041489    0.916730    11.00000    0.03006    0.02814 =
         0.03439    0.01312   -0.00663   -0.01006
AFIX  24
H11A  2    0.573030    0.080554    0.959210    11.00000   -1.20000
H11B  2    0.699701   -0.013567    0.986794    11.00000   -1.20000
REM #####
AFIX   0
HKLF    4

REM  SIR97 run in space group P 21/c
REM R1 =  0.0400 for    2128 Fo > 4sig(Fo)  and  0.0531 for all    2660 data
REM    154 parameters refined using      0 restraints

END

WGHT      0.0579      0.2243

REM Highest difference peak  0.266,  deepest hole -0.179,  1-sigma level  0.042
Q1    1   0.6387  0.1776  0.7131  11.00000  0.05    0.27
Q2    1   0.9000  0.1236  1.0421  11.00000  0.05    0.27
Q3    1   1.0615  0.2641  1.1556  11.00000  0.05    0.25
Q4    1   1.0002  0.1021  1.1284  11.00000  0.05    0.25
Q5    1   1.0575  0.1830  1.2113  11.00000  0.05    0.24
Q6    1   0.6083  0.0194  0.8434  11.00000  0.05    0.23
Q7    1   0.8655  0.2245  1.0196  11.00000  0.05    0.23
Q8    1   0.9563  0.1232  1.1697  11.00000  0.05    0.22
Q9    1   0.7172  0.1582  0.8260  11.00000  0.05    0.22
Q10   1   0.5370  0.0205  0.7211  11.00000  0.05    0.21
Q11   1   0.7226  0.0612  0.8801  11.00000  0.05    0.21
Q12   1   0.8079  0.1468  0.9420  11.00000  0.05    0.20
Q13   1   0.7017  0.0838  0.8901  11.00000  0.05    0.19
Q14   1   1.1514  0.2432  1.2594  11.00000  0.05    0.19
Q15   1   0.9628  0.2879  1.0636  11.00000  0.05    0.19
Q16   1   0.4445  0.0604  0.6721  11.00000  0.05    0.18
Q17   1   0.5525  0.1009  0.6609  11.00000  0.05    0.18
Q18   1   0.4590  0.0436  0.6272  11.00000  0.05    0.18
Q19   1   1.2170  0.2634  1.3960  11.00000  0.05    0.15
Q20   1   0.7135 -0.0229  0.9254  11.00000  0.05    0.14
Q21   1   0.6035  0.1603  0.5558  11.00000  0.05    0.14
Q22   1   0.4763 -0.0424  0.8609  11.00000  0.05    0.13
Q23   1   0.5315 -0.0779  0.7660  11.00000  0.05    0.13
Q24   1   0.1849 -0.0109  0.6235  11.00000  0.05    0.13
Q25   1   1.2420  0.2341  1.3801  11.00000  0.05    0.13
;
_shelx_res_checksum   86547

_shelx_hkl_file
;
   0   0   1    0.20    0.19
   0   0  -1    0.18    0.17
   0   0   1    0.71    0.21
   0   0  -1    1.28    0.24
   0   0   1    0.26    0.18
   0   0  -1    0.52    0.21
   0   0   1    1.26    0.26
   0   0   1    0.37    0.21
   0   0  -1    0.02    0.15
   0   0   2  676.55    6.41
   0   0  -2  653.21    6.38
   0   0  -2  662.92    6.52
   0   0   2  606.84    6.44
   0   0   2  650.67    6.38
   0   0  -2  664.08    6.60
   0   0   2  682.03    6.66
   0   0   2  674.13    7.25
   0   0   2  662.74    6.33
   0   0  -2  664.11    6.38
   0   0  -3   -1.05    0.69
   0   0   3    0.31    0.66
   0   0   3    0.58    0.51
   0   0  -3    0.03    0.52
   0   0   3    0.48    0.44
   0   0  -3    0.05    0.62
   0   0   3    0.47    0.63
   0   0   3   -0.05    0.86
   0   0   3    0.26    0.53
   0   0  -3    0.37    0.74
   0   0  -4  639.59    9.16
   0   0  -4  662.56    9.33
   0   0  -4  667.63    9.55
   0   0   4  643.45   10.27
   0   0   4  626.67    8.88
   0   0   5    0.48    1.09
   0   0  -5    0.84    1.11
   0   0   5   -0.13    1.20
   0   0  -5    0.31    0.90
   0   0  -5    0.38    0.87
   0   0  -6   22.57    2.20
   0   0   6   24.20    2.32
   0   0  -6   22.01    2.21
   0   0  -6   24.64    2.44
   0   0   6   22.05    2.47
   0   0  -7   -0.44    1.12
   0   0  -7   -0.97    1.13
   0   0  -7    0.54    1.07
   0   0   7    1.65    1.32
   0   0   7   -1.05    1.40
   0   0  -8   37.50    3.35
   0   0  -8   33.14    3.05
   0   0   8   38.93    4.03
   0   0  -8   40.85    3.64
   0   0   8   38.09    3.37
   0   0  -9    2.60    1.63
   0   0  -9    1.10    1.70
   0   0   9    4.09    2.32
   0   0   9    2.69    1.48
   0   0 -10  300.05   10.45
   0   0 -10  300.43   10.80
   0   0  10  277.02   11.50
   0   0  10  291.33   10.26
   0   0 -11   -0.56    1.36
   0   0 -11    1.85    1.55
   0   0  11    4.34    2.43
   0   0  11    1.94    1.51
   0   0  12    1.51    1.74
   0   0 -12    1.05    1.37
   0   0  12   -0.86    1.19
   0   0 -13    0.83    1.58
   0   0  13    1.56    1.84
   0  -1   0    0.09    0.09
   0   1   0    0.01    0.12
   0   1   1  124.65    2.39
   0   1  -1  127.07    2.09
   0   1  -1  125.74    2.48
   0   1   1  117.53    1.79
   0  -1   1  121.22    2.46
   0  -1  -1  124.90    1.83
   0  -1  -1  130.31    2.41
   0   1   2   38.47    1.83
   0   1  -2   36.49    1.35
   0  -1  -2   34.40    1.77
   0  -1   2   34.20    1.33
   0   1  -2   35.41    1.84
   0  -1   2   33.68    1.75
   0  -1   2   35.82    1.42
   0   1   2   34.05    1.81
   0  -1   2   34.69    1.49
   0   1  -2   37.62    1.52
   0  -1  -2   38.33    1.35
   0  -1  -2   37.87    1.43
   0  -1   2   37.00    1.77
   0   1  -2   35.60    1.83
   0  -1  -2   42.47    1.90
   0   1   2   35.64    1.42
   0  -1  -2   38.65    1.71
   0   1   2   37.86    1.69
   0  -1  -3  457.42    7.20
   0  -1   3  455.73    5.90
   0   1  -3  458.18    5.97
   0   1   3  482.37    7.31
   0  -1   3  449.28    6.05
   0  -1  -3  479.22    6.10
   0  -1   3  435.82    7.07
   0  -1   3  469.21    6.22
   0   1  -3  460.10    7.27
   0   1  -3  449.23    7.21
   0   1   3  473.77    6.35
   0   1   3  461.71    7.57
   0  -1  -3  459.76    6.30
   0  -1  -3  481.01    6.91
   0  -1   3  450.97    6.63
   0   1   3  463.37    6.82
   0  -1  -4   78.85    3.50
   0  -1   4   81.61    3.04
   0   1  -4   81.35    3.08
   0   1  -4   89.76    3.70
   0  -1  -4   76.92    3.12
   0  -1   4   82.46    3.05
   0  -1   4   83.56    1.85
   0   1  -4   84.56    3.72
   0   1   4   84.45    3.86
   0  -1  -4   82.39    3.24
   0  -1   4   81.19    3.35
   0   1   4   81.54    3.35
   0   1  -5    3.90    1.09
   0  -1  -5    2.66    1.15
   0  -1   5    3.59    1.12
   0  -1  -5    3.47    1.09
   0   1  -5    4.47    1.35
   0   1  -5    2.71    1.15
   0  -1   5    2.86    1.47
   0  -1   5    4.03    0.48
   0  -1  -5    2.96    0.97
   0   1   5    5.07    1.52
   0   1   5    2.14    1.06
   0   1  -6    1.32    1.05
   0  -1  -6    0.64    1.18
   0  -1   6    1.98    1.09
   0  -1  -6    1.53    1.06
   0   1  -6    2.41    1.23
   0  -1   6   -0.91    1.36
   0   1  -6    2.81    1.21
   0   1   6    5.29    1.85
   0  -1  -6    2.62    1.01
   0   1   6    2.75    1.26
   0   1  -7  293.41    7.97
   0  -1  -7  314.87    8.96
   0  -1  -7  319.08    8.32
   0   1  -7  306.52    8.96
   0  -1   7  304.46    9.68
   0   1   7  295.59    9.59
   0  -1  -7  317.52    8.64
   0   1  -7  308.58    9.18
   0   1   7  310.07    8.60
   0  -1   7  292.88    8.26
   0  -1   8   -1.15    1.27
   0  -1  -8   -0.44    1.45
   0   1  -8    0.83    1.07
   0  -1  -8   -1.11    1.30
   0   1  -8    0.79    1.49
   0  -1  -8    1.60    1.37
   0   1   8    0.98    1.73
   0  -1   8   -1.01    1.45
   0   1   8    3.48    1.50
   0   1  -9  134.32    6.34
   0  -1  -9  147.05    7.15
   0   1  -9  152.82    7.44
   0  -1   9  135.19    7.57
   0  -1  -9  147.82    6.96
   0   1   9  137.03    6.77
   0  -1   9  141.01    6.76
   0   1 -10    7.90    2.16
   0  -1 -10    8.63    2.06
   0  -1  10    6.18    2.21
   0   1 -10    4.57    1.88
   0   1  10    9.91    2.42
   0  -1  10    5.29    1.83
   0   1  11    8.16    2.43
   0  -1 -11   10.19    2.35
   0   1 -11    8.23    2.13
   0  -1  11    6.51    2.29
   0   1 -11   12.19    2.63
   0  -1  11    6.43    1.91
   0   1  11   11.42    2.48
   0   1  12   -0.31    1.62
   0  -1 -12    0.60    1.59
   0   1 -12    2.89    1.36
   0   1 -12    1.26    1.41
   0  -1  12   -2.99    1.73
   0   1  12    2.10    1.43
   0  -1  12    2.33    1.90
   0  -1  13   -2.01    1.86
   0  -1 -13   -2.09    1.89
   0   1  13   -2.82    1.95
   0  -1 -14    0.19    1.44
   0  -2   0   76.91    1.54
   0   2   0   80.83    1.60
   0   2   0   79.69    1.61
   0  -2   0   83.97    1.69
   0   2   0   79.88    2.19
   0   2   0   77.65    1.61
   0  -2   0   78.18    2.20
   0   2   0   79.51    1.73
   0  -2   0   82.02    1.76
   0   2   0   80.08    1.97
   0   2   0   84.57    2.20
   0  -2   0   73.80    2.02
   0   2   1  870.23    7.04
   0   2   1  877.08    7.40
   0  -2  -1  893.49    7.15
   0  -2  -1  866.13    7.38
   0   2   1  862.03    7.57
   0   2  -1  863.68    7.57
   0  -2   1  838.11    7.63
   0   2  -1  860.20    7.12
   0  -2   1  843.50    7.11
   0   2  -1  855.70    7.55
   0  -2   1  903.88    7.77
   0  -2  -1  854.56    6.99
   0  -2   1  864.22    6.23
   0  -2  -1  871.02    8.10
   0   2  -1  879.36    6.36
   0  -2   2  106.95    1.77
   0  -2  -2  105.90    3.24
   0   2  -2  108.72    1.77
   0   2   2  105.63    3.18
   0  -2   2  109.55    2.81
   0   2  -2  107.39    2.77
   0   2   2   96.94    3.29
   0  -2   2  101.49    3.23
   0   2  -2  104.86    3.27
   0  -2   2  101.13    1.83
   0   2  -2  102.79    3.24
   0  -2  -2  108.47    2.42
   0  -2   2  118.14    3.41
   0   2   2  106.80    2.16
   0   2   2  110.57    3.19
   0  -2  -2  118.12    3.29
   0  -2   3 1209.16    8.53
   0   2  -3 1193.63    8.49
   0  -2  -3 1222.53   12.56
   0  -2  -3 1247.68    8.75
   0   2  -3 1247.86   10.54
   0  -2   3 1230.58   10.48
   0   2  -3 1254.33   12.86
   0  -2   3 1215.56    8.97
   0   2   3 1169.53    9.23
   0   2  -3 1185.52   12.57
   0  -2   3 1229.10    9.27
   0  -2  -3 1206.21    7.85
   0   2   3 1184.85   11.81
   0   2  -4  490.31    6.80
   0  -2   4  492.09    6.74
   0  -2  -4  510.20    9.08
   0   2  -4  517.60    9.25
   0  -2   4  493.25    7.47
   0  -2  -4  505.23    6.95
   0  -2   4  494.51    6.99
   0  -2  -4  492.14    7.24
   0  -2  -4  488.75    4.67
   0   2   4  504.63    7.23
   0   2  -4  493.22    9.12
   0  -2   4  482.19    5.99
   0   2   4  510.80    8.67
   0  -2   4  490.38    8.36
   0  -2  -5  158.99    5.70
   0   2  -5  154.37    4.48
   0  -2  -5  159.36    4.64
   0   2  -5  159.50    5.75
   0  -2  -5  163.75    4.85
   0  -2   5  153.18    3.37
   0   2  -5  163.06    5.91
   0  -2  -5  161.07    2.20
   0  -2   5  150.88    5.13
   0   2   5  162.98    5.44
   0  -2  -6    1.88    1.44
   0  -2   6   -0.46    1.10
   0   2  -6    1.99    0.84
   0  -2  -6    0.83    0.92
   0   2  -6    1.28    1.12
   0  -2  -6    1.18    0.88
   0   2  -6    0.91    1.31
   0  -2   6    0.04    0.41
   0   2   6   -0.84    1.01
   0  -2   7   25.18    2.62
   0   2  -7   23.94    2.26
   0  -2  -7   24.31    2.91
   0  -2  -7   20.70    2.20
   0   2  -7   18.21    2.54
   0  -2   7   15.89    2.52
   0  -2   7   20.57    1.09
   0   2  -7   19.69    2.56
   0  -2  -7   21.20    2.23
   0   2   7   21.72    2.65
   0  -2  -8    5.07    1.72
   0  -2   8    8.92    2.03
   0   2  -8    6.24    1.44
   0  -2  -8    4.68    1.19
   0  -2   8    2.74    1.77
   0   2  -8    6.73    1.86
   0   2   8    7.32    1.91
   0  -2  -9   16.13    2.73
   0  -2   9   16.80    2.48
   0   2  -9   21.55    2.63
   0   2  -9   17.59    2.81
   0  -2   9   18.00    3.14
   0   2   9   20.05    2.91
   0  -2 -10   68.44    5.30
   0   2 -10   64.50    4.61
   0   2  10   58.57    5.45
   0  -2  10   61.29    5.50
   0   2 -10   64.53    5.45
   0   2  10   69.98    5.20
   0  -2  10   58.82    4.67
   0   2 -11    1.98    1.27
   0   2  11   -0.40    1.63
   0  -2 -11   -2.45    1.55
   0   2 -11   -0.77    1.27
   0  -2  11   -2.70    2.22
   0   2  11    0.74    1.43
   0  -2  11   -0.39    1.19
   0   2  12   -1.74    2.21
   0   2 -12    1.60    1.39
   0  -2 -12    1.70    1.48
   0  -2  12    1.43    1.88
   0   2 -12   -1.69    1.67
   0  -2  12    0.10    1.16
   0   2  12   -1.39    1.41
   0  -2 -13    2.04    1.62
   0  -2  13    5.37    2.21
   0   2  13    4.11    2.22
   0  -2  13    2.57    1.99
   0  -2 -14    7.53    2.38
   0   3   0   -0.01    0.37
   0   3   0   -0.35    0.35
   0  -3   0    0.09    0.34
   0  -3   0    0.53    0.43
   0   3   0    0.02    0.38
   0   3   0    0.01    0.72
   0  -3   0    0.01    0.66
   0   3   0    1.28    0.56
   0   3   0    0.04    0.43
   0   3   0   -0.48    0.34
   0   3   0    0.17    0.38
   0  -3   1  161.15    3.76
   0   3   1  162.33    3.59
   0  -3   1  159.18    2.84
   0  -3  -1  164.11    3.43
   0   3   1  161.41    3.44
   0  -3  -1  157.21    3.58
   0   3  -1  159.94    3.72
   0  -3   1  162.80    3.81
   0   3   1  159.04    3.61
   0  -3   1  168.34    3.79
   0  -3  -1  161.11    3.82
   0  -3   1  161.44    3.90
   0  -3   1  154.24    3.68
   0   3  -1  157.04    3.66
   0  -3   1  158.35    3.40
   0   3  -1  164.43    2.38
   0   3  -1  166.95    3.47
   0   3   2  887.97    9.70
   0  -3  -2  901.98   10.09
   0   3  -2  916.95    9.25
   0   3  -2  929.63   10.51
   0  -3   2  918.27    9.22
   0  -3   2  917.25    9.44
   0  -3  -2  908.53    8.72
   0   3  -2  905.09   10.25
   0  -3  -2  946.77   10.53
   0  -3   2  908.26    7.80
   0   3  -3  307.02    3.59
   0   3   3  295.52    6.55
   0  -3  -3  308.85    6.74
   0  -3   3  304.37    5.71
   0  -3   3  300.69    3.73
   0   3  -3  301.44    6.91
   0   3  -3  310.05    5.73
   0   3  -3  312.59    6.86
   0  -3  -3  296.75    4.94
   0  -3   3  306.66    5.62
   0   3   3  312.13    4.41
   0  -3   3  298.84    4.65
   0   3   3  304.40    6.61
   0  -3   3  306.91    3.00
   0  -3  -4  325.98    7.68
   0   3  -4  318.43    4.91
   0  -3   4  327.44    4.91
   0   3  -4  337.17    6.51
   0  -3  -4  340.49    5.16
   0   3  -4  337.34    7.98
   0  -3   4  321.05    5.10
   0   3  -4  326.05    7.85
   0   3   4  324.05    5.48
   0  -3   4  324.58    5.88
   0  -3  -4  319.68    5.05
   0   3   4  322.95    7.36
   0  -3  -5  129.86    5.41
   0   3  -5  127.57    3.77
   0   3  -5  136.75    5.64
   0  -3  -5  132.16    3.85
   0  -3   5  125.53    3.69
   0   3  -5  132.56    5.57
   0  -3  -5  124.67    2.96
   0  -3   5  129.89    5.06
   0   3   5  120.29    4.90
   0  -3  -6   12.50    2.04
   0   3  -6   13.25    1.53
   0  -3   6   16.59    2.04
   0  -3  -6   15.34    1.61
   0   3  -6   15.46    2.39
   0  -3  -6   13.63    0.88
   0  -3   6   12.53    1.23
   0   3  -6   16.33    2.46
   0   3   6   15.24    1.99
   0   3  -7    4.74    1.13
   0  -3  -7    4.50    1.78
   0  -3   7    5.23    1.45
   0  -3  -7    3.69    1.08
   0   3  -7    2.82    1.51
   0  -3   7    3.37    0.74
   0   3   7    3.74    1.42
   0  -3  -8   -0.83    1.41
   0  -3   8    1.76    1.41
   0   3  -8    2.39    1.24
   0  -3  -8    1.56    1.05
   0  -3   8   -1.73    1.87
   0  -3   8    0.25    0.40
   0   3  -8    1.39    1.34
   0   3   8   -1.01    1.43
   0  -3   9   10.56    2.17
   0   3   9    9.73    2.54
   0  -3  -9    8.93    2.20
   0   3  -9   10.26    1.71
   0  -3   9   11.60    2.82
   0   3  -9   11.78    2.58
   0   3   9   12.58    2.46
   0  -3  10    3.86    1.56
   0   3 -10    6.72    1.64
   0   3  10    7.79    2.26
   0  -3 -10    2.19    1.53
   0   3 -10    5.10    1.92
   0  -3  10    3.54    1.56
   0   3  10    3.25    1.53
   0  -3  11    2.93    1.80
   0   3 -11    2.66    1.51
   0  -3 -11   -0.36    1.52
   0   3  11   -0.80    1.60
   0   3 -11    3.67    1.94
   0  -3  11   -1.37    1.77
   0   3  11   -1.27    1.22
   0   3  12    5.40    2.64
   0  -3 -12    5.93    2.21
   0  -3  12    5.56    2.21
   0   3 -12    7.72    2.34
   0  -3  12    8.73    2.45
   0   3  12    5.95    2.11
   0  -3  13    3.94    2.00
   0   3  13    2.66    2.61
   0  -3 -13    0.14    1.46
   0   3 -13   -0.20    1.73
   0  -3  13   -2.44    1.80
   0  -3 -14    1.32    1.94
   0  -4   0  626.61    6.40
   0   4   0  615.39    6.23
   0   4   0  625.79    8.63
   0  -4   0  595.91    6.16
   0   4   0  608.08    6.19
   0  -4   0  607.35    6.93
   0   4   0  599.74    6.18
   0   4   0  603.68    6.67
   0  -4   0  605.66    8.60
   0   4   0  637.14    7.86
   0   4   0  621.11    7.18
   0   4   0  631.01    8.44
   0   4   1  346.39    5.51
   0   4   1  347.99    5.73
   0  -4  -1  358.29    5.55
   0  -4   1  328.94    3.13
   0  -4  -1  341.64    5.74
   0  -4   1  337.19    4.64
   0   4  -1  345.33    6.34
   0   4   1  336.53    5.75
   0  -4   1  346.30    6.16
   0   4  -1  339.37    3.08
   0   4  -1  342.12    5.93
   0  -4   1  331.13    6.14
   0  -4  -1  339.07    6.40
   0  -4   1  366.29    6.15
   0  -4   1  334.34    6.48
   0   4   1  335.17    4.13
   0   4  -1  345.28    4.32
   0  -4   1  334.64    5.79
   0   4  -1  361.50    5.99
   0  -4  -2  257.42    5.80
   0   4   2  255.30    5.62
   0   4  -2  256.32    5.58
   0   4  -2  261.26    5.97
   0  -4   2  256.24    5.80
   0  -4  -2  255.92    5.46
   0  -4   2  264.83    4.98
   0   4  -2  272.53    5.03
   0   4   3   15.80    1.88
   0  -4  -3   15.74    1.90
   0   4  -3   20.48    1.87
   0  -4   3   16.79    1.66
   0  -4  -3   15.73    1.48
   0   4  -3   18.41    2.09
   0   4   3   17.40    1.03
   0  -4   3   17.74    1.39
   0   4  -4  100.36    2.31
   0  -4  -4   99.29    4.60
   0   4   4   96.31    4.47
   0  -4   4   98.87    2.46
   0  -4  -4  100.94    2.53
   0   4  -4   98.76    3.81
   0   4   4   93.69    2.81
   0   4  -4   97.78    4.60
   0  -4   4   99.85    3.77
   0  -4  -4   92.14    3.25
   0  -4   4   98.17    3.08
   0   4   4   98.64    4.53
   0  -4   4   96.55    1.73
   0   4   5   14.81    2.13
   0  -4  -5   17.90    2.25
   0   4  -5   16.37    1.25
   0   4  -5   17.64    1.88
   0  -4  -5   17.16    1.29
   0  -4   5   14.93    1.27
   0   4  -5   15.04    2.18
   0   4   5   15.77    1.39
   0  -4   5   15.13    1.58
   0  -4  -5   17.15    1.44
   0   4   5   18.37    2.30
   0  -4  -6   29.08    3.09
   0  -4   6   18.84    2.37
   0   4  -6   27.29    1.88
   0   4   6   20.12    2.65
   0  -4  -6   26.46    1.89
   0  -4  -6   23.54    1.53
   0   4  -6   25.59    3.08
   0  -4   6   24.15    1.90
   0   4   6   28.15    2.79
   0  -4  -7   53.88    4.28
   0   4   7   48.16    4.31
   0   4  -7   52.41    2.91
   0  -4  -7   55.27    3.01
   0  -4   7   51.26    2.71
   0  -4  -7   55.19    1.95
   0   4  -7   53.91    4.44
   0   4   7   49.28    3.83
   0  -4   7   48.96    3.73
   0   4  -8   34.28    2.71
   0  -4  -8   30.10    3.46
   0  -4   8   29.96    3.15
   0   4   8   19.72    3.13
   0  -4   8   29.81    2.03
   0   4  -8   30.54    3.89
   0   4   8   27.20    3.18
   0   4  -9    0.63    0.75
   0  -4  -9   -2.98    1.96
   0  -4   9    0.81    1.37
   0   4   9   -0.61    1.77
   0   4  -9    0.17    1.39
   0  -4   9   -3.24    2.11
   0   4   9   -0.11    1.35
   0  -4  10    2.12    1.51
   0   4  10    1.91    1.81
   0  -4 -10    3.27    1.69
   0   4 -10    4.63    2.45
   0  -4  10   -0.24    1.70
   0   4  10    1.03    1.21
   0  -4 -11   13.09    3.07
   0  -4  11   13.22    2.60
   0   4  11    7.47    2.69
   0  -4  11    5.88    2.01
   0   4 -11   12.13    2.87
   0   4  11   14.11    2.83
   0   4  12    5.17    2.44
   0  -4 -12   10.87    2.84
   0  -4  12    2.64    1.60
   0   4 -12    8.20    2.78
   0   4  12    8.26    2.53
   0   4  13    5.50    2.78
   0  -4 -13   10.44    3.03
   0  -4  13    4.53    2.26
   0   4 -13    9.11    2.90
   0   5   0   -0.55    0.50
   0  -5   0    0.01    0.43
   0   5   0    1.00    0.65
   0  -5   0    0.18    0.55
   0   5   0   -0.46    1.06
   0  -5   0   -0.37    0.50
   0   5   0    0.66    0.52
   0   5   0   -0.31    0.60
   0  -5   0    0.07    1.12
   0   5   0    0.89    0.62
   0  -5  -1   62.61    2.56
   0  -5   1   62.00    1.67
   0  -5   1   62.99    2.23
   0  -5  -1   63.60    2.80
   0   5   1   60.22    2.58
   0   5  -1   65.44    3.16
   0   5  -1   60.93    1.63
   0  -5   1   56.95    2.91
   0  -5   1   61.44    3.29
   0   5   1   60.99    2.08
   0   5  -1   60.01    2.85
   0  -5  -1   60.62    3.19
   0  -5   1   62.79    2.94
   0   5  -1   63.12    2.19
   0  -5  -2    0.98    1.07
   0   5   2   -1.49    1.01
   0  -5   2   -1.28    0.65
   0   5  -2    0.53    1.05
   0  -5   2    0.46    1.16
   0  -5  -2   -0.29    1.06
   0   5  -2    1.93    1.11
   0   5  -2    0.48    0.36
   0  -5   2    1.05    0.78
   0  -5   2    0.22    1.05
   0  -5  -3    2.11    1.19
   0   5   3    0.58    1.03
   0   5  -3    1.61    0.96
   0   5  -3    1.06    1.03
   0  -5  -3    1.02    0.86
   0  -5   3    0.93    1.07
   0  -5   3   -0.13    0.64
   0  -5  -4    3.54    1.40
   0   5   4    5.42    1.47
   0  -5  -4    4.01    0.54
   0   5  -4    3.02    1.00
   0  -5  -4    1.50    0.73
   0   5  -4    4.07    1.48
   0  -5   4    4.76    1.17
   0   5   4    3.60    0.62
   0  -5   4    3.73    0.82
   0   5  -5  131.13    2.74
   0   5   5  123.61    5.69
   0  -5  -5  122.15    5.66
   0  -5  -5  134.71    3.13
   0   5  -5  126.50    4.95
   0  -5   5  122.62    2.88
   0   5  -5  122.36    5.78
   0  -5   5  128.46    4.75
   0  -5  -5  128.84    4.28
   0   5   5  122.09    3.44
   0   5   5  128.43    5.68
   0  -5   5  129.83    3.95
   0   5  -6   -0.16    0.48
   0  -5  -6    1.69    1.51
   0   5   6   -0.37    1.30
   0  -5  -6   -0.02    0.46
   0   5  -6   -0.48    0.82
   0  -5   6    0.40    0.47
   0   5  -6    0.42    1.40
   0  -5  -6    1.09    0.76
   0  -5   6    0.50    0.77
   0   5   6    1.09    1.20
   0  -5   6    0.30    0.30
   0  -5   6   -0.03    0.22
   0  -5   6    0.41    0.49
   0  -5  -7  110.20    6.25
   0   5  -7  110.03    3.83
   0   5   7  102.79    6.15
   0  -5  -7  111.44    3.90
   0  -5  -7  107.49    3.50
   0  -5   7  100.11    4.30
   0   5  -7  102.66    6.14
   0  -5   7  104.58    3.79
   0  -5   7  108.10    5.70
   0  -5   7  104.79    2.83
   0   5   7  104.47    5.82
   0   5   8    0.60    1.64
   0  -5  -8    1.08    1.56
   0   5  -8    4.46    1.06
   0  -5   8    4.67    1.75
   0   5  -8    2.28    1.44
   0  -5   8    3.74    1.05
   0   5   8    3.65    1.58
   0  -5   8    2.91    0.79
   0  -5   9    2.19    1.36
   0  -5  -9   -0.24    1.66
   0   5   9    3.26    2.19
   0   5  -9    5.56    2.28
   0   5   9    1.28    1.70
   0   5  10   30.55    4.33
   0  -5 -10   29.73    4.04
   0   5 -10   37.06    4.48
   0  -5  10   28.08    4.05
   0  -5  10   36.06    3.98
   0   5  10   28.26    3.74
   0  -5  11    2.11    1.59
   0  -5 -11   -1.01    1.99
   0   5 -11    0.45    1.44
   0  -5  11   -0.21    1.64
   0   5  11    2.92    1.93
   0  -5 -12    7.88    2.43
   0   5  12    9.82    3.32
   0  -5  12    8.19    2.72
   0   5 -12    7.34    2.12
   0   5  12    8.60    2.37
   0   5  13    6.73    2.55
   0  -5 -13    8.26    2.83
   0   5 -13    6.07    2.84
   0  -5  13    7.39    2.98
   0  -6   0   13.44    1.30
   0  -6   0   16.27    1.34
   0   6   0   13.44    1.25
   0   6   0   16.61    2.14
   0   6   0   12.79    1.22
   0   6   0   13.91    1.46
   0  -6   0   14.58    2.03
   0  -6   1  197.78    3.46
   0  -6   1  208.36    4.36
   0  -6  -1  208.58    5.25
   0   6   1  197.94    4.88
   0   6   1  208.95    6.47
   0  -6  -1  206.50    4.88
   0   6  -1  201.42    3.41
   0  -6  -1  203.28    4.35
   0   6  -1  214.07    6.26
   0  -6  -1  196.90    6.10
   0  -6   1  202.50    6.33
   0   6   1  196.64    4.17
   0   6  -1  209.20    5.50
   0   6  -1  203.96    4.39
   0  -6  -2   53.53    3.16
   0   6   2   57.61    3.07
   0  -6   2   55.40    2.40
   0   6  -2   54.40    3.24
   0  -6   2   58.63    3.34
   0  -6  -2   54.75    3.31
   0   6   2   51.42    1.90
   0  -6   2   57.02    3.48
   0   6  -2   56.12    3.27
   0   6  -2   55.11    1.90
   0  -6   2   53.59    2.90
   0  -6  -3   37.63    2.91
   0   6   3   37.36    2.73
   0   6  -3   41.67    2.92
   0   6  -3   38.25    2.99
   0  -6   3   40.34    2.92
   0  -6  -3   40.35    2.78
   0  -6   3   37.81    2.88
   0  -6   3   37.02    2.36
   0  -6  -4    4.66    1.43
   0   6   4    2.47    1.40
   0   6  -4    0.84    0.93
   0  -6  -4    1.71    0.89
   0  -6   4    1.07    0.90
   0   6  -4    0.51    1.27
   0   6   4    2.22    0.46
   0  -6   4    2.06    0.67
   0  -6  -5   15.04    2.45
   0   6   5   14.16    2.40
   0   6  -5   12.45    1.75
   0  -6  -5   14.44    0.88
   0  -6  -5   14.95    1.70
   0   6   5   12.03    1.03
   0   6  -5    9.06    1.88
   0  -6   5   15.60    1.94
   0  -6   5   14.20    1.48
   0  -6  -6    4.05    1.76
   0   6   6    7.27    1.92
   0   6  -6    5.87    1.48
   0  -6  -6    5.20    0.73
   0  -6  -6    4.94    1.12
   0  -6   6    6.38    1.51
   0   6  -6    5.50    1.73
   0  -6   6    5.32    0.98
   0  -6   7   -0.41    1.30
   0   6   7   -2.22    1.93
   0  -6  -7    0.10    1.39
   0   6  -7   -0.01    0.96
   0  -6   7    1.69    1.15
   0   6  -7   -0.13    1.38
   0  -6  -7    0.15    0.68
   0   6   7    1.39    1.61
   0  -6   7   -0.83    0.62
   0  -6   8   29.32    3.36
   0   6   8   25.11    3.71
   0  -6  -8   25.68    3.41
   0   6  -8   22.03    3.27
   0  -6   8   22.77    2.30
   0   6   8   28.33    3.41
   0  -6  -9   83.34    6.22
   0   6   9   79.23    6.35
   0   6  -9   82.19    6.46
   0   6   9   85.54    6.11
   0  -6   9   83.19    5.72
   0   6  10   13.62    3.01
   0  -6  10   25.20    3.42
   0  -6 -10   19.24    3.36
   0   6 -10   22.55    3.71
   0   6  10   18.54    3.14
   0  -6  11    3.62    2.00
   0  -6 -11    5.47    1.90
   0   6  11    2.49    2.06
   0  -6  11    3.18    2.13
   0   6 -11    1.92    1.44
   0   6  11    4.73    1.58
   0   6  12    0.31    1.91
   0  -6 -12   -0.80    1.62
   0   6 -12    1.01    1.61
   0  -6  12   -1.42    1.63
   0  -7   0   -0.39    0.59
   0   7   0   -1.42    0.68
   0  -7   0   -0.68    0.51
   0   7   0   -0.22    0.68
   0  -7   0    0.34    1.17
   0   7   0    1.88    1.46
   0   7   0    0.72    0.53
   0  -7  -1    2.16    1.03
   0  -7   1    2.78    0.73
   0  -7   1    2.32    0.58
   0   7   1    0.80    0.67
   0   7  -1    2.04    1.09
   0   7   1    0.78    1.23
   0   7  -1    1.78    0.46
   0  -7  -1    3.10    0.73
   0   7   1    2.07    0.70
   0  -7   1    1.11    1.28
   0   7  -1    3.05    1.03
   0  -7  -1    5.40    1.64
   0  -7  -2    0.35    0.79
   0   7   2    1.73    0.82
   0  -7   2    0.63    0.56
   0   7  -2   -0.44    1.08
   0  -7  -2    1.47    0.42
   0  -7   2    1.51    1.22
   0   7   2    1.80    0.48
   0  -7  -2    1.22    1.28
   0  -7   2    2.01    1.17
   0   7  -2    1.17    0.95
   0   7  -2    1.42    0.43
   0  -7   2    1.29    0.83
   0  -7  -3  122.85    5.27
   0   7   3  123.00    5.05
   0   7  -3  126.27    5.28
   0  -7   3  125.02    5.40
   0  -7  -3  129.33    5.30
   0   7   3  123.77    2.79
   0   7  -3  118.92    5.26
   0  -7   3  126.98    5.50
   0  -7   3  126.34    4.60
   0   7   4   27.29    2.76
   0  -7  -4   22.06    2.59
   0   7  -4   25.57    2.47
   0  -7   4   24.82    2.56
   0   7  -4   25.04    2.76
   0   7   4   21.98    1.13
   0  -7  -4   27.41    2.45
   0  -7   4   27.60    2.89
   0  -7   4   28.55    2.25
   0  -7  -5   32.49    3.30
   0   7   5   32.08    3.13
   0   7  -5   31.69    2.83
   0   7   5   29.89    1.46
   0  -7   5   34.98    3.08
   0  -7  -5   31.24    2.56
   0   7  -5   32.51    3.49
   0  -7   5   34.70    2.37
   0   7   6   31.16    3.45
   0  -7  -6   36.00    3.75
   0   7  -6   33.03    3.02
   0  -7   6   33.00    2.97
   0  -7  -6   34.80    2.70
   0   7  -6   33.77    3.50
   0  -7   6   38.71    2.49
   0  -7  -7   37.37    4.09
   0   7   7   38.59    4.04
   0   7  -7   42.10    3.42
   0  -7  -7   41.66    2.87
   0   7  -7   36.91    4.12
   0  -7   7   41.85    3.34
   0  -7   7   41.28    2.56
   0  -7   8   11.10    2.49
   0  -7  -8   13.29    2.59
   0   7   8   17.21    2.94
   0  -7   8   18.22    2.25
   0   7  -8   20.49    3.21
   0  -7   9   29.94    3.62
   0  -7  -9   34.35    4.27
   0   7   9   30.59    4.23
   0   7  -9   32.33    4.29
   0   7  10    4.68    2.43
   0  -7 -10    2.25    1.46
   0  -7  10   -1.54    1.50
   0   7 -10    1.75    1.56
   0  -7  11    7.40    2.12
   0   7  11    2.92    1.99
   0  -7 -11   13.92    3.32
   0  -7  11   10.33    3.15
   0   7 -11    9.07    2.93
   0  -7 -12    5.61    2.63
   0   7  12    4.39    2.53
   0  -7  12    2.00    1.58
   0   7 -12    4.84    2.34
   0  -8   0   17.58    1.60
   0   8   0   19.09    1.66
   0  -8   0   15.04    2.32
   0   8   0   16.96    1.69
   0   8   0   16.94    2.37
   0  -8   1   17.08    1.31
   0  -8   1   18.78    1.57
   0   8   1   19.78    1.82
   0  -8  -1   21.60    2.06
   0   8  -1   15.93    1.22
   0   8   1   15.91    2.28
   0   8  -1   15.46    2.22
   0  -8   1   18.33    2.47
   0   8  -1   18.25    1.87
   0   8   1   17.69    1.52
   0  -8  -1   17.10    2.27
   0   8   2   66.85    3.47
   0   8   2   63.52    4.58
   0  -8  -2   65.19    3.73
   0  -8  -2   63.68    2.53
   0   8  -2   67.54    4.18
   0  -8  -2   71.05    4.33
   0   8  -2   67.21    3.92
   0  -8   2   65.26    4.07
   0   8   2   65.19    2.48
   0  -8   2   62.68    4.26
   0   8  -2   63.79    2.57
   0   8   3   24.15    2.46
   0  -8  -3   26.41    2.67
   0   8  -3   21.38    2.60
   0  -8  -3   22.50    1.25
   0   8   3   22.80    1.29
   0  -8   3   19.27    2.47
   0   8  -3   21.00    2.56
   0  -8  -3   22.23    2.62
   0  -8   3   21.52    2.73
   0  -8   3   23.64    2.26
   0   8  -3   23.39    1.19
   0   8   4    8.18    1.75
   0  -8  -4    7.12    1.72
   0   8  -4    6.47    1.82
   0  -8   4    6.58    1.70
   0   8  -4    6.93    1.81
   0  -8  -4    7.98    1.67
   0   8   4    7.75    0.68
   0  -8   4    7.88    1.30
   0  -8   4    4.35    1.52
   0  -8  -5    0.57    1.30
   0   8   5   -0.74    1.28
   0   8  -5   -0.73    1.42
   0  -8  -5   -0.34    1.25
   0  -8   5   -0.77    1.26
   0   8  -5   -1.16    1.65
   0  -8   5    1.16    1.76
   0  -8   5    0.91    0.68
   0   8   6   56.15    4.55
   0  -8  -6   53.77    4.64
   0   8  -6   57.28    4.12
   0  -8   6   58.29    4.16
   0  -8  -6   61.50    3.92
   0   8  -6   59.19    4.90
   0  -8   6   56.64    4.67
   0  -8   6   59.79    3.32
   0   8   7    4.46    1.94
   0  -8  -7    3.61    2.08
   0  -8   7    2.71    1.32
   0   8  -7    6.12    1.93
   0  -8  -7    4.23    1.16
   0   8  -7    4.27    1.61
   0   8   8   -0.07    1.76
   0  -8   8   -0.50    1.70
   0  -8  -8   -0.25    1.96
   0  -8   8    0.58    1.09
   0   8  -8    1.47    1.60
   0   8  -8    0.66    0.90
   0  -8   9    0.63    1.32
   0   8   9    0.20    1.50
   0  -8  -9    0.96    1.46
   0   8  -9    0.14    1.64
   0   8  10    2.21    2.21
   0  -8  10   -0.16    1.45
   0  -8 -10    0.40    1.75
   0   8 -10    1.02    1.94
   0   8  11    3.30    2.02
   0  -8  11   -0.62    1.33
   0  -8 -11    2.80    1.89
   0   8 -11   -2.13    2.35
   0   8  12    4.40    2.49
   0  -8 -12   14.07    3.58
   0   8 -12    9.97    3.02
   0  -8  12    9.57    3.09
   0  -9   0   -0.44    0.70
   0   9   0   -0.35    0.66
   0   9   0   -0.84    0.71
   0  -9   0    1.70    1.71
   0   9   0   -1.59    1.50
   0  -9  -1    5.70    1.00
   0   9   1    8.03    1.32
   0  -9   1    8.19    1.01
   0  -9   1    5.57    1.50
   0  -9  -1    6.19    1.68
   0   9  -1    7.75    1.47
   0   9   1    7.34    1.17
   0   9   1   11.94    2.46
   0   9  -1   10.24    2.10
   0   9  -1    7.52    0.89
   0  -9  -2   61.14    3.76
   0   9   2   58.21    3.40
   0   9   2   60.79    4.55
   0  -9   2   56.56    4.40
   0  -9  -2   59.24    4.23
   0   9  -2   55.04    3.72
   0   9   2   52.89    2.47
   0   9  -2   57.36    4.23
   0  -9  -3  491.59   11.45
   0   9   3  477.21   10.50
   0   9  -3  479.80   11.49
   0  -9  -3  486.08   11.81
   0   9   3  488.76    6.09
   0  -9   3  478.05   11.68
   0  -9   3  494.17   12.42
   0   9  -3  494.09   11.90
   0  -9  -4   57.14    4.18
   0   9   4   52.30    3.91
   0   9  -4   55.85    4.19
   0  -9  -4   60.17    4.22
   0  -9   4   60.44    4.62
   0  -9   4   53.78    4.32
   0   9  -4   58.76    4.38
   0   9   5    0.87    1.25
   0  -9  -5    1.80    1.51
   0   9  -5   -1.18    1.57
   0  -9   5   -0.46    1.35
   0  -9  -5    3.27    1.46
   0   9  -5   -0.97    1.44
   0  -9   5    0.19    0.71
   0  -9   5   -1.10    1.36
   0   9   6  121.25    6.75
   0  -9  -6  132.57    7.17
   0   9  -6  128.89    6.38
   0  -9  -6  137.07    6.30
   0  -9   6  122.76    6.36
   0   9  -6  123.13    7.12
   0  -9   6  133.28    7.27
   0  -9   6  127.72    5.14
   0   9   7   83.31    6.02
   0  -9  -7   86.82    6.29
   0   9  -7   84.65    5.33
   0   9  -7   86.62    6.44
   0  -9  -7   88.50    4.96
   0  -9   7   90.69    6.41
   0  -9   7   87.27    5.47
   0  -9  -8    1.95    1.71
   0   9   8    1.05    1.39
   0   9  -8    0.34    1.29
   0  -9   8    1.70    1.22
   0   9  -8    4.06    1.96
   0  -9   8    2.12    1.81
   0  -9  -9    6.77    2.21
   0   9   9    3.34    1.52
   0  -9   9    5.65    2.07
   0   9  -9    3.40    1.89
   0   9  10    2.83    1.81
   0  -9  10    6.92    2.23
   0  -9 -10    4.94    2.40
   0   9 -10    6.53    2.39
   0   9  11    6.49    2.67
   0  -9 -11    7.67    2.70
   0  -9  11    9.41    2.37
   0   9 -11    9.24    3.17
   0  10   0    0.35    0.69
   0 -10   0    0.86    0.85
   0  10   0    2.38    1.06
   0 -10   0    2.43    1.61
   0  10   0    0.78    1.47
   0 -10  -1   20.33    2.20
   0  10   1   22.26    2.14
   0 -10   1   20.05    1.59
   0 -10   1   19.13    2.92
   0 -10  -1   19.51    2.79
   0  10   1   18.84    1.78
   0  10  -1   16.45    2.09
   0  10  -1   20.46    2.93
   0  10   1   18.72    2.74
   0  10   2    0.93    0.97
   0 -10  -2   -0.86    1.02
   0 -10   2    3.24    2.00
   0  10   2    0.52    0.59
   0 -10  -2    1.17    1.50
   0  10  -2    0.16    1.05
   0  10  -2    1.34    1.46
   0  10   2    1.74    1.64
   0  10   3   96.78    4.90
   0 -10  -3  102.28    5.38
   0  10   3   95.83    6.20
   0 -10   3   95.16    5.99
   0  10  -3  104.12    5.68
   0 -10  -3  104.89    5.92
   0  10  -3  106.63    5.99
   0  10   4   13.86    2.26
   0 -10  -4   10.43    2.02
   0 -10  -4   12.32    2.13
   0  10  -4   12.05    2.19
   0 -10   4   15.00    2.60
   0 -10   4   12.28    2.53
   0  10  -4   14.14    2.53
   0 -10  -5    0.93    1.28
   0  10   5    1.68    1.32
   0  10  -5    0.79    1.55
   0 -10   5    0.47    1.59
   0 -10  -5    2.72    1.12
   0 -10   5    0.97    1.32
   0  10  -5    1.95    1.49
   0 -10  -6   75.00    5.64
   0  10   6   74.60    5.47
   0  10  -6   71.80    5.07
   0 -10   6   78.51    5.54
   0  10  -6   78.51    6.03
   0 -10   6   82.38    6.05
   0 -10  -6   78.85    5.14
   0  10   7   22.51    3.38
   0 -10  -7   25.08    3.55
   0  10  -7   27.02    3.32
   0 -10  -7   26.36    3.00
   0 -10   7   16.33    2.67
   0  10  -7   25.21    3.74
   0 -10   7   24.95    3.62
   0 -10  -8    4.05    2.03
   0  10   8    6.20    2.11
   0  10  -8    3.68    1.48
   0  10  -8    2.00    1.68
   0 -10   8    3.56    1.65
   0 -10   8    3.25    1.85
   0 -10   9    1.42    1.80
   0 -10  -9   -1.99    2.07
   0  10   9   -0.66    1.43
   0  10  -9    0.93    1.37
   0 -10   9    1.69    1.63
   0 -10 -10    3.76    1.96
   0 -10  10    6.06    2.25
   0  10  10    5.00    2.40
   0  10 -10    3.21    2.29
   0 -10  10    4.35    2.38
   0  10  11    0.40    1.58
   0 -10 -11    1.45    1.47
   0  10 -11    2.03    1.90
   0 -10  11    5.26    2.53
   0 -11   0   -0.24    0.66
   0 -11   0   -0.08    1.58
   0  11   0    0.28    0.70
   0  11   0    2.22    1.74
   0  11   1    0.73    0.89
   0 -11  -1    1.30    1.29
   0  11  -1    2.01    1.09
   0 -11  -1    3.23    2.06
   0  11   1    2.57    1.06
   0 -11   1    1.53    1.87
   0  11  -1    3.60    1.92
   0  11   1    1.40    1.66
   0 -11  -2   99.10    5.21
   0  11   2  104.05    4.79
   0  11   2  101.63    6.52
   0 -11  -2   96.16    6.02
   0 -11   2   97.96    6.22
   0  11  -2  104.87    5.55
   0  11  -2   94.81    6.03
   0  11   3   65.96    5.47
   0 -11  -3   63.82    4.44
   0  11   3   65.43    4.16
   0  11  -3   57.33    4.43
   0 -11  -3   59.81    4.91
   0 -11   3   57.83    4.81
   0  11  -3   61.17    4.88
   0 -11  -4    2.59    1.39
   0  11   4   -1.51    1.05
   0 -11   4    0.12    1.46
   0 -11   4    3.24    1.75
   0  11  -4    0.92    1.35
   0 -11  -4    1.99    1.62
   0  11  -4    0.66    1.41
   0  11   4    0.55    2.18
   0 -11  -5    2.01    1.45
   0  11   5    1.31    1.47
   0 -11   5    2.21    1.64
   0 -11  -5    2.61    1.73
   0  11  -5    0.35    1.57
   0 -11   5    0.51    1.75
   0  11  -5    2.44    1.47
   0  11   5    1.70    1.58
   0 -11  -6   42.19    4.47
   0  11   6   41.82    4.27
   0  11  -6   34.22    4.28
   0 -11   6   40.88    4.53
   0 -11  -6   42.02    4.04
   0 -11   6   42.75    4.40
   0  11  -6   36.95    4.03
   0 -11  -7   54.36    5.37
   0  11   7   57.27    5.19
   0  11  -7   57.77    4.91
   0 -11   7   60.69    5.68
   0 -11  -7   64.12    4.85
   0 -11   7   65.57    5.40
   0  11  -7   57.52    5.67
   0  11   8    0.30    1.52
   0 -11  -8   -1.00    1.85
   0 -11   8    2.18    1.73
   0  11  -8   -0.83    1.52
   0 -11   8    0.94    1.72
   0 -11   9    3.04    2.06
   0 -11  -9   -1.38    1.95
   0  11   9    0.90    1.34
   0  11  -9    0.18    1.60
   0 -11   9   -4.38    2.12
   0  11  10   -2.01    1.86
   0 -11  10   -0.75    1.30
   0 -11 -10   -1.73    2.34
   0  11 -10    2.90    2.30
   0 -11  10   -0.01    2.20
   0  11  11    5.64    2.54
   0  12   0   45.10    3.25
   0 -12   0   51.44    4.84
   0  12   0   39.67    4.23
   0 -12  -1   76.52    4.37
   0  12   1   70.91    3.81
   0 -12   1   73.88    5.70
   0 -12  -1   77.21    5.88
   0  12  -1   72.31    4.50
   0  12  -1   69.83    5.55
   0  12   1   71.34    5.69
   0  12   2    7.48    1.57
   0 -12  -2    7.27    1.77
   0  12  -2    6.98    1.59
   0 -12   2    6.15    2.44
   0 -12  -2    8.43    2.49
   0  12   2    5.97    2.35
   0  12  -2    7.68    2.35
   0  12   3   -0.74    0.86
   0 -12  -3    2.56    1.69
   0 -12   3    2.02    1.95
   0 -12  -3   -0.54    1.55
   0  12  -3    0.64    1.12
   0  12  -3    1.45    1.66
   0  12   3    4.25    2.36
   0 -12  -4    6.04    1.93
   0  12   4    9.28    2.00
   0 -12   4    8.67    2.50
   0 -12  -4    7.79    2.23
   0  12  -4    5.03    1.21
   0  12  -4    8.16    2.20
   0  12   4    8.14    2.48
   0 -12  -5   38.07    4.36
   0  12   5   45.96    4.22
   0 -12   5   44.57    4.60
   0  12  -5   42.61    4.55
   0 -12   5   48.72    4.78
   0 -12  -5   43.14    4.45
   0  12  -5   40.85    4.24
   0  12   5   41.43    4.91
   0  12   6   45.91    5.07
   0 -12  -6   43.21    4.53
   0  12   6   42.11    4.31
   0 -12   6   37.77    4.37
   0 -12   6   42.21    4.58
   0 -12  -6   41.88    4.35
   0  12  -6   37.80    4.51
   0  12  -6   45.33    4.55
   0 -12  -7   45.50    5.21
   0  12   7   41.56    4.52
   0 -12   7   34.64    4.20
   0 -12  -7   39.11    4.06
   0  12  -7   36.21    4.87
   0 -12   7   42.61    4.88
   0  12  -7   39.76    4.22
   0  12   7   32.37    4.60
   0 -12  -8    0.47    1.63
   0  12   8   -0.23    1.37
   0  12   8    1.73    1.85
   0 -12   8    2.74    1.68
   0 -12   8    2.07    2.08
   0  12  -8    3.44    2.13
   0  12   9    0.60    1.50
   0 -12  -9    2.43    1.91
   0  12  -9    1.49    1.68
   0 -12   9    0.58    1.73
   0  12  10    7.69    2.74
   0 -12  10    8.66    2.63
   0 -12  10    5.28    2.66
   0 -13   0   -1.18    1.64
   0  13   0    0.35    1.76
   0 -13  -1    8.04    2.50
   0 -13   1    6.87    2.72
   0  13  -1    4.40    1.39
   0  13  -1   10.76    2.81
   0  13   1   10.12    2.72
   0 -13  -2    1.02    1.21
   0 -13  -2   -0.73    1.39
   0 -13   2   -2.11    1.88
   0  13  -2   -1.30    1.12
   0  13   2    0.52    1.73
   0  13  -2    1.43    1.89
   0 -13  -3    2.23    1.28
   0 -13   3    2.24    1.84
   0 -13  -3    1.89    1.54
   0  13  -3    2.60    1.44
   0  13  -3    2.69    1.49
   0  13   3   -0.98    2.02
   0 -13  -4   24.18    3.36
   0 -13   4   21.72    3.64
   0  13  -4   21.21    3.21
   0 -13  -4   25.29    3.71
   0  13   4   23.22    3.86
   0  13  -4   23.98    3.55
   0  13   5    2.05    1.37
   0 -13  -5    1.92    1.39
   0  13  -5   -1.38    1.69
   0 -13   5   -0.22    1.61
   0 -13  -5    1.31    1.52
   0  13   5    0.49    1.84
   0  13  -5    0.60    1.57
   0 -13  -6    4.52    1.85
   0  13   6    0.29    1.26
   0 -13   6    3.22    2.14
   0 -13   6    4.33    1.99
   0 -13  -6    2.40    1.43
   0  13  -6    2.21    1.61
   0  13  -6    0.28    1.21
   0  13   6   -0.86    1.87
   0  13   7    1.11    1.18
   0 -13  -7    3.69    1.63
   0 -13   7    4.03    2.37
   0 -13   7    3.26    2.09
   0  13  -7    2.67    2.13
   0  13   7    1.51    2.21
   0  13  -7    1.56    1.40
   0 -13  -8   82.50    7.21
   0  13   8   72.06    6.94
   0  13   8   61.73    5.84
   0  13  -8   75.10    7.23
   0 -13   8   68.23    6.52
   0 -13   8   77.00    6.40
   0  13   9   -0.41    1.32
   0 -13  -9    1.48    2.28
   0 -13   9    1.54    1.55
   0  13  -9    1.57    1.80
   0  13   9   -1.58    2.06
   0 -13  10    0.53    1.27
   0  13  10    6.50    2.52
   0 -14   0   29.91    4.27
   0  14   0   22.25    3.50
   0 -14   1  129.12    8.34
   0 -14  -1  139.32    8.56
   0  14   1  122.07    8.16
   0  14  -1  135.26    8.46
   0 -14   2    2.53    1.91
   0  14  -2    0.52    1.15
   0 -14  -2    1.03    1.76
   0  14  -2   -1.98    1.72
   0  14   2    1.23    1.72
   0 -14  -3   41.16    4.00
   0 -14   3   43.38    4.93
   0 -14  -3   32.71    4.19
   0  14  -3   33.19    3.81
   0  14   3   39.60    4.96
   0  14  -3   36.59    4.63
   0 -14  -4    3.40    1.68
   0 -14  -4   -0.51    1.38
   0  14  -4    0.44    1.18
   0 -14   4    0.47    1.48
   0  14  -4   -0.19    1.53
   0  14   4    2.12    1.76
   0 -14  -5    2.49    1.76
   0 -14  -5   -2.10    1.65
   0 -14   5    0.00    1.47
   0  14  -5   -1.05    1.35
   0  14  -5    5.61    2.06
   0  14   5    4.31    2.56
   0 -14  -6   11.42    2.80
   0  14  -6    7.39    2.39
   0 -14   6   11.58    3.11
   0 -14  -6    7.61    2.37
   0  14   6    7.96    2.71
   0  14  -6    7.32    2.16
   0 -14  -7   53.15    5.66
   0  14   7   52.64    6.20
   0 -14   7   52.84    5.64
   0  14  -7   46.34    5.45
   0 -14  -8    3.55    2.05
   0 -14   8    4.49    2.07
   0  14  -8    2.15    1.58
   0 -14   8   -0.75    1.67
   0  14   8    1.42    1.97
   0 -14   9    2.01    1.95
   0 -15   0   -0.56    1.66
   0  15   0    3.04    2.26
   0 -15   1   11.27    2.66
   0 -15  -1   19.02    3.76
   0  15   1   18.01    3.50
   0  15  -1   15.66    3.25
   0 -15  -2    0.64    1.72
   0 -15   2    1.84    2.30
   0  15   2    6.33    2.84
   0  15  -2   -0.74    1.41
   0 -15   3   29.77    4.42
   0 -15  -3   29.16    4.40
   0  15   3   33.17    4.76
   0  15  -3   28.77    4.14
   0 -15  -4   14.80    3.29
   0  15  -4   12.25    2.64
   0 -15   4   16.74    3.53
   0  15  -4   18.78    3.51
   0  15   4   13.20    3.28
   0 -15  -5    0.18    1.15
   0 -15  -5    1.83    1.36
   0 -15   5    2.60    2.26
   0  15  -5    3.02    1.89
   0  15   5   -2.14    1.54
   0  15  -5    2.13    1.98
   0 -15  -6    2.46    1.24
   0  15  -6    1.15    1.62
   0 -15   6    3.61    2.35
   0 -15  -6    4.43    2.19
   0  15  -6    1.74    1.60
   0  15   6    3.68    2.25
   0 -15  -7    2.27    1.88
   0 -15   7    4.93    2.23
   0  15  -7    4.14    2.19
   0  16   0   -1.09    1.58
   0 -16   0    3.12    2.37
   0  16  -1    1.80    2.01
   0  16   1   -1.17    1.65
   0 -16  -1    1.80    1.77
   0 -16   1    0.03    1.58
   0  16   2   16.68    3.70
   0  16  -2   22.25    4.05
   0 -16  -2   18.96    3.46
   0 -16   2   28.87    4.87
   0  16   3    3.94    2.21
   0  16  -3    4.48    2.10
   0 -16  -3    2.13    1.65
   0 -16   3    4.05    2.04
   0  16   4   33.39    5.06
   0  16  -4   26.90    4.24
   0 -16   4   34.90    5.09
   0 -16  -4   35.18    4.86
   0  16  -5    8.14    2.54
   0 -16  -5    6.74    2.30
   0 -16   5    5.28    2.76
   0  16  -6    2.00    1.36
   0 -16  -6    1.23    1.88
   0  17   0   -3.97    2.34
   0 -17   0    1.69    1.82
   0  17  -1   12.39    3.21
   0  17   1   15.70    4.01
   0 -17  -1   11.95    3.16
   0  17  -2    4.32    2.24
   0 -17  -2    3.59    2.04
   0  17  -3    0.56    1.68
   0  17  -4    2.92    1.82
   1   0 -13   -2.14    1.53
  -1   0  13   -0.60    1.37
   1   0 -12   11.35    2.47
   1   0 -12   15.26    2.85
  -1   0  12   14.46    2.80
   1   0 -11   -1.40    1.37
  -1   0  11    2.54    2.08
   1   0 -11    0.04    1.20
  -1   0  11    3.01    2.01
   1   0 -10  462.53   12.76
  -1   0  10  441.29   14.07
   1   0 -10  480.76   13.39
  -1   0  10  466.63   13.45
   1   0  -9   -1.82    1.19
  -1   0   9    3.52    2.13
   1   0  -9    0.65    1.28
  -1   0   9    2.29    1.81
   1   0  -8    8.54    1.94
  -1   0   8    9.92    2.27
   1   0  -8    8.49    1.88
  -1   0   8    8.64    1.92
  -1   0   7    0.73    1.20
   1   0  -7   -0.33    1.05
   1   0  -7    0.05    0.90
  -1   0   7    0.82    1.27
   1   0  -6    0.85    0.96
  -1   0   6    0.55    1.18
  -1   0   6    1.69    1.26
   1   0  -6    2.26    1.18
  -1   0   5   -0.63    1.26
   1   0  -5    1.54    0.91
  -1   0   5    1.19    1.01
   1   0  -5    0.37    0.90
   1   0  -4   55.01    2.72
  -1   0   4   57.31    2.97
   1   0  -4   52.05    2.63
  -1   0   4   48.39    2.76
  -1   0   4   54.81    2.50
   1   0  -3    0.15    0.64
   1   0  -3    0.00    0.65
  -1   0   3    1.74    0.87
  -1   0   3   -0.02    0.47
   1   0  -3    0.70    0.63
  -1   0   3    0.07    0.63
  -1   0   3    0.23    0.49
  -1   0   3    0.88    0.53
   1   0  -2 2554.86   12.58
   1   0  -2 2656.29    9.22
  -1   0   2 2615.76   12.96
   1   0  -2 2560.76   12.20
  -1   0   2 2522.53    9.39
  -1   0   2 2577.02   12.28
  -1   0   2 2519.35   14.40
   1   0  -2 2650.53   14.52
  -1   0   1    1.15    0.42
   1   0  -1    2.43    0.47
   1   0  -1    2.05    0.39
  -1   0   1    2.81    0.38
   1   0  -1    3.06    0.33
   1   0   0    0.13    0.15
  -1   0   0    0.15    0.26
   1   0   0    0.08    0.20
  -1   0   0    0.12    0.21
   1   0   0    0.02    0.17
   1   0   0   -0.25    0.21
  -1   0   0    0.44    0.26
   1   0   1    0.08    0.46
   1   0   1    0.30    0.47
  -1   0  -1   -0.30    0.48
  -1   0  -1    0.35    0.45
  -1   0  -1    0.65    0.51
   1   0   1    1.67    0.57
  -1   0  -1    0.50    0.42
   1   0   1   -0.43    0.45
   1   0   2   10.77    0.71
   1   0   2   10.39    1.03
  -1   0  -2    9.36    1.01
   1   0   2    7.75    1.02
   1   0   2    8.70    1.07
  -1   0  -2    9.28    1.08
   1   0   2   11.43    1.10
   1   0   2   10.82    1.25
  -1   0  -2    9.70    1.09
  -1   0  -2   10.33    0.75
   1   0   3    0.14    0.49
  -1   0  -3   -1.30    0.73
   1   0   3   -0.64    0.55
  -1   0  -3   -0.07    0.50
  -1   0  -3   -0.89    0.85
  -1   0  -3   -0.89    0.67
   1   0   3    1.49    0.75
   1   0   3   -1.37    0.80
  -1   0  -3   -0.13    0.81
  -1   0  -4  531.58    8.71
  -1   0  -4  558.19    8.99
  -1   0  -4  520.96    9.02
   1   0   4  519.80    5.21
  -1   0  -4  512.62    9.02
   1   0   4  523.48    9.82
   1   0   4  525.34    7.42
  -1   0  -4  534.21    7.58
  -1   0  -5    0.06    0.88
  -1   0  -5   -0.45    0.89
   1   0   5    0.14    0.32
   1   0   5    0.08    1.37
  -1   0  -5    1.60    1.13
   1   0   5   -0.19    0.74
  -1   0  -6   10.79    1.72
  -1   0  -6    9.66    1.73
  -1   0  -6   11.72    1.93
   1   0   6   10.13    0.64
   1   0   6   13.12    2.42
   1   0   6   10.50    1.44
  -1   0  -7   -2.33    1.36
  -1   0  -7    1.35    1.13
  -1   0  -7    1.60    1.50
   1   0   7   -1.15    1.78
   1   0   7    0.65    0.99
  -1   0  -8   97.55    5.43
  -1   0  -8   94.04    5.55
   1   0   8   92.27    6.20
  -1   0  -8  103.12    5.78
   1   0   8   93.23    4.88
  -1   0  -9    1.57    1.57
   1   0   9    0.93    1.74
  -1   0  -9   -0.47    1.27
   1   0   9   -0.24    1.67
   1   0   9    1.78    1.28
   1   0  10    0.73    1.53
  -1   0 -10    3.63    1.66
  -1   0 -10    3.68    1.74
   1   0  10    2.80    2.23
   1   0  10   -0.23    1.20
  -1   0 -11   -1.12    1.48
   1   0  11    0.38    1.98
   1   0  11   -0.09    1.24
   1   0  12    3.01    1.67
  -1   0 -12    3.60    1.65
  -1   0 -13   -0.02    1.46
   1   0  13   -3.02    2.45
   1  -1 -14    6.57    2.09
  -1   1  13    6.17    2.49
   1  -1 -13    2.10    1.59
   1   1 -13    5.78    2.21
  -1  -1  13    0.23    1.51
   1   1 -13    4.78    1.84
  -1   1  13    4.75    1.93
  -1  -1  13    4.65    1.89
   1  -1 -12    3.94    1.60
   1   1 -12    5.67    1.80
  -1  -1  12    6.81    2.43
   1   1 -12    4.39    1.88
  -1   1  12    5.44    1.71
  -1  -1  12    3.33    1.67
   1   1 -11    9.92    2.31
   1  -1 -11   12.24    2.66
  -1  -1  11    5.81    2.20
   1  -1 -11    9.30    2.04
   1   1 -11   11.04    2.48
  -1  -1  11    8.43    2.31
  -1   1  11   10.97    2.58
   1  -1 -10   14.13    2.55
   1   1 -10   17.17    2.57
   1  -1 -10   15.51    2.54
   1   1 -10   17.22    2.95
  -1  -1  10    9.94    2.39
  -1   1  10   14.68    2.91
  -1  -1  10   12.26    2.39
   1   1  -9   12.58    2.08
  -1  -1   9   12.23    2.25
   1  -1  -9   16.49    2.66
  -1   1   9   17.12    2.97
  -1  -1   9   13.97    2.51
   1  -1  -9   14.14    2.23
   1   1  -9   10.54    2.12
  -1   1   9   12.76    2.52
  -1  -1   8   11.75    2.25
   1  -1  -8   10.87    2.00
   1   1  -8   15.48    2.19
   1  -1  -8   13.77    2.19
  -1   1   8   12.11    2.21
  -1  -1   8   10.88    2.25
   1   1  -8   15.61    2.43
  -1   1   8   10.75    2.10
  -1  -1   7   20.04    2.49
   1  -1  -7   18.66    2.44
   1   1  -7   22.76    2.40
  -1   1   7   24.25    2.90
  -1  -1   7   19.65    2.60
   1   1  -7   18.71    2.44
   1  -1  -7   22.44    2.45
  -1   1   7   20.09    2.42
   1   1  -6   58.11    3.32
   1  -1  -6   65.96    3.86
   1   1  -6   68.46    3.95
   1  -1  -6   67.33    3.54
  -1   1   6   70.63    4.18
  -1  -1   6   65.00    4.15
  -1   1   6   71.91    4.09
  -1  -1   6   60.45    3.75
   1  -1  -5  238.08    6.59
   1   1  -5  256.65    6.02
  -1  -1   5  249.75    4.93
  -1   1   5  248.72    6.99
   1   1  -5  245.28    6.63
  -1  -1   5  247.18    3.09
   1  -1  -5  255.06    6.09
  -1  -1   5  236.56    6.67
  -1   1   5  244.74    6.86
   1   1  -4  134.17    3.85
   1  -1  -4  138.93    4.51
  -1  -1   4  133.52    3.07
  -1   1   4  121.98    3.59
  -1   1   4  139.62    3.87
  -1   1   4  139.60    4.55
   1   1  -4  140.50    4.56
  -1  -1   4  134.70    2.50
   1  -1  -4  138.87    3.85
  -1  -1   4  126.29    4.47
  -1  -1   4  135.75    3.53
  -1   1   4  139.63    4.74
   1   1  -3  833.24    8.05
   1  -1  -3  831.31    9.51
  -1  -1   3  848.88    9.54
  -1  -1   3  818.58    6.07
  -1   1   3  816.29    7.51
  -1  -1   3  890.52    9.95
   1   1  -3  839.51    6.27
   1  -1  -3  876.08    9.64
  -1   1   3  830.30    9.26
   1   1  -3  842.05    9.64
  -1   1   3  872.01    8.03
  -1  -1   3  848.89    6.32
   1  -1  -3  849.87    7.89
  -1   1   3  859.59    9.49
  -1   1   3  817.49    9.94
  -1  -1   3  848.12    7.27
  -1  -1   3  823.73    9.85
   1  -1  -2  764.38    7.06
   1  -1  -2  764.89    5.75
  -1  -1   2  772.56    6.07
   1   1  -2  754.99    7.85
   1   1  -2  775.57    6.18
  -1  -1   2  800.64    8.13
  -1   1   2  764.73    5.85
   1  -1  -2  802.84    7.96
  -1   1   2  772.43    7.80
   1   1  -2  774.46    5.51
   1  -1  -2  817.82    8.36
  -1   1   2  744.47    8.14
  -1   1   2  743.34    6.92
  -1  -1   2  755.07    8.20
  -1  -1   2  789.62    5.63
   1  -1  -1  353.29    3.90
  -1   1   1  346.10    3.90
   1   1  -1  368.73    4.25
  -1   1   1  358.33    4.62
   1  -1  -1  347.24    4.42
   1  -1  -1  375.88    4.73
  -1   1   1  356.36    4.29
   1  -1  -1  356.70    4.25
   1   1  -1  357.15    3.33
  -1   1   1  361.52    4.55
  -1  -1   1  359.83    3.41
  -1  -1   0  230.38    3.45
   1   1   0  229.04    3.21
  -1   1   0  228.34    3.36
  -1  -1   0  230.61    3.24
   1  -1   0  199.60    3.18
   1   1   0  229.53    3.39
  -1   1   0  218.09    3.38
  -1   1   0  234.00    3.29
  -1   1   0  208.07    2.72
   1  -1   0  221.45    2.87
   1   1   1  164.66    3.34
   1  -1   1  172.56    2.66
  -1  -1  -1  173.54    3.55
   1   1   1  164.15    3.46
  -1  -1  -1  165.03    3.35
   1  -1   1  158.83    2.77
  -1   1  -1  159.97    2.70
   1  -1   1  158.21    3.31
  -1   1  -1  164.95    3.39
   1   1   1  151.78    3.37
  -1  -1  -1  169.32    3.38
   1  -1   1  149.34    2.67
   1   1   1  170.46    2.94
  -1   1  -1  163.91    3.31
  -1  -1  -1  160.32    2.86
   1  -1   1  172.59    3.40
   1  -1   1  167.73    2.94
  -1  -1  -1  165.43    2.53
   1   1   2    1.32    0.66
   1   1   2    1.12    0.83
   1  -1   2    0.32    0.47
  -1  -1  -2    1.54    0.81
  -1   1  -2    1.07    0.55
  -1  -1  -2    1.83    0.83
  -1   1  -2    1.16    0.66
   1  -1   2    0.99    0.59
   1   1   2    0.66    0.70
  -1   1  -2   -0.22    0.68
  -1   1  -2    0.71    0.57
   1  -1   2    1.22    0.57
   1  -1   2    0.99    0.50
  -1  -1  -2    1.18    0.64
  -1  -1  -2    0.66    0.44
   1   1   2    1.03    0.44
  -1   1  -2    0.66    0.60
   1   1   2    1.51    0.52
  -1  -1  -2    0.86    0.41
  -1  -1  -3  138.67    4.25
   1  -1   3  141.59    3.67
   1   1   3  134.31    4.39
  -1   1  -3  138.93    3.71
  -1   1  -3  144.66    4.45
  -1  -1  -3  140.60    4.34
   1  -1   3  138.78    3.77
  -1   1  -3  141.74    3.73
   1   1   3  156.17    4.15
   1   1   3  147.23    4.67
  -1   1  -3  142.95    4.43
   1   1   3  140.18    2.77
   1  -1   3  141.68    3.30
  -1  -1  -3  146.09    3.49
   1   1   3  150.57    3.52
  -1   1  -4   31.75    2.15
  -1  -1  -4   28.01    2.31
   1   1   4   28.21    2.48
  -1  -1  -4   32.19    2.27
  -1  -1  -4   28.85    2.54
  -1   1  -4   29.96    2.26
  -1   1  -4   30.98    2.53
   1   1   4   28.76    1.30
  -1   1  -4   31.62    2.54
   1   1   4   30.81    2.66
   1  -1   4   32.91    2.73
   1   1   4   32.66    2.03
  -1  -1  -4   31.41    2.00
   1  -1   4   31.92    1.95
  -1  -1  -5   57.57    3.43
  -1   1  -5   57.86    3.13
  -1   1  -5   53.20    3.47
  -1  -1  -5   56.84    3.15
   1  -1   5   60.16    3.87
  -1   1  -5   61.13    3.66
   1   1   5   56.77    1.67
   1   1   5   60.36    3.98
   1  -1   5   57.35    2.88
   1   1   5   60.73    3.05
  -1   1  -6   -1.44    0.98
   1  -1   6    0.01    0.77
  -1  -1  -6   -1.94    1.09
  -1   1  -6    0.52    1.05
  -1  -1  -6   -0.06    0.87
   1   1   6    1.44    1.47
   1  -1   6   -0.67    1.51
  -1   1  -6   -0.22    1.10
   1   1   6    0.12    0.22
   1   1   6    0.36    0.89
  -1   1  -7   61.51    3.92
  -1  -1  -7   59.23    4.15
   1   1   7   54.55    4.47
  -1   1  -7   68.61    4.54
  -1  -1  -7   59.75    3.88
   1  -1   7   59.18    1.61
  -1   1  -7   72.73    4.84
   1   1   7   61.95    4.78
   1  -1   7   59.28    1.63
   1  -1   7   64.80    4.83
   1  -1   7   66.96    3.84
   1   1   7   69.68    3.94
  -1   1  -8  494.88   11.58
  -1  -1  -8  496.06   12.39
   1   1   8  469.29   13.20
  -1  -1  -8  488.97   11.77
  -1   1  -8  497.53   12.64
  -1   1  -8  501.82   12.95
   1   1   8  494.85   13.76
   1  -1   8  471.79   13.52
   1  -1   8  495.54   11.16
   1   1   8  493.08   11.32
  -1   1  -9    1.28    1.26
   1   1   9    2.26    1.93
  -1  -1  -9   -0.02    1.64
  -1  -1  -9    0.09    1.14
  -1   1  -9    0.59    1.35
   1  -1   9    1.58    1.65
  -1   1  -9    1.35    1.26
   1   1   9    0.22    1.13
   1  -1   9    1.98    1.04
   1   1  10   17.01    3.37
   1  -1  10   10.81    2.48
  -1  -1 -10   19.05    3.04
  -1   1 -10   14.81    2.48
  -1  -1 -10   11.51    2.30
  -1   1 -10   15.04    2.75
   1  -1  10   12.13    2.91
  -1   1 -10   14.91    2.87
   1  -1  10   15.58    2.51
   1   1  10   21.37    2.90
  -1  -1 -11   -0.14    1.24
  -1   1 -11    1.50    1.22
   1   1  11   -3.00    2.38
   1  -1  11   -0.04    1.49
   1  -1  11    4.06    1.99
   1   1  11   -0.18    1.16
   1  -1  11    0.63    1.09
  -1  -1 -12    1.57    1.69
  -1   1 -12    2.11    1.66
   1  -1  12   -0.34    1.73
   1   1  12    2.73    2.31
   1  -1  12    5.19    2.46
   1   1  13    1.82    1.71
   1  -1  13    0.17    1.89
  -1  -1 -13    0.59    1.27
  -1  -1 -14   17.01    3.60
   1  -2 -14    0.32    1.67
   1   2 -14   -1.38    1.44
  -1   2  13    7.83    2.59
   1  -2 -13    6.02    2.14
  -1  -2  13   11.30    2.98
   1   2 -13   12.39    3.01
  -1  -2  13   12.03    2.94
  -1   2  13   15.23    3.19
   1  -2 -12    1.90    1.63
   1   2 -12    2.49    1.56
   1   2 -12    0.37    1.45
  -1  -2  12    0.64    2.11
  -1  -2  12   -0.31    1.40
  -1   2  12    1.00    1.55
   1  -2 -11    0.86    1.49
   1   2 -11   -1.43    1.23
  -1  -2  11   -0.66    1.60
   1   2 -11   -0.31    1.60
  -1  -2  11    0.77    1.39
  -1   2  11    0.50    1.76
   1   2 -10  130.99    6.41
   1  -2 -10  130.77    7.26
  -1  -2  10  126.02    7.74
   1   2 -10  132.13    7.55
   1  -2 -10  136.01    6.73
  -1   2  10  131.68    7.35
  -1  -2  10  117.48    6.85
   1  -2  -9   23.33    3.07
  -1  -2   9   13.74    2.40
   1   2  -9   20.72    2.55
  -1  -2   9   12.79    2.47
   1  -2  -9   18.44    2.54
   1   2  -9   17.54    2.88
  -1   2   9   18.25    2.76
   1   2  -8   20.73    2.30
   1  -2  -8   16.70    2.63
  -1  -2   8   18.75    2.90
  -1  -2   8   17.71    2.88
   1   2  -8   21.78    2.93
   1  -2  -8   19.24    2.42
  -1   2   8   20.79    2.87
   1  -2  -7   18.64    2.48
   1   2  -7   16.84    2.00
  -1  -2   7   17.01    2.44
   1  -2  -7   18.58    2.07
   1   2  -7   17.46    2.45
  -1  -2   7   14.72    2.14
  -1  -2   7   16.98    0.97
  -1   2   7   17.35    2.50
   1   2  -6  358.26    7.62
   1  -2  -6  366.31    9.26
   1   2  -6  359.07    9.17
   1  -2  -6  365.79    7.69
  -1  -2   6  356.38    4.96
  -1   2   6  361.05    9.16
  -1  -2   6  353.86    8.90
   1   2  -5  129.28    4.05
   1  -2  -5  129.16    5.08
  -1  -2   5  136.09    3.67
  -1  -2   5  128.23    3.12
   1  -2  -5  129.66    2.11
   1  -2  -5  134.44    4.13
   1   2  -5  128.80    5.11
  -1   2   5  133.44    5.27
  -1  -2   5  126.25    4.99
  -1  -2   5  130.08    3.54
   1   2  -4   51.45    2.25
   1  -2  -4   51.04    3.01
  -1   2   4   48.79    2.02
  -1  -2   4   55.34    2.05
   1  -2  -4   53.93    2.25
  -1   2   4   53.79    2.25
   1   2  -4   56.13    3.19
  -1  -2   4   51.62    2.09
  -1  -2   4   50.21    3.06
  -1  -2   4   50.43    1.88
  -1   2   4   53.25    3.19
   1   2  -3   62.92    2.01
   1  -2  -3   61.62    2.85
  -1  -2   3   58.70    1.84
  -1   2   3   57.36    1.68
   1   2  -3   62.27    1.86
   1  -2  -3   67.69    2.83
   1   2  -3   58.69    2.93
   1   2  -3   65.83    2.27
   1  -2  -3   64.14    1.89
  -1   2   3   58.96    1.84
  -1  -2   3   60.09    2.18
  -1   2   3   58.43    2.94
  -1  -2   3   61.17    1.57
  -1   2   3   63.91    2.67
   1  -2  -2 1917.17   13.46
  -1  -2   2 1887.52    9.18
   1   2  -2 1928.70    9.10
  -1  -2   2 2042.44   14.37
  -1  -2   2 1922.42   11.95
   1   2  -2 1924.34   13.90
   1   2  -2 1981.39   12.01
  -1   2   2 1942.63   13.93
  -1   2   2 1914.31   14.06
   1  -2  -2 2065.61   14.59
  -1   2   2 1931.81   13.26
   1  -2  -2 1876.20   13.82
  -1   2   1 2881.99   14.40
  -1  -2   1 2817.88   13.99
  -1  -2   1 2831.71   10.46
   1   2  -1 2881.05   14.47
   1   2  -1 2761.78   14.50
  -1  -2   1 2783.11   14.24
   1  -2  -1 2884.71   15.10
  -1   2   1 2844.52   14.92
   1  -2  -1 2767.26   14.37
  -1   2   1 2791.27   14.88
   1  -2  -1 2766.30   14.54
  -1   2   1 2839.08   14.58
   1   2   0 3178.25   14.49
  -1  -2   0 3165.22   13.08
   1   2   0 3280.57   13.35
  -1  -2   0 3228.07   14.75
   1  -2   0 3078.97   15.20
  -1  -2   0 3253.38   13.35
   1   2   0 3229.62   13.34
  -1   2   0 3072.43   15.19
   1  -2   0 3276.21   12.33
  -1  -2   0 3156.60   15.09
  -1   2   0 3319.16   15.55
   1   2   0 3317.65   15.45
  -1   2   0 3169.13   11.93
  -1   2   0 3154.64   15.19
   1  -2   0 3064.89   13.20
  -1   2   0 3156.13   13.56
   1  -2   0 3107.17   14.94
   1   2   1  357.73    5.31
  -1  -2  -1  365.67    5.63
  -1  -2  -1  344.57    5.25
   1   2   1  337.86    5.44
  -1   2  -1  338.24    5.38
   1   2   1  328.74    5.27
  -1   2  -1  341.71    5.28
  -1   2  -1  342.90    3.62
   1  -2   1  339.88    5.41
  -1  -2  -1  353.72    5.34
   1   2   1  355.03    5.08
  -1  -2  -1  337.25    4.93
   1  -2   1  336.55    5.47
   1  -2   1  360.55    5.32
  -1   2  -1  335.06    5.18
  -1   2  -1  344.52    4.32
   1  -2   1  337.97    4.21
   1   2   2  882.69    9.78
  -1  -2  -2  829.73    9.56
   1  -2   2  832.85    6.84
  -1  -2  -2  881.63    9.93
   1   2   2  812.98    9.85
  -1  -2  -2  864.77    9.79
   1  -2   2  808.54    6.74
  -1   2  -2  823.27    6.68
   1   2   2  821.71    9.55
  -1   2  -2  832.40    9.73
  -1   2  -2  814.71    9.26
   1  -2   2  806.67    9.23
  -1  -2  -2  843.61    7.74
   1   2   2  844.72    7.80
   1  -2   2  890.12    9.93
  -1   2  -2  831.81    9.72
   1  -2   2  861.30    7.27
  -1  -2  -2  871.23    8.31
  -1  -2  -3    0.16    0.90
   1  -2   3    0.95    0.59
  -1   2  -3    1.23    0.54
   1   2   3   -0.41    1.01
  -1   2  -3   -0.67    0.63
  -1   2  -3   -0.76    0.90
   1  -2   3    1.18    0.62
  -1   2  -3    0.20    0.81
  -1  -2  -3    0.70    1.01
  -1  -2  -3    0.44    0.55
   1   2   3    0.55    0.48
  -1   2  -3    1.40    1.07
   1   2   3    0.98    0.45
  -1  -2  -3    0.66    0.63
   1   2   3   -0.17    0.66
  -1  -2  -4   40.49    2.86
   1   2   4   41.12    3.01
   1  -2   4   44.90    2.27
  -1   2  -4   44.56    2.34
  -1   2  -4   44.99    3.14
   1  -2   4   39.47    2.26
  -1   2  -4   43.28    2.36
   1   2   4   42.92    1.78
  -1   2  -4   44.56    3.00
  -1  -2  -4   45.47    1.80
   1   2   4   45.68    2.55
   1  -2   4   42.14    2.44
  -1  -2  -5   11.71    1.86
  -1   2  -5   12.98    1.58
   1  -2   5   11.92    1.48
   1   2   5   11.72    2.05
  -1   2  -5   13.17    2.00
  -1  -2  -5    9.76    1.44
   1   2   5   11.80    0.90
  -1   2  -5   10.12    1.74
   1   2   5   12.64    1.49
   1   2   6   -1.18    1.34
  -1   2  -6   -0.58    1.00
   1  -2   6   -0.60    0.79
  -1  -2  -6    0.57    1.23
  -1  -2  -6   -0.05    0.75
  -1   2  -6    1.54    1.46
   1  -2   6    0.33    1.37
  -1   2  -6    0.07    1.15
   1   2   6   -0.16    1.02
   1   2   7    0.45    1.44
   1  -2   7   -2.12    1.39
  -1  -2  -7    1.88    1.26
  -1   2  -7   -1.85    1.16
  -1   2  -7    0.03    1.42
  -1  -2  -7   -0.57    1.05
   1  -2   7    0.47    1.56
  -1   2  -7    1.47    1.64
   1  -2   7    0.53    0.52
   1   2   7   -0.13    1.09
  -1   2  -8   21.75    2.52
   1  -2   8   20.76    2.41
   1   2   8   17.79    3.05
  -1  -2  -8   23.02    3.00
  -1   2  -8   19.17    2.76
  -1  -2  -8   20.07    2.43
   1  -2   8   17.85    2.91
  -1   2  -8   19.50    2.94
   1   2   8   19.51    2.50
  -1  -2  -9  113.58    6.65
  -1   2  -9  118.19    5.94
   1   2   9  105.86    6.94
  -1   2  -9  120.12    6.95
  -1  -2  -9  114.08    5.85
  -1   2  -9  117.55    6.94
   1  -2   9  110.77    7.11
   1  -2   9  117.71    5.90
   1   2   9  125.37    6.18
  -1  -2 -10    0.71    1.66
   1   2  10    2.06    1.73
  -1   2 -10    0.51    1.12
  -1  -2 -10    1.31    1.11
  -1   2 -10   -1.53    1.64
   1  -2  10    1.27    1.44
   1  -2  10   -0.37    1.00
   1   2  10    0.43    1.26
  -1   2 -11   -0.48    1.06
   1  -2  11   -1.94    2.03
  -1  -2 -11    0.64    1.33
   1   2  11   -1.69    2.29
  -1   2 -11   -0.08    1.48
   1  -2  11   -0.31    1.59
   1  -2  11    0.79    1.31
   1   2  11   -1.31    1.06
   1   2  12    4.02    2.16
  -1  -2 -12    6.20    2.46
   1  -2  12    2.09    1.43
   1  -2  12    1.54    1.42
   1  -2  13   -1.81    2.07
   1   2  13   -3.73    2.69
  -1  -2 -13    1.26    1.56
   1  -2  13    0.18    1.63
  -1  -2 -14    0.86    1.81
   1  -3 -14    8.95    2.88
   1   3 -14    2.15    1.62
  -1   3  13   -0.23    2.21
   1  -3 -13    1.47    2.06
   1   3 -13   -0.71    1.75
  -1  -3  13    0.38    1.57
  -1  -3  13   -0.47    1.50
  -1   3  13    1.40    1.71
   1  -3 -12    9.24    2.46
  -1   3  12    5.49    2.59
  -1  -3  12    8.44    2.76
   1   3 -12    9.71    2.69
  -1  -3  12    7.92    2.37
  -1   3  12   12.24    2.77
   1  -3 -11   -0.77    1.74
   1   3 -11   -0.73    0.89
  -1  -3  11    2.49    1.52
   1   3 -11   -0.04    1.29
  -1  -3  11    3.31    1.82
  -1   3  11    0.31    1.67
   1   3 -10   -0.86    1.09
  -1  -3  10   -1.05    1.78
   1  -3 -10   -1.26    1.54
   1   3 -10    2.26    1.67
  -1  -3  10    0.08    1.70
  -1   3  10   -1.83    1.62
   1  -3  -9   69.42    5.16
   1   3  -9   70.64    4.21
   1   3  -9   63.90    5.10
  -1  -3   9   56.22    4.98
  -1   3   9   65.68    5.16
  -1  -3   9   64.78    4.83
  -1  -3   8   28.11    3.25
   1  -3  -8   28.16    3.38
   1   3  -8   33.04    2.70
   1  -3  -8   31.62    2.76
  -1  -3   8   28.29    1.55
   1   3  -8   28.62    3.38
  -1   3   8   27.13    3.19
  -1  -3   7    4.75    1.79
   1   3  -7    3.48    1.12
   1  -3  -7    3.77    1.76
   1   3  -7    2.75    1.17
   1  -3  -7    3.82    1.17
  -1  -3   7    3.36    0.78
  -1   3   7    4.72    1.65
   1  -3  -6   42.36    3.47
   1   3  -6   38.80    2.39
   1   3  -6   36.93    3.20
   1  -3  -6   39.13    1.47
  -1  -3   6   38.86    2.09
   1  -3  -6   41.35    2.45
  -1  -3   6   38.98    1.99
  -1   3   6   38.39    3.30
  -1  -3   6   39.86    3.18
   1   3  -5    1.34    0.63
   1  -3  -5    1.52    1.18
  -1  -3   5    1.31    1.06
  -1  -3   5    1.68    0.60
   1   3  -5    1.84    1.22
   1  -3  -5    0.78    0.54
  -1  -3   5    0.53    0.61
   1  -3  -5    1.76    0.58
  -1   3   5    2.27    0.65
  -1   3   5    0.18    1.28
  -1  -3   5    1.70    0.44
   1   3  -4   25.28    1.47
   1  -3  -4   26.55    2.35
   1   3  -4   27.92    1.68
  -1  -3   4   28.69    1.67
  -1  -3   4   25.30    1.79
   1  -3  -4   28.60    1.47
   1   3  -4   26.56    2.35
  -1   3   4   26.61    1.40
   1  -3  -4   28.67    1.61
  -1  -3   4   28.48    1.05
  -1   3   4   29.23    2.54
  -1  -3   4   27.64    1.09
   1   3  -3   10.04    0.76
   1  -3  -3    9.05    1.40
  -1  -3   3   12.51    1.07
   1   3  -3   12.90    1.08
   1   3  -3    8.79    1.45
  -1   3   3    8.68    0.59
   1   3  -3   11.75    1.20
  -1  -3   3   10.69    1.22
  -1  -3   3   10.57    0.67
  -1   3   3    8.71    1.53
   1  -3  -2   71.09    2.84
  -1  -3   2   73.06    2.31
  -1  -3   2   71.26    1.67
   1   3  -2   68.01    2.23
   1   3  -2   74.39    2.80
  -1  -3   2   67.69    2.71
   1   3  -2   68.58    2.94
  -1   3   2   66.50    3.07
   1   3  -2   73.25    1.86
  -1  -3   1  378.58    5.62
  -1   3   1  360.65    6.11
   1   3  -1  365.47    3.93
  -1   3   1  344.07    3.34
   1   3  -1  360.76    4.00
  -1  -3   1  360.74    3.99
   1   3  -1  374.37    6.15
   1   3  -1  346.47    5.77
  -1  -3   1  360.63    6.04
  -1  -3   1  365.74    4.70
   1  -3  -1  351.25    5.85
  -1   3   1  372.41    5.93
  -1   3   1  375.69    6.32
   1  -3  -1  363.08    6.45
   1  -3  -1  351.71    6.15
   1   3   0  653.32    6.58
  -1  -3   0  650.41    6.56
   1   3   0  651.73    7.35
  -1  -3   0  687.95    7.65
  -1  -3   0  658.42    6.62
  -1   3   0  655.31    8.11
   1  -3   0  666.57    8.23
  -1   3   0  646.03    6.51
   1   3   0  658.22    6.70
   1   3   0  661.39    8.09
   1  -3   0  653.63    6.19
  -1   3   0  685.20    8.17
   1   3   0  660.76    5.48
  -1   3   0  649.61    6.15
  -1  -3   0  644.41    7.97
   1  -3   0  652.92    7.97
  -1   3   0  662.92    7.04
   1  -3   0  647.92    6.89
  -1   3   0  686.47    8.22
   1   3   1  348.88    5.73
  -1  -3  -1  324.73    5.55
   1   3   1  335.66    5.88
  -1  -3  -1  359.43    6.08
  -1   3  -1  327.65    3.47
  -1   3  -1  326.70    5.70
  -1  -3  -1  306.16    5.46
   1  -3   1  335.47    5.72
   1   3   1  338.53    5.74
   1  -3   1  342.91    6.07
  -1   3  -1  326.91    6.02
   1  -3   1  354.15    5.69
   1  -3   1  338.04    6.17
  -1  -3  -1  319.67    5.66
   1   3   1  337.51    5.73
  -1   3  -1  335.57    5.59
   1  -3   1  337.34    4.47
   1  -3   1  330.43    5.62
  -1   3  -1  342.04    4.61
   1  -3   2  243.92    3.36
   1   3   2  247.31    5.72
  -1  -3  -2  243.89    5.53
  -1  -3  -2  245.50    5.69
  -1   3  -2  249.93    5.74
   1  -3   2  239.85    3.21
  -1   3  -2  247.56    5.53
  -1   3  -2  244.62    3.22
  -1  -3  -2  244.89    4.95
   1   3   2  243.41    4.83
  -1   3  -2  247.39    5.65
  -1  -3  -2  258.44    5.39
   1  -3   2  239.04    3.80
   1   3   3    5.07    1.53
  -1  -3  -3    4.57    1.39
   1  -3   3    4.48    0.66
  -1   3  -3    4.99    0.72
  -1   3  -3    7.35    1.55
  -1  -3  -3    2.78    1.43
  -1   3  -3    6.30    1.34
   1  -3   3    4.45    0.73
  -1  -3  -3    5.67    0.98
   1   3   3    5.73    0.93
  -1   3  -3    3.76    1.30
   1  -3   3    5.18    0.76
   1  -3   4 1287.19   10.90
  -1   3  -4 1323.14   11.18
  -1  -3  -4 1327.94   15.97
   1   3   4 1337.02   16.46
   1  -3   4 1315.16   11.27
  -1   3  -4 1291.03   14.58
  -1   3  -4 1386.15   16.76
  -1  -3  -4 1291.44   11.03
  -1   3  -4 1304.43   16.29
   1   3   4 1297.67   11.05
   1   3   4 1282.38   14.06
  -1  -3  -5  626.21   11.92
   1   3   5  587.96   12.11
  -1   3  -5  621.78    8.84
  -1   3  -5  654.45   12.54
  -1  -3  -5  609.01    9.27
  -1  -3  -5  587.42    7.18
   1   3   5  595.38    7.28
  -1   3  -5  619.84   12.29
   1  -3   5  589.20    9.95
   1   3   5  609.73   10.42
   1   3   6   -0.20    1.52
  -1  -3  -6   -1.04    1.35
  -1   3  -6    1.53    0.92
   1  -3   6   -0.12    0.83
  -1   3  -6   -1.00    1.21
  -1  -3  -6    0.11    0.69
  -1   3  -6    0.37    1.28
   1   3   6    0.09    0.95
   1   3   7   14.46    2.77
  -1  -3  -7   15.80    2.53
   1  -3   7   19.80    2.16
  -1   3  -7   20.05    2.10
  -1   3  -7   15.87    2.56
  -1  -3  -7   20.02    2.16
   1  -3   7   18.93    2.67
   1  -3   7   18.77    1.57
  -1   3  -7   19.66    2.82
   1   3   7   19.93    2.28
   1   3   8    3.52    1.90
  -1   3  -8    4.94    1.27
  -1  -3  -8    8.08    2.21
   1  -3   8    4.71    1.36
  -1   3  -8    4.40    1.73
  -1  -3  -8    5.96    1.31
   1  -3   8    5.41    0.86
  -1   3  -8    5.65    2.21
   1  -3   8    2.90    1.48
   1   3   8    6.36    1.77
  -1  -3  -9   59.08    4.99
  -1   3  -9   61.02    4.20
   1   3   9   51.90    5.12
  -1   3  -9   57.93    5.20
  -1  -3  -9   54.26    4.00
   1  -3   9   49.50    4.89
  -1   3  -9   53.71    4.91
   1   3   9   52.03    4.16
   1  -3   9   56.96    4.19
  -1  -3 -10   21.32    3.23
   1   3  10   23.51    4.07
  -1   3 -10   26.59    2.94
   1  -3  10   26.56    3.13
  -1  -3 -10   24.83    3.15
  -1   3 -10   21.82    3.41
   1  -3  10   21.70    3.67
   1   3  10   22.77    3.00
   1  -3  11    7.52    2.54
   1   3  11    5.46    2.28
  -1  -3 -11   10.50    2.53
   1  -3  11    9.24    2.80
  -1   3 -11   11.04    2.82
   1   3  11    8.85    2.18
   1  -3  12    0.61    1.82
   1   3  12   -0.31    2.14
   1  -3  12   -0.78    1.99
  -1  -3 -13   28.42    4.34
   1   3  13   29.49    4.97
   1  -3  13   29.70    4.65
   1  -3  13   25.10    4.40
   1  -4 -13   13.76    3.19
  -1   4  13   10.87    3.03
  -1  -4  13   10.36    3.16
   1   4 -13   17.97    3.58
  -1   4  13   11.06    2.92
  -1  -4  13   15.45    3.26
  -1   4  12    6.09    2.86
   1  -4 -12   13.19    2.99
  -1  -4  12   17.18    3.16
  -1  -4  12   11.79    2.83
   1   4 -12   17.63    3.53
  -1   4  12   12.07    2.72
   1  -4 -11   29.75    4.09
  -1  -4  11   30.44    3.85
  -1   4  11   21.42    4.25
   1   4 -11   31.15    4.22
  -1  -4  11   29.97    4.24
  -1   4  11   29.29    3.88
  -1  -4  10    4.31    1.93
  -1   4  10    5.83    2.14
   1   4 -10    8.24    1.63
   1  -4 -10    3.30    1.32
   1   4 -10    8.08    2.27
  -1  -4  10    5.14    1.93
  -1   4  10    8.68    2.25
   1  -4  -9    6.85    1.94
   1   4  -9    8.24    1.40
  -1  -4   9   11.29    2.30
   1   4  -9   10.19    2.59
  -1   4   9    9.35    2.47
  -1  -4   8   11.30    2.44
   1   4  -8   12.61    1.60
   1  -4  -8   13.64    2.42
  -1  -4   8   11.17    1.28
   1   4  -8   15.23    2.51
  -1   4   8   15.76    2.74
  -1  -4   8   14.85    1.17
   1  -4  -7    9.95    2.12
  -1  -4   7    9.44    1.90
   1   4  -7   10.86    1.41
  -1  -4   7   10.00    1.31
   1   4  -7    9.20    2.12
   1  -4  -7   10.92    0.90
  -1   4   7   12.57    2.34
  -1  -4   7   10.68    0.93
  -1  -4   7    9.37    0.98
   1   4  -6   66.82    2.83
   1  -4  -6   62.90    4.34
   1   4  -6   75.06    4.75
   1  -4  -6   63.66    2.45
  -1  -4   6   70.59    3.25
  -1  -4   6   67.58    2.06
  -1  -4   6   62.51    2.00
  -1   4   6   65.57    4.38
  -1  -4   6   65.76    4.31
   1  -4  -5  477.88   10.57
   1   4  -5  462.89    6.32
   1   4  -5  483.04    7.85
  -1  -4   5  473.67    6.83
  -1  -4   5  472.21    8.15
   1  -4  -5  464.35    6.96
   1   4  -5  462.84   10.57
  -1   4   5  444.99    6.14
  -1  -4   5  465.48    5.10
  -1   4   5  443.10   10.19
  -1  -4   5  467.56    3.77
   1   4  -4   79.76    2.14
   1  -4  -4   80.20    4.02
  -1  -4   4   83.50    3.03
   1   4  -4   83.54    3.10
  -1   4   4   70.64    1.87
   1   4  -4   78.32    4.15
  -1  -4   4   76.10    3.34
   1  -4  -4   81.74    3.08
  -1  -4   4   77.48    2.11
  -1   4   4   82.41    4.25
  -1  -4   3  144.54    3.88
   1  -4  -3  135.56    4.77
   1   4  -3  141.40    2.08
   1   4  -3  149.46    3.95
  -1  -4   3  136.32    4.39
   1   4  -3  142.82    5.01
  -1   4   3  136.20    5.04
  -1  -4   3  140.59    2.98
  -1  -4   2  131.46    3.81
   1  -4  -2  129.07    4.10
  -1   4   2  117.33    3.48
  -1  -4   2  130.19    2.16
   1   4  -2  135.21    3.69
   1   4  -2  124.38    4.25
  -1  -4   2  127.39    4.18
   1   4  -2  133.89    3.18
  -1  -4   1  903.05    9.34
   1   4  -1  877.14    6.66
   1  -4  -1  846.48    9.05
   1   4  -1  862.14    9.63
  -1   4   1  867.01   10.78
  -1   4   1  855.77    7.22
  -1  -4   1  854.74    6.78
   1   4  -1  855.22    6.78
  -1   4   1  834.55    5.71
  -1  -4   1  808.34    8.18
  -1  -4   1  851.62   10.53
   1  -4  -1  875.88    5.85
   1   4  -1  836.45    9.80
   1   4  -1  882.26    9.01
   1  -4  -1  863.98   10.06
   1  -4  -1  857.08   10.72
  -1  -4   0  169.45    4.16
  -1  -4   0  148.92    3.54
   1   4   0  149.25    3.90
   1   4   0  155.63    3.52
  -1  -4   0  160.12    3.63
  -1   4   0  153.33    4.54
   1  -4   0  148.41    3.52
   1   4   0  151.40    3.55
  -1   4   0  152.13    3.55
   1   4   0  161.29    3.35
  -1   4   0  152.77    3.42
   1  -4   0  156.90    3.44
  -1  -4   0  149.73    4.46
   1  -4   0  153.03    4.39
  -1   4   0  161.11    3.88
   1  -4   0  146.40    3.76
   1   4   1   46.31    2.46
   1   4   1   46.94    2.34
   1  -4   1   43.58    1.11
  -1  -4  -1   47.99    2.45
  -1  -4  -1   43.24    2.31
   1  -4   1   44.79    2.33
  -1  -4  -1   43.60    2.34
  -1   4  -1   45.00    2.38
   1   4   1   44.77    2.29
  -1   4  -1   51.51    2.73
   1  -4   1   46.26    2.65
  -1   4  -1   43.27    2.24
   1  -4   1   51.13    2.40
  -1  -4  -1   43.68    2.44
   1  -4   1   45.82    2.42
   1  -4   1   45.43    1.88
  -1   4  -1   45.97    1.89
   1   4   2   11.16    1.57
   1  -4   2   11.52    0.74
  -1  -4  -2   12.46    1.66
  -1  -4  -2   12.21    1.74
  -1   4  -2   13.35    1.66
  -1   4  -2   12.68    1.65
  -1  -4  -2   14.22    1.59
  -1   4  -2   11.88    1.53
   1  -4   2   11.75    1.38
   1  -4   2   10.73    1.69
   1  -4   2   11.08    0.93
  -1   4  -2   12.10    0.95
  -1  -4  -3  585.86   10.16
   1  -4   3  580.48    5.40
   1   4   3  599.26   10.44
   1  -4   3  588.96    5.36
  -1   4  -3  611.50   10.69
  -1   4  -3  602.09    9.79
  -1   4  -3  599.12    5.32
  -1   4  -3  584.77   10.35
  -1  -4  -3  591.74    8.66
   1  -4   3  590.44    8.64
   1  -4   3  586.17    6.20
   1  -4   4  112.33    2.90
   1   4   4  109.27    5.07
  -1  -4  -4  115.65    5.12
  -1   4  -4  115.35    4.66
   1  -4   4  116.52    3.03
  -1   4  -4  122.59    5.42
  -1   4  -4  108.61    5.04
  -1  -4  -4  109.26    3.74
   1  -4   4  109.56    2.96
   1  -4   5   65.13    2.57
  -1  -4  -5   64.26    4.23
  -1   4  -5   67.66    2.73
   1   4   5   74.04    4.59
   1  -4   5   66.81    2.76
  -1   4  -5   70.86    4.47
  -1   4  -5   69.30    3.84
  -1  -4  -5   63.63    2.81
  -1   4  -5   68.55    4.35
   1  -4   5   67.16    2.63
   1   4   5   71.76    3.94
  -1  -4  -6   13.80    2.31
   1  -4   6   14.04    2.00
   1   4   6   14.97    2.54
  -1   4  -6   14.15    1.55
  -1   4  -6   12.32    2.28
  -1  -4  -6   15.59    1.68
  -1   4  -6   14.07    2.30
  -1  -4  -6   15.25    1.34
   1  -4   6   14.01    1.62
   1   4   6   14.02    1.96
   1  -4   7   -1.29    1.18
   1   4   7    2.79    2.11
  -1  -4  -7   -0.36    1.44
  -1   4  -7    0.49    0.73
  -1  -4  -7    1.58    0.75
  -1   4  -7    1.22    1.33
  -1   4  -7    0.43    1.63
   1  -4   7    1.75    0.79
   1   4   7   -0.31    1.23
   1  -4   8    0.05    1.11
  -1  -4  -8   -1.23    1.59
   1   4   8    0.83    1.58
  -1   4  -8   -0.14    0.73
  -1   4  -8   -0.18    1.59
  -1  -4  -8    0.53    0.91
   1  -4   8   -0.11    0.64
  -1   4  -8    0.85    1.51
   1   4   8    1.00    1.34
  -1  -4  -9    2.90    1.73
  -1   4  -9    3.22    1.29
   1   4   9    0.61    1.53
   1  -4   9    1.08    1.15
  -1  -4  -9    1.39    0.84
  -1   4  -9    4.78    1.76
   1  -4   9    0.87    1.41
   1   4   9    3.35    1.58
  -1  -4 -10   19.42    3.26
   1  -4  10   20.10    2.85
   1   4  10   18.98    3.61
  -1   4 -10   14.82    3.03
   1  -4  10   21.27    3.63
   1   4  10   23.30    3.31
   1   4  11    3.17    2.44
  -1  -4 -11   -0.57    1.79
   1  -4  11   -1.30    1.54
  -1   4 -11    0.58    1.68
   1   4  11   -0.38    1.18
  -1  -4 -12   43.89    5.19
   1   4  12   36.58    5.23
   1  -4  12   49.16    5.42
   1  -4  12   43.38    5.55
  -1   4 -12   50.61    5.71
   1  -4  13   24.51    4.25
  -1  -4 -13   25.69    4.56
   1   4  13   31.96    4.91
   1  -4  13   34.34    5.34
   1  -5 -13    1.54    1.47
   1   5 -13   -0.55    1.61
  -1  -5  13   -1.31    1.78
  -1   5  13    3.24    2.00
   1  -5 -12    4.05    2.36
  -1   5  12   -0.02    1.67
  -1  -5  12    2.90    1.85
   1   5 -12    1.34    1.30
  -1  -5  12   -2.45    1.88
  -1   5  12    0.71    1.60
   1  -5 -11   -2.56    1.49
  -1  -5  11    3.48    1.92
  -1   5  11   -0.57    1.58
   1   5 -11   -0.16    1.62
  -1  -5  11   -0.08    1.60
  -1   5  11    4.44    2.32
   1  -5 -10   -2.22    1.82
  -1  -5  10   -0.21    1.40
  -1   5  10   -2.87    2.11
  -1  -5  10   -2.66    2.20
   1   5 -10   -0.49    1.51
  -1   5  10   -3.40    1.98
  -1   5   9   55.21    5.23
   1  -5  -9   63.00    5.33
   1   5  -9   61.85    5.40
  -1   5   9   57.05    5.02
  -1  -5   9   62.37    5.02
   1  -5  -8   16.29    2.87
   1   5  -8   13.09    1.59
  -1   5   8   13.83    2.77
  -1  -5   8   13.65    2.44
  -1  -5   8   13.29    1.67
   1   5  -8   12.73    2.44
  -1   5   8   13.41    2.54
  -1  -5   7   19.13    2.81
   1   5  -7   13.50    1.36
   1  -5  -7   11.84    2.34
   1  -5  -7   15.89    1.46
  -1  -5   7   16.30    1.80
   1   5  -7   16.00    2.66
  -1  -5   7   13.78    0.71
  -1  -5   7   16.15    1.11
  -1   5   7   16.45    2.70
   1   5  -6   59.37    2.34
   1  -5  -6   64.58    4.52
   1   5  -6   59.03    3.23
  -1  -5   6   56.65    2.47
  -1  -5   6   61.26    3.39
   1   5  -6   59.92    4.44
   1  -5  -6   58.53    2.79
  -1   5   6   54.83    2.29
  -1  -5   6   61.85    2.09
  -1   5   6   59.81    4.31
   1  -5  -5  224.68    7.59
   1   5  -5  232.06    3.62
   1   5  -5  231.25    5.91
  -1  -5   5  217.80    4.00
  -1  -5   5  229.25    6.36
   1  -5  -5  226.25    5.63
  -1   5   5  207.27    3.53
   1   5  -5  224.17    7.73
  -1   5   5  232.26    7.88
  -1  -5   5  219.37    4.05
  -1   5   4  257.52    7.01
   1  -5  -4  264.37    7.55
  -1  -5   4  275.03    3.45
   1   5  -4  270.96    6.20
   1   5  -4  270.51    7.85
  -1  -5   4  268.26    6.77
   1  -5  -4  278.37    6.34
  -1   5   4  278.46    8.03
  -1  -5   4  260.74    4.58
  -1   5   3   57.43    3.09
   1  -5  -3   61.23    3.37
   1   5  -3   65.51    3.02
  -1  -5   3   61.00    3.31
   1   5  -3   63.75    3.59
   1  -5  -3   63.32    3.13
   1   5  -3   64.30    2.42
   1  -5  -2    4.84    1.17
  -1   5   2    6.39    1.19
  -1  -5   2    6.86    0.60
   1   5  -2    8.59    1.39
  -1   5   2    7.16    1.69
   1   5  -2    1.89    1.10
  -1  -5   2    3.45    1.26
  -1  -5   2    3.62    1.10
   1   5  -2    6.50    0.60
   1   5  -2    7.71    0.99
   1   5  -1  883.20   11.09
   1   5  -1  878.83    9.83
   1  -5  -1  852.05    9.79
   1   5  -1  872.48    7.41
  -1   5   1  858.28    7.92
  -1  -5   1  878.38    7.46
  -1  -5   1  893.67   10.02
  -1  -5   1  902.14    7.60
  -1   5   1  875.27   12.14
   1   5  -1  877.53    7.49
   1  -5  -1  880.89    7.69
  -1  -5   1  859.38    9.44
   1   5  -1  857.93   10.71
  -1   5   1  848.45    6.83
   1  -5  -1  882.57    7.05
  -1  -5   1  872.65   11.89
   1  -5  -1  864.19   11.91
   1  -5   0  350.83    5.42
   1   5   0  360.24    5.82
   1   5   0  339.71    6.36
  -1   5   0  340.02    3.74
  -1  -5   0  340.36    5.73
  -1  -5   0  356.47    6.60
   1  -5   0  347.25    3.76
   1   5   0  350.05    5.83
   1  -5   0  349.61    5.94
  -1  -5   0  361.27    5.91
  -1   5   0  366.09    7.75
   1   5   0  340.37    6.23
   1   5   0  359.88    5.84
  -1   5   0  334.46    5.58
  -1  -5   0  343.93    7.45
   1  -5   0  360.73    5.74
  -1   5   0  349.60    6.27
   1  -5   0  342.98    6.28
   1  -5   0  353.34    7.41
   1  -5   1   54.23    1.43
   1   5   1   52.05    2.87
  -1  -5  -1   53.93    2.75
  -1  -5  -1   58.61    2.89
  -1   5  -1   54.10    2.78
  -1   5  -1   56.40    3.25
  -1   5  -1   56.09    2.73
  -1  -5  -1   55.10    3.16
   1  -5   1   54.51    3.09
  -1   5  -1   56.50    2.32
   1  -5   1   53.26    2.27
   1  -5   1   53.93    2.94
  -1  -5  -2   48.94    2.97
   1   5   2   52.70    3.09
  -1  -5  -2   55.60    3.14
  -1   5  -2   48.82    3.17
  -1   5  -2   50.19    3.01
  -1   5  -2   48.66    2.98
  -1  -5  -2   50.85    2.89
   1  -5   2   53.28    3.30
   1  -5   2   53.81    2.86
   1  -5   2   49.90    1.97
  -1   5  -2   52.59    2.03
  -1  -5  -3  571.52   10.47
   1   5   3  558.29   10.48
  -1   5  -3  575.98   10.30
  -1   5  -3  586.77   10.87
  -1  -5  -3  569.53    9.52
   1  -5   3  550.16   10.69
  -1   5  -3  577.60   10.69
   1  -5   3  548.26    5.98
   1  -5   3  554.95    9.02
   1  -5   4   43.91    1.50
  -1  -5  -4   46.46    3.53
   1   5   4   49.96    3.57
  -1   5  -4   47.89    3.60
  -1   5  -4   46.68    3.13
   1  -5   4   45.10    1.53
  -1   5  -4   44.89    3.45
  -1  -5  -4   47.53    2.82
   1  -5   4   46.91    1.78
   1  -5   4   44.45    2.67
  -1  -5  -5   77.53    4.70
   1  -5   5   72.96    2.41
   1   5   5   72.03    4.68
   1  -5   5   71.36    2.48
  -1   5  -5   76.77    4.23
  -1   5  -5   77.08    4.82
  -1  -5  -5   80.95    3.54
  -1   5  -5   70.43    4.59
   1  -5   5   77.47    3.58
   1  -5   5   78.88    2.51
   1   5   6    5.54    2.02
  -1  -5  -6    4.78    1.68
  -1   5  -6    6.32    1.80
  -1  -5  -6    6.34    1.09
  -1   5  -6    7.55    2.07
   1  -5   6    4.90    1.08
  -1  -5  -6    5.43    1.06
  -1   5  -6    4.01    1.66
   1  -5   6    5.52    0.86
  -1  -5  -7   12.78    2.53
   1   5   7   10.51    2.67
   1  -5   7   13.98    2.24
  -1   5  -7   11.28    1.36
  -1   5  -7    9.97    2.45
  -1  -5  -7   10.35    1.48
  -1  -5  -7   10.74    1.25
   1  -5   7   11.89    1.66
  -1   5  -7   10.46    2.27
   1  -5   7    9.31    1.13
   1   5   7   13.48    2.36
   1   5   8   11.04    2.86
   1  -5   8   15.59    2.36
  -1  -5  -8   13.58    2.82
  -1   5  -8   12.14    1.61
  -1  -5  -8   13.90    1.90
   1  -5   8   13.15    1.69
  -1   5  -8   16.82    2.87
   1   5   8   14.70    2.48
  -1  -5  -9   45.14    4.68
   1   5   9   49.99    5.17
  -1   5  -9   44.12    4.69
   1  -5   9   50.09    5.21
   1   5   9   47.52    4.42
   1  -5   9   45.52    4.03
  -1  -5 -10    2.05    1.98
   1   5  10    0.95    2.10
   1  -5  10    2.56    1.28
  -1   5 -10    0.84    1.53
   1  -5  10   -0.28    1.84
   1   5  10    2.00    1.75
   1   5  11   14.98    3.32
  -1  -5 -11   21.75    3.72
  -1   5 -11   18.81    3.54
   1  -5  11   17.89    3.65
   1   5  11   17.63    3.07
   1   5  12   22.53    4.39
   1  -5  12   17.41    3.65
  -1  -5 -12   17.57    3.59
   1  -5  12   23.50    4.26
  -1   5 -12   21.49    3.96
   1  -5  13    8.43    2.64
  -1  -5 -13    9.58    2.80
   1  -6 -13   10.07    2.83
  -1   6  13   10.30    3.64
   1   6 -13   12.38    3.45
  -1  -6  13    3.65    2.39
  -1   6  13    8.32    2.68
  -1  -6  12   12.30    2.76
  -1   6  12    8.28    2.87
   1  -6 -12   11.09    2.96
   1   6 -12   10.57    2.88
  -1  -6  12    8.09    2.79
  -1   6  12    7.56    2.63
   1  -6 -11   39.95    4.88
  -1   6  11   34.81    4.79
  -1  -6  11   40.02    5.09
   1   6 -11   42.23    5.20
  -1  -6  11   43.02    4.76
  -1   6  11   41.22    4.76
  -1  -6  10    6.12    1.89
   1  -6 -10    8.54    2.40
  -1   6  10    6.41    2.48
   1   6 -10    8.22    2.73
  -1   6  10    6.33    2.33
  -1   6   9    8.11    2.42
   1  -6  -9    7.10    2.12
  -1  -6   9    6.37    2.14
   1   6  -9    4.95    1.86
  -1   6   9   10.69    2.66
   1  -6  -8    2.30    1.52
  -1   6   8    3.65    1.71
  -1  -6   8    3.36    1.53
  -1  -6   8    4.71    1.22
   1   6  -8    3.00    1.84
  -1   6   8    3.54    1.71
   1   6  -7    6.09    0.80
  -1   6   7    2.49    1.86
  -1  -6   7    5.83    1.66
   1  -6  -7    5.73    2.10
   1   6  -7    6.17    1.54
  -1  -6   7    6.91    1.39
   1   6  -7    4.30    1.58
   1  -6  -7    5.85    1.15
  -1   6   7   10.28    2.08
  -1  -6   7    6.15    0.75
   1   6  -6    4.11    0.49
   1  -6  -6    5.23    1.71
  -1   6   6    2.05    1.22
  -1  -6   6    4.23    0.64
   1   6  -6    4.48    1.18
   1  -6  -6    4.90    1.08
   1   6  -6    3.48    1.52
  -1  -6   6    5.92    1.43
  -1   6   6    2.48    0.48
  -1   6   6    2.66    1.52
  -1  -6   6    4.18    0.68
  -1   6   5    4.51    1.41
   1  -6  -5    5.93    1.82
   1   6  -5    4.85    1.07
  -1  -6   5    5.60    0.49
  -1  -6   5    6.06    0.51
   1   6  -5    6.88    1.77
  -1  -6   5    4.52    1.33
   1  -6  -5    6.31    1.34
  -1  -6   5    5.00    0.81
  -1   6   5    3.93    1.76
   1  -6  -4   30.96    2.95
  -1   6   4   32.89    2.73
   1   6  -4   33.53    2.47
   1  -6  -4   36.27    2.64
   1   6  -4   32.09    3.01
  -1  -6   4   32.46    2.74
  -1   6   3   23.75    2.08
   1  -6  -3   18.39    2.03
   1   6  -3   24.10    2.08
  -1  -6   3   25.00    2.46
   1  -6  -3   20.61    2.10
   1   6  -3   22.00    2.40
  -1  -6   3   20.84    2.15
  -1   6   2  263.93    7.48
   1  -6  -2  263.33    6.53
  -1   6   2  251.63    5.59
   1   6  -2  260.89    6.57
  -1   6   2  245.41    2.82
  -1  -6   2  258.06    6.32
   1   6  -2  250.63    6.77
  -1  -6   2  248.00    7.10
   1   6  -2  252.54    3.99
  -1  -6   1  151.87    3.43
   1   6  -1  156.79    5.26
  -1   6   1  139.02    3.52
   1   6  -1  149.85    3.33
   1  -6  -1  150.84    4.44
   1  -6  -1  156.21    3.66
  -1  -6   1  158.89    3.52
  -1   6   1  152.28    5.62
   1   6  -1  154.90    3.47
   1   6  -1  146.59    4.82
  -1   6   1  145.55    3.26
  -1  -6   1  150.34    5.51
   1  -6   0   54.94    2.34
   1  -6   0   55.42    1.76
  -1  -6   0   53.67    2.52
   1   6   0   56.01    2.48
  -1   6   0   54.79    1.77
   1   6   0   55.67    2.79
  -1   6   0   60.79    3.65
   1   6   0   56.11    2.53
   1   6   0   57.81    2.79
  -1   6   0   52.86    2.51
  -1  -6   0   57.46    3.45
   1  -6   0   56.32    2.49
   1  -6   0   56.55    3.31
   1   6   1  121.21    4.41
  -1  -6  -1  127.82    4.29
   1  -6   1  119.31    2.37
   1  -6   1  110.37    2.75
  -1   6  -1  125.95    5.02
  -1  -6  -1  121.35    4.87
  -1   6  -1  119.97    4.19
   1  -6   1  123.54    3.71
   1  -6   1  120.55    4.67
  -1   6  -1  118.07    3.61
   1   6   2    4.34    1.24
   1  -6   2    4.58    0.66
  -1  -6  -2    4.74    1.24
   1  -6   2    4.44    0.44
  -1   6  -2    2.70    1.21
  -1   6  -2    7.38    1.52
  -1   6  -2    3.58    1.09
   1  -6   2    5.48    1.64
  -1  -6  -2    3.78    1.30
   1  -6   2    3.45    0.90
   1  -6   2    4.36    0.75
  -1   6  -2    5.36    0.82
   1   6   3    0.54    1.02
  -1  -6  -3   -0.35    1.05
  -1   6  -3    0.09    1.08
  -1   6  -3    0.35    1.03
  -1   6  -3    1.83    1.25
  -1  -6  -3    0.16    0.98
   1  -6   3   -0.12    1.23
   1  -6   3    0.96    0.85
   1  -6   3   -0.18    0.41
  -1  -6  -4    5.70    1.42
   1   6   4    3.43    1.58
  -1   6  -4    4.60    1.72
  -1   6  -4    3.57    1.27
  -1   6  -4    2.86    1.32
  -1  -6  -4    4.60    1.24
   1  -6   4    1.93    1.41
   1  -6   4    4.68    0.56
   1  -6   4    5.67    1.19
  -1  -6  -5   -0.23    1.32
   1   6   5    2.27    1.62
  -1   6  -5    0.22    0.98
  -1   6  -5    1.60    1.31
  -1   6  -5   -2.65    1.70
  -1  -6  -5    0.45    0.79
   1  -6   5    0.90    0.98
   1  -6   5   -0.49    0.75
   1  -6   5    0.63    0.34
   1   6   6   -1.39    1.47
  -1  -6  -6   -0.26    1.60
  -1  -6  -6    1.00    0.64
  -1   6  -6    1.85    1.13
  -1   6  -6    1.29    1.56
  -1  -6  -6    0.51    0.79
  -1   6  -6   -0.35    1.38
   1  -6   6    1.87    1.09
   1  -6   6    0.49    0.36
   1  -6   6    0.41    0.81
  -1  -6  -7    8.93    2.41
   1  -6   7    7.17    2.03
   1   6   7    5.60    1.77
  -1  -6  -7    7.77    1.22
  -1  -6  -7    6.08    1.11
  -1   6  -7    5.47    1.95
   1  -6   7    4.52    1.24
   1  -6   7    7.85    1.31
   1   6   8    2.75    1.66
   1  -6   8    6.01    1.78
  -1  -6  -8   -0.17    1.52
  -1   6  -8   -0.50    1.73
   1  -6   8    2.09    0.95
   1  -6   8    3.75    1.06
   1   6   9   -1.16    1.87
   1  -6   9   -0.52    1.21
  -1  -6  -9   -1.12    1.68
  -1   6  -9   -0.83    1.37
  -1  -6 -10    0.22    1.49
   1  -6  10    3.71    1.74
   1   6  10   -1.80    1.86
  -1   6 -10    1.30    1.88
   1  -6  10    2.72    2.35
   1   6  11   13.83    3.59
  -1  -6 -11    7.85    2.46
  -1   6 -11   10.44    2.89
   1  -6  11   11.12    2.99
  -1  -6 -12    2.21    2.03
   1  -6  12    5.56    2.18
   1   6  12   -1.29    1.98
  -1   6 -12    2.82    2.12
   1  -6  12   -0.06    1.72
  -1  -7  12    6.84    2.21
   1  -7 -12    4.89    2.50
  -1   7  12    4.86    2.44
  -1  -7  12    5.81    2.60
   1   7 -12    2.82    1.95
  -1   7  11    0.52    1.86
   1  -7 -11    4.94    2.38
  -1  -7  11    3.64    1.55
   1   7 -11    5.75    2.54
  -1   7  11    7.31    2.50
  -1  -7  10    9.20    2.25
   1  -7 -10    5.00    2.02
  -1   7  10   11.25    3.04
   1   7 -10    6.26    2.39
  -1   7  10    2.91    1.70
  -1  -7   9    3.84    1.68
  -1   7   9    4.13    1.90
   1  -7  -9    0.09    1.46
   1   7  -9    2.26    1.34
  -1   7   9    5.31    2.05
   1  -7  -8   15.34    2.83
  -1  -7   8   12.77    2.51
  -1   7   8   12.59    2.42
  -1  -7   8   13.89    2.02
   1   7  -8   20.53    3.44
  -1   7   8   14.69    2.93
  -1   7   7    0.94    1.48
   1  -7  -7   -0.06    1.54
  -1  -7   7    0.92    1.06
   1   7  -7    0.12    1.71
   1  -7  -7   -0.41    0.73
   1   7  -7    0.23    0.85
   1  -7  -6    4.67    1.73
  -1   7   6    6.89    1.79
   1   7  -6    7.34    2.07
  -1  -7   6    6.01    1.49
   1  -7  -6    6.32    1.38
   1   7  -6    7.55    1.56
   1  -7  -5    8.14    2.06
  -1   7   5    6.59    1.72
   1  -7  -5    7.02    1.35
   1   7  -5    3.91    1.52
  -1  -7   5    7.12    1.49
   1   7  -5    7.56    1.53
   1  -7  -4  265.20    8.22
  -1   7   4  253.41    7.49
  -1  -7   4  259.20    7.91
   1  -7  -4  256.33    7.44
   1   7  -4  267.81    8.56
  -1  -7   4  244.76    7.75
   1   7  -4  261.30    7.30
   1  -7  -3  429.98    9.61
  -1   7   3  419.11    8.55
  -1   7   3  435.76   10.55
   1   7  -3  438.57    9.36
   1   7  -3  414.27    9.90
  -1  -7   3  434.09   10.12
   1  -7  -3  421.80    9.64
  -1  -7   3  429.69    9.37
   1  -7  -2   75.62    3.77
  -1   7   2   77.86    3.26
  -1   7   2   76.24    4.46
   1   7  -2   76.88    3.96
   1   7  -2   73.26    3.97
  -1   7   2   71.50    1.89
  -1  -7   2   71.58    3.63
  -1  -7   2   76.51    4.31
   1  -7  -2   76.01    4.25
   1   7  -2   74.94    2.45
  -1   7   1  109.72    3.30
  -1  -7   1  110.16    3.20
   1   7  -1  104.59    3.03
   1  -7  -1  109.66    4.02
   1   7  -1  118.41    5.03
  -1   7   1  111.69    5.23
   1   7  -1  106.59    3.11
   1  -7  -1  110.89    3.42
   1  -7  -1  108.65    5.05
   1   7  -1  111.22    4.42
  -1   7   1  102.08    3.06
  -1  -7   1  117.87    5.33
   1  -7   0   15.98    1.45
   1   7   0   18.03    1.75
  -1  -7   0   16.95    1.65
   1  -7   0   18.55    1.16
  -1   7   0   16.91    1.13
   1   7   0   17.36    2.18
  -1   7   0   20.63    2.40
  -1   7   0   17.92    1.49
  -1  -7   0   19.55    2.47
  -1   7   0   16.85    1.55
   1   7   0   19.29    1.77
   1  -7   0   18.67    2.23
   1   7   1    6.02    1.30
   1  -7   1    4.37    0.67
  -1  -7  -1    5.59    1.16
   1  -7   1    5.01    0.58
  -1   7  -1    6.57    1.77
  -1   7  -1    4.41    0.67
  -1   7  -1    3.81    1.02
   1   7   1    4.53    0.92
  -1  -7  -1    5.95    1.73
   1  -7   1    4.20    1.24
   1   7   2    3.71    1.40
  -1  -7  -2    3.09    1.10
   1  -7   2    3.58    0.44
   1  -7   2    3.32    0.57
  -1   7  -2    3.92    1.45
  -1  -7  -2    4.86    1.43
  -1   7  -2    3.59    1.12
   1  -7   2    1.43    1.36
   1  -7   2    2.56    0.96
  -1   7  -2    2.87    0.63
  -1  -7  -3   12.84    1.82
   1  -7   3   15.18    1.28
   1   7   3   16.04    2.07
  -1   7  -3   16.53    2.33
   1  -7   3   16.63    2.39
  -1   7  -3   16.40    2.15
  -1  -7  -3   15.39    2.10
   1  -7   3   14.32    1.91
   1  -7   3   13.77    1.83
   1  -7   3   16.18    1.21
  -1   7  -3   14.58    1.16
  -1  -7  -4   19.66    2.65
   1   7   4   17.00    2.43
  -1   7  -4   16.78    2.33
   1  -7   4   19.39    2.32
  -1  -7  -4   15.73    2.00
  -1   7  -4   20.29    2.56
   1  -7   4   17.67    2.05
   1  -7   4   18.00    1.03
   1  -7   4   18.23    2.50
  -1  -7  -5   21.88    2.93
   1   7   5   28.64    3.18
  -1   7  -5   27.67    2.96
  -1  -7  -5   21.84    2.33
   1  -7   5   25.74    2.72
  -1   7  -5   21.35    2.97
   1  -7   5   20.10    0.87
   1  -7   5   22.24    2.83
   1  -7   5   25.30    2.33
  -1  -7  -6  126.62    6.92
   1   7   6  122.13    6.83
  -1   7  -6  121.19    6.08
  -1  -7  -6  134.88    3.79
   1  -7   6  129.89    5.88
  -1  -7  -6  124.01    5.23
  -1   7  -6  131.44    7.05
   1  -7   6  128.22    5.12
   1   7   7   72.46    5.54
  -1  -7  -7   69.37    5.52
  -1   7  -7   64.08    4.53
  -1   7  -7   57.75    5.09
   1  -7   7   73.61    4.40
  -1  -7  -7   66.69    3.71
   1  -7   7   69.63    3.81
  -1  -7  -8   41.35    4.60
   1   7   8   32.62    4.08
   1  -7   8   46.37    3.54
  -1   7  -8   47.14    4.85
   1  -7   8   44.63    4.05
  -1  -7  -9   10.67    2.60
   1  -7   9    8.30    1.96
   1   7   9    8.56    2.28
  -1   7  -9    9.50    2.81
   1  -7  10    6.55    1.86
   1   7  10    6.01    2.37
  -1  -7 -10    5.14    2.52
  -1   7 -10    4.52    2.16
  -1  -7 -11    9.57    3.02
   1   7  11    3.49    2.06
   1  -7  11    4.23    1.94
  -1   7 -11    7.57    2.71
  -1  -7 -12    8.82    2.87
   1   7  12    0.35    1.95
  -1   7 -12    3.30    2.38
   1  -7  12    4.56    2.31
  -1   8  12   -0.70    1.79
  -1  -8  12    0.51    1.44
   1  -8 -12   -1.36    1.74
  -1  -8  12   -0.96    1.61
   1   8 -12   -0.12    1.78
  -1  -8  11    6.27    1.96
   1  -8 -11    3.87    1.60
  -1   8  11    3.81    1.46
   1   8 -11    7.32    2.53
  -1  -8  10   11.69    2.81
  -1   8  10    7.46    2.72
   1  -8 -10    8.34    2.52
   1   8 -10    8.28    2.49
  -1   8   9   18.04    3.17
  -1  -8   9   16.20    3.08
   1  -8  -9   14.96    3.37
   1   8  -9   15.78    3.17
   1  -8  -8   47.88    4.84
  -1   8   8   44.26    4.38
   1   8  -8   46.05    3.61
   1   8  -8   49.02    5.03
  -1  -8   8   53.62    4.09
  -1  -8   8   46.79    4.77
   1  -8  -7    3.96    1.59
  -1   8   7   10.75    2.53
   1  -8  -7    6.70    1.25
  -1  -8   7    6.80    1.78
   1   8  -7    5.05    1.90
   1   8  -7    7.27    1.54
  -1   8   6    3.02    1.70
   1  -8  -6   -0.91    1.84
   1   8  -6   -1.71    1.19
   1   8  -6   -1.27    1.29
  -1  -8   6    0.18    1.15
   1  -8  -6   -0.55    1.07
  -1   8   5   15.44    2.29
   1  -8  -5   24.06    3.07
   1   8  -5   19.37    2.27
   1   8  -5   16.85    2.63
  -1  -8   5   22.03    2.86
   1  -8  -5   17.15    2.15
  -1  -8   5   17.15    2.51
  -1   8   4   14.11    2.05
   1  -8  -4   14.92    2.31
  -1   8   4   16.78    2.86
   1   8  -4   15.31    2.16
  -1  -8   4   14.31    2.33
   1  -8  -4   10.83    1.94
   1   8  -4   14.69    2.47
  -1  -8   4   12.63    2.06
   1  -8  -3  132.74    5.68
  -1   8   3  119.98    6.11
  -1   8   3  123.17    4.85
   1   8  -3  128.60    5.49
   1  -8  -3  124.58    5.70
  -1  -8   3  119.67    5.39
  -1  -8   3  120.56    5.83
   1   8  -3  122.02    5.69
  -1   8   2    0.88    0.71
   1  -8  -2   -0.76    1.00
  -1   8   2    3.02    1.67
   1   8  -2    0.29    1.10
   1   8  -2    1.39    0.37
  -1  -8   2    0.99    1.12
   1  -8  -2    0.76    1.18
  -1  -8   2    2.99    1.62
  -1   8   2    0.52    0.33
   1   8  -2    0.84    1.00
   1   8  -2    0.69    0.41
   1   8  -1    4.34    0.76
  -1   8   1    4.52    0.86
  -1  -8   1    4.57    0.81
   1  -8  -1    7.91    1.33
   1   8  -1    3.58    1.10
   1  -8  -1    5.51    1.55
  -1   8   1    5.10    0.84
  -1  -8   1    5.39    1.69
   1   8  -1    4.27    1.56
  -1   8   1    6.83    1.86
   1   8  -1    5.62    0.86
   1   8   0  115.64    4.42
   1   8   0  112.04    5.37
  -1   8   0  107.67    2.95
   1  -8   0  111.57    3.88
  -1  -8   0  113.82    4.09
  -1   8   0  111.15    5.49
  -1  -8   0  110.49    5.54
  -1   8   0  109.96    4.05
   1  -8   0  115.63    5.60
   1   8   0  106.51    4.26
   1  -8   1  155.27    3.22
  -1  -8  -1  152.89    5.27
   1  -8   1  162.26    3.84
   1   8   1  158.68    5.44
  -1   8  -1  152.20    3.55
  -1   8  -1  170.76    6.76
   1   8   1  161.81    4.88
   1  -8   1  161.21    6.69
  -1  -8  -1  162.85    6.58
  -1   8  -1  147.31    5.25
   1  -8   1  152.34    6.10
   1  -8   2  187.24    3.77
   1  -8   2  193.16    2.90
  -1  -8  -2  192.93    6.54
   1   8   2  191.46    6.45
  -1   8  -2  197.76    7.35
  -1   8  -2  192.16    6.54
   1  -8   2  195.51    7.15
   1   8   2  194.80    5.08
   1  -8   2  202.65    7.49
  -1  -8  -2  189.53    7.13
   1  -8   2  201.35    6.81
   1   8   3    8.09    1.79
  -1  -8  -3    5.62    1.54
   1  -8   3    6.67    0.91
  -1   8  -3    5.26    1.58
  -1  -8  -3    6.52    1.74
   1  -8   3    5.07    1.78
   1  -8   3    8.41    1.82
  -1   8  -3    5.15    1.51
   1  -8   3    6.04    1.38
  -1   8  -3    6.34    0.83
   1   8   4   12.98    2.33
  -1  -8  -4   13.48    2.31
  -1   8  -4   16.88    2.38
  -1  -8  -4   11.59    1.96
  -1   8  -4   12.44    2.24
   1  -8   4   14.19    2.40
   1  -8   4   14.98    2.02
   1  -8   4    8.88    2.15
  -1  -8  -5   28.90    3.41
   1   8   5   29.70    3.33
  -1   8  -5   28.54    3.12
  -1  -8  -5   27.61    2.89
  -1   8  -5   25.68    3.26
   1  -8   5   28.57    3.08
   1  -8   5   29.83    2.67
   1  -8   5   25.39    3.30
   1   8   6   37.80    4.04
  -1  -8  -6   36.44    4.00
  -1   8  -6   42.94    3.82
  -1  -8  -6   36.93    3.15
  -1   8  -6   39.16    4.15
   1  -8   6   39.18    3.58
   1  -8   6   42.56    3.17
   1  -8   6   39.64    4.15
  -1  -8  -7    2.19    1.72
   1   8   7    1.18    1.37
  -1   8  -7    1.66    1.19
  -1   8  -7   -0.44    1.61
   1  -8   7    2.67    1.34
  -1  -8  -7    3.40    1.29
   1  -8   7   -2.19    1.91
   1  -8   7    2.23    0.94
  -1  -8  -8   10.58    2.71
   1   8   8    7.08    2.41
   1  -8   8   10.02    2.08
  -1   8  -8   11.15    2.73
   1  -8   8   10.68    1.95
  -1   8  -8   11.84    2.34
  -1  -8  -9   -0.06    1.86
   1   8   9   -0.02    1.60
   1  -8   9    2.43    1.59
  -1   8  -9    3.35    2.03
   1  -8  10    1.62    1.46
   1   8  10    5.71    2.55
  -1  -8 -10    0.42    1.65
  -1   8 -10    1.69    2.09
  -1  -8 -11  110.48    8.60
   1   8  11  101.94    8.51
   1  -8  11  106.11    8.70
  -1   8 -11  112.98    8.82
  -1   9  12    3.29    2.39
  -1  -9  12    3.05    1.88
  -1   9  11    3.60    2.21
   1  -9 -11    5.11    1.91
  -1  -9  11    2.66    1.59
   1   9 -11    8.39    2.74
  -1   9  10    6.28    2.44
   1  -9 -10    5.70    2.21
  -1  -9  10    4.70    1.91
   1   9 -10    5.60    2.66
   1  -9  -9   -0.04    1.60
  -1   9   9    0.18    1.57
  -1  -9   9    0.66    1.56
   1   9  -9    4.83    2.31
   1  -9  -8   39.81    4.48
  -1   9   8   34.27    4.13
  -1  -9   8   34.42    3.51
   1   9  -8   36.71    4.53
   1  -9  -7  178.97    8.73
  -1   9   7  156.87    8.00
   1   9  -7  165.19    6.97
   1  -9  -7  180.43    7.03
   1   9  -7  160.54    8.53
  -1  -9   7  164.57    7.46
  -1  -9   7  162.67    8.31
   1  -9  -6   22.84    3.08
  -1   9   6   17.67    2.71
   1   9  -6   18.38    2.30
   1  -9  -6   22.84    2.69
  -1  -9   6   22.78    2.95
   1   9  -6   18.69    3.01
  -1  -9   6   19.58    2.92
   1  -9  -5    5.69    1.81
  -1   9   5    2.24    1.07
   1   9  -5    4.24    1.40
  -1   9   5    8.19    2.37
  -1  -9   5    4.02    1.42
   1   9  -5    4.11    1.74
   1  -9  -5    7.48    1.78
  -1  -9   5    4.66    1.53
  -1   9   4  157.05    6.22
   1  -9  -4  175.81    7.31
  -1   9   4  168.80    7.85
  -1  -9   4  168.42    6.98
  -1  -9   4  165.71    7.43
   1  -9  -4  169.68    7.05
   1   9  -4  170.88    7.41
   1   9  -4  170.16    6.90
  -1   9   3   48.07    4.21
   1  -9  -3   43.34    3.50
  -1   9   3   51.32    3.27
   1   9  -3   43.99    3.65
  -1  -9   3   43.56    3.36
   1  -9  -3   48.75    3.84
  -1  -9   3   41.26    3.80
   1   9  -3   52.30    3.91
   1  -9  -2    0.98    0.96
  -1   9   2    3.42    1.00
   1  -9  -2    0.25    1.27
  -1  -9   2    4.55    1.80
   1   9  -2    1.98    1.24
  -1   9   2    1.38    0.48
   1   9  -2    0.63    1.19
   1   9  -2    1.44    0.46
  -1   9   2   -0.43    1.48
  -1   9   1   46.22    2.44
  -1  -9   1   48.31    2.48
   1  -9  -1   50.81    3.17
  -1   9   1   42.09    2.43
  -1  -9   1   50.02    4.33
   1   9  -1   51.90    3.49
   1  -9  -1   48.31    3.90
  -1   9   1   50.06    4.17
   1   9  -1   50.93    3.94
  -1  -9   0   37.41    2.53
   1   9   0   42.51    3.67
   1   9   0   44.52    2.93
   1  -9   0   41.84    2.48
  -1   9   0   43.51    3.85
   1   9   0   39.57    2.81
  -1   9   0   40.99    2.69
  -1  -9   0   44.32    3.98
   1  -9   0   41.26    3.69
   1  -9   1   15.27    1.34
   1   9   1   15.47    1.91
  -1  -9  -1   14.19    1.79
   1  -9   1   12.88    0.99
   1   9   1   15.69    2.71
  -1   9  -1   15.18    2.53
  -1   9  -1   14.72    1.22
   1  -9   1   14.61    2.57
  -1  -9  -1   17.32    2.59
   1   9   1   16.63    1.73
  -1   9  -1   13.33    1.81
   1  -9   1   16.95    2.34
  -1  -9  -2  187.34    6.64
   1  -9   2  175.61    3.69
   1  -9   2  182.83    2.92
   1   9   2  178.65    6.42
  -1   9  -2  189.89    7.67
  -1   9  -2  167.55    6.44
   1  -9   2  178.45    7.65
  -1  -9  -2  188.83    7.52
   1   9   2  185.55    5.16
   1  -9   2  187.93    7.10
  -1  -9  -3    1.84    1.25
   1   9   3    2.89    1.45
  -1   9  -3    0.04    1.49
  -1  -9  -3    1.54    1.37
   1  -9   3    3.52    1.79
  -1   9  -3    1.66    1.18
   1  -9   3    0.99    1.49
   1   9   3    2.91    0.84
   1  -9   3    1.72    1.04
   1   9   4   46.87    3.94
  -1  -9  -4   42.06    3.71
  -1   9  -4   42.43    3.87
  -1  -9  -4   37.65    3.45
   1  -9   4   37.51    3.79
  -1   9  -4   40.35    3.74
   1  -9   4   38.95    3.78
   1  -9   4   48.80    3.58
  -1  -9  -5   31.95    3.59
   1   9   5   29.42    3.46
  -1   9  -5   26.78    3.14
   1  -9   5   29.45    3.42
  -1   9  -5   32.83    3.67
  -1  -9  -5   28.75    3.15
   1  -9   5   29.63    3.73
   1  -9   5   29.42    2.77
  -1  -9  -6   16.55    2.87
   1   9   6   18.89    3.16
  -1   9  -6   18.72    2.82
  -1   9  -6   25.41    3.55
   1  -9   6   22.55    2.89
  -1  -9  -6   17.79    2.44
   1  -9   6   20.60    3.36
   1  -9   6   19.44    2.25
  -1  -9  -7   10.61    2.71
   1   9   7    7.89    2.51
  -1   9  -7   13.39    2.46
  -1  -9  -7   13.56    2.04
  -1   9  -7   10.70    2.43
   1  -9   7   12.25    2.14
   1  -9   7   14.28    2.75
  -1  -9  -8    3.89    1.63
   1   9   8    1.55    1.44
  -1   9  -8   -0.67    1.62
  -1   9  -8    0.35    1.35
   1  -9   8    4.80    1.50
   1  -9   8   -0.89    2.08
  -1  -9  -9    5.85    2.05
   1  -9   9    7.49    2.10
   1   9   9    4.20    2.30
  -1   9  -9    6.43    2.31
   1  -9   9   10.54    2.79
  -1  -9 -10    4.34    2.06
   1  -9  10    2.17    2.01
   1   9  10   -0.61    1.86
  -1   9 -10    1.92    1.81
   1  -9  10    4.09    2.68
   1   9  11   45.82    5.86
  -1  -9 -11   49.76    5.83
   1  -9  11   49.64    6.04
  -1   9 -11   49.23    5.93
   1 -10 -11    2.36    2.01
  -1 -10  11    0.43    1.32
   1  10 -11    0.39    1.77
  -1 -10  11   -3.57    2.55
  -1  10  10    0.89    1.50
  -1 -10  10   -3.10    2.04
   1 -10 -10   -0.47    1.67
   1  10 -10    1.51    2.04
  -1 -10  10    1.97    1.45
  -1  10   9    0.98    1.52
   1 -10  -9    1.74    1.56
  -1 -10   9    2.19    1.69
   1  10  -9   -0.86    1.41
  -1 -10   9    2.54    1.69
  -1  10   8   13.10    2.68
   1 -10  -8   13.11    3.10
  -1 -10   8   17.60    2.72
   1  10  -8   14.38    3.17
  -1 -10   8   11.82    2.54
   1 -10  -7    7.15    2.17
  -1  10   7    8.94    2.18
   1  10  -7    8.48    2.02
   1  10  -7    3.17    1.73
  -1 -10   7   12.51    2.55
   1 -10  -7    6.52    1.79
  -1 -10   7    7.23    2.05
   1 -10  -6    1.13    1.60
  -1  10   6   -0.32    1.12
  -1  10   6    0.12    1.44
   1  10  -6    1.34    1.29
   1 -10  -6    1.00    1.20
   1  10  -6    0.94    1.35
  -1 -10   6    1.37    1.53
  -1 -10   6    0.91    1.34
   1 -10  -5   30.11    3.49
  -1  10   5   30.61    3.15
  -1 -10   5   31.72    3.35
  -1 -10   5   31.99    3.63
   1 -10  -5   35.44    3.57
   1  10  -5   30.28    3.55
  -1  10   5   29.23    3.74
   1  10  -5   35.70    3.54
  -1  10   4  382.13   12.44
   1 -10  -4  432.88   11.76
  -1  10   4  399.36   10.12
   1 -10  -4  404.88   11.48
  -1 -10   4  406.00   12.18
  -1 -10   4  428.21   11.37
   1  10  -4  389.17   11.62
   1  10  -4  422.17   11.50
   1 -10  -3    0.95    1.16
  -1  10   3    1.75    1.13
  -1 -10   3    0.62    1.58
   1 -10  -3    2.05    1.56
   1  10  -3    0.67    1.31
   1  10  -3    2.10    1.41
  -1  10   3    1.33    2.04
   1 -10  -2   -0.12    0.89
  -1  10   2    0.00    0.71
   1  10  -2   -1.49    1.29
  -1  10   2    0.87    0.55
   1 -10  -2   -1.65    1.46
  -1 -10   2    0.30    1.55
  -1  10   2   -0.93    1.73
   1  10  -2    0.99    1.49
  -1 -10   1   34.19    2.19
  -1  10   1   34.75    2.20
   1 -10  -1   30.40    2.57
  -1 -10   1   35.50    3.67
   1  10  -1   36.71    3.13
  -1  10   1   33.71    2.24
   1 -10  -1   37.38    3.93
  -1  10   1   37.97    3.87
   1  10  -1   35.45    3.58
  -1 -10   0   56.40    3.26
   1 -10   0   55.58    3.11
   1  10   0   56.29    3.46
  -1 -10   0   58.38    4.71
   1 -10   0   56.99    4.64
  -1  10   0   55.42    3.30
   1  10   0   55.33    3.50
   1  10   0   60.24    4.61
  -1  10   0   60.51    4.71
   1 -10   1   29.72    1.92
  -1 -10  -1   34.36    2.84
   1  10   1   37.51    2.91
   1  10   1   37.08    4.02
  -1  10  -1   31.73    3.60
  -1 -10  -1   36.11    3.81
   1  10   1   31.96    2.46
  -1  10  -1   28.68    2.66
   1 -10   1   34.66    3.65
  -1 -10  -2    2.53    1.31
   1  10   2    1.42    1.25
   1  10   2    1.89    2.00
  -1  10  -2    0.81    1.50
  -1  10  -2    0.58    1.29
   1  10   2    2.40    0.89
  -1 -10  -2    0.56    1.72
   1 -10   2    1.82    1.95
   1 -10   2    2.58    1.44
  -1 -10  -3   19.10    2.65
   1  10   3   15.36    2.33
  -1  10  -3   14.76    2.66
   1  10   3   16.82    1.59
   1 -10   3   14.20    2.51
  -1  10  -3   15.31    2.43
  -1 -10  -3   16.38    2.73
   1 -10   3   13.09    2.01
   1  10   4    1.06    1.51
  -1 -10  -4    1.55    1.20
  -1  10  -4    0.52    1.50
   1 -10   4    0.45    1.50
   1 -10   4    2.30    1.73
  -1 -10  -4    1.45    1.44
  -1  10  -4   -0.94    1.44
   1 -10   4    0.80    1.17
  -1 -10  -5  107.73    6.42
   1  10   5  109.31    6.40
  -1  10  -5  108.17    6.42
  -1  10  -5  106.46    6.56
  -1 -10  -5  102.23    5.97
   1 -10   5  108.71    6.41
   1 -10   5  111.60    6.93
   1 -10   5  109.89    5.55
  -1 -10  -6    8.20    2.43
   1  10   6   12.89    2.56
  -1  10  -6    9.56    2.37
  -1  10  -6    6.51    2.29
   1 -10   6    9.73    2.21
  -1 -10  -6    8.50    2.08
   1 -10   6    8.79    1.64
   1 -10   6    5.36    2.06
   1  10   7    0.53    1.64
  -1 -10  -7    2.80    1.70
  -1  10  -7   -0.24    1.15
   1 -10   7    1.97    1.51
  -1  10  -7    1.32    1.61
  -1 -10  -7    1.14    0.95
   1 -10   7    3.19    2.35
  -1 -10  -8    8.10    2.65
   1  10   8    4.36    1.84
  -1  10  -8   11.51    2.62
  -1  10  -8    7.23    2.27
   1 -10   8    8.87    2.10
   1 -10   8   12.56    2.93
   1  10   9   -3.59    2.09
   1 -10   9    2.02    1.60
  -1 -10  -9    1.86    1.63
  -1  10  -9   -0.04    1.53
   1 -10   9   -1.25    2.16
  -1 -10 -10    1.52    2.09
   1  10  10   -0.58    1.84
  -1  10 -10    0.83    1.88
   1 -10  10    1.40    1.45
   1  10  11   19.49    3.99
   1 -10  11   29.59    4.91
  -1  11  11    5.81    2.61
  -1 -11  11    1.07    1.51
  -1  11  11    6.77    2.64
  -1 -11  11    2.64    2.29
   1 -11 -10   -1.26    1.91
  -1  11  10    2.98    2.04
  -1 -11  10   -0.81    1.35
   1  11 -10   -1.31    1.95
  -1 -11  10   -0.52    1.87
  -1 -11   9    1.69    2.05
  -1  11   9    2.47    2.02
   1 -11  -9    0.36    1.38
  -1  11   9    4.76    2.35
   1  11  -9    2.64    2.32
  -1 -11   9   -0.75    1.87
  -1  11   8    1.25    1.34
   1 -11  -8    2.51    1.99
  -1  11   8    3.19    2.08
   1  11  -8   -0.07    1.70
  -1 -11   8    0.79    1.29
  -1 -11   8    2.33    2.02
   1 -11  -7   36.47    4.42
  -1  11   7   28.70    3.67
   1  11  -7   32.12    3.54
  -1  11   7   38.02    4.57
   1 -11  -7   30.10    3.40
   1  11  -7   33.04    4.35
  -1 -11   7   32.97    3.94
  -1 -11   7   28.03    3.82
  -1  11   6    1.11    1.54
   1 -11  -6    0.77    1.61
   1 -11  -6    2.71    1.29
  -1 -11   6    2.57    1.45
  -1 -11   6    1.99    1.82
   1  11  -6    0.83    1.33
  -1  11   6    4.33    2.01
   1  11  -6   -0.58    1.24
  -1  11   5    5.76    1.60
   1 -11  -5    7.72    2.07
  -1 -11   5    9.62    2.39
   1 -11  -5    8.17    2.15
   1  11  -5    5.72    1.83
  -1 -11   5    8.94    2.10
   1  11  -5    5.95    1.75
  -1  11   5    7.37    2.48
  -1  11   4   35.08    3.16
   1 -11  -4   39.13    3.73
  -1 -11   4   33.24    4.01
   1  11  -4   38.83    3.91
   1 -11  -4   37.99    3.89
  -1 -11   4   37.30    3.63
  -1  11   4   39.45    4.49
   1  11  -4   37.13    3.81
   1 -11  -3   19.66    2.60
  -1  11   3   21.29    2.24
   1 -11  -3   23.94    3.33
   1  11  -3   21.40    2.84
  -1 -11   3   18.06    2.75
   1  11  -3   19.89    2.88
  -1  11   3   21.46    3.21
   1 -11  -2    3.06    1.24
  -1  11   2    7.85    1.33
  -1 -11   2    4.92    1.45
   1 -11  -2    4.41    1.72
   1  11  -2    5.34    1.41
  -1  11   2    3.87    1.70
   1  11  -2    3.54    1.68
   1 -11  -1   14.88    2.00
  -1  11   1   14.20    1.54
  -1 -11   1   14.62    1.57
  -1 -11   1   12.95    2.74
   1  11  -1   15.71    2.18
   1 -11  -1   12.68    2.78
  -1  11   1   10.95    1.49
   1  11  -1   11.02    2.26
  -1  11   1   14.40    2.87
  -1 -11   0    9.80    1.53
   1  11   0    9.00    1.53
   1 -11   0    8.23    1.39
   1 -11   0   11.11    2.50
  -1 -11   0   11.63    2.54
  -1  11   0    8.90    1.48
   1  11   0   10.12    1.75
   1  11   0    7.13    2.12
  -1  11   0   10.70    2.30
  -1 -11  -1   32.49    2.98
   1  11   1   37.73    3.07
  -1  11  -1   34.42    3.02
   1  11   1   36.27    2.80
   1 -11   1   39.15    4.13
  -1 -11  -1   37.02    3.96
  -1  11  -1   37.49    4.05
   1  11   1   37.47    4.08
   1  11   2  194.66    7.25
  -1 -11  -2  189.43    7.26
   1  11   2  181.11    8.65
  -1  11  -2  188.48    7.41
   1  11   2  188.79    5.70
  -1 -11  -2  194.25    8.65
   1 -11   2  188.31    8.77
  -1  11  -2  191.32    8.71
  -1 -11  -3  199.14    8.09
   1  11   3  189.61    7.53
   1  11   3  191.88    9.03
  -1  11  -3  202.48    8.98
  -1 -11  -3  195.50    8.72
   1 -11   3  186.69    8.69
  -1  11  -3  188.21    8.00
   1  11   4    3.50    1.48
  -1 -11  -4    3.93    1.56
  -1  11  -4    3.67    1.88
   1 -11   4    3.41    1.84
   1 -11   4    4.49    1.95
  -1 -11  -4    2.44    1.39
  -1  11  -4    5.09    2.04
   1 -11   4    4.79    1.55
  -1 -11  -5   14.94    2.75
   1  11   5   15.74    2.72
  -1  11  -5   14.44    2.74
  -1  11  -5   12.71    2.60
  -1 -11  -5   15.30    2.62
   1 -11   5   19.01    3.09
   1 -11   5   14.96    2.87
   1 -11   5   15.19    2.29
   1  11   6    2.60    1.37
  -1 -11  -6    3.78    1.80
   1 -11   6    1.58    1.58
  -1  11  -6    5.54    1.87
   1 -11   6    3.15    1.86
  -1 -11  -6    1.57    1.17
  -1  11  -6    2.30    1.66
  -1 -11  -7    3.05    1.87
   1  11   7    0.39    1.43
  -1  11  -7    2.78    1.53
   1 -11   7    1.80    1.84
  -1  11  -7   -0.10    1.40
  -1 -11  -7    0.04    1.20
   1 -11   7    0.73    1.63
  -1 -11  -8   -0.65    1.52
   1  11   8    0.28    1.36
  -1  11  -8   -2.75    1.76
   1 -11   8    0.57    1.34
  -1  11  -8    0.39    1.67
   1 -11   8   -2.45    2.48
  -1 -11  -9   -1.77    2.02
   1  11   9   -3.73    2.19
   1 -11   9   -1.28    1.47
  -1  11  -9   -2.21    1.68
   1 -11   9   -0.61    1.60
  -1 -11 -10    2.91    2.01
   1  11  10    3.51    2.45
  -1  11 -10    3.45    2.13
   1 -11  10    2.92    2.63
  -1  12  10    4.35    1.91
   1 -12 -10   -2.30    1.73
  -1  12  10    5.76    2.52
  -1 -12  10   -0.40    1.74
  -1 -12  10   -1.54    1.85
   1 -12  -9    1.83    1.78
  -1  12   9    1.52    1.58
  -1  12   9   -1.17    1.45
   1  12  -9   -0.75    2.13
  -1 -12   9    1.71    1.55
   1 -12  -8   28.44    4.23
  -1  12   8   29.66    3.94
   1  12  -8   35.45    4.84
  -1 -12   8   30.67    4.28
  -1 -12   8   31.08    4.11
  -1  12   8   30.20    4.55
  -1  12   7   -0.46    1.22
   1 -12  -7   -0.50    1.43
   1 -12  -7   -0.30    1.23
  -1 -12   7    1.38    1.51
   1  12  -7    0.42    1.57
  -1 -12   7    2.47    2.14
  -1  12   7   -2.39    1.95
  -1  12   6    3.87    1.69
   1 -12  -6    1.14    1.54
   1  12  -6    1.21    1.38
  -1 -12   6    5.85    2.27
   1 -12  -6    3.88    1.80
  -1 -12   6    4.26    2.01
   1  12  -6    2.91    1.43
  -1  12   6    2.57    1.56
   1 -12  -5   31.30    3.80
  -1  12   5   30.80    3.28
  -1 -12   5   29.83    3.98
  -1 -12   5   25.43    3.36
   1 -12  -5   27.88    3.53
   1  12  -5   29.05    3.71
   1  12  -5   24.44    3.20
  -1  12   5   27.40    3.91
   1 -12  -4    1.00    1.28
  -1  12   4    1.90    1.06
   1 -12  -4    5.74    2.28
  -1 -12   4    3.49    2.44
   1  12  -4    1.39    1.10
   1  12  -4    2.23    1.56
  -1  12   4    4.30    1.96
   1 -12  -3   -0.09    1.28
   1 -12  -3    0.20    1.48
  -1 -12   3    0.80    1.73
   1  12  -3   -1.91    1.32
   1  12  -3   -0.19    1.23
  -1  12   3   -0.16    1.62
   1 -12  -2   -0.25    0.89
   1 -12  -2    2.07    1.68
  -1 -12   2    0.36    1.84
   1  12  -2   -0.80    1.05
   1  12  -2    1.78    1.74
  -1  12   2    0.39    1.78
   1 -12  -1   76.99    4.35
   1 -12  -1   75.23    5.72
   1  12  -1   75.14    4.71
  -1 -12   1   74.29    5.83
   1  12  -1   71.66    5.54
  -1  12   1   76.30    5.93
  -1 -12   0   20.61    2.17
  -1 -12   0   20.16    3.23
   1  12   0   22.71    2.54
  -1  12   0   22.76    2.33
   1 -12   0   19.58    3.25
   1  12   0   20.72    3.15
  -1  12   0   17.56    3.10
  -1 -12  -1   86.90    4.84
   1  12   1   80.21    4.54
   1  12   1   88.03    4.41
  -1  12  -1   88.85    4.96
  -1 -12  -1   84.34    6.21
   1 -12   1   84.14    6.23
   1  12   1   82.31    6.04
  -1  12  -1   91.49    6.51
  -1 -12  -2   28.61    3.11
   1  12   2   31.26    2.98
  -1 -12  -2   29.85    3.92
   1 -12   2   27.30    3.72
  -1  12  -2   29.39    3.07
   1  12   2   31.73    4.19
  -1  12  -2   30.26    3.99
   1  12   3    1.27    1.33
  -1 -12  -3   -0.10    1.02
   1 -12   3    3.35    1.90
  -1  12  -3   -0.56    1.04
  -1 -12  -3    0.59    1.38
   1  12   3   -3.48    1.98
  -1  12  -3    0.97    1.49
   1  12   4    2.50    1.33
  -1 -12  -4   -0.25    1.39
  -1 -12  -4    1.54    1.27
   1 -12   4    4.25    1.90
  -1  12  -4    2.98    1.86
  -1  12  -4    3.55    1.88
   1  12   4    0.59    1.74
   1  12   5   -1.08    1.36
  -1 -12  -5   -1.74    1.69
   1 -12   5   -0.59    1.58
   1 -12   5    1.29    1.70
  -1 -12  -5    0.38    1.53
  -1  12  -5    0.75    1.29
  -1  12  -5   -0.20    1.37
   1  12   6    4.02    1.56
  -1 -12  -6    8.71    2.72
   1 -12   6    6.11    2.40
   1 -12   6    9.08    2.53
  -1  12  -6    6.67    2.37
  -1 -12  -6    3.15    1.48
  -1  12  -6    5.59    2.03
  -1 -12  -7    0.02    1.33
   1  12   7   -1.04    1.55
   1 -12   7   -0.12    1.26
   1 -12   7   -1.29    1.82
  -1  12  -7    0.40    1.52
  -1 -12  -7   -0.15    1.48
  -1  12  -7   -0.17    1.53
   1  12   8   10.82    2.83
  -1 -12  -8   12.56    2.90
   1 -12   8   13.27    3.39
  -1  12  -8   10.35    2.98
   1 -12   8   11.44    2.68
  -1 -12  -9   -0.31    1.89
   1  12   9    1.00    1.63
   1 -12   9    1.91    2.23
  -1  12  -9    0.64    1.65
   1  12  10    9.74    3.16
  -1 -13  10   -0.31    1.31
   1 -13  -9    8.75    2.73
   1  13  -9    3.60    1.73
  -1 -13   9    5.80    2.57
  -1  13   9    8.51    3.06
   1 -13  -8   17.12    3.38
  -1 -13   8   19.05    3.64
   1  13  -8   13.73    3.40
  -1 -13   8   17.46    3.08
  -1  13   8   19.89    3.87
   1 -13  -7    0.38    1.62
  -1 -13   7   -0.12    1.41
   1 -13  -7   -1.74    1.63
  -1 -13   7    1.97    1.76
   1  13  -7   -1.13    1.27
  -1  13   7    2.88    2.02
   1 -13  -6   11.05    2.66
   1  13  -6   14.94    2.95
  -1 -13   6   19.90    3.22
  -1 -13   6   16.80    3.09
   1 -13  -6   20.37    3.28
  -1  13   6   22.54    3.82
   1  13  -6   22.47    3.27
   1 -13  -5    2.91    1.21
   1 -13  -5    1.11    1.57
  -1 -13   5    5.95    1.83
   1  13  -5    2.31    1.85
   1  13  -5    3.72    1.71
  -1  13   5    3.84    2.34
   1 -13  -4   14.54    2.66
   1 -13  -4   16.03    2.98
   1  13  -4   18.78    3.12
  -1 -13   4   14.71    3.25
   1  13  -4   19.41    3.18
  -1  13   4   19.83    3.77
   1 -13  -3   36.94    3.68
   1  13  -3   37.34    3.85
   1 -13  -3   42.02    4.53
  -1 -13   3   41.09    4.78
  -1  13   3   37.55    4.85
   1  13  -3   37.12    4.20
   1 -13  -2   52.09    4.03
   1 -13  -2   44.08    4.62
  -1 -13   2   47.27    5.03
   1  13  -2   47.51    4.11
  -1  13   2   46.44    5.05
   1  13  -2   47.22    4.76
   1  13  -1    0.38    0.93
  -1 -13   1    1.50    1.64
   1 -13  -1    0.93    1.68
   1  13  -1    0.34    1.31
  -1  13   1    1.59    1.56
   1 -13   0    2.53    1.47
   1  13   0    4.27    1.42
  -1 -13   0    1.45    2.16
   1  13   0    2.92    1.87
  -1  13   0    2.88    1.76
  -1 -13  -1  103.47    7.13
  -1  13  -1   98.81    5.41
   1 -13   1   97.50    6.95
  -1  13  -1   93.10    6.91
   1  13   1  105.92    7.24
  -1 -13  -2    0.17    1.01
   1  13   2   -0.46    1.01
   1 -13   2   -1.63    1.59
  -1  13  -2    1.02    1.40
  -1 -13  -2    1.34    1.74
   1  13   2    3.90    2.34
  -1  13  -2   -2.83    1.56
  -1 -13  -3    4.51    1.73
   1  13   3    9.86    2.06
   1 -13   3    6.95    2.38
  -1  13  -3    4.72    1.48
  -1 -13  -3    3.91    1.86
   1  13   3    3.11    2.02
  -1  13  -3    5.57    2.05
   1  13   4   12.40    2.35
  -1 -13  -4   12.02    2.48
  -1 -13  -4   16.51    3.15
   1 -13   4   11.13    2.55
  -1  13  -4   14.70    2.78
  -1  13  -4   12.35    2.93
   1  13   4   11.39    2.87
   1  13   5   41.35    4.24
  -1 -13  -5   39.16    4.36
   1 -13   5   36.33    4.53
  -1 -13  -5   45.59    4.84
  -1  13  -5   32.72    4.18
  -1  13  -5   43.14    4.69
   1  13   5   38.55    4.96
   1  13   6   35.71    4.28
  -1 -13  -6   39.77    4.73
  -1 -13  -6   38.70    4.35
   1 -13   6   43.04    5.04
   1 -13   6   33.08    4.16
  -1  13  -6   29.09    4.25
  -1  13  -6   36.83    4.61
   1  13   6   38.01    5.15
  -1 -13  -7    6.24    2.64
   1  13   7    4.60    2.02
  -1  13  -7    5.69    2.38
   1 -13   7    5.03    2.27
  -1  13  -7    2.14    1.74
  -1 -13  -8    1.51    1.69
   1  13   8    4.40    1.98
  -1  13  -8    2.33    1.67
   1 -13   8    1.12    1.50
   1 -13   8    4.79    2.85
   1  13   9    1.50    1.57
   1 -13   9    1.22    1.82
   1 -14  -8    3.15    1.83
  -1 -14   8   -0.35    2.10
   1  14  -8    1.73    1.52
  -1  14   8    4.36    2.01
   1 -14  -7   18.10    3.33
   1  14  -7   12.46    3.12
  -1 -14   7   20.03    3.55
  -1 -14   7   21.05    3.54
  -1  14   7   21.65    3.99
   1 -14  -6    0.86    1.51
   1  14  -6   -1.31    1.59
  -1 -14   6   -0.76    1.44
   1 -14  -6   -0.23    1.27
  -1  14   6   -3.58    2.66
   1 -14  -5    2.94    1.64
   1  14  -5    0.55    1.50
  -1 -14   5    4.00    1.83
   1 -14  -5    1.84    2.15
   1  14  -5   -0.55    1.32
  -1  14   5    5.43    2.43
   1 -14  -4   -1.18    1.03
   1 -14  -4   -0.46    1.45
   1  14  -4   -0.86    1.28
  -1 -14   4    0.86    1.82
   1  14  -4    1.88    1.90
  -1  14   4   -0.33    1.73
  -1 -14   3  141.75    8.87
   1  14  -3  142.45    7.71
   1 -14  -3  135.42    8.49
  -1  14   3  147.42    9.25
   1  14  -3  142.29    8.49
   1 -14  -2   -0.96    1.65
   1  14  -2    4.57    1.62
  -1 -14   2   -0.75    1.55
   1  14  -2    1.03    1.33
  -1  14   2    3.48    2.06
   1 -14  -1   55.14    5.44
  -1 -14   1   56.72    5.71
   1  14  -1   58.18    5.55
  -1  14   1   59.67    5.81
  -1 -14   0   12.28    3.01
   1 -14   0   12.38    3.00
  -1  14   0    8.17    2.31
   1  14   0   10.67    2.80
  -1 -14  -1   -2.28    1.77
   1 -14   1    0.98    1.75
   1  14   1    3.25    1.97
  -1  14  -1   -0.01    1.51
   1 -14   2   23.82    3.99
  -1 -14  -2   13.56    3.12
   1  14   2   19.19    3.61
  -1  14  -2   11.31    3.13
  -1 -14  -3    8.31    2.19
   1 -14   3    6.15    2.24
  -1  14  -3    7.90    1.97
  -1 -14  -3    8.41    2.50
  -1  14  -3    7.47    2.41
   1  14   3   10.20    2.75
  -1 -14  -4   29.94    3.73
  -1 -14  -4   30.48    4.09
   1 -14   4   28.98    4.23
  -1  14  -4   23.02    3.41
   1  14   4   32.02    4.51
  -1  14  -4   25.81    3.97
  -1 -14  -5    3.26    1.63
  -1  14  -5    0.14    1.38
  -1 -14  -5    0.88    1.59
   1 -14   5    4.67    2.45
   1  14   5    2.74    1.97
  -1  14  -5    1.17    1.37
  -1 -14  -6    4.79    2.02
   1 -14   6    1.71    1.41
  -1  14  -6    3.57    2.04
  -1 -14  -6    5.36    2.22
   1  14   6    3.16    2.18
  -1  14  -6    0.58    1.37
  -1 -14  -7   18.93    3.50
   1 -14   7   18.05    3.40
  -1  14  -7   20.72    3.98
   1  14   7   24.29    4.24
  -1  14  -7   19.10    3.41
  -1 -14  -8   -0.17    1.65
   1 -14   8    0.36    1.95
   1 -14   8   -0.03    1.81
  -1  14  -8   -0.96    1.72
  -1 -15   8    9.91    3.00
   1 -15  -7    6.97    2.31
   1  15  -7    6.12    2.38
  -1 -15   7    3.05    1.98
   1 -15  -6    0.81    1.37
   1  15  -6   -0.52    1.64
   1 -15  -6    1.33    1.80
  -1 -15   6    3.80    2.36
  -1  15   6    0.27    1.73
  -1 -15   5   -0.43    1.87
   1  15  -5   -0.72    1.65
   1 -15  -5    1.03    1.34
  -1  15   5   -0.97    1.64
   1  15  -5    3.76    1.84
   1 -15  -4    6.03    2.31
   1  15  -4    0.28    1.39
  -1 -15   4    2.16    2.10
   1  15  -4    2.60    2.07
  -1  15   4    0.18    1.67
   1  15  -3   12.31    2.49
   1 -15  -3    9.82    2.72
  -1 -15   3    9.14    2.28
  -1  15   3    7.78    2.60
   1  15  -3    6.85    2.19
  -1 -15   2    0.10    1.60
   1 -15  -2    2.76    1.88
   1  15  -2   -1.24    1.60
   1 -15  -1   -0.81    1.67
  -1 -15   1    0.08    2.05
   1  15  -1    1.46    1.60
  -1  15   1    2.25    1.91
  -1 -15   0    2.42    1.89
   1  15   0    4.27    2.40
  -1  15   0    4.42    2.18
   1 -15   1    1.15    1.97
  -1 -15  -1    0.71    1.86
  -1  15  -1   -1.30    1.64
   1  15   1    1.97    1.86
   1 -15   2    0.10    1.95
  -1 -15  -2   -0.57    2.02
  -1  15  -2    1.41    1.97
   1  15   2    1.65    2.07
  -1 -15  -3    2.22    1.95
   1 -15   3    5.73    2.33
  -1  15  -3    1.57    1.61
   1 -15   4   -0.72    2.14
  -1 -15  -4    4.90    2.44
  -1  15  -4   -0.22    1.36
  -1  15  -4    3.03    2.38
   1  15   4   -0.85    1.74
  -1 -15  -5    5.39    1.71
   1 -15   5   -0.84    2.05
  -1 -15  -5    0.54    1.37
  -1  15  -5   -1.52    1.54
  -1  15  -5    6.69    2.40
   1  15   5    7.48    3.14
  -1 -15  -6   29.54    4.26
   1 -15   6   24.74    4.05
  -1  15  -6   27.54    4.26
  -1 -15  -6   32.20    4.33
  -1  15  -6   31.10    4.44
   1  15   6   30.05    4.73
  -1 -15  -7   -0.05    1.46
   1 -15   7   -0.11    1.34
  -1  15  -7    0.73    1.64
   1  16  -6   44.70    5.42
   1 -16  -6   54.04    5.79
   1 -16  -5   10.28    2.91
   1  16  -5    6.89    2.22
  -1 -16   5   11.43    3.19
  -1  16   4    3.86    2.63
   1  16  -4   -1.75    1.51
  -1 -16   4    1.11    1.94
   1 -16  -4    5.77    2.47
  -1  16   3    2.36    2.36
   1  16  -3    4.37    2.17
   1 -16  -3    3.49    2.16
  -1 -16   3   -1.34    1.97
  -1  16   2    2.39    1.88
   1  16  -2    2.42    1.70
   1 -16  -2    3.79    2.27
  -1 -16   2    4.52    2.57
   1  16  -1   19.64    3.87
  -1  16   1   18.18    3.67
   1 -16  -1   31.25    4.73
  -1 -16   1   24.94    4.51
  -1  16   0    3.96    2.29
   1  16   0   -0.15    1.72
   1 -16   0    1.43    1.65
  -1 -16   0    2.85    2.19
  -1  16  -1    3.47    1.83
   1  16   1    1.66    2.10
   1 -16   1   -1.70    2.19
  -1 -16  -1   -2.19    2.17
   1  16   2   64.48    6.64
  -1  16  -2   63.11    6.47
  -1 -16  -2   69.49    6.84
   1 -16   2   70.12    6.85
   1  16   3    3.40    2.52
  -1  16  -3    3.84    2.36
  -1 -16  -3    4.88    2.43
   1 -16   3    9.18    3.27
   1  16   4   -0.33    1.96
  -1 -16  -4   -0.07    1.75
   1 -16   4   -0.91    1.96
  -1  16  -5   16.42    3.61
   1 -16   5   19.91    3.85
  -1 -16  -5   20.62    3.93
   1  17  -4   14.25    3.37
   1  17  -3    4.97    2.38
   1  17  -2    1.24    1.52
   1 -17  -2    0.29    1.74
  -1  17   1    1.97    1.96
   1  17  -1   -2.22    2.11
   1 -17  -1    1.57    1.93
  -1  17   0    4.09    2.83
   1  17   0    0.56    1.70
   1  17   1    7.68    2.86
  -1  17  -1    6.21    2.58
  -1 -17  -1    1.61    2.32
  -1  17  -2   13.27    3.35
  -1  17  -3   51.99    5.98
  -2   0  14    0.47    1.51
   2   0 -13   -2.29    1.81
   2   0 -13    0.80    1.29
  -2   0  13   -0.85    1.43
   2   0 -12    2.37    1.26
   2   0 -12    7.51    2.08
  -2   0  12    5.15    2.31
   2   0 -11    2.63    1.80
  -2   0  11    0.20    1.32
   2   0 -11    0.39    1.34
  -2   0  11   -0.29    1.55
   2   0 -10   29.72    3.41
   2   0 -10   36.05    3.72
  -2   0  10   30.42    3.88
  -2   0  10   32.35    3.91
   2   0  -9    0.57    1.20
  -2   0   9    1.43    1.62
   2   0  -9    0.38    1.18
  -2   0   9   -0.01    1.49
   2   0  -8    0.54    1.12
  -2   0   8   -0.70    1.49
   2   0  -8   -0.70    1.34
  -2   0   8   -1.37    1.28
  -2   0   7   -0.12    1.39
   2   0  -7   -0.94    0.98
  -2   0   7   -0.57    1.42
   2   0  -7   -0.88    1.08
  -2   0   6   13.64    2.01
   2   0  -6   14.58    1.85
  -2   0   6   12.16    1.78
   2   0  -6   15.25    1.94
  -2   0   6   12.61    1.21
  -2   0   5    2.01    1.71
   2   0  -5    0.65    0.94
   2   0  -5    0.35    0.36
  -2   0   5    0.59    1.06
   2   0  -5    1.18    0.96
  -2   0   5   -0.44    0.39
   2   0  -4  237.32    3.85
   2   0  -4  232.09    5.51
  -2   0   4  224.03    5.43
  -2   0   4  223.48    6.18
   2   0  -4  230.35    5.34
  -2   0   4  221.61    3.91
  -2   0   3    0.18    1.01
  -2   0   3    0.73    0.31
   2   0  -3    0.45    0.75
   2   0  -3   -0.17    0.39
   2   0  -3    0.23    0.36
   2   0  -3    0.21    0.58
  -2   0   3    0.41    0.34
  -2   0   3    1.50    0.61
  -2   0   2  746.03    4.60
   2   0  -2  735.62    4.59
   2   0  -2  770.76    7.46
  -2   0   2  767.14    8.05
   2   0  -2  776.36    8.80
  -2   0   2  725.67    8.64
   2   0  -2  752.67    6.31
   2   0  -2  738.88    7.81
  -2   0   1    0.38    0.43
   2   0  -1    0.16    0.35
   2   0  -1   -0.19    0.50
  -2   0   1   -1.01    0.65
  -2   0   1    0.45    0.51
   2   0  -1   -0.49    0.54
   2   0   0    3.47    0.47
   2   0   0    2.65    0.72
  -2   0   0    4.05    0.74
  -2   0   0    4.37    0.51
   2   0   0    2.86    0.66
  -2   0   0    1.87    0.76
   2   0   0    3.11    0.62
  -2   0   0    4.22    0.47
  -2   0   0    3.95    0.59
   2   0   0    4.01    0.78
  -2   0   0    4.46    0.78
  -2   0  -1    2.89    0.73
   2   0   1    0.74    0.69
   2   0   1    3.56    0.80
   2   0   1    3.73    0.78
  -2   0  -1    2.59    0.60
   2   0   1    2.33    0.68
  -2   0  -1    0.81    0.74
   2   0   1    2.82    0.80
  -2   0  -2   14.33    1.50
   2   0   2   14.67    1.43
  -2   0  -2   16.09    1.43
   2   0   2   16.29    1.56
   2   0   2   14.75    1.54
  -2   0  -2   14.73    1.52
   2   0   2   16.40    1.55
  -2   0  -2   17.48    1.47
   2   0   3    0.14    1.03
  -2   0  -3    0.32    0.38
  -2   0  -3    1.09    0.97
  -2   0  -3    0.10    0.98
   2   0   3    1.06    1.02
   2   0   3   -0.86    0.51
   2   0   4  245.85    6.81
  -2   0  -4  241.34    6.37
  -2   0  -4  254.34    6.54
   2   0   4  241.89    7.03
   2   0   4  246.11    4.83
  -2   0  -4  241.00    4.55
   2   0   4  237.60    4.49
   2   0   5    1.02    1.20
  -2   0  -5    1.42    1.04
  -2   0  -5   -0.18    0.96
  -2   0  -5    0.93    1.06
   2   0   5   -0.16    0.52
   2   0   5    1.68    1.41
   2   0   5   -0.70    0.73
  -2   0  -6    1.29    1.01
   2   0   6    0.18    1.32
  -2   0  -6   -0.40    1.27
  -2   0  -6    2.29    1.24
   2   0   6    0.80    0.51
   2   0   6    1.06    0.66
  -2   0  -7    0.20    1.17
   2   0   7   -2.83    1.72
  -2   0  -7    1.66    1.37
   2   0   7    0.94    1.66
   2   0   7   -0.82    0.77
  -2   0  -8   70.31    4.83
   2   0   8   53.44    4.67
  -2   0  -8   66.00    4.72
   2   0   8   66.88    5.38
   2   0   8   63.85    3.80
  -2   0  -9   -0.03    1.21
   2   0   9   -0.11    1.70
  -2   0  -9    3.63    1.77
   2   0   9    2.74    2.16
   2   0   9    1.91    1.19
  -2   0 -10   17.95    3.04
   2   0  10    9.76    2.71
  -2   0 -10   17.74    2.97
  -2   0 -11   -1.98    1.67
  -2   0 -11    0.72    1.70
   2   0  11   -0.12    1.52
  -2   0 -12    0.23    1.28
   2   0  12    4.63    2.20
   2   0  13   -1.58    1.65
  -2   0 -13    1.95    1.64
   2  -1 -14    0.46    1.33
   2   1 -14   -1.43    1.78
  -2  -1  14    1.57    1.87
  -2   1  14   -0.53    1.72
   2   1 -13    0.74    1.55
   2  -1 -13    0.54    1.46
   2   1 -13    0.01    1.29
  -2  -1  13    0.77    1.75
  -2  -1  13   -2.11    1.40
  -2   1  13    1.37    1.42
   2   1 -12   91.47    6.28
   2  -1 -12  103.68    7.13
   2  -1 -12  100.50    6.51
   2   1 -12  105.09    7.25
  -2  -1  12  101.73    7.64
  -2   1  12  104.43    7.43
  -2  -1  12  100.33    7.18
   2  -1 -11    3.62    1.84
   2   1 -11    1.92    1.59
   2  -1 -11    4.33    1.62
   2   1 -11    3.11    1.53
  -2  -1  11    1.46    1.61
  -2  -1  11    3.56    2.13
  -2   1  11    9.19    2.72
   2  -1 -10   31.81    3.50
   2   1 -10   37.01    3.56
   2  -1 -10   41.64    3.88
  -2  -1  10   34.63    4.00
   2   1 -10   39.13    3.95
  -2   1  10   32.77    3.98
  -2  -1  10   34.19    3.91
  -2  -1   9   14.95    2.77
   2  -1  -9   16.85    2.63
   2   1  -9   18.24    2.43
  -2   1   9   14.54    2.83
  -2  -1   9   15.20    2.63
   2  -1  -9   18.18    2.49
   2   1  -9   12.62    2.26
  -2   1   9   19.14    2.89
  -2  -1   8    1.93    1.44
   2   1  -8   -0.88    1.02
   2  -1  -8   -2.20    1.76
  -2   1   8   -0.42    1.35
  -2  -1   8    1.97    1.57
   2   1  -8    1.28    1.09
   2  -1  -8    1.87    0.95
  -2   1   8    0.39    1.63
   2   1  -7    4.17    1.23
   2  -1  -7    2.38    1.37
  -2  -1   7    2.44    1.61
  -2  -1   7    4.79    0.77
  -2  -1   7    4.57    1.62
   2   1  -7    3.57    1.19
  -2   1   7    5.87    1.74
   2  -1  -7    1.90    0.90
  -2  -1   7    4.09    0.69
  -2   1   7    3.20    1.54
   2   1  -6    5.86    1.18
  -2  -1   6    4.69    1.59
   2  -1  -6    6.64    1.56
  -2  -1   6    6.83    0.87
  -2  -1   6    7.32    1.51
  -2   1   6    8.75    1.56
   2   1  -6    4.77    1.08
   2   1  -6    6.36    0.68
   2  -1  -6    5.81    1.09
  -2  -1   6    6.67    0.72
  -2   1   6    6.82    1.54
   2   1  -5    1.09    0.91
   2  -1  -5    1.35    1.05
  -2  -1   5   -0.78    1.39
  -2  -1   5    1.20    0.44
   2   1  -5    1.27    0.50
   2  -1  -5    0.64    0.82
  -2   1   5    1.03    0.87
   2  -1  -5    1.44    0.42
   2   1  -5    1.24    1.09
  -2   1   5    0.60    0.48
  -2  -1   5    1.25    0.36
  -2   1   5    1.59    1.22
  -2  -1   4   17.76    2.05
   2  -1  -4   21.41    2.08
  -2  -1   4   19.76    0.78
  -2  -1   4   17.40    1.25
   2  -1  -4   20.75    1.64
   2   1  -4   17.51    1.81
  -2   1   4   14.45    1.56
   2   1  -4   20.22    1.30
   2   1  -4   19.09    1.49
  -2  -1   4   19.27    0.85
   2  -1  -4   18.57    1.81
  -2  -1   4   20.46    1.50
  -2   1   4   16.73    1.34
  -2   1   4   19.49    2.13
  -2   1   3  102.46    2.64
   2  -1  -3  108.84    3.05
   2   1  -3  110.46    3.71
  -2  -1   3  105.93    2.95
  -2   1   3  104.93    3.07
   2   1  -3  118.25    3.08
  -2  -1   3  111.87    4.04
   2   1  -3  112.18    3.02
   2  -1  -3  105.49    3.61
  -2   1   3  108.85    3.98
  -2   1   3  108.93    3.08
  -2  -1   3  114.15    3.06
   2  -1  -3  109.14    3.08
   2  -1  -2 9464.87   23.09
  -2   1   2 9428.45   23.24
  -2  -1   2 9484.42   27.55
   2   1  -2 9146.07   25.30
   2  -1  -2 9560.53   31.54
   2  -1  -2 9092.97   26.51
  -2   1   2 9061.37   30.92
  -2  -1   2 9302.69   31.64
  -2   1   2 9396.07   30.51
  -2  -1   2 9291.36   25.92
  -2  -1   1  450.85    6.33
   2  -1  -1  423.99    5.29
  -2   1   1  430.43    5.29
  -2  -1   1  425.90    5.95
   2   1  -1  458.86    6.14
  -2   1   1  437.90    6.23
  -2   1   1  436.65    5.72
  -2  -1   1  443.35    5.69
   2   1  -1  437.68    5.62
   2  -1  -1  450.85    5.79
   2  -1  -1  429.69    6.11
   2  -1  -1  421.17    5.76
   2  -1   0   53.77    1.81
  -2  -1   0   57.60    2.31
   2   1   0   52.36    2.21
  -2   1   0   51.40    1.77
   2  -1   0   50.98    2.08
  -2  -1   0   57.59    2.29
   2   1   0   55.55    2.26
  -2   1   0   53.83    2.18
  -2  -1   0   53.86    2.26
  -2   1   0   57.77    2.17
   2   1   0   61.18    2.30
  -2  -1   0   55.88    1.25
   2  -1   0   51.41    2.18
   2  -1   0   58.78    1.70
  -2   1   0   56.11    2.27
  -2   1   0   59.54    1.66
  -2   1  -1   44.20    1.84
  -2  -1  -1   42.26    2.21
  -2  -1  -1   47.15    2.24
   2   1   1   48.78    2.26
   2   1   1   47.38    2.32
   2  -1   1   46.63    1.86
  -2   1  -1   45.89    2.25
   2   1   1   41.10    2.23
   2  -1   1   45.56    2.24
  -2   1  -1   46.11    2.09
   2  -1   1   38.76    1.91
  -2  -1  -1   41.46    2.25
   2  -1   1   43.33    2.10
  -2  -1  -1   42.09    1.97
   2   1   1   44.46    2.03
   2  -1   1   43.20    2.16
   2   1   2   65.04    3.05
   2  -1   2   67.91    2.66
  -2  -1  -2   63.64    3.04
   2  -1   2   64.74    2.71
  -2   1  -2   63.78    2.59
  -2  -1  -2   65.56    2.95
   2  -1   2   62.57    2.63
   2  -1   2   76.82    3.08
   2   1   2   68.83    2.53
  -2  -1  -2   66.98    1.74
  -2  -1  -3    3.16    1.21
   2   1   3    0.77    1.12
  -2   1  -3    2.18    1.00
  -2  -1  -3    2.60    0.58
   2  -1   3    2.10    0.55
   2  -1   3    1.23    1.07
  -2  -1  -3    1.99    1.11
  -2   1  -3    2.50    0.95
   2   1   3    2.94    0.77
   2  -1   3    2.33    1.12
   2   1   3    2.51    0.66
  -2  -1  -4  174.85    5.76
   2  -1   4  177.81    5.57
  -2   1  -4  168.80    5.13
   2   1   4  169.78    6.02
  -2   1  -4  160.62    5.15
  -2  -1  -4  168.10    5.69
  -2   1  -4  172.37    5.92
   2  -1   4  167.14    5.93
   2   1   4  176.61    4.12
   2  -1   4  169.98    3.85
  -2  -1  -4  176.49    4.09
   2   1   4  172.03    4.01
   2   1   5  136.23    5.78
  -2   1  -5  134.92    5.06
  -2  -1  -5  133.66    5.45
   2  -1   5  131.91    5.44
  -2   1  -5  133.33    5.05
  -2  -1  -5  139.15    5.59
  -2   1  -5  140.61    5.68
   2  -1   5  132.10    5.80
   2   1   5  138.89    6.00
   2   1   5  126.78    3.49
   2  -1   5  126.39    3.82
   2   1   5  130.18    4.04
  -2  -1  -6    0.23    1.10
   2  -1   6    0.48    0.80
   2  -1   6   -1.70    1.39
  -2   1  -6    1.14    1.14
   2   1   6   -1.17    1.39
  -2  -1  -6   -1.07    1.13
  -2   1  -6    1.82    1.19
  -2   1  -6    1.06    1.24
   2  -1   6    0.99    1.47
   2   1   6    0.12    0.39
   2   1   6   -0.11    0.73
  -2  -1  -7   11.32    2.17
   2  -1   7    7.23    2.03
  -2   1  -7    7.92    1.68
   2   1   7    7.12    2.26
  -2  -1  -7    7.71    1.82
  -2   1  -7   13.15    2.46
   2  -1   7    9.87    2.15
   2  -1   7    9.99    1.47
   2   1   7   10.01    1.53
  -2  -1  -8  339.95   10.69
   2   1   8  340.26   11.58
  -2   1  -8  352.59   10.23
   2  -1   8  360.00   11.35
  -2   1  -8  351.19   11.01
  -2  -1  -8  337.06   10.30
   2  -1   8  339.94   11.73
   2  -1   8  342.84    8.70
   2   1   8  338.95    8.77
   2  -1   9   17.92    3.06
  -2  -1  -9   26.51    3.42
   2   1   9   21.90    3.56
  -2   1  -9   19.27    2.84
  -2  -1  -9   18.28    2.82
  -2   1  -9   25.03    3.45
   2  -1   9   21.25    3.40
   2   1   9   22.93    2.59
   2  -1   9   21.11    2.53
   2  -1  10    4.37    2.17
   2   1  10    3.20    1.90
  -2   1 -10    3.96    1.88
  -2  -1 -10    4.92    1.80
   2  -1  10    0.83    1.75
  -2  -1 -10    3.33    1.87
  -2   1 -10   -0.32    1.39
  -2  -1 -11   24.53    3.60
   2  -1  11   24.50    4.00
   2   1  11   20.16    3.93
  -2   1 -11   19.65    3.17
   2  -1  11   19.53    3.69
  -2  -1 -11   21.32    3.28
  -2   1 -11   26.35    3.77
   2   1  12    3.08    1.73
  -2   1 -12   -1.25    1.47
   2  -1  12    2.55    2.20
  -2  -1 -12    0.81    1.54
   2   1  13    9.74    3.21
   2  -1  13    6.41    2.58
  -2  -1 -13    6.36    2.50
   2  -2 -14    9.01    2.57
  -2  -2  14    6.53    2.58
   2   2 -14    9.27    2.53
  -2  -2  14    5.42    2.22
  -2   2  14    5.56    2.21
   2  -2 -13    0.57    1.44
  -2  -2  13   -0.06    1.51
   2   2 -13    0.71    1.69
  -2   2  13    3.06    1.94
  -2  -2  13    2.15    2.00
   2   2 -12    4.07    1.68
   2  -2 -12    1.11    2.11
  -2  -2  12   -0.68    1.62
   2   2 -12    1.05    1.43
  -2  -2  12    0.90    1.50
  -2   2  12    5.74    2.25
   2   2 -11   73.28    5.12
   2  -2 -11   72.15    5.68
   2   2 -11   69.59    5.83
   2  -2 -11   69.54    4.98
  -2  -2  11   60.40    5.66
  -2   2  11   66.61    5.79
  -2  -2  11   67.28    5.66
  -2  -2  10   -1.39    1.82
   2   2 -10   -0.49    1.18
   2  -2 -10    0.40    1.31
  -2  -2  10    1.57    1.70
   2  -2 -10    1.64    1.35
   2   2 -10   -1.35    1.66
  -2   2  10    0.80    1.59
  -2  -2   9    6.30    2.19
   2  -2  -9    5.04    1.82
   2   2  -9    2.70    1.20
   2  -2  -9    3.59    1.07
  -2  -2   9    4.21    1.63
   2   2  -9    7.00    1.77
  -2   2   9    4.88    2.05
  -2  -2   8    3.85    1.84
   2  -2  -8    2.88    1.52
   2   2  -8    4.05    1.34
  -2  -2   8    5.11    1.77
   2  -2  -8    2.79    1.22
   2   2  -8    3.73    1.61
  -2   2   8    4.88    2.11
   2   2  -7    0.55    0.76
   2  -2  -7   -0.08    1.19
  -2  -2   7   -0.96    1.33
  -2  -2   7    0.77    0.48
   2  -2  -7   -0.60    0.91
  -2  -2   7    0.32    0.38
   2   2  -7    0.89    1.07
  -2   2   7    1.20    1.71
  -2  -2   7    0.40    0.26
   2   2  -6    2.49    0.95
   2  -2  -6    2.79    1.19
  -2  -2   6    4.36    1.57
  -2  -2   6    2.54    0.54
  -2  -2   6    2.56    0.63
   2  -2  -6    2.51    0.43
   2  -2  -6    3.04    0.87
   2   2  -6    1.43    1.05
  -2  -2   6    2.90    0.34
  -2   2   6    3.11    1.57
   2   2  -5   -0.72    0.83
  -2  -2   5   -0.34    1.32
   2  -2  -5   -0.70    1.09
  -2   2   5    0.12    0.45
  -2  -2   5    0.73    0.41
   2   2  -5    1.10    1.26
  -2  -2   5    0.79    0.64
   2   2  -5    1.10    0.53
   2  -2  -5    0.10    0.58
  -2   2   5    2.53    1.37
  -2  -2   5    0.68    0.47
  -2  -2   4   -1.31    1.24
  -2   2   4   -0.42    0.45
  -2  -2   4   -0.28    0.28
   2   2  -4   -0.03    0.66
  -2  -2   4   -1.05    0.75
   2  -2  -4    0.13    0.53
   2   2  -4    1.25    0.98
  -2  -2   4    0.51    0.45
  -2   2   4    0.99    1.30
   2   2  -4    1.54    0.59
  -2  -2   3   11.94    1.73
  -2   2   3   11.24    1.20
   2   2  -3   12.05    1.52
   2   2  -3   15.03    1.34
   2  -2  -3   13.26    1.15
  -2  -2   3   13.34    1.34
   2  -2  -3   11.95    0.93
  -2   2   3   13.47    1.71
   2   2  -3   12.54    0.94
   2  -2  -3   13.06    1.34
   2  -2  -3   12.71    1.52
  -2   2   3   20.51    1.59
  -2  -2   3   13.29    1.02
  -2   2   2 2652.58   15.14
  -2  -2   2 2618.28   16.07
   2   2  -2 2581.51   12.65
  -2   2   2 2612.19   16.53
   2  -2  -2 2592.44   17.26
  -2   2   2 2526.30   17.56
   2  -2  -2 2624.42   16.38
  -2  -2   2 2621.66   13.04
  -2  -2   1 1073.12   10.57
   2   2  -1  985.94   10.04
  -2  -2   1 1011.79    8.96
   2  -2  -1  980.03    9.38
  -2   2   1  998.78    9.46
  -2  -2   1 1005.03    9.95
   2   2  -1 1058.67   10.23
   2  -2  -1 1083.84   10.00
   2   2  -1  945.21    8.31
  -2   2   1 1024.81   10.17
   2  -2  -1  952.18    9.76
  -2   2   1  996.14   10.08
   2  -2  -1  960.51    9.83
  -2   2   1  997.55    9.48
  -2  -2   0   77.52    2.86
   2   2   0   73.87    2.59
   2   2   0   71.19    2.76
  -2   2   0   64.47    1.63
   2  -2   0   70.09    2.69
  -2  -2   0   67.55    2.57
  -2   2   0   67.51    2.69
   2   2   0   70.40    2.57
  -2   2   0   68.57    2.69
   2   2   0   74.38    2.74
  -2  -2   0   67.96    2.68
   2  -2   0   66.25    2.26
   2  -2   0   65.13    2.55
  -2   2   0   77.26    2.71
   2   2   1   43.14    2.44
  -2  -2  -1   44.45    2.35
  -2   2  -1   47.37    1.61
   2  -2   1   44.75    1.62
   2   2   1   44.34    2.25
  -2  -2  -1   49.55    2.48
  -2  -2  -1   46.59    2.39
   2   2   1   48.41    2.40
  -2   2  -1   45.20    2.42
  -2   2  -1   43.13    2.00
  -2  -2  -1   41.97    2.15
   2   2   1   48.49    2.27
   2  -2   1   48.72    2.33
   2  -2   1   46.17    2.42
   2  -2   1   44.06    2.17
  -2   2  -1   44.33    2.11
   2   2   2  248.48    6.10
   2  -2   2  254.33    4.88
  -2  -2  -2  222.82    5.59
   2  -2   2  242.27    4.61
  -2   2  -2  227.06    4.71
  -2   2  -2  238.55    5.84
  -2  -2  -2  251.85    5.93
   2  -2   2  246.24    4.76
   2   2   2  256.45    5.12
  -2  -2  -2  240.13    5.02
  -2  -2  -2  256.73    4.37
   2  -2   2  239.10    5.08
  -2  -2  -3   16.17    1.95
   2  -2   3   15.00    1.56
   2  -2   3   14.18    1.35
   2   2   3   13.53    2.00
  -2   2  -3   15.97    1.99
   2  -2   3   15.32    1.52
  -2   2  -3   12.33    1.43
  -2   2  -3   15.55    1.91
  -2  -2  -3   15.04    1.91
  -2   2  -3   16.15    2.02
  -2  -2  -3   14.16    1.41
   2   2   3   15.88    1.41
  -2  -2  -3   19.94    1.43
   2   2   4  176.22    6.31
  -2  -2  -4  183.38    6.15
   2  -2   4  169.63    5.26
  -2   2  -4  174.03    5.05
  -2   2  -4  180.68    6.20
  -2   2  -4  162.82    4.89
  -2  -2  -4  175.76    6.07
  -2   2  -4  182.96    6.27
   2   2   4  182.49    4.41
   2   2   4  173.96    4.53
   2  -2   4  170.85    4.15
  -2  -2  -4  178.98    4.53
   2  -2   5   55.31    3.37
   2   2   5   53.93    3.93
  -2  -2  -5   50.81    3.57
  -2   2  -5   55.06    3.11
  -2  -2  -5   55.44    3.78
  -2   2  -5   52.70    3.14
  -2   2  -5   53.41    3.71
  -2   2  -5   60.27    4.06
   2  -2   5   54.57    3.88
   2   2   5   52.63    2.33
   2  -2   5   51.12    2.59
   2   2   5   53.39    2.83
   2   2   6   51.52    4.28
   2  -2   6   49.84    3.59
  -2  -2  -6   44.31    3.59
  -2   2  -6   44.89    3.07
  -2  -2  -6   49.55    3.36
  -2   2  -6   49.76    3.95
  -2   2  -6   46.83    3.84
   2  -2   6   44.46    3.88
   2   2   6   44.75    2.13
   2   2   6   44.71    2.86
   2  -2   6   47.41    2.88
  -2  -2  -7  177.64    7.57
   2  -2   7  177.92    7.28
  -2   2  -7  177.66    6.52
   2   2   7  167.46    7.81
  -2   2  -7  183.10    7.89
  -2  -2  -7  182.16    6.84
   2  -2   7  176.55    8.00
  -2   2  -7  166.84    7.59
   2  -2   7  175.53    5.80
   2   2   7  177.59    6.07
   2   2   8  154.10    7.96
  -2  -2  -8  152.81    7.39
   2  -2   8  150.18    7.26
  -2   2  -8  151.87    6.56
  -2  -2  -8  156.72    6.77
  -2   2  -8  160.74    7.75
  -2   2  -8  159.99    7.92
   2  -2   8  159.00    8.10
   2  -2   8  148.96    5.83
   2   2   8  148.00    5.97
   2  -2   9   14.09    2.74
  -2  -2  -9    7.10    2.12
   2   2   9    8.95    2.31
  -2   2  -9    8.07    1.93
  -2  -2  -9    6.53    1.68
  -2   2  -9    7.13    2.27
   2  -2   9   12.97    2.97
   2  -2   9    9.47    1.93
   2   2   9    7.06    1.60
  -2  -2 -10   19.45    3.15
   2  -2  10   23.14    3.52
   2   2  10   24.41    3.88
  -2   2 -10   27.81    3.50
   2  -2  10   22.60    3.65
  -2  -2 -10   25.50    3.27
  -2   2 -10   24.68    3.66
   2  -2  11    3.15    1.88
  -2  -2 -11    8.32    2.53
   2   2  11    5.15    2.06
  -2   2 -11    8.25    2.23
   2  -2  11    6.71    2.62
  -2   2 -11    4.92    2.27
  -2  -2 -11    5.97    1.89
   2  -2  12   -1.94    2.12
   2   2  12    0.89    2.14
  -2  -2 -12   -0.26    1.60
   2  -2  12    1.24    1.77
   2   2  13    6.84    2.94
   2  -2  13    6.52    2.48
  -2  -2 -13    7.05    2.28
   2  -3 -14   10.81    2.83
   2   3 -14   11.14    3.05
  -2  -3  14    4.71    2.42
  -2  -3  14    2.62    2.11
  -2   3  14    7.14    2.46
   2  -3 -13    1.92    1.88
  -2   3  13    3.20    2.05
  -2  -3  13    2.44    1.43
   2   3 -13   -0.24    1.99
  -2   3  13   -0.57    1.78
  -2  -3  13   -3.13    2.34
  -2  -3  12   15.37    3.16
   2  -3 -12   10.86    2.65
   2   3 -12   16.81    3.23
  -2  -3  12   10.64    2.90
  -2   3  12   14.03    3.16
  -2  -3  11    8.15    2.48
   2   3 -11    9.90    1.98
   2  -3 -11   11.44    2.71
  -2  -3  11    9.07    2.51
   2   3 -11    9.78    2.57
  -2   3  11   11.01    2.91
   2  -3 -10    4.51    2.09
  -2  -3  10    4.75    2.08
   2   3 -10    1.91    1.06
  -2  -3  10   -0.14    1.57
   2  -3 -10    2.64    1.11
   2   3 -10   -0.09    1.43
  -2   3  10    3.96    2.17
   2   3  -9  112.55    5.32
   2  -3  -9  115.67    6.69
  -2  -3   9  118.16    6.99
   2  -3  -9  131.61    5.64
   2   3  -9  124.56    6.97
  -2  -3   9  123.16    6.93
  -2   3   9  122.02    6.98
   2   3  -8    3.15    1.12
   2  -3  -8    1.83    1.40
  -2  -3   8    0.13    1.68
  -2  -3   8    0.55    0.48
   2  -3  -8    0.99    0.95
   2   3  -8   -0.75    1.55
  -2   3   8    0.96    1.60
   2  -3  -7   39.23    3.63
   2   3  -7   39.67    2.72
  -2  -3   7   31.84    1.85
   2  -3  -7   35.65    2.55
   2   3  -7   35.46    3.32
  -2  -3   7   33.21    1.97
   2  -3  -7   35.53    1.36
  -2   3   7   40.28    3.61
  -2  -3   7   36.36    3.46
   2   3  -6   39.41    2.49
   2  -3  -6   40.58    3.32
  -2   3   6   36.03    2.05
  -2  -3   6   38.58    1.80
   2   3  -6   39.88    3.39
  -2  -3   6   38.40    2.18
   2  -3  -6   40.33    2.35
  -2  -3   6   36.59    1.97
  -2  -3   6   41.00    3.55
  -2   3   6   40.19    3.42
   2  -3  -5  590.18   11.19
   2   3  -5  576.15    8.16
  -2   3   5  550.65    6.82
  -2  -3   5  573.58    6.15
   2   3  -5  601.12   11.56
   2  -3  -5  590.67    7.54
  -2  -3   5  570.40    8.40
  -2   3   5  570.66   11.49
  -2  -3   5  546.28    6.58
  -2  -3   5  579.37   11.55
   2  -3  -4   86.24    4.10
  -2  -3   4   87.46    2.23
  -2   3   4   83.69    2.26
   2   3  -4   94.10    2.33
   2  -3  -4   88.62    2.45
  -2  -3   4   93.93    3.50
   2   3  -4   95.16    4.38
  -2   3   4   93.03    4.44
   2   3  -4   90.35    2.34
  -2  -3   4   88.83    2.36
  -2   3   3  200.42    5.03
   2   3  -3  203.15    3.34
   2   3  -3  208.32    5.82
   2  -3  -3  194.93    2.82
  -2  -3   3  196.46    5.00
   2  -3  -3  203.20    5.77
  -2   3   3  204.64    5.89
   2   3  -3  212.35    3.27
   2  -3  -3  194.36    5.34
  -2  -3   3  196.69    3.30
  -2  -3   2  162.97    3.58
  -2   3   2  152.52    4.39
  -2  -3   2  153.18    4.43
   2   3  -2  158.62    4.79
   2  -3  -2  155.91    4.56
  -2   3   2  156.59    4.69
   2   3  -2  156.34    3.07
   2  -3  -2  161.08    4.71
   2   3  -1 1010.72   10.84
   2   3  -1 1021.47    9.11
  -2  -3   1 1056.16   11.18
   2   3  -1 1022.85    9.22
  -2   3   1  970.92   10.83
  -2  -3   1 1022.50    9.28
   2  -3  -1 1002.21    7.41
  -2  -3   1  989.86   10.99
   2  -3  -1 1046.94   10.99
   2  -3  -1  975.43   11.08
   2  -3  -1  977.85   10.58
  -2   3   1 1000.52   10.82
   2   3   0  148.56    4.23
   2   3   0  157.39    3.92
  -2  -3   0  137.38    3.70
  -2  -3   0  146.35    3.91
  -2   3   0  149.97    4.35
   2   3   0  144.18    3.83
   2  -3   0  145.74    3.50
  -2  -3   0  138.58    4.19
   2  -3   0  142.06    3.85
   2  -3   0  150.13    3.90
   2  -3   0  143.28    4.25
  -2   3   0  148.06    3.99
   2  -3   1  557.36    4.49
  -2  -3  -1  553.72    8.32
   2   3   1  583.80    8.92
  -2   3  -1  567.30    6.58
  -2   3  -1  559.30    8.81
  -2  -3  -1  578.18    8.57
   2  -3   1  614.60    8.40
   2  -3   1  546.23    8.75
  -2   3  -1  567.51    8.07
  -2  -3  -1  561.20    8.33
   2  -3   1  573.48    7.56
  -2   3  -1  595.43    7.77
   2   3   2  906.76   12.03
   2  -3   2  877.46    8.68
  -2  -3  -2  853.85   11.37
   2  -3   2  855.93    7.91
  -2   3  -2  887.28   11.66
  -2  -3  -2  871.05   11.56
  -2   3  -2  860.03    8.45
   2  -3   2  870.02    8.47
  -2   3  -2  883.26   11.59
   2  -3   2  884.07   11.87
  -2   3  -2  853.63   11.28
  -2  -3  -2  835.80   10.20
   2  -3   2  850.99    9.35
  -2  -3  -2  878.51    9.76
   2  -3   3  261.02    5.36
   2  -3   3  268.69    5.19
   2   3   3  272.72    7.39
  -2  -3  -3  271.68    7.08
  -2  -3  -3  281.09    7.21
   2  -3   3  266.01    5.22
  -2   3  -3  260.81    5.20
  -2   3  -3  265.78    6.96
  -2   3  -3  289.26    7.33
  -2   3  -3  277.16    7.20
  -2  -3  -3  270.73    5.77
   2  -3   3  267.86    5.61
   2  -3   4    4.61    1.10
  -2  -3  -4    2.54    1.37
   2   3   4    4.39    1.53
  -2   3  -4    3.96    1.35
  -2  -3  -4    5.38    1.83
  -2   3  -4    4.41    1.39
  -2   3  -4    4.30    0.91
  -2  -3  -4    5.40    1.00
  -2   3  -4    4.07    1.37
   2  -3   4    5.34    1.07
  -2  -3  -5   10.12    2.07
   2   3   5    7.90    2.02
   2  -3   5    6.65    1.20
  -2   3  -5    4.47    1.04
  -2  -3  -5    7.93    1.95
  -2   3  -5    6.24    1.70
  -2   3  -5    5.81    1.21
  -2   3  -5    5.79    1.73
  -2  -3  -5    6.10    0.98
   2   3   5    7.48    1.41
   2  -3   6   -0.46    0.73
  -2  -3  -6   -2.38    1.50
  -2   3  -6   -0.05    0.82
   2   3   6    0.06    1.46
  -2   3  -6   -1.47    1.54
  -2  -3  -6    0.57    0.86
  -2   3  -6    0.14    1.42
   2   3   6   -0.30    0.79
  -2  -3  -7   17.94    2.46
   2  -3   7   16.48    2.30
   2   3   7   16.87    2.94
   2  -3   7   18.64    2.09
  -2   3  -7   22.84    2.43
  -2  -3  -7   18.61    2.22
  -2   3  -7   18.98    3.02
   2  -3   7   15.92    2.53
  -2   3  -7   21.10    3.06
   2   3   7   20.41    2.43
  -2  -3  -8   -0.31    1.35
   2   3   8    3.05    2.07
   2  -3   8    2.13    1.51
  -2   3  -8    3.46    1.41
   2  -3   8    1.89    1.08
  -2  -3  -8    1.48    1.20
  -2   3  -8    1.90    1.75
  -2   3  -8    1.08    1.41
   2  -3   8    0.08    1.68
   2   3   8   -0.04    0.99
  -2  -3  -9    1.56    1.48
  -2   3  -9    1.81    1.37
   2  -3   9    0.80    1.03
   2  -3   9   -0.05    1.45
   2   3   9   -0.67    2.00
  -2  -3  -9    0.96    1.14
  -2   3  -9    0.87    1.36
  -2   3  -9    0.82    1.37
   2  -3   9    1.43    1.82
   2   3   9   -0.72    1.29
   2   3  10    3.01    2.01
   2  -3  10    4.15    1.95
  -2  -3 -10    1.78    1.60
  -2   3 -10    3.17    1.65
  -2  -3 -10    3.36    1.62
  -2   3 -10    2.51    1.59
   2  -3  10    5.83    2.40
   2   3  10    4.09    1.65
  -2  -3 -11    5.31    1.85
   2  -3  11    7.05    2.48
   2   3  11    6.53    2.70
   2  -3  11    2.85    2.14
   2  -3  12   39.72    5.10
  -2  -3 -12   41.54    4.95
   2   3  12   40.56    5.30
   2  -3  12   44.44    5.61
  -2  -3 -13    7.36    2.43
   2  -3  13    8.94    2.98
   2   4 -14   -2.37    2.06
  -2   4  14   -1.84    1.80
  -2  -4  13   -0.20    1.40
   2  -4 -13   -0.66    1.74
  -2   4  13    3.25    2.41
   2   4 -13   -0.62    1.56
  -2  -4  13    2.96    1.92
  -2   4  13    3.40    1.81
   2  -4 -12   -4.03    2.19
  -2  -4  12   -3.83    2.26
   2   4 -12   -1.45    1.82
  -2  -4  12    0.93    1.37
  -2   4  12    1.70    1.94
   2  -4 -11    1.10    1.75
  -2  -4  11   -0.07    1.56
   2   4 -11   -0.78    1.86
  -2  -4  11    1.43    1.59
  -2   4  11    4.83    1.96
   2   4 -10    3.13    1.27
   2  -4 -10    2.72    1.44
  -2  -4  10    3.09    1.70
  -2  -4  10    1.87    1.46
   2   4 -10    2.34    1.67
  -2   4  10    1.87    1.44
  -2  -4   9   12.18    2.52
   2  -4  -9   11.63    2.35
   2   4  -9   11.29    1.60
   2   4  -9   16.62    2.94
  -2   4   9   13.72    2.53
   2   4  -8    3.89    1.25
   2  -4  -8    0.15    1.64
  -2  -4   8    1.84    1.46
  -2  -4   8    3.67    0.92
   2   4  -8    3.47    1.87
   2  -4  -8    4.08    1.02
  -2   4   8    4.18    1.78
   2   4  -7  260.02    6.41
   2  -4  -7  262.23    9.10
   2  -4  -7  270.97    6.17
   2  -4  -7  256.30    4.77
   2   4  -7  260.00    9.13
  -2  -4   7  267.28    6.36
  -2  -4   7  260.69    9.05
  -2  -4   7  253.72    4.79
  -2   4   7  257.89    9.12
   2  -4  -6   23.79    2.74
  -2  -4   6   19.55    2.62
   2   4  -6   26.63    1.87
  -2  -4   6   22.60    1.53
   2  -4  -6   24.91    1.68
   2   4  -6   23.00    2.80
  -2  -4   6   23.87    2.00
   2  -4  -6   25.79    1.75
  -2  -4   6   23.60    1.30
  -2   4   6   20.03    2.52
   2   4  -5  219.67    4.66
   2  -4  -5  211.25    7.03
  -2  -4   5  217.42    4.41
   2   4  -5  220.86    4.46
   2  -4  -5  215.05    3.93
   2   4  -5  217.70    7.34
  -2  -4   5  216.72    5.80
  -2   4   5  214.29    7.32
  -2  -4   5  211.09    3.13
   2  -4  -4  240.36    6.97
   2   4  -4  234.05    4.45
   2  -4  -4  229.99    2.86
   2   4  -4  223.79    6.92
  -2  -4   4  224.64    5.93
  -2   4   4  221.89    6.98
   2  -4  -3   36.73    2.67
  -2   4   3   29.22    2.37
  -2  -4   3   31.15    1.67
   2   4  -3   34.61    1.78
   2   4  -3   32.52    2.65
  -2  -4   3   37.01    2.55
   2   4  -3   31.15    1.15
  -2   4   3   35.52    2.87
   2  -4  -3   32.55    2.66
   2   4  -3   33.24    1.34
   2   4  -2   17.32    1.41
  -2  -4   2   15.76    1.24
  -2   4   2   15.17    1.89
   2   4  -2   15.59    1.78
  -2  -4   2   17.08    1.96
   2   4  -2   17.10    1.13
   2  -4  -2   13.38    1.76
  -2   4   2   12.82    1.79
   2  -4  -2   19.26    1.95
   2   4  -1  568.64    7.08
   2   4  -1  551.82    8.49
   2   4  -1  547.25    7.04
  -2  -4   1  546.89    7.09
  -2   4   1  551.89    9.05
  -2   4   1  519.80    6.09
  -2  -4   1  539.78    5.46
   2  -4  -1  582.99    5.93
  -2  -4   1  542.01    9.04
   2  -4  -1  538.14    9.05
   2  -4  -1  543.39    8.52
  -2  -4   0  210.49    4.91
   2   4   0  228.09    4.99
   2   4   0  227.81    5.56
   2   4   0  226.08    5.06
  -2  -4   0  222.34    5.04
  -2   4   0  220.79    5.88
  -2   4   0  215.61    4.71
   2   4   0  221.94    2.97
   2  -4   0  229.74    4.63
  -2  -4   0  216.25    5.74
   2  -4   0  218.58    5.04
   2  -4   0  221.65    5.74
   2   4   1    3.00    1.27
  -2  -4  -1    3.73    1.13
  -2   4  -1    3.56    1.00
  -2   4  -1    5.09    1.48
  -2  -4  -1    3.53    1.20
   2  -4   1    1.38    1.16
  -2   4  -1    4.74    0.97
  -2  -4  -1    3.57    1.24
  -2   4  -1    3.74    0.87
   2  -4   1    3.97    1.02
   2  -4   1    1.72    0.63
   2  -4   2  650.39    6.22
   2   4   2  641.32   10.79
  -2  -4  -2  648.72   10.36
  -2  -4  -2  678.33   10.65
  -2   4  -2  668.67   10.80
  -2   4  -2  661.50   10.58
  -2   4  -2  647.67    7.01
  -2   4  -2  653.90   10.26
  -2  -4  -2  662.73    9.87
   2  -4   2  661.70   11.07
  -2   4  -2  662.10    8.47
   2  -4   2  643.98    8.28
   2  -4   2  629.35   10.01
   2  -4   3  163.80    4.08
   2  -4   3  170.09    3.94
  -2  -4  -3  173.41    6.04
   2   4   3  177.38    6.25
  -2  -4  -3  175.71    6.10
  -2   4  -3  176.41    5.95
  -2   4  -3  167.12    3.84
   2  -4   3  174.42    3.93
  -2   4  -3  170.90    6.04
   2  -4   3  164.16    5.98
  -2   4  -3  178.51    6.01
  -2  -4  -3  170.85    5.09
   2  -4   3  168.21    4.36
  -2  -4  -4   29.49    2.81
   2  -4   4   29.62    1.81
   2   4   4   25.69    2.77
  -2  -4  -4   32.45    3.03
   2  -4   4   28.73    1.85
  -2   4  -4   28.26    1.82
  -2   4  -4   27.77    2.67
  -2   4  -4   30.85    2.95
  -2  -4  -4   26.60    2.11
  -2   4  -4   30.11    2.86
   2  -4   4   30.58    2.02
   2   4   5  101.69    5.65
  -2  -4  -5  103.45    5.48
  -2  -4  -5  110.90    5.74
  -2   4  -5  103.26    5.13
  -2   4  -5  105.65    5.66
  -2   4  -5  100.32    3.78
  -2   4  -5  104.21    5.50
  -2  -4  -5   98.78    3.83
   2  -4   5  101.45    3.84
  -2  -4  -6    8.03    1.93
   2   4   6    6.54    2.06
   2  -4   6    6.44    1.35
  -2   4  -6    9.35    2.09
  -2  -4  -6    8.56    1.24
  -2   4  -6    8.17    1.99
   2  -4   6    6.69    1.19
  -2  -4  -7    3.96    1.66
   2   4   7    5.42    2.04
  -2   4  -7    4.68    1.38
   2  -4   7    2.77    1.41
  -2   4  -7    3.04    1.56
  -2  -4  -7    3.06    1.08
  -2   4  -7    4.58    1.84
  -2  -4  -8   81.15    5.76
   2  -4   8   78.02    5.24
  -2   4  -8   77.97    4.44
   2   4   8   72.79    5.91
  -2   4  -8   84.43    6.00
  -2  -4  -8   82.69    4.59
   2  -4   8   75.79    3.66
  -2   4  -8   81.04    6.00
   2  -4   8   79.79    6.01
   2  -4   8   77.70    4.57
   2   4   8   78.61    4.85
   2   4   9    1.89    1.71
  -2  -4  -9    0.18    1.54
  -2   4  -9    4.43    1.34
   2  -4   9    2.54    1.05
   2  -4   9    1.94    1.64
  -2   4  -9    1.62    1.67
  -2  -4  -9    1.68    1.34
  -2   4  -9    4.37    2.28
   2  -4   9    3.42    1.77
   2   4   9    1.62    1.44
  -2  -4 -10    0.79    1.76
   2   4  10    3.70    1.93
   2  -4  10    0.97    1.43
  -2   4 -10    2.01    1.55
   2  -4  10    2.95    2.09
  -2   4 -10    4.02    1.48
   2   4  10    2.98    1.57
  -2  -4 -11    6.79    2.31
   2   4  11    9.13    3.08
   2  -4  11    6.08    2.24
   2  -4  11    4.98    2.27
   2   4  12    5.23    2.72
  -2  -4 -12    9.83    2.70
   2  -4  12    7.57    2.46
   2  -4  12   13.25    3.25
  -2  -4 -13    3.62    2.38
   2  -4  13   -2.00    1.79
  -2   5  14    1.57    1.86
  -2  -5  13    6.72    2.50
   2  -5 -13    5.87    2.17
  -2   5  13    5.31    2.62
  -2  -5  13    5.36    2.31
   2   5 -13    8.18    2.79
  -2   5  13    7.64    2.73
   2  -5 -12    2.32    1.74
  -2  -5  12    2.89    2.14
  -2   5  12   -3.91    2.54
   2   5 -12    0.12    1.66
  -2  -5  12    1.32    1.51
  -2   5  12   -1.46    1.62
  -2   5  11   23.92    3.98
   2  -5 -11   19.93    3.53
  -2  -5  11   27.50    4.00
  -2  -5  11   20.37    3.66
   2   5 -11   24.67    3.98
  -2   5  11   17.48    3.11
   2  -5 -10   82.32    6.34
   2   5 -10   77.42    6.23
  -2   5  10   75.72    6.22
  -2  -5  10   72.85    5.83
   2  -5  -9   20.64    3.18
  -2  -5   9   29.46    3.68
   2   5  -9   28.34    2.38
   2   5  -9   30.72    3.86
  -2   5   9   26.59    3.68
   2   5  -8   65.50    3.28
   2  -5  -8   73.57    5.42
   2   5  -8   63.06    5.08
  -2  -5   8   66.21    3.49
  -2  -5   8   63.64    4.95
  -2   5   8   64.71    5.09
   2  -5  -7   41.23    3.91
   2   5  -7   40.16    2.37
   2   5  -7   39.22    3.81
   2  -5  -7   42.48    2.37
  -2  -5   7   38.91    2.77
  -2   5   7   36.59    3.71
  -2  -5   7   37.35    3.79
   2   5  -6   62.82    2.59
   2  -5  -6   63.66    4.48
   2   5  -6   66.47    2.93
   2   5  -6   65.72    4.57
   2  -5  -6   70.02    3.23
  -2  -5   6   73.20    3.75
  -2   5   6   64.73    4.59
   2  -5  -5    0.02    1.19
   2   5  -5    0.83    0.54
   2   5  -5    0.14    0.53
  -2  -5   5   -0.51    0.87
   2   5  -5   -0.56    1.37
  -2   5   5    0.35    1.38
   2  -5  -4  424.56    9.60
  -2   5   4  439.63    9.38
   2   5  -4  434.49    7.14
  -2  -5   4  440.40    5.93
   2   5  -4  421.71    9.95
  -2  -5   4  428.22    8.92
  -2   5   4  431.28   10.28
   2  -5  -3   20.57    2.19
  -2  -5   3   20.74    1.31
   2   5  -3   21.89    1.72
  -2   5   3   18.13    2.09
   2   5  -3   21.06    2.31
  -2  -5   3   20.64    2.18
   2   5  -3   20.17    1.33
   2   5  -3   22.53    0.95
  -2   5   3   17.73    2.22
   2   5  -2   34.09    1.63
   2   5  -2   37.45    2.28
   2  -5  -2   35.37    2.49
  -2   5   2   31.92    1.26
  -2  -5   2   35.39    1.77
  -2   5   2   36.55    2.91
   2   5  -2   36.38    2.65
  -2  -5   2   34.13    1.99
  -2  -5   2   34.76    2.68
   2  -5  -2   34.83    2.61
   2  -5  -2   36.85    2.87
   2   5  -2   35.92    1.97
   2   5  -1  242.08    6.01
   2   5  -1  244.51    4.85
  -2   5   1  227.61    3.46
  -2  -5   1  229.45    4.86
  -2   5   1  237.53    6.62
  -2   5   1  226.55    4.35
   2   5  -1  234.38    4.85
   2  -5  -1  224.01    3.94
  -2  -5   1  226.74    6.51
   2  -5  -1  224.54    6.49
   2  -5  -1  233.82    6.03
   2   5   0    0.63    1.03
  -2  -5   0    1.08    0.95
  -2   5   0   -0.41    1.27
  -2   5   0    0.37    0.74
  -2  -5   0    1.34    0.96
  -2   5   0   -1.95    0.82
   2  -5   0    1.26    0.57
  -2  -5   0    1.90    1.36
   2  -5   0    0.36    1.00
   2  -5   0    0.84    0.77
   2   5   0    0.66    0.51
  -2  -5  -1   25.10    2.15
   2   5   1   28.91    2.38
  -2  -5  -1   31.91    2.45
  -2   5  -1   27.77    2.24
  -2   5  -1   29.70    2.70
  -2   5  -1   29.92    2.24
   2  -5   1   26.68    2.62
  -2  -5  -1   31.88    2.66
   2  -5   1   29.24    1.95
   2  -5   1   28.36    2.38
   2   5   2   93.08    4.40
   2  -5   2   84.53    1.99
  -2  -5  -2   80.62    3.96
  -2   5  -2   79.74    4.20
  -2   5  -2   81.67    2.43
  -2   5  -2   81.72    3.96
  -2  -5  -2   86.07    4.03
  -2  -5  -2   77.68    3.82
   2  -5   2   81.72    4.43
  -2   5  -2   83.41    3.98
   2  -5   2   82.03    3.07
  -2   5  -2   86.88    3.20
   2  -5   2   80.94    3.88
  -2  -5  -3  248.00    7.40
   2  -5   3  245.53    4.46
   2   5   3  256.55    7.70
  -2   5  -3  253.23    7.58
  -2   5  -3  243.66    7.44
  -2  -5  -3  251.20    7.49
  -2   5  -3  250.86    4.30
  -2  -5  -3  257.89    6.75
  -2   5  -3  256.73    7.49
   2  -5   3  250.42    7.75
   2  -5   3  245.90    5.27
   2  -5   3  249.75    6.78
  -2  -5  -4    2.70    1.24
   2  -5   4    4.03    0.72
   2   5   4    4.12    1.65
  -2   5  -4    3.35    1.33
   2  -5   4    4.03    0.71
  -2  -5  -4    2.87    1.36
  -2   5  -4    3.47    0.69
  -2   5  -4    4.92    1.64
  -2   5  -4    1.15    1.27
  -2  -5  -4    1.77    0.80
   2  -5   4    2.48    1.45
   2  -5   4    4.90    0.90
  -2  -5  -5   34.55    3.46
   2   5   5   30.70    3.35
  -2   5  -5   26.98    2.84
  -2   5  -5   29.59    3.21
  -2  -5  -5   31.44    2.43
  -2   5  -5   32.53    3.35
   2  -5   5   31.16    2.06
  -2  -5  -6   31.41    3.40
   2   5   6   28.57    3.40
  -2   5  -6   28.58    3.18
  -2   5  -6   31.67    3.55
  -2  -5  -6   26.84    2.24
  -2   5  -6   29.01    3.43
   2  -5   6   26.63    2.07
   2   5   7   67.65    5.44
  -2  -5  -7   67.90    5.25
  -2  -5  -7   66.97    3.84
  -2   5  -7   61.31    5.03
  -2  -5  -7   62.06    3.18
  -2   5  -7   59.50    4.92
   2  -5   7   63.32    3.35
   2  -5   7   63.68    4.08
   2   5   8   31.99    4.03
  -2  -5  -8   32.76    3.90
  -2   5  -8   35.59    4.18
  -2  -5  -8   33.83    2.98
  -2   5  -8   30.26    3.72
   2  -5   8   31.22    2.66
   2  -5   8   31.19    2.99
   2  -5   9   37.01    3.90
  -2  -5  -9   36.03    4.38
   2   5   9   35.65    4.55
  -2   5  -9   39.24    4.51
  -2  -5  -9   38.20    3.36
  -2   5  -9   43.01    4.72
   2  -5   9   35.71    4.30
   2  -5   9   36.49    3.41
   2   5  10    1.95    1.50
  -2  -5 -10    3.23    2.00
   2  -5  10    8.41    2.39
  -2   5 -10    4.54    1.96
   2  -5  10    5.34    2.22
  -2  -5 -11    7.97    2.62
   2  -5  11    8.06    2.43
   2   5  11    7.15    2.89
   2  -5  11    6.72    2.52
   2   5  12    9.07    2.80
   2  -5  12    6.65    2.21
  -2  -5 -12    9.07    2.71
   2  -5  12    7.86    2.57
   2  -5  13    2.22    1.69
  -2   6  13   12.20    3.58
   2  -6 -13   17.50    3.75
  -2  -6  13   14.23    3.19
   2   6 -13   18.52    3.87
  -2  -6  13   22.06    4.43
  -2   6  13   12.70    3.34
   2  -6 -12   -1.92    1.96
  -2   6  12   -0.75    1.95
  -2  -6  12   -2.20    1.91
   2   6 -12   -2.07    2.02
  -2  -6  12   -1.03    2.07
  -2   6  12    0.05    1.49
  -2  -6  11    8.01    2.47
  -2   6  11    5.23    2.22
   2  -6 -11    6.32    2.34
   2   6 -11    2.54    1.52
  -2   6  11    6.06    2.37
   2  -6 -10    1.38    1.78
  -2  -6  10    0.13    1.57
  -2   6  10    1.64    1.42
   2   6 -10    0.85    1.37
  -2   6  10   -3.05    2.20
  -2  -6   9   17.43    3.08
  -2   6   9   17.83    3.03
   2  -6  -9   16.07    3.06
   2   6  -9   15.67    2.89
  -2   6   9   14.84    2.89
  -2  -6   8    7.67    2.07
   2  -6  -8    7.18    2.21
  -2  -6   8    6.08    1.41
   2   6  -8    3.30    1.82
  -2   6   8    8.79    2.55
   2  -6  -7    9.96    2.12
   2   6  -7   12.56    1.18
  -2  -6   7    9.10    2.24
   2   6  -7   11.30    1.46
   2  -6  -7   12.43    1.51
  -2  -6   7    9.53    1.58
   2   6  -7   11.23    2.18
  -2   6   7   15.42    2.70
   2   6  -6  111.89    2.91
   2  -6  -6  108.98    5.88
   2   6  -6  109.73    4.20
   2  -6  -6  113.40    4.53
   2   6  -6  115.67    6.29
  -2  -6   6  110.17    4.99
  -2   6   6  115.26    6.28
   2  -6  -5   24.54    2.84
   2   6  -5   26.96    1.22
  -2  -6   5   27.50    1.50
   2   6  -5   27.73    2.09
  -2  -6   5   23.23    2.43
   2   6  -5   27.13    3.08
   2  -6  -5   30.69    2.51
  -2   6   5   26.73    3.30
  -2   6   4   49.35    3.54
   2  -6  -4   60.92    3.87
  -2  -6   4   56.60    1.95
   2   6  -4   53.46    2.88
  -2  -6   4   54.27    3.58
   2   6  -4   56.55    3.97
  -2   6   4   53.70    4.06
  -2   6   3   17.50    1.75
   2  -6  -3   21.27    2.25
   2   6  -3   17.39    1.03
  -2  -6   3   17.60    1.17
   2   6  -3   20.81    1.88
  -2   6   3   17.79    2.29
   2   6  -3   15.54    2.01
  -2  -6   3   18.63    2.25
   2   6  -3   17.56    1.43
   2   6  -3   18.86    0.95
   2   6  -2   60.00    3.11
  -2   6   2   50.78    2.36
   2  -6  -2   53.22    3.14
   2   6  -2   55.79    2.11
  -2  -6   2   55.63    2.27
  -2   6   2   61.40    3.77
  -2  -6   2   54.30    2.68
  -2  -6   2   57.68    3.69
   2   6  -2   57.84    3.50
   2  -6  -2   59.09    3.49
   2  -6  -2   60.76    3.86
   2  -6  -1  328.02    6.83
   2   6  -1  338.30    5.94
   2   6  -1  324.72    7.33
  -2   6   1  314.03    4.25
  -2   6   1  341.24    8.54
  -2   6   1  313.16    5.56
   2   6  -1  326.72    5.97
  -2  -6   1  343.16    6.13
   2   6  -1  342.15    7.72
   2  -6  -1  333.40    5.15
  -2  -6   1  326.21    8.36
   2  -6  -1  334.95    7.63
   2  -6  -1  333.99    8.47
  -2  -6   0  164.58    4.82
   2   6   0  168.64    5.45
  -2   6   0  173.49    6.26
  -2   6   0  158.57    4.65
  -2  -6   0  171.40    4.88
  -2   6   0  160.07    4.38
   2   6   0  172.65    3.90
  -2  -6   0  180.95    6.29
   2  -6   0  171.14    5.93
   2  -6   0  170.09    5.12
  -2  -6  -1   21.87    2.09
   2   6   1   19.12    2.04
  -2   6  -1   23.09    2.21
  -2   6  -1   23.21    2.42
  -2  -6  -1   24.57    2.18
  -2   6  -1   20.04    1.87
  -2  -6  -1   19.82    2.15
   2  -6   1   21.30    1.76
   2  -6   1   24.54    2.35
   2  -6   2   59.64    1.41
   2  -6   2   65.33    1.45
  -2  -6  -2   68.06    3.71
   2   6   2   65.66    3.90
  -2   6  -2   65.74    3.80
  -2   6  -2   66.57    3.98
  -2   6  -2   64.62    2.11
  -2  -6  -2   67.09    3.80
  -2  -6  -2   72.93    3.97
  -2   6  -2   66.14    3.70
   2  -6   2   64.46    4.06
   2  -6   2   65.53    2.87
   2  -6   2   66.82    3.69
   2   6   3   53.20    3.77
   2  -6   3   53.60    1.98
  -2  -6  -3   53.81    3.68
  -2   6  -3   59.88    3.99
  -2  -6  -3   59.88    3.94
  -2   6  -3   55.31    3.87
  -2   6  -3   56.61    1.84
  -2  -6  -3   55.19    3.46
  -2   6  -3   51.17    3.61
   2  -6   3   59.61    4.18
   2  -6   3   55.68    2.53
   2  -6   3   52.49    3.33
  -2  -6  -4   21.07    2.68
   2   6   4   16.01    2.43
   2  -6   4   20.23    1.26
  -2   6  -4   23.43    2.71
  -2   6  -4   20.21    2.69
  -2   6  -4   21.46    1.25
  -2  -6  -4   19.30    2.19
  -2   6  -4   18.06    2.38
   2  -6   4   21.26    2.22
   2  -6   4   18.47    2.73
   2  -6   4   21.99    1.59
  -2  -6  -5   86.48    5.28
   2  -6   5   76.70    2.68
   2   6   5   76.86    5.13
  -2   6  -5   81.60    5.21
  -2   6  -5   72.45    4.67
   2  -6   5   72.75    5.14
  -2   6  -5   74.63    4.99
  -2  -6  -5   77.24    4.07
   2  -6   5   77.58    3.05
   2  -6   5   77.05    4.27
  -2  -6  -6    1.78    1.48
   2   6   6    1.01    1.94
  -2   6  -6    2.00    1.60
  -2   6  -6    2.42    1.60
  -2   6  -6   -0.36    1.56
  -2  -6  -6    0.26    0.80
   2  -6   6   -0.74    0.93
   2  -6   6    0.99    0.64
  -2  -6  -7   11.93    2.61
   2  -6   7   12.11    1.94
   2   6   7   11.75    2.64
  -2   6  -7   12.10    2.58
  -2  -6  -7   13.83    1.80
   2  -6   7   11.12    1.85
  -2   6  -7   10.61    2.36
  -2  -6  -7   10.64    1.60
   2  -6   7   10.74    1.75
  -2  -6  -8    4.09    2.16
   2  -6   8    8.73    1.96
   2   6   8    3.69    1.95
  -2   6  -8    4.03    2.19
  -2   6  -8    5.85    2.26
   2  -6   8    6.95    1.41
   2  -6   8    5.32    1.33
  -2  -6  -9    2.91    2.11
   2  -6   9    3.49    1.77
   2   6   9   -1.85    1.93
   2  -6   9    0.31    1.11
  -2   6  -9    2.15    1.85
   2  -6   9    2.08    1.85
  -2   6  -9   -0.73    1.63
   2  -6  10    0.41    1.18
  -2  -6 -10    2.00    1.91
   2   6  10   -1.57    1.67
   2  -6  10    1.44    1.53
  -2   6 -10    2.49    2.06
  -2  -6 -11   17.78    3.45
   2   6  11   13.07    3.20
   2  -6  11   14.38    2.99
   2  -6  11   15.66    3.55
  -2   6 -11   17.16    3.55
   2   6  12    9.02    2.95
  -2  -6 -12   14.64    3.50
   2  -6  12    8.73    2.66
  -2  -7  13   12.70    2.88
  -2   7  13   11.66    3.38
  -2  -7  12   14.41    3.36
   2  -7 -12   11.80    3.14
  -2   7  12   10.81    3.18
  -2  -7  12   10.92    3.09
   2   7 -12   10.17    2.88
  -2   7  12   11.70    3.02
   2  -7 -11   10.21    2.65
  -2   7  11   11.85    3.01
  -2  -7  11    9.74    2.88
   2   7 -11   13.29    3.47
  -2   7  11   11.33    3.31
  -2   7  10    2.01    1.82
  -2  -7  10    0.68    1.61
   2  -7 -10   -0.45    1.57
   2   7 -10    1.77    1.49
  -2   7  10   -0.24    1.68
   2  -7  -9   20.11    3.30
  -2   7   9   16.65    2.96
  -2  -7   9   21.52    3.36
   2   7  -9   21.19    3.54
  -2   7   9   19.47    3.07
   2  -7  -8   -1.63    2.04
  -2  -7   8   -1.45    1.35
  -2   7   8    0.95    1.44
  -2  -7   8    0.86    0.89
   2   7  -8   -1.36    1.63
  -2   7   8   -2.74    1.67
   2  -7  -7    0.14    1.43
  -2   7   7    1.26    1.35
   2   7  -7    0.24    0.69
  -2  -7   7    0.11    0.99
   2  -7  -7    1.27    0.97
   2   7  -7   -1.40    1.98
  -2   7   7    2.58    1.79
   2  -7  -6   16.08    2.56
  -2   7   6   16.51    2.44
   2   7  -6   15.74    1.83
  -2  -7   6   17.20    1.03
  -2  -7   6   16.40    2.31
   2   7  -6   16.91    2.65
   2  -7  -6   17.64    1.99
  -2   7   6   12.41    2.64
  -2   7   5  137.25    5.85
   2  -7  -5  158.25    6.85
  -2   7   5  149.85    6.72
   2   7  -5  156.60    7.13
  -2  -7   5  159.01    6.51
   2  -7  -5  156.49    5.91
  -2  -7   5  146.56    2.51
   2   7  -5  151.90    5.24
  -2   7   4   57.30    3.45
  -2   7   4   58.44    4.25
   2  -7  -4   62.62    4.06
   2   7  -4   60.35    3.38
  -2  -7   4   66.34    1.77
  -2  -7   4   65.29    4.23
   2   7  -4   62.47    4.34
  -2   7   3  215.10    5.78
   2  -7  -3  230.08    7.16
  -2   7   3  217.78    7.66
   2   7  -3  221.13    6.45
  -2  -7   3  226.40    3.85
   2   7  -3  218.63    7.38
  -2  -7   3  221.59    6.23
  -2  -7   3  224.58    7.57
   2   7  -3  208.08    3.36
   2   7  -3  233.32    3.63
  -2   7   2   22.56    1.67
   2   7  -2   25.38    1.49
   2  -7  -2   23.34    2.17
  -2   7   2   25.30    2.75
  -2  -7   2   27.06    1.64
   2   7  -2   26.05    2.31
   2   7  -2   22.85    2.30
  -2  -7   2   22.51    1.92
  -2  -7   2   22.07    2.56
   2  -7  -2   22.01    2.55
   2   7  -1   59.49    3.65
  -2   7   1   55.94    1.89
   2   7  -1   58.36    3.39
   2  -7  -1   62.99    3.23
  -2   7   1   62.40    4.09
  -2  -7   1   62.55    2.77
   2   7  -1   62.00    3.51
   2  -7  -1   61.42    2.40
  -2   7   1   55.48    2.34
  -2  -7   1   65.25    4.20
   2  -7  -1   60.28    3.53
   2  -7  -1   64.17    4.01
   2   7   0   20.47    2.19
  -2  -7   0   20.52    1.89
   2  -7   0   22.82    1.76
  -2   7   0   22.15    1.93
  -2  -7   0   21.36    1.94
  -2   7   0   21.32    2.65
  -2   7   0   18.68    1.66
   2   7   0   23.12    2.14
  -2  -7   0   20.67    2.60
   2   7   0   21.01    1.57
   2  -7   0   20.85    2.47
   2  -7   0   20.09    2.00
  -2  -7  -1  138.15    5.06
   2   7   1  136.92    5.33
  -2   7  -1  142.89    6.05
  -2   7  -1  137.68    5.09
  -2  -7  -1  146.73    5.26
  -2   7  -1  128.13    4.76
  -2  -7  -1  130.46    5.67
   2  -7   1  132.98    5.53
   2  -7   1  142.09    4.68
  -2  -7  -2   73.51    4.13
   2   7   2   85.18    4.55
  -2   7  -2   79.96    4.26
  -2   7  -2   85.37    2.35
  -2   7  -2   80.25    4.80
  -2  -7  -2   85.90    4.43
  -2  -7  -2   78.36    4.38
  -2   7  -2   83.80    4.32
   2  -7   2   80.65    4.78
   2  -7   2   79.93    4.39
   2  -7   2   79.51    3.31
   2  -7   3   93.34    2.37
  -2  -7  -3   90.58    4.98
   2   7   3   99.63    5.22
  -2   7  -3   94.84    5.05
  -2   7  -3  102.97    5.38
  -2   7  -3   95.81    4.99
   2  -7   3   95.99    5.46
  -2  -7  -3   92.43    4.79
   2  -7   3   93.47    3.37
   2  -7   3   96.19    4.71
  -2  -7  -4   10.78    2.02
   2   7   4   13.11    2.42
   2  -7   4   11.53    0.77
  -2   7  -4   11.02    2.20
  -2   7  -4   12.19    2.25
  -2  -7  -4   13.05    1.94
  -2   7  -4   15.51    2.36
   2  -7   4   12.66    1.25
   2  -7   4   14.40    2.73
   2  -7   4   12.17    1.83
  -2  -7  -5   19.30    3.00
   2   7   5   23.34    2.94
  -2   7  -5   23.78    3.17
  -2   7  -5   22.66    2.90
  -2  -7  -5   20.71    2.37
  -2   7  -5   22.58    3.06
   2  -7   5   23.13    2.56
   2  -7   5   21.22    1.55
   2  -7   5   17.89    2.92
  -2  -7  -6   26.45    3.41
   2   7   6   23.59    3.25
  -2   7  -6   25.05    3.43
  -2   7  -6   24.93    3.12
  -2  -7  -6   27.31    2.62
  -2   7  -6   25.54    3.32
   2  -7   6   20.89    3.08
   2  -7   6   28.98    2.71
  -2  -7  -7   20.90    3.18
   2   7   7   21.49    3.46
  -2   7  -7   20.07    3.29
  -2   7  -7   22.48    2.99
  -2  -7  -7   20.70    2.23
  -2   7  -7   19.96    3.28
   2  -7   7   21.52    2.57
   2  -7   7   24.06    2.56
  -2  -7  -8    1.43    2.10
   2   7   8    1.41    1.66
   2  -7   8    1.74    1.28
  -2   7  -8    1.40    1.56
   2  -7   8    0.46    1.08
  -2   7  -8    2.58    1.72
   2  -7   8    1.29    0.84
  -2  -7  -9   -2.43    1.89
   2   7   9    0.44    1.50
   2  -7   9    0.43    1.05
   2  -7   9    3.64    1.53
  -2   7  -9    5.43    2.07
  -2  -7 -10    5.64    2.53
   2   7  10    4.74    2.22
   2  -7  10    8.55    3.18
  -2   7 -10    0.94    1.76
  -2  -7 -11    7.90    2.41
   2   7  11    7.89    2.91
   2  -7  11    6.44    2.40
  -2   7 -11    7.75    2.93
  -2  -8  13   11.02    3.08
   2  -8 -12   20.80    4.01
  -2   8  12   15.42    3.56
  -2  -8  12   14.47    3.30
   2   8 -12   20.95    3.81
   2  -8 -11    6.65    2.62
  -2  -8  11    5.49    2.40
  -2   8  11    3.34    2.13
   2   8 -11    3.78    2.25
   2  -8 -10   10.93    2.58
  -2  -8  10   17.19    3.26
  -2   8  10   11.46    2.92
   2   8 -10   13.19    2.92
  -2  -8   9   19.98    3.45
   2  -8  -9   26.24    3.82
  -2   8   9   22.92    3.58
   2   8  -9   25.37    3.79
   2  -8  -8   19.07    3.04
  -2  -8   8   22.77    3.49
  -2   8   8   19.39    2.96
  -2  -8   8   22.10    2.83
   2   8  -8   20.89    3.24
   2  -8  -7   17.91    3.18
  -2   8   7   10.41    2.31
   2  -8  -7   15.93    2.05
  -2  -8   7   16.46    2.45
   2   8  -7   14.84    2.65
  -2   8   7   15.02    2.68
   2   8  -7   14.74    1.90
   2  -8  -6   24.33    3.27
  -2   8   6   13.40    2.34
   2  -8  -6   16.40    2.19
  -2  -8   6   20.33    2.52
   2   8  -6   17.18    2.75
   2   8  -6   20.93    2.26
  -2   8   6   14.91    2.69
  -2   8   5  546.05   13.45
  -2   8   5  531.73   11.75
   2  -8  -5  582.70   13.48
   2   8  -5  541.35   13.59
  -2  -8   5  559.65   12.92
   2  -8  -5  560.59   12.01
  -2  -8   5  587.63   12.56
   2   8  -5  566.39   11.09
  -2   8   4  159.64    7.21
  -2   8   4  152.55    5.68
   2  -8  -4  163.73    6.86
   2   8  -4  162.10    6.02
   2   8  -4  157.73    6.97
   2  -8  -4  169.69    6.68
  -2  -8   4  170.38    6.28
  -2  -8   4  159.32    7.01
   2  -8  -3    4.01    1.46
  -2   8   3    3.56    0.91
  -2   8   3    3.85    1.83
   2   8  -3    3.37    1.09
  -2  -8   3    4.42    0.63
   2   8  -3    1.81    1.07
  -2  -8   3    4.22    1.19
  -2  -8   3    3.13    1.49
   2   8  -3    3.38    0.53
   2  -8  -2   10.10    1.71
  -2   8   2   11.34    1.22
   2   8  -2    8.73    0.99
  -2   8   2   16.70    2.58
  -2  -8   2   11.86    1.11
   2   8  -2   11.00    1.88
   2   8  -2   10.09    1.05
   2   8  -2   11.15    1.88
  -2  -8   2    9.68    2.13
   2   8  -1   37.96    3.17
   2  -8  -1   34.73    2.52
  -2   8   1   33.31    1.52
   2   8  -1   34.94    2.70
  -2  -8   1   35.68    2.28
  -2   8   1   36.99    3.57
   2   8  -1   33.67    2.83
   2  -8  -1   35.47    2.02
  -2   8   1   33.72    1.98
  -2  -8   1   38.84    3.57
   2  -8  -1   33.88    3.15
   2  -8   0  140.81    4.49
   2   8   0  142.33    5.52
  -2  -8   0  140.80    4.94
  -2   8   0  134.31    6.33
  -2  -8   0  148.55    5.02
  -2   8   0  136.02    4.54
   2   8   0  141.25    5.25
  -2  -8   0  141.88    6.36
   2  -8   0  140.65    6.18
   2   8   1  206.58    6.90
  -2  -8  -1  200.02    6.39
   2  -8   1  210.59    4.81
  -2   8  -1  220.41    7.96
  -2  -8  -1  215.92    6.65
  -2  -8  -1  206.10    7.68
  -2   8  -1  201.19    6.26
   2  -8   1  219.98    6.19
   2  -8   1  217.95    7.56
  -2  -8  -2   16.13    2.29
   2   8   2   17.31    2.33
   2  -8   2   14.56    1.15
  -2   8  -2   14.24    0.98
  -2   8  -2   12.70    1.94
  -2   8  -2   16.65    2.49
  -2   8  -2   15.66    2.13
  -2  -8  -2   15.28    2.38
   2  -8   2   16.79    1.76
   2  -8   2   16.53    2.30
  -2  -8  -3   -1.49    1.38
   2  -8   3    0.61    0.29
   2  -8   3    0.61    0.31
   2  -8   3    0.79    0.33
   2   8   3    2.48    1.63
  -2   8  -3    1.70    1.53
  -2   8  -3    4.08    1.56
   2  -8   3    1.02    1.74
  -2  -8  -3    1.50    1.28
  -2   8  -3    0.51    1.14
   2  -8   3    0.60    0.63
   2  -8   3    2.16    1.15
  -2  -8  -4  215.58    8.21
   2   8   4  209.98    8.25
  -2   8  -4  202.59    8.21
  -2   8  -4  204.42    8.14
  -2   8  -4  201.76    8.06
   2  -8   4  205.94    8.60
  -2  -8  -4  197.57    7.43
   2  -8   4  213.05    7.43
   2  -8   4  210.12    4.84
   2   8   5  230.63    9.16
  -2  -8  -5  220.91    9.11
  -2   8  -5  237.38    8.97
  -2   8  -5  238.77    9.31
  -2  -8  -5  225.01    7.87
   2  -8   5  241.52    9.68
  -2   8  -5  220.50    8.97
   2  -8   5  240.82    7.97
  -2  -8  -6   13.23    2.71
   2   8   6   12.34    2.51
  -2   8  -6   12.24    2.51
  -2   8  -6   19.16    3.06
  -2  -8  -6   11.36    1.79
  -2   8  -6   11.01    2.52
   2  -8   6   14.79    2.35
   2  -8   6   15.13    2.19
   2  -8   6   10.76    2.44
  -2  -8  -7   13.90    2.94
   2   8   7   12.85    2.84
  -2   8  -7   14.28    2.64
  -2   8  -7   15.07    2.83
  -2  -8  -7   21.13    2.48
   2  -8   7   18.48    2.52
   2  -8   7   17.98    2.29
   2  -8   7   16.52    3.04
   2  -8   8    1.21    1.30
  -2  -8  -8    1.07    1.76
   2   8   8   -0.29    1.65
   2  -8   8    2.96    1.24
  -2   8  -8    0.97    1.39
   2  -8   8    0.68    1.97
  -2  -8  -9    0.75    1.73
   2   8   9   -2.57    2.16
   2  -8   9    2.53    1.46
  -2   8  -9   -0.82    1.93
   2  -8   9    0.79    1.84
  -2  -8 -10    9.06    2.91
   2   8  10    3.59    1.84
  -2   8 -10    5.81    2.03
   2  -8  10    3.10    1.82
  -2  -8 -11   -2.43    2.27
   2   8  11   -0.44    2.25
  -2   8 -11    0.02    1.65
   2  -8  11    4.48    2.16
   2  -8  11    1.19    2.00
  -2   9  12    6.90    2.73
  -2  -9  12    5.41    2.36
   2  -9 -11    3.41    2.21
  -2   9  11    3.36    1.88
  -2  -9  11    1.68    1.51
   2   9 -11    3.83    2.02
  -2   9  11    6.23    2.28
   2  -9 -10   -0.56    1.89
  -2  -9  10    3.29    2.32
  -2   9  10    2.18    1.88
   2   9 -10    2.18    2.08
  -2   9  10   -0.49    1.27
   2  -9  -9   34.44    4.48
  -2   9   9   34.13    4.31
  -2  -9   9   32.66    4.17
  -2   9   9   36.07    4.34
   2   9  -9   30.84    4.45
   2  -9  -8   22.73    3.60
  -2   9   8   14.59    2.62
  -2  -9   8   20.21    2.85
   2   9  -8   17.79    3.10
  -2   9   8   19.01    3.15
  -2   9   7   -0.29    1.28
   2  -9  -7    0.78    1.46
   2   9  -7    1.11    0.89
  -2   9   7    3.16    1.72
   2   9  -7   -0.22    1.32
   2  -9  -7    0.40    0.88
  -2  -9   7    3.07    1.78
  -2   9   6   11.12    2.02
   2  -9  -6   10.00    2.42
  -2   9   6   17.41    2.90
   2   9  -6   15.93    2.18
   2  -9  -6   15.03    2.26
  -2  -9   6   12.18    2.23
   2   9  -6   16.22    2.87
  -2  -9   6   15.46    2.56
  -2   9   5   61.51    5.13
  -2   9   5   59.68    4.08
   2  -9  -5   64.59    4.93
   2   9  -5   57.76    4.77
   2  -9  -5   64.16    4.48
  -2  -9   5   60.82    4.29
  -2  -9   5   60.88    4.72
   2   9  -5   57.77    3.89
   2  -9  -4    4.45    1.23
  -2   9   4    5.77    1.42
  -2  -9   4    5.14    1.54
   2  -9  -4    3.78    1.38
  -2  -9   4    9.15    2.09
   2   9  -4    2.49    1.44
   2   9  -4    5.01    1.40
  -2   9   4    3.06    2.05
  -2   9   3   32.13    2.42
   2  -9  -3   33.88    3.09
  -2  -9   3   29.02    2.56
  -2  -9   3   25.28    3.25
   2  -9  -3   28.99    3.14
   2   9  -3   28.34    3.01
  -2   9   3   30.07    3.50
   2   9  -3   29.77    3.10
   2  -9  -2    0.73    0.91
  -2   9   2    0.62    0.73
   2  -9  -2    0.02    1.46
  -2  -9   2    0.03    1.63
   2   9  -2    0.16    1.09
   2   9  -2    0.61    0.50
   2   9  -2   -0.48    1.08
  -2   9   2    0.44    1.62
  -2   9   1    0.97    0.47
   2  -9  -1    1.76    1.02
  -2   9   1   -0.91    1.51
   2   9  -1   -0.47    1.24
   2   9  -1    1.83    0.98
  -2   9   1    0.99    0.66
  -2  -9   1   -1.42    1.58
   2   9   0   62.15    4.41
   2   9   0   61.13    3.75
  -2  -9   0   61.38    3.46
   2  -9   0   59.92    3.06
  -2   9   0   62.90    4.63
  -2   9   0   55.94    3.13
   2   9   0   61.54    3.63
  -2  -9   0   64.22    4.75
   2  -9   0   59.51    4.38
   2  -9   1    0.13    0.53
   2   9   1    0.24    1.10
  -2  -9  -1   -1.11    1.07
  -2   9  -1   -0.23    1.46
  -2   9  -1    0.31    0.45
   2   9   1   -0.43    0.78
  -2   9  -1   -0.93    0.86
  -2  -9  -1    1.84    1.92
   2  -9   1    0.01    1.09
  -2  -9  -2    1.53    1.39
   2  -9   2    0.95    0.42
   2   9   2    1.21    1.34
  -2   9  -2    1.41    1.71
  -2   9  -2    2.50    1.37
  -2  -9  -2    0.37    1.42
   2  -9   2   -0.77    1.11
  -2  -9  -3   48.29    4.00
   2   9   3   54.31    4.16
  -2   9  -3   46.72    4.19
   2  -9   3   50.73    4.46
  -2   9  -3   48.81    3.91
  -2  -9  -3   43.51    3.79
   2  -9   3   50.30    3.94
   2  -9   3   47.91    2.67
   2   9   4  274.04    9.65
  -2  -9  -4  280.76    9.79
  -2   9  -4  274.57    9.79
   2  -9   4  288.06   10.38
   2  -9   4  300.89   10.09
  -2   9  -4  277.63    9.68
  -2  -9  -4  280.43    9.42
   2  -9   4  287.78    9.09
   2  -9   4  281.44    5.73
  -2  -9  -5    9.19    2.35
   2   9   5    5.87    2.00
  -2   9  -5    9.70    2.31
   2  -9   5   11.58    2.69
  -2  -9  -5    7.22    1.80
  -2   9  -5   11.16    2.34
   2  -9   5   11.87    2.50
   2  -9   5   10.52    1.93
  -2  -9  -6    3.55    1.78
   2   9   6    2.31    1.62
  -2   9  -6    0.92    1.46
  -2  -9  -6    4.82    1.62
  -2   9  -6    4.58    1.93
   2  -9   6    4.31    1.77
   2  -9   6    5.48    2.01
   2  -9   6    4.44    1.44
  -2  -9  -7    2.01    1.52
   2   9   7    1.01    1.42
  -2   9  -7    0.74    1.23
  -2  -9  -7    3.89    1.44
  -2   9  -7    1.20    1.46
   2  -9   7   -0.44    1.54
   2  -9   7   -0.93    1.74
   2  -9   7    2.21    1.09
  -2  -9  -8    0.04    1.83
   2   9   8    5.01    2.45
  -2   9  -8    2.14    1.38
  -2   9  -8    3.07    2.09
   2  -9   8    2.94    1.34
   2  -9   8    4.89    2.06
  -2  -9  -9    0.13    1.59
   2   9   9   -1.75    1.54
   2  -9   9   -0.17    1.82
  -2  -9 -10    3.96    2.56
   2   9  10   -3.80    2.65
  -2   9 -10   -0.56    1.53
   2  -9  10   -0.56    1.54
   2   9  11    1.65    2.02
   2  -9  11   -4.21    2.85
  -2 -10  12    1.16    1.55
  -2  10  12   -1.36    1.98
  -2  10  11   -2.03    1.90
   2 -10 -11   -0.77    1.62
  -2 -10  11    3.54    2.24
   2  10 -11   -0.87    1.65
  -2  10  11    1.15    1.44
  -2  10  10    0.19    1.49
   2 -10 -10    0.01    1.54
  -2 -10  10    0.40    1.66
  -2  10  10    4.62    2.07
   2  10 -10   -2.95    2.29
  -2  10   9   81.13    6.57
   2 -10  -9   96.53    7.46
  -2  10   9   87.31    6.86
   2  10  -9   93.75    7.49
  -2 -10   9  102.07    7.18
  -2 -10   9  102.34    7.57
   2 -10  -8    0.15    1.48
  -2  10   8   -1.33    1.40
  -2  10   8    5.16    2.19
   2  10  -8    0.93    1.48
  -2 -10   8   -0.46    1.41
  -2 -10   8   -0.24    1.31
   2 -10  -7    1.23    1.36
  -2  10   7    1.67    1.30
  -2  10   7    3.19    2.07
   2 -10  -7    1.16    1.19
  -2 -10   7    1.84    1.62
   2  10  -7    2.61    1.92
  -2 -10   7    2.77    1.55
  -2  10   6   44.77    4.53
  -2  10   6   38.82    3.68
   2 -10  -6   46.97    4.61
  -2 -10   6   42.96    4.14
   2  10  -6   40.97    4.47
  -2 -10   6   49.20    4.63
   2 -10  -6   40.40    3.67
   2  10  -6   46.27    3.69
  -2  10   5   43.66    4.56
   2 -10  -5   44.40    4.23
  -2  10   5   41.72    3.53
   2 -10  -5   45.18    3.92
  -2 -10   5   47.46    3.93
   2  10  -5   43.36    4.27
  -2 -10   5   46.91    4.44
   2  10  -5   42.79    3.64
   2 -10  -4   35.79    3.54
  -2  10   4   32.21    2.79
   2 -10  -4   27.01    3.06
  -2 -10   4   32.85    3.17
   2  10  -4   30.39    3.41
  -2 -10   4   32.27    3.54
  -2  10   4   33.86    4.04
   2  10  -4   31.43    3.18
   2 -10  -3   21.95    2.63
  -2  10   3   19.78    1.96
  -2 -10   3   22.94    3.29
   2 -10  -3   20.66    2.88
   2  10  -3   19.30    2.70
  -2  10   3   25.42    3.52
   2  10  -3   21.60    2.68
   2 -10  -2   22.85    2.52
  -2  10   2   22.99    1.78
   2  10  -2   23.34    2.74
  -2 -10   2   26.47    3.38
   2 -10  -2   26.77    3.33
  -2  10   2   27.21    3.50
   2  10  -2   28.19    3.09
   2 -10  -1   30.34    2.60
  -2  10   1   28.16    1.45
  -2  10   1   31.93    3.64
   2  10  -1   29.54    3.30
   2 -10  -1   33.65    3.68
  -2  10   1   28.75    2.02
   2  10  -1   30.24    2.85
  -2 -10   1   32.55    3.63
   2  10   0   18.38    2.29
  -2 -10   0   19.68    2.22
   2 -10   0   20.13    1.88
   2  10   0   20.21    2.78
  -2  10   0   20.67    3.15
   2 -10   0   22.96    3.09
   2  10   0   18.59    2.21
  -2  10   0   20.84    2.08
  -2 -10   0   21.01    2.97
   2 -10   0   18.30    2.75
   2  10   1  284.56    8.71
  -2 -10  -1  292.31    8.43
   2 -10   1  302.50    6.20
  -2  10  -1  291.93   10.40
  -2  10  -1  283.23    8.12
   2  10   1  296.51    8.00
  -2 -10  -1  300.17   10.36
   2 -10   1  298.38   10.46
   2 -10   1  303.55   10.04
  -2 -10  -2   17.08    2.37
   2  10   2   15.14    2.29
  -2  10  -2   13.52    2.72
   2  10   2   13.24    1.66
  -2  10  -2   14.39    2.26
  -2 -10  -2   13.58    2.45
   2 -10   2   15.95    2.92
   2 -10   2   16.74    2.56
  -2 -10  -3    5.50    1.74
   2  10   3    5.66    1.86
  -2  10  -3    3.13    1.49
   2 -10   3    4.02    1.71
   2  10   3    4.23    1.03
  -2 -10  -3    3.49    1.88
  -2  10  -3    4.20    1.41
   2 -10   3    6.12    1.44
  -2 -10  -4   26.48    3.23
   2  10   4   25.73    3.26
  -2  10  -4   26.38    3.40
   2 -10   4   28.34    3.57
  -2  10  -4   24.03    3.07
   2 -10   4   30.67    3.40
  -2 -10  -4   29.62    3.38
   2 -10   4   30.78    3.23
  -2 -10  -5   29.55    3.70
   2  10   5   35.61    4.14
  -2  10  -5   41.97    4.34
   2 -10   5   32.93    4.01
  -2 -10  -5   30.04    3.47
   2 -10   5   34.78    3.71
  -2  10  -5   30.95    3.72
   2 -10   5   34.54    3.38
  -2 -10  -6    0.52    1.38
   2  10   6    0.35    1.32
  -2  10  -6   -1.38    1.29
   2 -10   6   -3.24    1.89
  -2 -10  -6    0.13    1.12
   2 -10   6    0.02    1.42
  -2  10  -6   -1.96    1.82
   2 -10   6    0.89    0.90
  -2 -10  -7   -1.53    2.19
   2  10   7   -0.41    1.51
  -2  10  -7    3.25    1.59
  -2 -10  -7    2.72    1.58
   2 -10   7    1.48    1.43
  -2  10  -7    0.29    1.78
   2 -10   7   -1.07    1.79
  -2 -10  -8    3.70    1.69
   2  10   8    5.81    2.04
  -2  10  -8    5.55    1.89
   2 -10   8    4.83    1.61
  -2  10  -8    8.46    2.64
   2 -10   8    9.59    2.96
  -2 -10  -9    0.16    1.43
   2  10   9    3.33    2.19
  -2  10  -9   -1.31    1.38
   2 -10   9    0.61    1.68
  -2 -10 -10   19.41    3.74
   2  10  10   23.85    4.42
  -2  10 -10   17.92    3.93
   2 -10  10   19.52    4.08
  -2  11  11    0.31    1.51
  -2 -11  11    4.87    2.49
  -2  11  11    1.57    2.00
  -2 -11  11   -2.79    1.78
   2 -11 -10    6.17    2.41
  -2  11  10    6.38    2.49
  -2 -11  10    5.70    2.42
  -2  11  10    1.73    1.54
   2  11 -10    0.85    1.40
  -2 -11  10    0.49    1.92
   2 -11  -9    0.51    1.63
  -2 -11   9    5.05    2.15
  -2  11   9   -0.12    1.45
  -2  11   9    4.32    2.37
   2  11  -9    5.62    2.64
  -2 -11   9    1.28    1.45
  -2  11   8   92.65    6.60
  -2  11   8   89.87    7.03
   2 -11  -8  103.94    7.53
   2  11  -8   95.16    7.47
  -2 -11   8   99.54    6.96
  -2 -11   8  106.88    6.87
   2 -11  -7   52.42    5.14
  -2  11   7   47.93    5.12
  -2  11   7   46.37    4.46
   2  11  -7   49.16    5.02
  -2 -11   7   56.40    5.12
  -2 -11   7   52.05    4.91
   2 -11  -7   56.65    4.58
   2 -11  -6    5.17    1.70
  -2  11   6    7.61    1.80
   2 -11  -6    7.92    2.08
  -2 -11   6    9.85    2.12
   2  11  -6    6.42    2.42
  -2 -11   6    5.86    1.75
   2  11  -6    7.03    1.80
  -2  11   6    7.10    2.46
  -2  11   5    1.97    1.15
   2 -11  -5    2.17    1.18
   2 -11  -5    7.15    2.08
  -2 -11   5    1.94    1.82
   2  11  -5    6.04    2.14
  -2 -11   5    3.76    1.57
  -2  11   5    3.28    1.76
   2  11  -5    0.10    1.11
  -2  11   4    2.08    1.06
   2 -11  -4    1.25    1.36
  -2 -11   4   -2.46    1.71
   2 -11  -4    0.03    1.30
   2  11  -4    0.67    1.76
  -2 -11   4    1.43    1.28
  -2  11   4   -0.75    1.58
   2  11  -4   -0.08    1.45
   2 -11  -3   15.73    2.26
  -2  11   3   16.04    1.83
   2 -11  -3   17.12    2.93
  -2 -11   3   11.35    2.72
   2  11  -3   12.12    2.30
  -2  11   3   14.32    2.83
   2  11  -3   13.60    2.28
   2 -11  -2   26.95    2.73
   2 -11  -2   21.75    3.03
  -2 -11   2   26.17    3.57
   2  11  -2   24.13    2.87
   2  11  -2   25.71    3.15
  -2  11   2   23.24    3.30
   2 -11  -1   22.30    2.26
   2  11  -1   23.05    2.74
  -2 -11   1   17.95    2.84
  -2  11   1   20.76    1.92
   2 -11  -1   22.12    3.19
  -2  11   1   28.48    3.60
   2  11  -1   26.33    3.32
   2  11   0    7.20    1.72
   2 -11   0    8.70    1.37
  -2 -11   0    8.24    1.44
   2  11   0   11.84    2.49
  -2  11   0    6.91    2.16
   2 -11   0    9.08    2.60
   2  11   0    6.77    1.46
  -2  11   0    8.64    1.40
  -2 -11   0    5.48    1.99
  -2 -11  -1   58.08    3.97
   2  11   1   64.73    5.17
   2  11   1   56.86    4.15
  -2  11  -1   55.58    4.95
   2 -11   1   55.25    4.99
  -2  11  -1   54.94    3.76
   2  11   1   58.74    3.76
  -2 -11  -1   56.59    4.89
   2 -11   1   63.75    4.93
  -2 -11  -2  101.76    5.67
   2  11   2  111.10    5.88
  -2  11  -2  115.74    6.95
   2  11   2  124.04    5.13
  -2  11  -2  114.74    5.87
  -2 -11  -2  110.28    6.76
   2 -11   2  128.12    7.25
   2 -11   2  133.48    6.92
   2  11   3   23.15    2.96
  -2 -11  -3   22.98    2.83
  -2  11  -3   19.54    3.20
  -2 -11  -3   23.25    3.22
  -2  11  -3   21.12    2.81
   2 -11   3   21.01    3.18
   2 -11   3   24.36    3.04
  -2 -11  -4    2.04    1.35
   2  11   4   -0.38    1.41
  -2  11  -4    3.59    1.73
  -2 -11  -4    4.01    1.84
  -2  11  -4    2.73    1.58
   2 -11   4    1.17    1.64
   2 -11   4    1.73    1.39
  -2 -11  -5    1.13    1.55
   2  11   5    0.41    1.26
  -2  11  -5    4.95    2.24
   2 -11   5    1.92    1.80
  -2 -11  -5    2.33    1.34
  -2  11  -5    1.23    1.50
   2 -11   5    1.09    1.79
   2 -11   5    1.64    1.11
   2  11   6    2.03    1.87
  -2 -11  -6    3.63    2.12
  -2  11  -6    3.32    1.87
   2 -11   6    2.05    1.57
  -2 -11  -6    1.57    1.06
   2 -11   6    0.52    1.41
  -2  11  -6   -1.06    1.52
   2 -11   6    0.22    1.06
  -2 -11  -7    1.69    1.73
   2  11   7   -1.76    1.73
   2 -11   7   -3.55    2.30
  -2 -11  -7    0.42    1.31
   2 -11   7    0.25    1.40
  -2  11  -7   -0.12    1.45
  -2  11  -7   -1.25    1.59
  -2 -11  -8    3.84    1.89
   2  11   8    3.96    2.04
  -2  11  -8    2.98    1.94
   2 -11   8    4.83    1.96
  -2  11  -8    7.20    2.60
   2 -11   8    2.23    2.05
  -2 -11  -9    4.19    2.06
   2  11   9    1.64    1.51
  -2  11  -9    3.86    2.41
   2 -11   9    6.78    2.50
   2  11  10   31.73    4.98
   2 -11  10   31.25    5.02
  -2 -12  11    1.05    1.42
  -2  12  10    5.71    2.31
   2 -12 -10   12.92    3.24
  -2  12  10    7.06    2.42
  -2 -12  10    8.06    2.85
  -2 -12  10    6.30    2.22
   2 -12  -9   17.35    3.32
  -2  12   9    7.08    2.30
  -2  12   9    9.59    2.81
   2  12  -9   12.62    3.26
  -2 -12   9   12.37    2.95
   2 -12  -8    9.59    2.80
  -2  12   8    6.20    2.16
  -2 -12   8    8.10    2.20
  -2 -12   8    6.09    2.16
   2  12  -8    8.34    2.68
  -2  12   8    8.35    2.72
   2 -12  -7   -2.06    2.03
  -2 -12   7    0.03    1.40
   2 -12  -7    1.34    1.20
  -2 -12   7    1.09    1.81
   2  12  -7   -1.43    1.67
  -2  12   7   -0.43    1.74
   2 -12  -6   11.74    2.52
   2 -12  -6   10.55    2.31
  -2 -12   6   12.62    2.65
  -2 -12   6   11.86    2.43
   2  12  -6   14.08    3.11
  -2  12   6   10.87    2.89
   2  12  -6    9.33    2.11
   2 -12  -5   16.90    2.92
   2 -12  -5   14.02    2.77
  -2 -12   5   17.40    3.32
   2  12  -5   18.39    3.04
  -2 -12   5   19.43    2.67
  -2  12   5   16.53    3.21
   2  12  -5   20.59    2.97
   2 -12  -4   15.74    2.61
   2 -12  -4   12.96    2.54
  -2 -12   4   15.05    2.93
   2  12  -4   11.77    2.42
   2  12  -4   15.60    2.72
  -2  12   4   14.12    3.12
   2 -12  -3   39.84    3.75
   2 -12  -3   27.95    3.59
  -2 -12   3   34.86    4.27
   2  12  -3   30.78    3.51
   2  12  -3   30.41    3.61
  -2  12   3   32.75    4.20
   2 -12  -2    0.74    0.90
   2 -12  -2   -1.31    1.85
  -2 -12   2    0.74    1.86
   2  12  -2    0.96    1.14
  -2  12   2   -0.31    1.65
   2  12  -2    0.38    1.30
   2 -12  -1   22.24    2.40
   2 -12  -1   17.03    2.98
  -2 -12   1   18.24    3.06
   2  12  -1   19.73    2.57
  -2  12   1   20.34    3.35
   2  12  -1   19.13    3.16
   2  12   0    5.33    1.52
  -2 -12   0    4.44    1.27
   2 -12   0    2.97    2.08
  -2 -12   0    4.91    1.92
  -2  12   0    5.54    1.29
   2  12   0    3.38    1.22
   2  12   0    3.57    1.86
  -2  12   0    3.19    1.92
  -2 -12  -1   30.69    3.01
   2  12   1   32.64    3.22
  -2  12  -1   32.13    3.07
   2 -12   1   33.41    4.27
   2  12   1   32.90    2.95
  -2 -12  -1   29.41    3.64
   2  12   1   30.50    3.83
  -2  12  -1   34.82    4.24
  -2 -12  -2   12.65    2.14
   2  12   2   11.58    2.08
   2  12   2   14.24    2.99
  -2  12  -2   18.02    3.33
  -2  12  -2   13.60    2.26
   2 -12   2   15.87    3.14
  -2 -12  -2   11.84    2.71
  -2 -12  -3    1.47    1.55
   2  12   3    0.49    1.26
  -2  12  -3    2.10    1.77
  -2 -12  -3   -2.28    1.63
   2 -12   3   -1.51    1.50
  -2  12  -3    1.26    1.37
   2 -12   3   -1.12    1.60
  -2 -12  -4   12.83    2.58
   2  12   4   12.45    2.59
  -2  12  -4   10.54    2.40
   2 -12   4   12.67    2.70
  -2 -12  -4   12.32    2.79
  -2  12  -4   10.28    2.35
   2 -12   4   16.26    2.73
  -2 -12  -5    2.41    1.65
   2  12   5    2.09    1.90
  -2  12  -5   -0.79    1.81
  -2 -12  -5    2.12    1.67
  -2  12  -5    1.45    1.66
   2 -12   5   -0.87    1.50
   2 -12   5    3.23    1.38
   2  12   6   75.38    6.19
  -2 -12  -6   78.98    6.56
   2 -12   6   78.51    6.23
   2 -12   6   75.98    6.66
  -2  12  -6   77.82    6.44
  -2 -12  -6   77.26    5.83
  -2  12  -6   84.23    6.54
  -2 -12  -7    8.40    2.60
   2  12   7    7.83    2.56
   2 -12   7    6.19    2.38
  -2  12  -7    3.14    1.83
   2 -12   7    4.77    2.13
  -2  12  -7    4.16    1.96
   2  12   8    3.26    1.71
  -2 -12  -8    7.37    2.76
   2 -12   8    3.42    1.72
   2 -12   8    4.55    2.34
  -2  12  -8    0.66    1.57
  -2  12  -8    3.76    1.90
  -2 -12  -9   11.12    3.13
   2  12   9   16.33    3.48
  -2  12  -9   18.23    3.81
   2 -12   9   22.24    4.25
   2 -13  -9    5.23    2.03
   2  13  -9   17.49    4.12
  -2  13   9   12.67    3.15
   2 -13  -8    0.21    1.57
   2  13  -8   -0.35    1.54
  -2 -13   8   -1.71    1.72
  -2  13   8    0.45    1.80
   2 -13  -7    1.33    1.52
  -2 -13   7    1.71    1.96
  -2 -13   7    5.72    2.38
   2  13  -7   -0.41    1.27
   2 -13  -7    3.74    1.84
  -2  13   7   -0.08    1.76
   2 -13  -6    2.27    1.25
  -2 -13   6    5.41    2.05
   2 -13  -6    7.71    2.27
  -2 -13   6    2.70    2.30
   2  13  -6    3.95    1.61
  -2  13   6    5.77    2.30
   2 -13  -5   21.99    3.42
   2 -13  -5   30.61    3.86
  -2 -13   5   24.88    3.87
   2  13  -5   22.93    3.45
  -2  13   5   28.82    4.33
   2  13  -5   25.24    3.39
   2 -13  -4   18.20    2.83
   2 -13  -4   17.15    2.97
  -2 -13   4   17.22    3.29
   2  13  -4   18.27    3.23
  -2  13   4   15.34    3.04
   2  13  -4   20.46    3.08
   2 -13  -3   10.91    2.13
   2 -13  -3   13.75    2.75
  -2 -13   3   10.47    2.90
   2  13  -3   12.57    2.42
   2  13  -3   13.66    2.78
  -2  13   3    6.25    2.04
   2 -13  -2   18.66    2.50
  -2 -13   2   21.76    3.68
   2  13  -2   13.47    2.40
   2 -13  -2   16.70    3.05
  -2  13   2   11.22    2.75
   2  13  -2   15.91    2.96
   2 -13  -1   19.01    3.24
  -2 -13   1   21.03    3.68
   2  13  -1   18.79    2.59
  -2  13   1   16.73    3.41
   2  13  -1   19.12    3.22
   2 -13   0    7.76    2.31
  -2 -13   0    6.19    2.20
   2  13   0    8.49    1.66
   2  13   0    8.05    2.15
  -2  13   0    3.28    1.96
   2  13   1    6.63    1.63
   2 -13   1    4.40    1.81
  -2 -13  -1    3.28    1.89
   2  13   1    4.71    2.30
  -2 -13  -2    0.33    1.56
   2  13   2   -1.80    1.08
   2 -13   2    1.92    1.84
  -2  13  -2   -1.32    1.09
  -2 -13  -2   -3.24    2.28
   2  13   2    3.43    1.97
  -2  13  -2   -0.44    1.68
  -2 -13  -3    4.19    1.67
   2  13   3    3.61    1.22
   2 -13   3    5.59    2.23
  -2  13  -3    3.25    1.81
  -2 -13  -3    2.63    1.54
   2  13   3    3.96    2.29
  -2  13  -3   -0.95    1.82
  -2 -13  -4   13.06    2.52
   2  13   4    9.68    2.16
  -2 -13  -4    8.38    2.30
   2 -13   4   12.58    3.00
  -2  13  -4    9.46    2.27
   2  13   4    7.69    2.48
  -2  13  -4    9.88    2.46
  -2 -13  -5  132.85    8.17
   2  13   5  123.86    7.57
  -2  13  -5  131.03    8.15
  -2 -13  -5  125.89    7.99
   2 -13   5  142.36    8.72
  -2  13  -5  124.30    8.11
  -2 -13  -6   -0.72    1.59
   2  13   6    0.78    1.61
  -2  13  -6   -2.07    1.68
   2 -13   6    0.29    1.55
  -2 -13  -6   -0.92    1.64
  -2  13  -6   -0.42    1.52
  -2 -13  -7    1.60    2.05
   2  13   7   -0.65    1.61
   2 -13   7    1.88    1.52
   2 -13   7   -1.06    1.41
  -2  13  -7    0.42    1.49
  -2  13  -7   -0.07    1.31
  -2 -13  -8   10.18    3.11
   2  13   8    5.50    2.13
   2 -13   8   10.49    2.53
  -2  13  -8    6.63    2.55
  -2  13  -8    7.29    2.64
   2  13   9    4.36    2.12
   2 -14  -8    0.29    1.65
  -2 -14   8    1.32    1.73
   2  14  -8    2.49    1.99
  -2  14   8   -2.84    2.12
   2 -14  -7    2.95    1.79
  -2 -14   7    3.66    2.19
   2  14  -7    4.53    2.05
  -2  14   7    5.30    2.12
   2 -14  -6   -0.20    1.30
   2  14  -6   -2.18    1.80
  -2 -14   6   -2.90    1.63
  -2  14   6    1.28    1.92
   2 -14  -5    3.40    1.78
   2 -14  -5    2.39    1.35
  -2 -14   5    2.27    2.17
   2  14  -5    2.68    1.44
   2  14  -5    1.26    1.12
  -2  14   5    6.47    2.56
   2 -14  -4    9.42    2.25
   2 -14  -4   13.50    3.42
  -2 -14   4    8.76    2.98
   2  14  -4   11.76    2.58
  -2  14   4   11.31    2.95
   2  14  -4    6.15    2.13
   2 -14  -3    3.43    1.63
  -2 -14   3    3.61    2.77
   2  14  -3    2.49    1.32
  -2  14   3    3.61    2.16
   2  14  -3    4.37    1.98
   2 -14  -2    1.78    1.57
  -2 -14   2    3.67    2.27
   2  14  -2    7.27    1.90
  -2  14   2    4.83    2.34
   2  14  -2    4.41    1.56
   2 -14  -1   16.26    3.38
  -2 -14   1   17.81    3.26
   2  14  -1   15.19    2.34
   2  14  -1   12.36    2.85
  -2  14   1   20.49    3.75
   2 -14   0    3.73    2.13
  -2 -14   0    6.87    2.23
   2  14   0    9.65    2.65
  -2  14   0    9.44    2.81
   2 -14   1    6.60    2.40
  -2 -14  -1    6.88    2.30
  -2  14  -1    8.46    2.54
   2  14   1    6.19    2.19
   2 -14   2    0.32    2.04
  -2 -14  -2   -1.08    1.68
  -2  14  -2   -2.33    2.19
   2  14   2    0.41    1.59
  -2 -14  -3   -1.20    1.24
  -2 -14  -3    0.46    1.42
   2 -14   3   -2.83    1.85
  -2  14  -3    1.74    1.32
  -2  14  -3    1.43    1.43
   2  14   3   -0.59    1.85
   2  14   4    0.42    1.38
  -2 -14  -4   -0.75    1.65
  -2  14  -4    0.70    1.34
   2 -14   4   -1.74    1.44
  -2 -14  -4    3.40    2.22
   2  14   4    0.80    2.08
  -2  14  -4    0.99    1.91
  -2 -14  -5    2.68    1.88
   2  14   5    1.30    1.45
  -2 -14  -5    1.23    1.47
   2 -14   5    3.18    2.14
  -2  14  -5    0.62    1.38
  -2  14  -5    0.60    1.66
   2  14   5    1.89    2.10
  -2 -14  -6    4.07    2.10
   2  14   6    5.07    2.07
   2 -14   6    6.12    1.98
  -2 -14  -6    2.69    1.83
  -2  14  -6    9.16    2.70
  -2  14  -6    6.56    2.52
   2  14   6    6.73    2.67
  -2 -14  -7    0.31    1.69
   2  14   7    4.17    2.00
   2 -14   7    3.73    1.91
  -2  14  -7    4.61    2.56
  -2  14  -7    0.49    1.31
   2  14   8   -1.07    1.61
  -2 -15   8   -0.63    1.43
   2 -15  -7    3.84    1.94
  -2 -15   7    2.05    1.78
   2  15  -7    1.13    1.25
   2 -15  -6    1.79    1.33
  -2 -15   6    5.10    2.68
   2  15  -6    3.84    1.93
   2 -15  -6    1.21    1.28
  -2  15   6    0.67    1.84
   2 -15  -5    3.80    2.23
  -2 -15   5    0.83    1.62
   2  15  -5    0.77    1.33
  -2  15   5    2.39    1.95
   2 -15  -4    9.53    2.40
  -2 -15   4    5.84    2.60
   2  15  -4    8.00    2.22
  -2  15   4    8.68    2.80
   2  15  -4    9.51    2.54
   2 -15  -3   34.26    4.63
  -2 -15   3   32.78    4.85
   2  15  -3   30.10    3.80
   2  15  -3   26.34    3.99
  -2  15   3   38.83    5.25
   2 -15  -2    7.32    2.80
  -2 -15   2    3.66    2.15
   2  15  -2    7.75    2.29
  -2  15   2    6.35    2.79
   2 -15  -1    0.96    2.18
  -2 -15   1    0.29    2.07
   2  15  -1   -0.33    1.72
  -2  15   1    2.80    1.94
   2 -15   0   18.12    3.51
  -2 -15   0   21.24    3.86
  -2  15   0   21.85    3.97
   2  15   0   21.28    3.73
  -2 -15  -1    8.17    2.77
   2 -15   1    7.04    2.45
  -2  15  -1    6.26    2.50
   2  15   1    8.68    2.70
   2 -15   2   13.17    3.41
  -2 -15  -2    7.59    2.71
  -2  15  -2    7.33    2.13
   2  15   2    9.67    2.86
   2 -15   3    3.53    2.05
  -2 -15  -3    2.50    1.51
   2  15   3   -2.04    1.78
  -2  15  -3    3.67    2.21
   2 -15   4   10.40    2.96
  -2 -15  -4   12.26    3.02
  -2  15  -4    9.37    2.86
   2  15   4   11.03    2.88
  -2 -15  -5   24.67    3.73
   2 -15   5   23.10    3.91
  -2 -15  -5   27.56    4.18
  -2  15  -5   20.45    3.58
   2  15   5   27.70    4.61
  -2  15  -5   23.87    4.03
  -2 -15  -6    7.21    2.38
   2 -15   6    5.63    1.98
  -2 -15  -6    5.17    1.71
  -2  15  -6    8.42    2.65
  -2  15  -6    3.59    1.83
  -2 -15  -7   14.30    3.39
  -2  15  -7   14.77    3.33
   2 -15   7   11.14    2.98
  -2  15  -7    8.94    2.81
   2  16  -6    4.57    2.18
   2 -16  -6    4.50    2.27
   2 -16  -5    4.46    1.94
  -2 -16   5    3.40    2.24
   2  16  -5    2.01    1.39
  -2  16   4   -0.69    1.81
   2  16  -4    1.74    1.39
   2 -16  -4    2.63    1.68
  -2 -16   4    0.43    1.89
   2  16  -3   17.68    3.20
  -2  16   3   14.07    3.30
   2 -16  -3   17.93    3.50
  -2 -16   3   19.94    4.04
  -2  16   2   -0.15    1.62
   2  16  -2    2.86    1.99
   2 -16  -2   -1.52    1.82
  -2 -16   2   -0.60    2.56
  -2  16   1   19.23    3.84
   2  16  -1   15.85    3.42
   2 -16  -1   12.28    3.48
  -2 -16   1   18.03    3.95
   2  16   0    1.82    1.45
  -2  16   0    1.56    2.12
   2 -16   0    0.89    1.93
  -2 -16   0   -0.83    1.52
   2  16   1   33.48    4.82
  -2  16  -1   32.88    4.90
   2 -16   1   25.23    4.37
  -2 -16  -1   30.00    4.73
   2  16   2   16.84    3.80
  -2  16  -2    6.91    3.13
   2 -16   2    7.88    2.73
  -2 -16  -2    8.49    2.75
  -2  16  -3   14.61    3.37
   2  16   3   13.68    3.42
  -2 -16  -3   12.35    3.25
   2 -16   3   11.71    2.64
  -2  16  -4    1.16    1.96
  -2 -16  -4    4.39    2.22
   2 -16   4    1.79    1.61
  -2  16  -5    7.09    2.67
  -2 -16  -5   10.40    2.87
   2  17  -3   -1.75    1.94
   2  17  -2   -2.82    1.83
   2  17  -1   13.87    3.15
   2  17   0   -1.15    1.77
   2  17   1   35.77    5.22
   3   0 -14   -0.83    1.42
  -3   0  14   -0.84    1.72
   3   0 -13    4.18    1.95
   3   0 -13    0.74    1.23
  -3   0  13    0.39    1.80
   3   0 -12    8.65    2.29
   3   0 -12   11.83    2.46
  -3   0  12   10.02    2.65
   3   0 -11   -0.96    1.20
  -3   0  11    0.46    1.43
   3   0 -11    1.14    1.54
  -3   0  11    0.44    1.91
   3   0 -10   -2.58    1.91
  -3   0  10    1.80    1.41
   3   0 -10   -1.69    1.33
  -3   0  10   -0.03    1.73
   3   0  -9    0.17    1.07
  -3   0   9   -1.41    1.19
   3   0  -9    0.56    1.09
  -3   0   9    1.24    1.41
  -3   0   8   16.88    2.78
   3   0  -8   12.71    2.10
  -3   0   8    9.33    1.92
   3   0  -8   13.17    2.08
  -3   0   7    1.33    1.41
   3   0  -7    2.07    1.22
   3   0  -7   -0.77    0.90
   3   0  -7   -0.17    0.39
  -3   0   7    0.25    0.95
  -3   0   7    0.15    0.35
   3   0  -6    0.57    0.95
  -3   0   6    1.06    1.54
  -3   0   6    1.66    1.15
   3   0  -6    0.72    0.45
   3   0  -6    2.09    1.07
  -3   0   6    0.93    0.41
  -3   0   5    0.31    1.39
  -3   0   5    0.05    0.34
   3   0  -5    1.12    0.89
   3   0  -5    0.75    0.55
  -3   0   5   -0.32    0.75
   3   0  -5   -1.08    0.85
  -3   0   5   -0.42    0.43
  -3   0   4  819.26    5.41
   3   0  -4  821.77   10.90
  -3   0   4  775.34    9.46
   3   0  -4  844.24    9.36
   3   0  -4  818.05    8.12
  -3   0   4  798.96   12.26
   3   0  -4  824.08   10.75
  -3   0   3    0.29    1.07
   3   0  -3   -0.10    0.28
  -3   0   3   -0.01    0.34
   3   0  -3    0.72    0.68
   3   0  -3    0.74    0.60
   3   0  -3    0.07    0.73
   3   0  -2  130.03    2.76
  -3   0   2  131.61    2.79
   3   0  -2  139.52    4.00
   3   0  -2  123.49    3.92
  -3   0   2  125.13    3.98
   3   0  -1   -0.14    0.41
  -3   0   1   -0.12    0.64
  -3   0   1    0.13    0.56
  -3   0   1   -0.03    0.62
   3   0  -1   -0.34    0.47
   3   0  -1    0.59    0.76
   3   0   0 1286.19   11.80
  -3   0   0 1353.73   12.04
  -3   0   0 1269.42   12.46
   3   0   0 1333.82   11.90
  -3   0   0 1333.47    8.53
  -3   0   0 1358.49   10.45
   3   0   0 1290.92   12.78
  -3   0   0 1325.13    8.55
   3   0   1   -0.37    0.89
  -3   0  -1    0.38    0.91
  -3   0  -1    0.75    0.50
   3   0   1    0.27    0.66
   3   0   2   12.26    1.78
   3   0   2   13.82    1.59
  -3   0  -2   13.89    1.89
   3   0   3    2.27    1.20
  -3   0  -3   -1.13    1.16
  -3   0  -3    1.78    1.12
   3   0   3    1.11    1.07
  -3   0  -4  186.45    6.28
   3   0   4  203.64    6.58
  -3   0  -4  203.81    6.35
   3   0   4  194.01    6.69
   3   0   4  194.73    3.25
   3   0   5    1.80    1.32
  -3   0  -5   -0.01    1.14
  -3   0  -5    0.29    1.12
   3   0   5    0.91    1.46
   3   0   5    0.10    0.46
   3   0   6 1116.86   18.07
  -3   0  -6 1088.46   16.97
  -3   0  -6 1125.66   17.14
  -3   0  -6 1096.86   17.54
   3   0   6 1089.44   18.70
   3   0   6 1087.69   11.44
   3   0   7    3.60    1.90
  -3   0  -7   -1.34    1.32
  -3   0  -7    1.46    1.31
  -3   0  -7    0.99    1.64
   3   0   7    3.03    2.01
   3   0   7    0.65    0.72
   3   0   8  174.13    8.32
  -3   0  -8  168.77    7.74
  -3   0  -8  164.74    7.75
   3   0   8  167.71    8.57
   3   0   8  173.19    5.69
  -3   0  -9    0.13    1.48
  -3   0  -9   -2.40    1.55
   3   0   9   -0.19    1.44
  -3   0 -10    1.23    1.53
   3   0  10    1.40    2.24
  -3   0 -10    3.18    1.88
  -3   0 -11    2.82    1.82
   3   0  11   -2.24    1.85
  -3   0 -11    1.15    1.21
  -3   0 -12   26.17    4.04
   3   0  12   31.92    4.86
  -3   0 -12   34.34    4.50
  -3   0 -13   -0.91    1.58
   3   0  13    2.48    1.85
   3  -1 -14    0.22    1.58
  -3   1  14    0.46    1.50
  -3  -1  14    3.06    2.32
   3   1 -13    5.26    2.04
   3  -1 -13    4.16    2.13
  -3  -1  13    4.94    2.15
   3   1 -13    4.12    1.78
  -3   1  13    4.67    2.45
  -3  -1  13    9.71    2.95
   3   1 -12  151.67    8.06
   3  -1 -12  146.04    8.48
  -3  -1  12  148.06    8.94
   3  -1 -12  151.07    8.01
   3   1 -12  149.64    8.47
  -3  -1  12  150.45    9.18
  -3   1  12  159.30    9.36
   3   1 -11    0.21    1.04
   3  -1 -11   -0.40    1.51
  -3  -1  11    1.49    1.43
   3  -1 -11   -0.86    1.07
   3   1 -11   -1.29    1.35
  -3   1  11   -3.30    2.20
  -3  -1  11    0.74    2.07
  -3  -1  10    2.53    1.76
   3  -1 -10    0.71    1.39
   3   1 -10    1.19    1.20
  -3  -1  10    0.04    1.35
   3  -1 -10    0.49    1.10
   3   1 -10   -3.63    1.93
  -3   1  10    0.64    1.79
  -3  -1   9    3.92    1.76
   3   1  -9    5.48    1.57
   3  -1  -9    5.98    1.54
  -3   1   9    6.23    1.99
  -3  -1   9    6.54    1.63
   3  -1  -9    5.42    1.37
   3   1  -9    4.41    1.55
  -3   1   9    2.63    1.83
   3  -1  -8   26.84    3.06
  -3  -1   8   30.90    3.54
   3   1  -8   31.96    2.99
   3   1  -8   30.25    3.09
  -3   1   8   27.77    2.96
  -3  -1   8   25.06    2.81
   3  -1  -8   32.75    2.97
  -3   1   8   33.74    3.74
   3  -1  -7    1.42    1.44
   3   1  -7    0.22    0.96
  -3  -1   7   -0.89    1.77
  -3  -1   7    0.61    0.32
   3   1  -7    0.04    0.37
  -3   1   7   -0.25    1.02
  -3  -1   7    0.53    1.21
   3  -1  -7    0.62    0.37
   3  -1  -7   -0.19    0.85
   3   1  -7    1.01    0.99
  -3  -1   7   -0.06    0.32
  -3   1   7    0.94    1.67
   3   1  -6   39.59    2.88
   3  -1  -6   36.16    2.98
  -3  -1   6   34.95    1.02
   3  -1  -6   39.24    2.75
  -3   1   6   31.44    2.67
   3   1  -6   39.17    3.04
   3  -1  -6   37.86    1.82
   3   1  -6   36.25    1.97
  -3  -1   6   38.23    3.44
  -3   1   6   39.13    3.38
  -3  -1   5   22.22    2.69
  -3   1   5   14.83    1.28
   3   1  -5   18.64    2.09
  -3   1   5   18.70    1.80
   3  -1  -5   17.90    1.77
   3   1  -5   17.55    1.42
   3  -1  -5   18.45    1.38
  -3   1   5   15.50    2.26
   3  -1  -5   17.65    1.93
   3   1  -5   17.42    1.68
  -3  -1   4    0.98    1.29
  -3   1   4    0.55    1.19
  -3   1   4    2.38    0.63
   3  -1  -4    1.65    0.83
   3   1  -4    1.70    1.21
  -3   1   4    0.90    0.70
   3   1  -4    2.81    0.79
   3   1  -4    1.71    0.45
  -3   1   4    1.62    0.64
   3  -1  -4    0.78    0.96
   3   1  -4    1.51    0.85
   3  -1  -4    1.19    0.69
  -3   1   3  393.01    5.35
  -3   1   3  371.77    4.96
   3   1  -3  387.64    6.60
  -3  -1   3  377.79    7.82
  -3   1   3  389.12    7.92
   3   1  -3  396.55    4.87
   3  -1  -3  385.78    6.40
  -3  -1   3  388.88    6.73
   3  -1  -3  394.85    7.51
   3  -1  -2 1189.42    9.63
   3   1  -2 1190.65    7.68
  -3   1   2 1165.65    9.68
  -3  -1   2 1169.06   11.85
  -3   1   2 1178.47   12.14
   3  -1  -2 1161.60   11.11
   3  -1  -2 1181.41   12.34
   3   1  -2 1192.88   11.42
  -3  -1   2 1247.50   11.78
  -3  -1   2 1175.63   12.22
  -3   1   1  227.58    4.69
   3   1  -1  219.41    5.29
  -3  -1   1  219.61    5.20
   3  -1  -1  229.40    4.68
  -3   1   1  215.57    4.55
  -3  -1   1  214.02    5.20
  -3  -1   1  234.05    5.20
   3  -1  -1  216.48    5.27
  -3  -1   1  227.41    4.71
   3  -1  -1  227.29    4.60
   3   1  -1  219.68    5.08
  -3   1   1  221.29    4.59
   3   1   0   59.42    2.87
   3  -1   0   56.97    2.40
  -3   1   0   60.66    2.41
  -3   1   0   59.02    2.79
   3  -1   0   63.24    2.74
  -3   1   0   57.67    2.79
  -3  -1   0   57.84    2.83
   3  -1   0   60.76    1.81
  -3   1   0   59.06    2.61
  -3  -1   0   62.51    1.85
   3  -1   0   61.15    2.91
   3  -1   0   59.65    1.98
  -3   1   0   62.81    2.00
   3   1   0   55.06    2.82
  -3   1  -1  402.92    6.52
   3  -1   1  359.57    6.33
   3   1   1  399.80    7.46
  -3   1  -1  399.10    7.03
  -3  -1  -1  399.82    7.48
  -3   1  -1  394.00    7.42
  -3  -1  -1  413.63    6.65
   3  -1   1  402.56    6.04
   3  -1   1  380.43    6.81
   3   1   1  398.00    5.37
   3  -1   1  389.85    7.33
   3  -1   1  389.19    3.47
   3  -1   2  327.54    6.58
  -3  -1  -2  315.24    7.17
   3   1   2  330.90    7.44
  -3   1  -2  340.21    6.92
  -3  -1  -2  346.58    7.44
   3  -1   2  350.24    6.83
   3  -1   3  247.54    6.47
   3   1   3  252.45    7.08
  -3  -1  -3  253.93    6.99
  -3   1  -3  246.10    6.41
  -3  -1  -3  267.00    7.12
   3  -1   3  256.74    6.78
  -3  -1  -3  254.69    3.39
   3  -1   4   -0.26    1.05
  -3   1  -4    3.03    1.16
  -3  -1  -4    2.93    0.59
   3   1   4    0.53    1.17
  -3  -1  -4    2.16    1.24
  -3   1  -4    3.60    1.23
  -3  -1  -4   -0.03    1.22
   3  -1   4    3.89    1.32
   3  -1   4    3.27    0.55
  -3  -1  -5   15.13    2.24
   3   1   5   19.88    2.59
   3  -1   5   19.12    2.38
  -3   1  -5   18.55    2.20
  -3   1  -5   20.14    2.47
  -3  -1  -5   17.46    2.39
  -3   1  -5   18.71    2.39
   3  -1   5   20.88    2.62
   3   1   5   18.30    1.45
   3  -1   5   18.32    1.32
  -3  -1  -5   18.56    1.42
   3   1   6  140.70    6.81
   3  -1   6  127.49    6.16
  -3   1  -6  129.59    5.91
  -3  -1  -6  141.84    6.45
  -3   1  -6  138.10    6.50
  -3   1  -6  133.42    5.94
  -3  -1  -6  141.19    6.23
  -3  -1  -6  136.93    6.55
   3  -1   6  138.24    6.78
   3  -1   6  144.86    4.19
   3   1   6  134.13    4.23
   3   1   7  423.46   12.35
  -3  -1  -7  416.37   11.64
  -3   1  -7  408.13   10.94
   3  -1   7  413.31   11.87
  -3  -1  -7  436.46   11.98
  -3  -1  -7  417.70   11.28
  -3   1  -7  414.74   11.87
  -3   1  -7  412.70   10.98
   3  -1   7  421.86   12.56
   3   1   7  406.10    8.14
   3  -1   7  418.85    8.03
  -3  -1  -8    6.59    1.94
   3   1   8    6.47    2.22
   3  -1   8    6.65    2.06
  -3   1  -8    6.92    1.64
  -3   1  -8    7.80    2.36
  -3  -1  -8    4.98    1.61
   3  -1   8    5.90    2.34
   3   1   8    7.27    1.30
   3  -1   8    7.98    1.27
  -3  -1  -9    2.51    1.72
  -3   1  -9   -0.11    1.25
   3   1   9    0.87    1.50
   3  -1   9    2.13    1.85
   3  -1   9    1.31    1.84
  -3  -1  -9    2.70    1.55
  -3   1  -9    4.07    1.86
  -3  -1 -10    2.18    1.75
   3   1  10    3.93    2.31
   3  -1  10   -0.66    1.98
  -3   1 -10   -0.91    1.31
   3  -1  10    3.58    2.17
  -3  -1 -10    2.25    1.45
  -3   1 -10    1.59    1.66
  -3   1 -11   47.64    5.06
  -3  -1 -11   50.19    5.03
   3  -1  11   52.90    5.60
   3   1  11   42.48    5.36
  -3  -1 -11   48.01    5.20
  -3   1 -11   48.08    4.83
  -3  -1 -12   26.45    3.98
  -3   1 -12   32.03    4.43
  -3  -1 -12   31.56    4.43
   3  -1  12   28.16    4.51
  -3   1 -12   33.24    4.26
   3   1  12   31.76    4.98
   3  -1  13    6.82    2.95
  -3  -1 -13    3.80    2.00
   3  -2 -14   -0.54    1.65
  -3  -2  14    0.67    1.80
   3   2 -14   -0.20    1.73
  -3  -2  14    0.06    1.67
  -3   2  14    0.35    1.62
   3  -2 -13    6.73    2.54
  -3  -2  13    1.29    1.76
   3   2 -13   -1.40    1.61
  -3  -2  13    1.41    2.20
  -3   2  13    9.21    3.09
   3   2 -12    1.89    1.17
   3  -2 -12    1.01    1.34
  -3  -2  12    0.76    1.92
   3   2 -12    0.52    1.43
  -3  -2  12   -2.05    2.33
  -3   2  12   -0.26    1.46
  -3  -2  11   27.65    3.92
   3  -2 -11   31.04    3.90
   3   2 -11   31.91    3.50
  -3  -2  11   25.65    3.69
   3  -2 -11   32.19    3.36
   3   2 -11   31.56    3.92
  -3   2  11   33.20    4.51
   3   2 -10   -0.19    1.01
   3  -2 -10    1.32    1.43
  -3  -2  10    1.11    1.68
  -3  -2  10    0.48    1.28
   3  -2 -10   -0.74    1.07
   3   2 -10   -1.15    1.51
  -3   2  10    0.85    1.78
   3   2  -9    4.90    1.39
   3  -2  -9    4.47    1.73
  -3  -2   9    4.41    2.28
  -3  -2   9    2.90    1.40
   3  -2  -9    4.50    1.44
   3   2  -9    6.15    1.76
  -3   2   9    5.71    2.18
   3  -2  -8    6.52    1.85
  -3  -2   8    3.94    1.59
   3   2  -8    7.80    1.57
  -3  -2   8    6.75    1.86
   3  -2  -8    7.06    1.38
   3   2  -8    6.90    1.81
  -3   2   8    6.47    2.29
   3  -2  -7  104.53    5.45
   3   2  -7  106.92    4.73
  -3  -2   7   81.08    1.70
   3   2  -7   91.22    3.24
   3  -2  -7   99.31    2.74
   3  -2  -7  104.00    4.42
   3   2  -7   97.43    5.29
  -3  -2   7  104.07    5.84
  -3   2   7   96.72    5.63
   3  -2  -6   66.57    4.17
   3   2  -6   66.82    3.52
   3  -2  -6   63.81    3.21
   3  -2  -6   68.66    2.55
  -3  -2   6   66.05    2.87
   3   2  -6   66.59    4.14
  -3  -2   6   62.44    4.35
  -3   2   6   63.18    4.38
  -3   2   5   98.43    3.42
   3  -2  -5   97.69    3.59
  -3  -2   5  101.09    3.60
   3   2  -5  103.87    4.74
  -3  -2   5   93.01    4.73
  -3   2   5   96.85    4.96
   3   2  -5   97.44    3.45
   3  -2  -5   98.02    4.58
  -3  -2   4   21.63    2.56
  -3   2   4   20.02    1.56
   3   2  -4   21.84    2.30
  -3  -2   4   23.25    1.92
   3  -2  -4   22.40    1.67
  -3   2   4   20.54    2.26
   3   2  -4   21.50    1.58
   3  -2  -4   26.09    2.00
  -3  -2   4   22.32    1.63
   3  -2  -4   23.46    2.20
  -3   2   3   42.41    2.19
   3  -2  -3   41.27    1.78
  -3  -2   3   41.93    2.53
  -3  -2   3   38.16    2.04
  -3  -2   3   41.98    2.89
   3  -2  -3   41.81    2.42
   3   2  -3   41.71    2.11
  -3   2   3   39.89    2.73
   3  -2  -3   41.50    2.77
   3  -2  -2   86.03    3.06
  -3   2   2   79.00    3.01
  -3  -2   2   87.61    3.51
   3  -2  -2   90.65    3.70
  -3  -2   2   91.04    3.10
  -3   2   2   86.99    3.50
   3  -2  -2   84.58    3.39
   3   2  -2   85.32    3.02
  -3   2   1    0.25    0.45
   3   2  -1    0.04    0.98
   3  -2  -1    0.50    0.64
  -3  -2   1   -1.05    0.91
  -3   2   1   -0.08    0.76
  -3  -2   1   -0.03    0.92
   3  -2  -1    0.68    0.91
   3   2  -1   -0.60    0.80
   3  -2  -1    0.19    0.57
   3  -2  -1    0.37    0.71
  -3   2   1   -0.34    0.69
   3  -2   0    5.07    0.82
   3   2   0    6.00    1.28
  -3   2   0    5.90    0.77
  -3   2   0    4.02    1.11
  -3  -2   0    6.62    1.23
  -3  -2   0    4.04    1.07
   3  -2   0    4.11    1.12
  -3   2   0    4.91    0.81
   3  -2   0    6.70    0.84
  -3   2  -1   37.35    1.85
   3  -2   1   33.45    1.80
   3   2   1   33.66    2.49
  -3   2  -1   31.67    2.13
  -3  -2  -1   34.40    2.57
  -3   2  -1   35.51    2.57
   3  -2   1   32.10    2.37
  -3  -2  -1   34.42    2.41
   3  -2   1   35.07    1.50
   3  -2   1   34.80    2.32
  -3   2  -2  802.72    9.27
  -3  -2  -2  772.33   11.60
   3   2   2  793.51   11.95
   3  -2   2  778.28    9.36
  -3   2  -2  771.24    9.99
  -3  -2  -2  787.61   11.68
  -3   2  -2  761.09   11.81
  -3  -2  -2  759.69   10.37
   3  -2   2  798.46   11.37
   3  -2   2  768.78   10.71
  -3  -2  -2  782.09    7.46
   3   2   3  663.89   11.87
  -3  -2  -3  665.19   11.59
   3  -2   3  628.68    9.83
  -3   2  -3  672.57    9.90
  -3  -2  -3  689.69   11.67
   3  -2   3  689.39   11.25
   3  -2   3  677.80   10.53
  -3  -2  -3  685.80    7.33
   3  -2   4   41.95    2.92
   3   2   4   39.25    3.41
  -3  -2  -4   37.46    3.16
  -3   2  -4   41.66    2.91
  -3  -2  -4   37.98    3.27
   3  -2   4   41.36    3.25
  -3  -2  -4   41.33    2.03
   3  -2   4   38.24    1.73
  -3  -2  -5   37.46    3.30
   3  -2   5   36.43    3.15
  -3   2  -5   37.74    2.90
   3   2   5   39.29    3.65
  -3  -2  -5   38.20    3.46
  -3   2  -5   39.24    3.00
  -3   2  -5   41.88    3.59
   3  -2   5   44.18    3.59
   3  -2   5   37.21    2.01
  -3  -2  -6   14.24    2.53
   3  -2   6   15.93    1.47
   3  -2   6   17.08    2.46
   3   2   6   18.89    2.90
  -3   2  -6   15.63    2.11
  -3   2  -6   16.70    2.74
  -3   2  -6   17.02    2.25
  -3  -2  -6   16.18    2.59
   3  -2   6   14.59    2.56
   3   2   6   15.47    1.64
   3  -2   7   84.45    5.39
  -3   2  -7   89.38    5.08
  -3  -2  -7   80.25    5.36
   3   2   7   91.48    6.07
  -3   2  -7   85.49    4.93
  -3  -2  -7   88.13    5.79
  -3  -2  -7   94.22    5.24
  -3   2  -7   87.81    5.68
   3  -2   7   95.08    6.13
   3   2   7   91.44    4.10
   3  -2   7   88.23    3.80
  -3  -2  -8    0.78    1.46
   3   2   8    3.08    2.13
  -3   2  -8    2.27    1.27
   3  -2   8    3.48    1.66
  -3  -2  -8    2.73    1.41
  -3   2  -8    3.71    1.93
   3  -2   8    2.35    1.96
   3   2   8    4.73    1.30
   3  -2   8    3.39    1.11
  -3  -2  -9    2.92    1.74
   3   2   9    1.13    2.12
   3  -2   9    1.28    1.68
  -3   2  -9    1.79    1.39
   3  -2   9    1.32    1.57
  -3  -2  -9    0.85    1.41
  -3   2  -9   -0.89    1.37
  -3  -2 -10   16.89    3.09
   3   2  10   18.41    3.42
   3  -2  10   17.36    3.19
  -3   2 -10   24.79    3.40
   3  -2  10   19.26    3.32
  -3  -2 -10   20.76    3.15
  -3   2 -10   21.38    3.51
   3   2  11    6.82    2.44
   3  -2  11    8.00    2.32
  -3   2 -11   12.50    2.71
  -3  -2 -11    8.71    2.28
   3  -2  11   11.71    3.12
  -3   2 -11    5.61    2.09
  -3  -2 -11    7.89    2.21
  -3   2 -12   20.56    3.71
   3  -2  12   24.49    4.21
   3   2  12   17.46    3.94
  -3  -2 -12   23.64    4.21
   3  -2  13    3.84    2.24
  -3  -2 -13    1.79    1.88
   3  -3 -14    0.77    1.65
   3   3 -14   -1.93    1.94
  -3  -3  14    5.43    2.31
  -3   3  14    2.22    2.38
  -3  -3  14   -1.37    1.58
   3  -3 -13   -0.31    1.35
  -3  -3  13   -1.26    1.55
   3   3 -13   -2.86    1.93
  -3   3  13    1.59    1.91
  -3  -3  13   -0.32    1.52
   3  -3 -12    9.39    2.41
  -3  -3  12   15.84    3.55
  -3  -3  12   15.89    3.05
   3   3 -12   17.60    3.33
  -3   3  12   10.35    2.72
   3  -3 -11   45.33    4.85
  -3  -3  11   40.36    4.76
   3   3 -11   45.36    3.91
  -3  -3  11   34.08    4.23
   3   3 -11   42.29    4.59
  -3   3  11   39.81    4.93
  -3  -3  10   37.15    4.30
   3   3 -10   39.36    3.56
   3  -3 -10   42.70    4.44
  -3  -3  10   37.75    4.31
   3  -3 -10   42.98    3.45
   3   3 -10   37.79    4.20
  -3   3  10   35.84    4.22
  -3  -3   9    0.79    1.44
   3   3  -9   -0.67    0.99
   3  -3  -9   -0.04    1.32
  -3  -3   9   -1.28    1.59
   3  -3  -9    0.03    0.74
   3   3  -9   -0.65    1.36
  -3   3   9    0.15    1.74
   3   3  -8   82.45    4.26
   3  -3  -8   84.57    5.40
  -3  -3   8   75.65    3.17
   3  -3  -8   77.51    4.02
   3   3  -8   80.90    5.41
  -3  -3   8   82.93    5.62
  -3   3   8   76.15    5.46
   3   3  -7    5.85    1.37
   3  -3  -7    4.75    1.54
  -3  -3   7    3.33    1.74
  -3  -3   7    5.73    1.13
   3  -3  -7    3.77    0.93
   3   3  -7    6.15    1.62
  -3   3   7    6.50    2.03
   3  -3  -6  102.01    5.20
  -3   3   6  106.69    4.21
   3   3  -6  100.25    4.08
   3  -3  -6   98.65    3.63
   3   3  -6   97.55    5.17
  -3  -3   6  101.25    3.95
  -3  -3   6   94.77    5.28
  -3   3   6  100.76    5.46
  -3  -3   5   12.33    2.05
   3  -3  -5   13.06    2.13
  -3   3   5   12.97    1.61
   3   3  -5    9.17    1.81
  -3  -3   5   12.80    1.55
   3  -3  -5   10.94    1.14
   3   3  -5   12.36    1.19
  -3   3   5   10.73    2.15
  -3  -3   5   12.43    1.19
   3  -3  -5    9.87    1.74
  -3   3   4   54.34    2.86
   3  -3  -4   50.64    2.13
   3   3  -4   58.64    3.56
  -3  -3   4   52.48    2.90
   3   3  -4   54.44    2.27
  -3   3   4   54.65    3.75
  -3  -3   4   50.02    2.24
   3  -3  -4   50.13    3.32
   3  -3  -4   48.60    2.96
  -3  -3   4   52.53    3.65
   3   3  -3  118.91    2.50
  -3   3   3  117.41    4.06
  -3  -3   3  120.42    4.34
   3   3  -3  124.91    4.88
   3  -3  -3  123.89    4.54
  -3   3   3  122.42    4.81
   3   3  -3  117.75    3.36
   3  -3  -3  118.48    4.69
  -3   3   2   22.11    1.89
  -3  -3   2   17.99    1.64
  -3  -3   2   15.41    1.86
  -3   3   2   18.04    2.02
   3  -3  -2   21.91    2.15
   3  -3  -2   18.46    1.92
   3   3  -2   18.66    1.47
   3   3  -1  371.91    7.57
  -3  -3   1  367.17    6.78
  -3   3   1  362.43    7.19
  -3  -3   1  341.96    7.28
   3  -3  -1  349.81    7.34
  -3   3   1  353.56    6.78
   3  -3  -1  335.72    7.09
   3   3   0  170.02    5.31
  -3   3   0  169.28    3.16
  -3  -3   0  176.80    5.01
  -3   3   0  164.60    5.17
  -3  -3   0  173.50    5.26
   3  -3   0  164.56    4.92
   3  -3   0  177.82    4.37
   3  -3   0  172.37    5.31
  -3   3  -1    0.33    0.45
  -3  -3  -1   -0.16    1.05
   3  -3   1   -0.02    0.52
   3   3   1   -0.21    1.31
  -3   3  -1   -0.05    1.27
  -3  -3  -1   -0.62    1.26
  -3   3  -1   -0.85    0.92
  -3  -3  -1    0.71    1.10
   3  -3   1    0.30    1.17
   3  -3   1   -0.38    0.89
   3  -3   1    1.88    0.68
   3   3   2   13.76    2.25
   3  -3   2   13.23    1.27
  -3  -3  -2   12.95    1.87
  -3   3  -2   13.50    2.00
  -3  -3  -2   10.35    1.75
  -3   3  -2   13.43    1.59
  -3  -3  -2   10.87    1.57
   3  -3   2   11.34    1.54
   3  -3   2   10.07    1.90
   3   3   3   46.59    3.48
  -3  -3  -3   44.30    3.31
   3  -3   3   47.74    2.62
  -3   3  -3   49.27    3.49
  -3  -3  -3   44.40    3.30
  -3   3  -3   44.39    2.65
  -3  -3  -3   44.85    2.77
   3  -3   3   41.63    3.29
   3  -3   3   50.59    2.96
  -3  -3  -3   49.66    2.41
   3  -3   4   13.15    1.76
   3   3   4   14.13    2.33
  -3  -3  -4    9.13    1.80
  -3   3  -4   11.34    1.50
  -3   3  -4   12.64    1.94
  -3  -3  -4   10.17    2.08
  -3   3  -4   10.07    1.97
  -3  -3  -4   12.62    1.55
   3  -3   4   12.30    1.69
  -3  -3  -5    1.12    1.64
   3   3   5   -0.18    1.52
   3  -3   5    1.14    1.04
   3  -3   5    0.87    0.72
  -3   3  -5    0.28    0.91
  -3  -3  -5    0.31    1.38
  -3   3  -5    2.43    1.38
   3  -3   5    0.05    1.27
   3  -3   5    0.30    0.85
  -3  -3  -6   10.95    2.30
   3   3   6   12.02    2.56
   3  -3   6   10.40    1.91
   3  -3   6   10.33    1.35
  -3   3  -6    8.90    1.62
  -3   3  -6    9.98    2.34
  -3  -3  -6   12.66    2.57
   3  -3   6   12.38    2.11
   3   3   7   55.60    4.93
   3  -3   7   56.64    4.33
  -3  -3  -7   65.19    4.99
  -3   3  -7   57.12    4.85
  -3  -3  -7   62.52    4.27
   3  -3   7   54.96    4.63
   3  -3   7   58.92    3.20
  -3  -3  -8    0.58    1.35
   3  -3   8   -0.09    0.73
  -3   3  -8   -0.24    1.11
   3  -3   8   -0.04    1.41
   3   3   8    0.43    1.75
   3  -3   8    1.96    1.76
  -3   3  -8    0.75    1.36
  -3  -3  -8    0.76    1.19
  -3  -3  -9    3.03    2.02
   3  -3   9   -0.22    1.53
  -3   3  -9    2.82    1.41
   3   3   9   -2.92    2.01
   3  -3   9    2.80    2.26
  -3   3  -9    0.98    1.42
  -3  -3  -9   -1.55    1.33
   3   3  10   60.46    6.08
   3  -3  10   63.61    5.65
  -3   3 -10   65.85    5.13
  -3  -3 -10   70.58    6.04
   3  -3  10   72.54    6.48
  -3   3 -10   65.66    5.89
  -3  -3 -10   71.60    5.47
  -3  -3 -11   17.65    3.64
   3   3  11   16.31    3.65
   3  -3  11   10.90    2.80
   3  -3  11   13.49    3.40
  -3   3 -11   14.91    3.36
  -3  -3 -12    3.83    2.19
   3  -3  12    4.27    2.16
   3   3  12    3.16    2.08
   3  -3  12    2.98    2.08
  -3   3 -12    7.19    2.51
   3  -3  13    5.29    2.53
  -3  -3 -13    1.63    1.86
   3   4 -14    0.94    1.61
  -3  -4  14   -2.91    1.81
  -3   4  14    2.14    1.86
   3  -4 -13   10.59    2.68
  -3  -4  13    9.49    2.55
  -3  -4  13    4.40    1.89
   3   4 -13    7.85    2.54
  -3   4  13   12.84    3.31
  -3  -4  12   10.38    2.49
   3  -4 -12    9.75    2.82
  -3  -4  12   10.67    2.71
   3   4 -12   11.19    2.89
  -3   4  12    9.12    2.85
   3  -4 -11   -0.07    1.63
  -3  -4  11   -1.87    1.98
  -3  -4  11    0.15    1.73
   3   4 -11    1.35    1.71
  -3   4  11    1.93    1.86
  -3  -4  10    4.25    2.43
   3   4 -10    3.09    1.22
   3  -4 -10    5.35    2.13
  -3  -4  10    5.06    2.01
   3   4 -10    3.20    1.58
  -3   4  10    3.21    2.12
   3   4  -9    2.86    0.87
   3  -4  -9    2.40    1.71
  -3  -4   9    3.12    1.89
   3  -4  -9    3.37    1.11
   3   4  -9    3.37    1.46
  -3   4   9    6.06    2.35
   3   4  -8    2.91    1.12
   3  -4  -8    4.58    1.93
  -3  -4   8    1.97    1.43
  -3  -4   8    3.49    0.91
   3  -4  -8    3.05    0.67
   3  -4  -8    2.95    0.86
   3   4  -8    5.21    1.69
  -3   4   8    4.06    2.11
   3  -4  -7   -0.09    1.48
  -3  -4   7   -0.08    1.61
   3   4  -7    1.78    0.93
  -3  -4   7    2.37    1.01
   3  -4  -7    1.56    0.54
   3   4  -7    3.30    1.65
  -3   4   7   -0.42    1.79
   3   4  -6   23.13    1.92
   3  -4  -6   24.02    2.87
  -3  -4   6   20.19    2.80
  -3   4   6   20.46    1.40
  -3   4   6   18.58    2.22
   3  -4  -6   22.65    1.57
  -3  -4   6   21.76    2.16
   3   4  -6   22.14    2.92
  -3  -4   6   18.29    1.35
  -3   4   6   21.87    2.84
   3  -4  -5    7.67    1.85
  -3  -4   5   11.22    2.15
  -3   4   5    6.48    0.78
   3   4  -5    7.00    0.64
  -3   4   5    6.33    1.26
   3   4  -5    5.37    1.48
  -3  -4   5   10.10    1.45
   3  -4  -5    6.65    0.80
  -3  -4   5    8.08    0.89
  -3   4   5    8.43    1.95
   3   4  -5    8.20    0.88
   3   4  -4   15.79    1.09
  -3   4   4   13.91    1.87
   3   4  -4   16.48    2.28
  -3  -4   4   16.06    1.85
   3  -4  -4   12.48    0.91
   3   4  -4   15.06    1.14
  -3   4   4   12.29    2.02
   3  -4  -4   11.86    1.86
   3  -4  -4   11.09    1.67
   3   4  -3   40.01    1.87
  -3   4   3   37.74    2.66
  -3  -4   3   40.95    2.31
  -3  -4   3   42.77    2.92
   3   4  -3   45.37    3.21
   3   4  -3   39.06    1.91
  -3   4   3   39.72    2.99
   3  -4  -3   37.79    2.88
   3  -4  -3   40.00    2.90
  -3  -4   2  755.45    9.59
  -3   4   2  732.12   11.14
  -3  -4   2  737.43   11.37
  -3   4   2  767.70   11.57
   3  -4  -2  756.65   11.71
   3   4  -2  743.09    8.88
   3  -4  -2  740.80   11.49
   3   4  -1  642.03   10.44
  -3  -4   1  651.88    9.30
  -3   4   1  655.87   10.57
   3  -4  -1  651.58    7.86
  -3  -4   1  635.71   10.66
   3  -4  -1  617.86   10.03
   3  -4  -1  657.34   10.78
   3   4   0   10.37    1.85
  -3  -4   0    7.93    1.54
  -3   4   0    7.73    1.70
  -3  -4   0    6.78    1.47
   3  -4   0    8.76    1.79
   3  -4   0    9.14    1.47
   3  -4   1   35.32    1.31
  -3  -4  -1   34.95    2.71
   3   4   1   33.64    2.77
  -3  -4  -1   36.26    2.74
  -3   4  -1   31.81    2.07
  -3   4  -1   42.21    3.15
  -3  -4  -1   36.22    2.77
   3  -4   1   33.90    2.82
   3  -4   1   36.44    2.82
   3  -4   1   37.28    2.49
   3   4   2   34.73    2.99
  -3  -4  -2   31.92    2.76
   3  -4   2   33.57    1.67
  -3   4  -2   32.36    2.10
  -3  -4  -2   35.53    2.95
  -3   4  -2   34.06    2.72
  -3   4  -2   36.32    3.06
  -3  -4  -2   30.25    2.61
   3  -4   2   33.22    2.96
   3  -4   2   31.29    2.31
  -3  -4  -3   -0.62    1.25
   3   4   3    0.43    1.32
   3  -4   3    0.09    0.67
  -3   4  -3   -0.64    1.19
  -3  -4  -3   -1.79    1.50
  -3   4  -3   -0.07    1.02
  -3   4  -3   -0.08    0.75
  -3  -4  -3    1.12    1.03
   3  -4   3   -0.66    0.69
   3  -4   3   -0.90    1.47
  -3  -4  -4    0.47    1.45
   3  -4   4    0.02    0.66
   3   4   4    0.56    1.46
  -3   4  -4   -0.01    1.23
  -3   4  -4   -0.42    1.20
  -3   4  -4   -1.27    0.82
  -3  -4  -4   -1.33    1.32
  -3  -4  -4    0.24    0.77
  -3   4  -4    1.63    1.40
   3  -4   4    0.57    0.76
   3  -4   4   -1.56    1.79
  -3  -4  -5    0.41    1.43
   3  -4   5    1.25    1.16
   3   4   5   -0.26    1.62
  -3   4  -5    2.07    1.48
  -3   4  -5    2.39    1.05
  -3  -4  -5    2.56    1.80
  -3   4  -5    2.73    1.81
  -3  -4  -5    0.22    0.81
   3  -4   5    0.72    0.75
  -3  -4  -6   -0.08    1.44
   3  -4   6   -0.29    0.90
   3   4   6   -0.45    1.67
   3  -4   6    1.27    0.96
  -3   4  -6   -2.14    1.82
  -3   4  -6   -0.66    1.02
  -3  -4  -6   -0.62    1.87
  -3   4  -6   -0.75    1.38
   3  -4   6    0.59    0.87
  -3  -4  -7    3.49    1.75
   3  -4   7    3.84    1.05
   3   4   7    6.46    1.98
   3  -4   7    7.62    1.78
  -3   4  -7    9.09    2.51
  -3  -4  -7    7.03    1.60
   3  -4   7    5.47    2.27
   3  -4   7    5.86    1.43
   3  -4   8   91.82    5.74
   3   4   8   78.92    6.19
  -3  -4  -8   85.97    6.18
  -3  -4  -8   90.51    5.21
  -3   4  -8   88.28    6.30
   3  -4   8   94.74    6.58
   3  -4   8   92.00    5.01
   3  -4   8   85.06    4.37
  -3  -4  -9   19.39    3.35
   3  -4   9   15.18    2.76
   3   4   9   19.79    3.50
   3  -4   9   25.77    3.83
  -3   4  -9   19.97    3.24
  -3  -4  -9   21.29    2.79
  -3  -4 -10    4.10    2.00
   3  -4  10    6.62    2.31
   3   4  10    2.67    1.82
   3  -4  10    2.92    1.99
  -3   4 -10    3.52    2.02
  -3  -4 -10    3.72    1.68
  -3  -4 -11   11.46    2.74
   3  -4  11    4.34    2.09
   3   4  11    3.13    1.96
   3  -4  11   16.48    3.49
  -3   4 -11   12.46    3.31
   3  -4  12    1.39    1.78
  -3  -4 -12   -4.08    2.29
   3   4  12   -1.62    2.06
   3  -4  12    0.97    2.01
   3  -4  13    1.29    1.77
  -3  -5  14   26.02    4.28
  -3   5  13    9.64    3.09
  -3  -5  13   17.82    3.85
   3  -5 -13   15.97    3.41
  -3  -5  13   15.34    3.66
   3   5 -13   18.79    3.89
  -3   5  13   17.36    3.50
   3  -5 -12    4.36    2.22
  -3  -5  12    5.62    2.58
  -3  -5  12    2.59    1.70
   3   5 -12    3.64    1.67
  -3   5  12    8.15    2.74
  -3  -5  11    0.80    1.71
   3  -5 -11   -1.88    2.02
  -3  -5  11    1.58    1.84
   3   5 -11   -1.04    1.88
  -3   5  11    0.14    2.07
   3  -5 -10   46.04    4.88
   3   5 -10   45.88    4.91
  -3  -5  10   46.07    4.92
  -3   5  10   44.01    4.94
   3   5  -9    1.45    1.00
   3  -5  -9   -0.52    1.84
  -3  -5   9    0.03    1.65
   3   5  -9    0.65    1.47
  -3   5   9    0.18    1.83
   3   5  -8    1.25    0.70
   3  -5  -8    0.38    1.44
  -3  -5   8   -1.54    1.50
  -3  -5   8    1.05    0.80
   3  -5  -8    1.07    0.57
   3   5  -8    3.42    1.77
  -3   5   8    4.00    2.12
  -3   5   7   66.44    4.25
   3   5  -7   69.66    3.30
   3  -5  -7   71.03    5.03
   3  -5  -7   68.17    2.61
  -3  -5   7   67.07    3.76
   3   5  -7   66.13    4.92
  -3   5   7   68.18    5.10
  -3  -5   7   63.28    4.95
  -3   5   6   62.44    3.91
   3   5  -6   68.11    3.00
   3  -5  -6   63.55    4.56
   3   5  -6   66.84    2.38
   3   5  -6   65.67    4.76
   3  -5  -6   65.22    2.07
  -3  -5   6   60.47    3.69
  -3  -5   6   65.20    4.84
  -3   5   6   58.32    4.53
  -3   5   5  125.84    5.29
   3  -5  -5  126.77    5.81
   3   5  -5  126.43    3.36
   3   5  -5  119.22    5.84
   3  -5  -5  125.78    2.07
  -3  -5   5  125.12    5.15
  -3   5   5  124.57    6.22
   3   5  -5  126.24    2.63
   3  -5  -4    0.79    1.15
   3   5  -4    1.49    0.67
  -3   5   4   -0.68    1.00
  -3  -5   4   -0.32    0.67
   3   5  -4   -0.19    1.34
  -3  -5   4   -0.27    1.05
   3   5  -4    1.09    0.40
   3  -5  -4    0.50    1.21
  -3   5   4    1.64    1.37
   3   5  -4    0.90    0.31
   3   5  -3  330.40    6.12
  -3   5   3  325.13    8.06
  -3  -5   3  305.99    6.12
   3   5  -3  317.63    8.44
   3  -5  -3  328.12    3.34
  -3  -5   3  331.94    8.26
   3  -5  -3  319.78    8.50
  -3   5   3  308.25    8.53
   3   5  -3  326.74    5.35
   3  -5  -3  333.85    8.56
  -3   5   2    2.74    1.26
  -3  -5   2    6.05    1.14
  -3  -5   2    5.25    1.69
   3  -5  -2    4.55    0.60
   3  -5  -2    6.19    1.47
   3  -5  -2    4.26    1.46
   3   5  -1  382.80    8.42
  -3  -5   1  386.54    7.35
  -3   5   1  379.70    8.75
   3  -5  -1  393.59    6.23
  -3  -5   1  370.06    8.76
   3  -5  -1  372.10    8.15
   3  -5  -1  371.85    8.83
   3   5   0   -0.24    1.21
  -3  -5   0   -0.99    1.15
  -3   5   0   -0.34    0.78
  -3   5   0   -0.46    1.30
  -3  -5   0   -3.31    1.59
   3  -5   0   -1.90    1.42
   3  -5   0   -0.17    0.88
  -3  -5  -1  397.93    8.65
   3   5   1  415.95    9.28
  -3   5  -1  396.99    6.89
  -3   5  -1  426.51    8.58
  -3  -5  -1  421.96    8.83
  -3   5  -1  429.70    9.74
  -3  -5  -1  397.62    9.03
   3  -5   1  408.66    7.96
   3  -5   1  416.46    9.25
  -3  -5  -2  528.80   10.66
   3  -5   2  502.71    5.29
   3   5   2  516.00   11.01
  -3   5  -2  527.15   10.43
  -3   5  -2  517.40    7.73
  -3  -5  -2  553.42   10.81
  -3   5  -2  531.68   11.06
  -3  -5  -2  527.42   10.33
   3  -5   2  539.13   11.46
   3  -5   2  511.59    8.90
   3  -5   2  506.59   10.47
  -3  -5  -3   13.05    2.11
   3   5   3   12.76    2.22
   3  -5   3   14.62    1.31
  -3   5  -3   13.71    2.18
  -3   5  -3   15.70    1.50
  -3  -5  -3   12.59    2.07
  -3   5  -3   16.26    2.26
  -3   5  -3   12.47    1.99
  -3  -5  -3   17.70    2.12
   3  -5   3   12.93    2.06
   3  -5   3   16.32    1.70
  -3  -5  -4   24.80    2.92
   3   5   4   22.78    2.94
   3  -5   4   20.66    1.84
  -3  -5  -4   22.72    2.93
  -3   5  -4   21.55    2.70
  -3   5  -4   23.31    2.90
  -3   5  -4   22.03    1.78
  -3  -5  -4   23.85    2.34
  -3   5  -4   23.93    2.90
   3  -5   4   23.49    2.10
   3  -5   4   21.33    2.78
  -3  -5  -5    2.23    1.78
   3   5   5    1.59    1.79
   3  -5   5    0.07    0.81
  -3   5  -5   -0.93    1.71
  -3  -5  -5    2.85    2.05
  -3   5  -5   -0.02    1.44
  -3   5  -5    1.60    0.91
  -3  -5  -5    1.22    0.94
  -3   5  -5    1.47    1.37
   3  -5   5   -0.03    0.67
   3  -5   5   -2.43    2.20
  -3  -5  -6    5.61    2.04
   3  -5   6    4.55    1.24
   3   5   6    4.80    1.92
   3  -5   6    2.70    1.09
  -3   5  -6    4.89    1.27
  -3   5  -6    6.56    2.20
  -3  -5  -6    1.53    1.63
  -3   5  -6    4.68    1.98
  -3  -5  -6    5.08    1.25
   3  -5   6    4.81    1.26
  -3  -5  -7   -1.84    1.57
   3  -5   7    1.21    0.93
   3   5   7   -4.76    2.32
   3  -5   7    0.19    1.27
  -3   5  -7   -0.68    1.53
  -3   5  -7   -2.64    1.74
   3  -5   7    0.65    0.94
  -3  -5  -8   13.11    2.83
   3  -5   8   10.56    1.73
   3   5   8    9.64    2.72
   3  -5   8   11.33    2.29
   3  -5   8    9.98    2.27
  -3  -5  -8   11.30    1.87
  -3   5  -8    7.44    2.25
  -3  -5  -9    7.49    2.52
   3   5   9    6.43    2.53
   3  -5   9    7.53    2.03
   3  -5   9    7.08    1.81
  -3  -5  -9    7.87    1.69
  -3   5  -9    7.74    2.33
  -3  -5 -10    6.95    2.26
   3  -5  10    5.65    1.76
   3   5  10    7.69    2.32
   3  -5  10    9.33    2.79
  -3   5 -10    5.23    2.14
  -3  -5 -11   20.59    3.65
   3  -5  11   16.94    3.19
   3   5  11   14.93    3.62
   3  -5  11   16.58    3.52
  -3   5 -11   18.34    3.85
  -3  -5 -12    8.88    2.73
   3   5  12   13.35    3.56
   3  -5  12   12.17    3.29
   3  -6 -13    0.29    1.50
  -3   6  13    0.36    1.60
  -3  -6  13   -0.93    1.81
  -3  -6  13   -1.48    1.84
   3   6 -13   -2.68    1.36
  -3   6  13   -0.47    1.71
   3  -6 -12   15.83    3.30
  -3  -6  12   16.20    3.37
  -3   6  12   18.25    3.60
  -3  -6  12   16.39    3.54
   3   6 -12   16.95    3.36
  -3   6  12   11.44    3.29
   3  -6 -11   28.27    4.04
  -3  -6  11   28.72    4.17
   3   6 -11   37.13    4.69
  -3   6  11   33.66    4.60
   3  -6 -10    0.36    1.75
  -3  -6  10    1.21    1.97
  -3   6  10   -0.75    1.14
   3   6 -10    1.42    1.48
  -3   6  10   -0.76    1.66
   3  -6  -9    4.78    2.15
  -3  -6   9    3.70    2.04
  -3   6   9    3.02    1.49
   3   6  -9    0.30    1.37
  -3   6   9    0.24    2.09
  -3   6   8   93.08    5.43
   3  -6  -8   99.43    6.43
   3   6  -8  101.25    6.67
  -3  -6   8  102.88    4.97
   3  -6  -8  105.60    4.18
  -3   6   8   95.42    6.45
  -3  -6   8  110.39    6.91
   3   6  -7  194.06    4.95
   3  -6  -7  186.88    8.32
  -3   6   7  184.57    7.43
   3   6  -7  189.71    8.51
   3  -6  -7  203.09    6.15
  -3  -6   7  194.13    6.87
  -3  -6   7  195.53    8.75
  -3   6   7  190.02    8.63
   3   6  -6    6.04    0.93
   3  -6  -6    4.84    1.80
  -3   6   6    3.99    1.45
   3   6  -6    7.72    1.11
  -3  -6   6    7.68    1.77
   3   6  -6    5.95    1.88
  -3   6   6    5.32    2.13
  -3   6   5  466.41   10.88
   3  -6  -5  479.16   11.57
  -3  -6   5  484.37    7.61
   3   6  -5  465.70    7.63
   3   6  -5  477.01   12.07
  -3  -6   5  472.45   10.59
  -3   6   5  444.03   11.94
   3  -6  -4    8.78    1.97
  -3  -6   4    9.98    1.16
  -3   6   4    8.31    1.77
   3   6  -4   10.66    1.36
   3   6  -4    9.52    1.85
  -3  -6   4    5.75    1.50
  -3   6   4    7.43    1.89
   3   6  -4    9.63    0.89
   3   6  -4    9.41    0.75
   3   6  -3  428.92    6.88
   3  -6  -3  444.16    9.79
  -3   6   3  440.12   10.21
  -3  -6   3  439.08    7.28
   3   6  -3  442.53    8.05
   3   6  -3  445.77   10.41
  -3  -6   3  434.31   10.18
   3  -6  -3  449.64   10.59
   3   6  -3  433.48    7.01
   3   6  -3  439.53    6.35
   3  -6  -3  458.52   10.62
  -3   6   2  307.26    5.20
  -3  -6   2  313.55    6.42
  -3   6   2  318.67    8.68
  -3  -6   2  280.22    5.22
   3  -6  -2  307.16    4.43
   3   6  -2  313.11    8.32
  -3  -6   2  312.88    8.61
   3  -6  -2  315.08    8.34
   3  -6  -2  316.37    8.81
  -3   6   1    0.42    0.27
   3   6  -1    0.91    1.21
  -3   6   1    0.13    0.59
  -3  -6   1    0.44    0.76
  -3   6   1    1.77    1.29
  -3  -6   1    1.22    1.23
   3  -6  -1    0.41    0.40
   3  -6  -1   -0.30    1.17
   3  -6  -1   -0.27    0.95
   3   6   0   57.26    3.57
  -3  -6   0   55.19    3.15
  -3   6   0   56.45    3.91
  -3   6   0   54.20    2.95
  -3  -6   0   56.58    3.87
   3  -6   0   53.15    3.68
   3  -6   0   51.83    3.18
  -3  -6  -1  337.18    8.22
   3   6   1  331.49    8.73
  -3   6  -1  334.50    8.03
  -3  -6  -1  349.85    8.33
  -3   6  -1  351.46    9.37
  -3  -6  -1  345.61    8.94
   3  -6   1  326.76    8.71
   3  -6   1  326.11    7.46
  -3  -6  -2    4.02    1.49
   3   6   2    3.70    1.53
  -3   6  -2    6.04    1.57
  -3  -6  -2    4.98    1.30
  -3   6  -2    4.10    1.65
  -3   6  -2    2.07    0.74
  -3   6  -2    5.56    1.51
  -3  -6  -2    3.98    1.55
   3  -6   2    3.88    1.84
   3  -6   2    4.42    1.04
   3  -6   2    3.53    1.09
   3  -6   3   25.48    1.47
   3   6   3   25.13    3.06
  -3  -6  -3   27.63    2.97
  -3   6  -3   26.73    2.90
  -3   6  -3   23.96    1.69
  -3  -6  -3   23.46    2.79
  -3   6  -3   26.99    2.81
  -3  -6  -3   26.52    2.73
  -3   6  -3   25.86    2.75
   3  -6   3   24.30    2.79
   3  -6   3   27.10    2.17
   3  -6   3   27.22    2.77
   3  -6   4  206.01    5.17
  -3  -6  -4  207.39    7.93
   3   6   4  207.70    8.23
  -3  -6  -4  209.54    7.93
  -3   6  -4  202.98    7.88
  -3   6  -4  205.40    4.90
  -3   6  -4  202.31    7.86
  -3   6  -4  204.05    7.85
   3  -6   4  211.65    8.38
  -3  -6  -4  206.11    6.95
   3  -6   4  205.56    7.30
   3  -6   4  197.00    5.70
   3  -6   5   39.14    2.68
  -3  -6  -5   29.20    3.49
   3   6   5   38.24    4.02
  -3   6  -5   37.05    3.81
  -3   6  -5   34.05    3.48
  -3   6  -5   35.34    2.19
  -3  -6  -5   38.02    3.96
  -3   6  -5   34.78    3.70
  -3  -6  -5   32.73    3.03
   3  -6   5   34.88    2.49
   3  -6   5   36.04    3.25
   3  -6   5   33.61    3.60
  -3  -6  -6    4.91    2.17
   3  -6   6    5.24    1.22
   3   6   6    7.00    2.43
  -3   6  -6    5.92    2.04
  -3   6  -6    3.80    1.45
  -3  -6  -6    4.36    1.32
  -3   6  -6    3.28    1.90
   3  -6   6    6.59    1.36
   3  -6   6    0.88    1.88
   3  -6   7   41.39    3.49
  -3  -6  -7   36.95    4.15
   3   6   7   41.19    4.62
  -3   6  -7   46.31    4.61
  -3   6  -7   39.77    4.31
  -3  -6  -7   40.00    3.08
   3  -6   7   44.96    3.45
   3  -6   7   43.77    2.96
  -3  -6  -8    0.90    1.63
   3  -6   8    1.77    1.30
   3   6   8   -0.41    1.57
  -3   6  -8    1.46    1.53
  -3  -6  -8    1.35    0.91
  -3   6  -8    1.15    1.63
  -3  -6  -9   17.61    3.49
   3  -6   9   22.76    3.14
   3   6   9   20.97    4.11
   3  -6   9   13.75    2.88
  -3   6  -9   19.39    3.60
   3  -6  10    3.21    1.46
  -3  -6 -10    1.41    1.81
   3   6  10    3.70    2.00
   3  -6  10    1.77    1.90
  -3   6 -10    2.44    2.22
  -3  -6 -11   22.43    4.14
   3   6  11   18.25    3.93
   3  -6  11   21.50    4.13
  -3   7  13   12.73    3.21
  -3  -7  13   23.68    4.10
  -3  -7  13   14.35    3.76
  -3   7  13   25.86    4.44
  -3  -7  12    5.21    2.40
   3  -7 -12    5.11    2.36
  -3   7  12    3.18    2.32
  -3  -7  12   -3.14    2.35
   3   7 -12    6.65    2.61
  -3   7  12   -0.67    1.76
   3  -7 -11    5.74    2.17
  -3  -7  11    6.57    2.71
  -3   7  11    7.29    2.69
   3   7 -11    6.62    2.46
  -3   7  11    6.21    2.25
  -3   7  10   18.61    3.43
   3  -7 -10   21.03    3.62
  -3  -7  10   22.08    3.51
  -3   7  10   20.00    3.05
   3   7 -10   22.12    3.68
  -3   7  10   19.87    3.69
   3  -7  -9   17.83    3.32
  -3  -7   9   17.24    3.15
  -3   7   9   16.66    2.72
   3   7  -9   13.14    2.73
  -3   7   9   18.08    3.53
   3  -7  -8    2.77    1.87
  -3  -7   8   -0.99    1.67
  -3   7   8    2.10    1.46
  -3  -7   8    1.12    1.18
   3   7  -8    1.75    1.36
  -3   7   8    1.40    1.62
   3  -7  -7    2.85    1.68
   3   7  -7   -1.15    0.65
  -3   7   7   -0.74    1.24
  -3  -7   7    1.20    1.21
   3  -7  -7    0.95    0.85
   3   7  -7   -1.30    1.88
  -3   7   7   -0.34    1.66
   3  -7  -6   71.27    5.19
   3   7  -6   69.33    2.36
  -3   7   6   68.18    4.81
  -3  -7   6   72.42    2.86
   3   7  -6   73.81    3.33
   3   7  -6   74.61    5.45
  -3  -7   6   71.74    4.58
  -3   7   6   71.31    5.30
   3  -7  -5   88.92    5.17
  -3   7   5   89.73    5.30
   3   7  -5  101.90    4.03
  -3  -7   5   98.95    3.21
   3   7  -5   90.65    5.60
  -3  -7   5   91.46    5.14
  -3   7   5   90.67    5.86
   3   7  -4   44.15    2.01
   3  -7  -4   44.19    3.58
   3   7  -4   42.67    2.70
  -3  -7   4   43.70    2.20
  -3   7   4   39.44    3.56
   3   7  -4   46.15    3.88
  -3  -7   4   44.97    3.72
   3   7  -4   43.98    2.19
   3   7  -4   45.69    1.47
   3   7  -3    2.42    0.65
  -3   7   3    0.76    0.62
   3  -7  -3    2.59    1.25
   3   7  -3    2.17    0.87
  -3  -7   3    2.04    0.83
  -3   7   3    0.72    1.38
   3   7  -3    4.61    1.75
  -3  -7   3    2.53    1.51
  -3  -7   3    1.16    0.69
   3  -7  -3    2.60    1.37
   3   7  -3    0.93    0.45
   3  -7  -3    2.15    1.41
  -3   7   2   58.79    2.36
   3   7  -2   61.35    3.49
   3  -7  -2   64.45    3.65
  -3   7   2   60.10    2.42
  -3   7   2   61.75    4.29
  -3  -7   2   58.92    2.93
  -3  -7   2   63.20    2.67
   3  -7  -2   59.23    2.00
   3   7  -2   60.19    3.95
  -3  -7   2   60.45    4.28
   3  -7  -2   66.13    4.06
   3  -7  -2   56.15    4.11
   3   7  -1    5.36    1.40
  -3  -7   1    5.31    1.19
  -3   7   1    6.04    1.12
  -3   7   1    3.99    1.50
  -3  -7   1    6.19    1.84
   3   7  -1    6.13    1.42
   3  -7  -1    4.43    0.78
   3  -7  -1    7.58    1.73
   3  -7  -1    8.01    1.58
   3   7   0   -0.17    1.05
  -3  -7   0    0.63    0.93
  -3   7   0    1.44    0.80
  -3   7   0    0.68    1.41
  -3  -7   0    1.27    1.01
  -3  -7   0   -0.61    1.41
   3  -7   0   -1.38    1.00
   3  -7   0    0.08    1.12
  -3  -7  -1  175.87    6.19
   3   7   1  176.04    6.58
  -3   7  -1  166.81    7.00
  -3  -7  -1  182.47    6.35
  -3   7  -1  173.76    6.04
   3   7   1  183.98    3.91
  -3  -7  -1  178.51    6.89
   3  -7   1  171.35    6.79
   3  -7   1  174.99    5.75
  -3  -7  -2   68.18    4.22
   3   7   2   78.19    4.65
  -3   7  -2   80.02    4.90
  -3   7  -2   77.89    4.57
  -3   7  -2   79.60    2.98
  -3  -7  -2   70.65    4.39
   3  -7   2   66.82    4.57
  -3   7  -2   73.27    4.19
  -3  -7  -2   73.56    4.57
   3  -7   2   76.34    4.56
   3  -7   2   74.17    3.60
  -3  -7  -3    4.11    1.85
   3  -7   3    3.76    0.50
   3   7   3    1.47    1.32
   3  -7   3    1.59    0.52
  -3  -7  -3    1.42    1.35
  -3   7  -3    1.96    1.46
  -3   7  -3    4.28    1.73
  -3   7  -3    4.98    0.88
   3  -7   3    3.23    1.88
  -3  -7  -3    3.71    1.53
  -3   7  -3    5.25    1.67
   3  -7   3    3.52    1.55
   3  -7   3    4.16    1.02
  -3  -7  -4   23.85    3.12
   3   7   4   20.94    2.94
   3  -7   4   23.94    1.67
  -3   7  -4   20.08    2.81
  -3   7  -4   24.87    1.63
  -3  -7  -4   26.89    3.24
  -3   7  -4   23.31    2.99
  -3  -7  -4   23.95    2.78
  -3   7  -4   19.24    2.77
   3  -7   4   19.54    2.99
   3  -7   4   24.32    2.78
   3  -7   4   24.86    2.11
  -3  -7  -5    5.09    1.88
   3   7   5    6.62    2.03
   3  -7   5    7.09    1.22
  -3   7  -5    4.29    1.81
  -3   7  -5    3.52    1.68
  -3   7  -5    5.14    0.85
  -3  -7  -5    5.91    1.52
  -3   7  -5    3.48    1.32
   3  -7   5    5.47    1.41
   3  -7   5    3.67    0.96
   3  -7   5    2.09    1.66
  -3  -7  -6    5.13    2.01
   3  -7   6    8.75    1.48
   3   7   6    8.61    2.50
  -3   7  -6    8.30    2.07
  -3   7  -6    7.62    1.90
  -3   7  -6    5.92    2.00
  -3  -7  -6    7.51    1.72
   3  -7   6    7.12    1.60
   3  -7   6    7.50    2.44
   3  -7   6    8.26    1.29
  -3  -7  -7    2.83    1.97
   3   7   7   -0.09    1.79
   3  -7   7    0.29    0.91
  -3   7  -7    1.80    1.69
  -3  -7  -7    0.57    0.89
  -3   7  -7    0.19    1.29
   3  -7   7   -2.89    2.32
   3  -7   7    2.51    1.30
  -3  -7  -8   14.08    2.84
   3   7   8    8.79    2.72
   3  -7   8    9.25    1.87
  -3   7  -8   10.11    2.74
   3  -7   8   10.44    2.07
  -3   7  -8    9.82    2.58
   3  -7   8    7.03    2.09
   3  -7   8   10.17    1.90
  -3  -7  -9   11.28    2.87
   3   7   9    9.31    2.71
  -3   7  -9   12.69    2.89
  -3   7  -9   15.53    3.25
   3  -7   9   11.95    3.01
   3  -7   9   14.19    3.04
  -3  -7 -10    6.99    2.70
   3   7  10   10.91    3.03
   3  -7  10    4.82    2.25
   3  -7  10    8.58    2.60
  -3  -7 -11    0.92    1.60
   3   7  11    1.05    1.83
   3  -7  11    0.63    1.87
   3  -7  11   -0.10    2.06
   3  -8 -12   -0.13    1.84
  -3  -8  12   -2.17    1.91
  -3   8  12    2.58    2.34
   3   8 -12    0.94    1.36
  -3   8  12    1.36    1.81
  -3   8  11    3.91    2.14
   3  -8 -11    4.59    2.16
  -3  -8  11    3.80    2.40
   3   8 -11    6.02    2.59
  -3   8  11    1.83    2.42
  -3   8  10    3.60    1.74
   3  -8 -10    6.25    2.09
  -3  -8  10    9.00    2.51
  -3   8  10    3.75    1.65
   3   8 -10    4.14    2.09
  -3   8  10    3.75    2.32
   3  -8  -9   17.18    3.20
  -3   8   9    9.14    2.31
  -3  -8   9   15.41    2.95
  -3   8   9   15.60    2.74
   3   8  -9    9.24    2.57
  -3   8   9   13.19    3.09
  -3   8   8   53.93    4.69
  -3   8   8   61.50    5.07
   3  -8  -8   65.91    5.54
   3   8  -8   55.92    5.25
  -3  -8   8   62.53    4.54
  -3   8   8   64.85    5.77
  -3  -8   8   69.64    5.88
   3  -8  -7    5.12    1.81
  -3   8   7    7.84    2.15
  -3   8   7    5.82    1.91
   3  -8  -7    7.46    1.63
  -3  -8   7    6.84    1.64
   3   8  -7    5.80    2.24
  -3   8   7    1.69    1.98
  -3   8   6  485.48   11.88
   3  -8  -6  516.54   13.61
   3   8  -6  498.59   13.98
  -3  -8   6  520.88   12.78
   3  -8  -6  529.66   11.91
  -3   8   6  501.76   13.45
   3   8  -6  533.41    9.95
  -3   8   5   93.45    4.83
   3  -8  -5  105.30    5.83
  -3   8   5  107.17    6.09
   3   8  -5  107.28    4.62
  -3  -8   5  105.40    2.95
   3   8  -5  111.02    6.37
  -3  -8   5  102.41    5.70
   3  -8  -4    9.35    1.77
  -3   8   4   11.36    1.64
  -3   8   4   12.34    2.17
   3   8  -4   13.99    1.92
  -3  -8   4   13.73    1.28
   3   8  -4   12.44    2.36
  -3  -8   4   11.95    2.34
   3   8  -4   13.86    0.78
  -3  -8   4   13.24    1.82
  -3   8   3   42.48    2.53
   3   8  -3   40.28    2.02
   3  -8  -3   45.71    3.47
   3   8  -3   43.96    3.17
  -3   8   3   37.05    3.59
  -3  -8   3   45.06    2.39
  -3  -8   3   43.38    2.78
   3   8  -3   46.35    3.82
  -3  -8   3   44.06    3.89
   3   8  -3   41.82    2.16
   3   8  -2  170.69    6.27
  -3   8   2  161.28    3.87
   3  -8  -2  179.76    6.25
  -3   8   2  172.38    7.30
  -3  -8   2  172.30    5.03
   3   8  -2  170.18    6.68
   3  -8  -2  165.91    3.44
  -3  -8   2  176.07    7.42
   3  -8  -2  168.21    6.81
   3  -8  -2  172.40    7.34
   3   8  -1    1.31    1.14
   3  -8  -1    2.46    0.96
  -3   8   1    1.82    0.86
  -3  -8   1    1.73    1.11
  -3   8   1    1.47    1.42
   3   8  -1    0.92    1.15
  -3  -8   1   -0.32    1.55
   3  -8  -1    3.71    1.26
   3  -8  -1    2.48    1.61
   3   8   0    2.99    1.25
  -3  -8   0    4.90    1.23
  -3   8   0    6.42    1.32
  -3  -8   0    5.28    1.30
  -3   8   0    4.51    1.68
  -3  -8   0    4.34    1.85
   3  -8   0    3.63    1.22
   3  -8   0    4.00    1.29
   3   8   1    1.71    1.32
  -3  -8  -1    0.61    1.00
  -3  -8  -1    1.28    1.21
  -3   8  -1    0.63    0.86
  -3   8  -1    1.69    1.42
  -3  -8  -1    0.59    1.48
  -3   8  -1   -0.58    0.91
   3   8   1    0.57    0.42
   3  -8   1    0.78    0.82
   3  -8   1    1.20    1.04
   3   8   2   26.02    2.91
  -3  -8  -2   30.59    3.14
  -3   8  -2   26.44    3.23
  -3   8  -2   27.77    1.80
  -3   8  -2   28.78    2.94
  -3  -8  -2   29.28    2.99
  -3  -8  -2   27.24    3.16
  -3   8  -2   27.69    2.79
   3  -8   2   30.48    2.46
   3  -8   2   27.58    2.99
  -3  -8  -3   79.57    5.06
   3   8   3   80.57    5.24
  -3   8  -3   81.59    5.43
  -3   8  -3   75.86    4.94
  -3   8  -3   81.16    2.60
  -3  -8  -3   84.51    5.21
   3  -8   3   74.97    5.28
  -3   8  -3   75.25    4.81
  -3  -8  -3   79.91    4.96
   3  -8   3   77.43    4.78
   3  -8   3   74.21    3.57
  -3  -8  -4  116.48    6.47
   3   8   4  122.54    6.70
   3  -8   4  121.18    3.16
  -3   8  -4  127.39    6.78
  -3   8  -4  119.67    6.60
  -3  -8  -4  125.49    6.57
   3  -8   4  121.07    7.12
  -3   8  -4  117.53    6.39
  -3  -8  -4  119.45    6.13
   3  -8   4  124.33    6.11
   3  -8   4  121.91    4.49
  -3  -8  -5   20.37    3.09
   3   8   5   19.71    2.97
  -3   8  -5   22.49    3.18
  -3   8  -5   23.50    3.30
   3  -8   5   21.10    3.27
  -3  -8  -5   23.52    2.81
  -3   8  -5   21.19    3.04
   3  -8   5   24.12    2.86
   3  -8   5   24.18    1.98
  -3  -8  -6   11.62    2.72
   3   8   6   11.45    2.73
  -3   8  -6   11.58    2.67
  -3   8  -6   12.96    2.54
  -3  -8  -6   10.19    2.06
  -3   8  -6   11.09    2.56
   3  -8   6   14.27    2.22
   3  -8   6   11.44    2.54
  -3  -8  -7   19.92    3.50
   3   8   7   19.13    3.35
  -3   8  -7   14.70    2.77
  -3   8  -7   14.75    2.80
  -3  -8  -7   17.31    2.45
  -3   8  -7   15.65    3.10
   3  -8   7   14.10    2.92
   3  -8   7   19.33    2.60
  -3  -8  -8   -0.90    1.66
   3   8   8    0.59    1.88
  -3   8  -8    3.10    2.23
  -3   8  -8    0.65    1.62
   3  -8   8    2.23    1.53
   3  -8   8    1.02    2.06
  -3  -8  -9    1.45    1.63
   3   8   9   -0.22    1.65
  -3   8  -9    3.36    2.26
   3  -8   9   -1.18    2.02
  -3  -8 -10    0.36    2.07
   3   8  10   -1.14    1.76
   3  -8  10   -1.81    2.26
  -3  -8 -11    3.75    2.24
   3   8  11    0.94    1.56
   3  -8  11    1.26    1.58
   3  -8  11    4.39    2.22
  -3  -9  12   -0.27    1.65
  -3   9  12    6.79    2.65
   3  -9 -11    3.02    2.21
  -3   9  11    2.47    1.50
  -3  -9  11    2.25    2.18
   3   9 -11    3.56    1.97
   3  -9 -10   12.54    3.17
  -3  -9  10   14.69    3.41
  -3   9  10    9.50    2.69
   3   9 -10   16.42    3.43
  -3   9  10   16.24    3.07
  -3   9   9   39.85    4.43
  -3   9   9   40.27    4.33
  -3  -9   9   38.35    4.64
   3  -9  -9   46.47    5.15
   3   9  -9   44.52    4.97
   3  -9  -8   -0.90    1.83
  -3  -9   8    1.82    1.84
  -3   9   8    1.03    1.42
  -3  -9   8    1.07    1.34
   3   9  -8    2.11    1.89
  -3   9   8    1.72    1.62
   3  -9  -7   18.48    3.15
  -3   9   7   20.33    3.00
  -3  -9   7   21.17    3.00
   3  -9  -7   21.39    2.70
   3   9  -7   20.52    3.44
  -3   9   7   21.53    3.19
  -3   9   6  109.44    5.86
   3  -9  -6  124.98    7.07
  -3   9   6  125.67    7.03
   3   9  -6  124.74    5.35
   3   9  -6  124.20    7.26
  -3  -9   6  118.12    6.57
  -3  -9   6  129.17    6.37
   3  -9  -6  130.03    6.32
  -3   9   5   -0.43    0.97
   3  -9  -5   -0.22    1.39
  -3   9   5    2.53    2.06
   3   9  -5    0.43    0.87
   3  -9  -5    0.09    1.23
  -3  -9   5   -0.23    1.52
   3   9  -5   -1.17    1.36
  -3  -9   5   -0.66    1.08
  -3   9   4   11.39    1.62
   3  -9  -4   11.29    1.98
   3   9  -4    9.80    2.05
  -3  -9   4    8.77    2.05
  -3  -9   4   11.92    1.73
   3   9  -4    8.90    1.68
  -3   9   4    8.79    2.13
   3  -9  -3    2.10    1.41
  -3   9   3    0.50    0.83
  -3  -9   3    0.55    0.60
   3   9  -3    0.92    0.93
  -3   9   3    0.91    1.47
  -3  -9   3    0.94    0.86
   3   9  -3    0.89    1.21
  -3  -9   3    0.66    1.79
   3  -9  -2    5.83    1.33
  -3   9   2    6.01    0.84
   3   9  -2    6.40    1.65
  -3  -9   2    5.67    1.15
  -3   9   2    6.62    2.00
   3   9  -2    5.95    1.66
  -3  -9   2    3.91    1.85
   3  -9  -2    3.85    1.55
   3   9  -1   85.34    5.09
   3   9  -1   81.25    4.68
   3  -9  -1   86.25    4.28
  -3   9   1   80.60    5.48
  -3  -9   1   83.63    3.95
   3   9  -1   87.60    4.92
  -3  -9   1   85.07    5.56
   3  -9  -1   91.62    5.03
   3  -9  -1   87.01    5.45
   3   9   0   79.64    4.72
   3  -9   0   85.00    3.90
  -3  -9   0   87.48    4.38
  -3   9   0   84.67    4.21
  -3   9   0   81.26    5.50
   3   9   0   86.04    4.66
  -3  -9   0   86.28    5.50
   3  -9   0   89.38    4.76
   3  -9   0   92.71    5.63
  -3  -9  -1   18.24    2.39
   3   9   1   21.98    2.64
   3  -9   1   20.97    1.81
  -3  -9  -1   22.86    2.66
  -3   9  -1   24.70    3.31
  -3   9  -1   23.54    2.50
  -3   9  -1   23.38    2.46
  -3  -9  -1   24.00    3.24
   3  -9   1   22.48    2.34
   3  -9   1   26.64    3.00
  -3  -9  -2   17.83    2.59
   3   9   2   13.94    2.43
   3  -9   2   17.95    1.50
  -3   9  -2   13.87    2.52
  -3   9  -2   17.64    1.44
  -3   9  -2   11.64    2.05
  -3  -9  -2   15.59    2.36
  -3  -9  -2   15.35    2.71
  -3   9  -2   14.70    2.06
   3  -9   2   16.38    2.46
   3  -9   2   18.00    1.93
  -3  -9  -3   82.02    5.25
   3   9   3   87.46    5.54
  -3   9  -3   87.04    5.40
  -3   9  -3   88.77    5.87
   3  -9   3   88.60    5.89
  -3   9  -3   82.54    5.16
  -3  -9  -3   82.44    5.40
   3  -9   3   94.90    4.18
   3  -9   3   86.80    5.41
   3   9   4   50.09    4.45
  -3  -9  -4   46.06    4.27
  -3   9  -4   43.82    4.28
  -3   9  -4   48.10    4.37
   3  -9   4   49.05    4.66
  -3   9  -4   49.28    4.31
  -3  -9  -4   41.26    3.80
   3  -9   4   50.79    2.92
   3  -9   4   50.08    4.14
  -3  -9  -5    2.58    1.49
   3   9   5    2.38    1.82
  -3   9  -5    2.44    1.71
  -3   9  -5    0.23    1.42
  -3  -9  -5    0.20    1.18
  -3   9  -5    1.56    1.39
   3  -9   5    2.44    2.02
   3  -9   5    2.86    1.43
  -3  -9  -6    0.44    1.48
   3   9   6    2.58    2.00
  -3   9  -6    0.79    1.77
  -3   9  -6   -2.84    1.63
  -3  -9  -6   -1.38    1.06
   3  -9   6    0.52    1.80
  -3   9  -6    1.78    1.58
   3  -9   6    0.69    1.22
  -3  -9  -7    3.10    1.78
   3   9   7    4.56    2.33
  -3   9  -7    3.01    2.03
  -3   9  -7    2.62    1.87
  -3   9  -7    2.35    1.79
  -3  -9  -7    0.28    1.10
   3  -9   7    4.17    1.58
   3  -9   7    3.29    1.40
   3  -9   7    0.08    1.71
  -3  -9  -8   -0.37    1.90
   3   9   8    1.56    1.64
  -3   9  -8    2.33    2.11
   3  -9   8   -0.54    1.13
   3  -9   8   -3.30    2.35
  -3  -9  -9  103.18    8.19
   3   9   9   80.54    7.32
  -3   9  -9   86.93    7.57
   3  -9   9  100.42    8.15
  -3  -9 -10   17.86    3.79
   3   9  10   23.61    4.51
   3  -9  10   18.22    3.93
   3  -9  10   20.36    3.98
  -3  10  12   -2.68    1.93
   3 -10 -11   -2.00    1.80
  -3  10  11    1.51    1.52
  -3 -10  11   -0.62    1.59
   3  10 -11    0.40    1.78
  -3  10  11    4.01    2.05
  -3 -10  10   12.69    3.23
   3 -10 -10   10.01    2.73
  -3  10  10   11.66    2.94
  -3  10  10    6.11    2.14
   3  10 -10    9.55    2.90
  -3  10   9  100.27    7.09
  -3  10   9  108.71    7.52
   3 -10  -9  115.56    8.14
   3  10  -9  104.06    7.86
  -3 -10   9  121.97    8.57
  -3  10   8   -3.39    1.64
   3 -10  -8    0.87    1.61
  -3 -10   8    0.72    1.18
   3  10  -8   -1.10    2.02
  -3 -10   8   -0.55    1.34
  -3  10   7    2.67    1.41
   3 -10  -7    4.12    2.05
  -3  10   7    3.07    2.01
   3 -10  -7    5.10    1.84
  -3 -10   7    2.08    1.40
   3  10  -7    1.09    1.28
  -3 -10   7    3.80    1.61
  -3  10   6    2.84    1.23
   3 -10  -6    2.75    1.53
  -3  10   6    5.12    2.05
   3  10  -6    3.46    1.12
  -3 -10   6    3.66    1.55
   3 -10  -6    1.86    1.25
   3  10  -6    2.22    1.62
  -3 -10   6    0.42    1.09
  -3  10   5   33.41    3.01
   3 -10  -5   36.17    3.79
  -3 -10   5   34.33    3.27
  -3 -10   5   30.86    3.70
   3 -10  -5   35.43    3.67
   3  10  -5   29.28    3.58
   3  10  -5   36.60    3.29
  -3  10   5   32.90    3.98
   3 -10  -4   12.49    2.15
  -3  10   4    7.92    1.40
   3 -10  -4    9.55    2.07
  -3 -10   4   12.89    1.99
  -3 -10   4   10.99    2.43
   3  10  -4    8.66    2.05
   3  10  -4    9.58    1.91
  -3  10   4    5.71    2.08
  -3  10   3    0.01    0.57
   3 -10  -3    0.40    1.06
   3  10  -3   -0.35    1.31
  -3 -10   3   -0.91    1.74
   3  10  -3    0.01    1.22
  -3  10   3    0.89    1.77
   3 -10  -2   41.69    3.26
   3  10  -2   35.57    3.54
  -3 -10   2   42.83    2.67
  -3  10   2   38.08    4.08
   3  10  -2   37.96    3.43
  -3 -10   2   37.49    4.18
   3  10  -1   45.58    3.95
   3 -10  -1   49.24    3.39
  -3 -10   1   46.26    3.04
  -3  10   1   45.06    4.34
   3  10  -1   41.28    3.60
  -3 -10   1   40.62    4.19
   3 -10  -1   43.18    4.10
   3  10   0  123.29    6.09
   3 -10   0  116.90    4.70
  -3 -10   0  131.15    5.53
  -3  10   0  122.20    7.03
   3  10   0  122.41    5.79
  -3 -10   0  125.94    6.95
   3 -10   0  127.56    6.92
  -3 -10  -1  104.00    5.37
   3  10   1  112.64    5.99
   3 -10   1  111.37    4.16
  -3  10  -1  111.42    6.74
   3  10   1  105.63    5.21
  -3  10  -1  103.77    5.06
  -3 -10  -1   98.12    6.11
   3 -10   1  120.98    5.51
   3 -10   1  111.85    6.42
   3  10   2    1.85    1.29
  -3 -10  -2   -0.81    1.26
  -3  10  -2    0.00    1.77
  -3  10  -2    0.28    1.30
  -3 -10  -2    0.30    1.46
   3 -10   2    0.35    0.76
   3 -10   2    2.00    1.23
  -3 -10  -3    3.71    1.77
   3  10   3    2.92    1.63
  -3  10  -3    2.48    1.54
  -3 -10  -3    4.45    1.81
  -3  10  -3    1.34    1.07
   3 -10   3    4.81    1.20
   3 -10   3    3.04    1.46
  -3 -10  -4    0.91    1.40
   3  10   4    1.37    1.47
  -3  10  -4   -2.77    2.03
   3 -10   4   -2.09    1.97
  -3 -10  -4   -0.56    1.44
  -3  10  -4    2.26    1.41
   3 -10   4   -0.41    1.14
  -3 -10  -5    1.17    1.46
   3  10   5    3.92    1.95
  -3  10  -5    0.09    1.64
  -3 -10  -5    0.08    1.52
  -3  10  -5    1.06    1.28
   3 -10   5    2.05    1.81
   3 -10   5    0.62    0.96
  -3 -10  -6    2.14    1.50
   3  10   6    6.12    2.25
  -3  10  -6    6.41    2.41
  -3 -10  -6    2.92    1.38
   3 -10   6    7.23    2.71
  -3  10  -6    3.61    1.93
   3 -10   6    3.51    1.90
   3 -10   6    5.03    1.68
  -3 -10  -7   -0.54    1.77
   3  10   7   -1.70    2.30
  -3  10  -7   -0.88    1.25
  -3  10  -7    2.51    1.98
  -3 -10  -7    1.91    1.55
   3 -10   7    3.10    1.76
   3 -10   7    4.44    2.43
  -3 -10  -8   -0.69    1.98
   3  10   8    0.50    1.45
  -3  10  -8    1.06    1.56
   3 -10   8    1.61    1.64
  -3  10  -8   -0.08    1.55
   3 -10   8    2.06    1.72
   3  10   9   96.20    7.95
  -3 -10  -9  110.06    8.66
   3 -10   9  103.22    8.41
  -3  10  -9  111.50    8.71
  -3 -10 -10   39.86    5.56
   3  10  10   26.80    4.73
   3 -10  10   28.09    4.72
  -3  11  11    7.70    2.44
  -3  11  11    9.38    2.86
  -3 -11  11   12.49    3.36
  -3 -11  11    9.05    2.70
  -3  11  10    6.66    2.46
   3 -11 -10   19.77    3.76
  -3 -11  10    9.98    3.01
  -3  11  10   13.68    3.00
   3  11 -10   11.39    3.26
  -3 -11  10    9.56    2.59
  -3  11   9    4.67    1.78
   3 -11  -9    7.94    2.61
  -3 -11   9    4.80    2.41
  -3  11   9    6.06    2.35
   3  11  -9    3.24    2.03
  -3 -11   9    7.89    2.41
   3 -11  -8   -0.14    1.59
  -3  11   8    1.10    1.27
  -3  11   8   -3.42    2.00
  -3 -11   8    0.02    1.33
   3  11  -8    1.85    2.08
  -3 -11   8   -0.23    1.28
   3 -11  -7    3.19    1.91
  -3  11   7    4.84    1.67
  -3  11   7    6.91    2.35
   3 -11  -7    7.63    1.94
  -3 -11   7    3.78    1.83
   3  11  -7    4.10    1.94
  -3 -11   7    9.28    2.20
   3 -11  -6    1.83    1.38
  -3  11   6    3.74    1.46
  -3 -11   6    5.97    1.63
  -3 -11   6   -0.54    1.63
   3 -11  -6    1.53    1.17
   3  11  -6    0.69    1.26
  -3  11   6    1.06    1.41
   3 -11  -5    6.34    2.10
  -3 -11   5    2.23    1.94
  -3 -11   5    3.05    1.31
   3 -11  -5    1.64    1.55
   3  11  -5    1.26    1.73
  -3  11   5    1.81    1.99
   3  11  -5    1.72    0.96
   3 -11  -4   -0.27    1.27
  -3 -11   4    2.50    1.71
   3 -11  -4   -2.19    1.83
   3  11  -4    2.81    1.56
  -3  11   4    0.21    1.57
   3  11  -4    0.47    1.15
   3 -11  -3    1.64    1.52
   3  11  -3    1.51    1.32
  -3 -11   3    0.00    1.62
   3 -11  -3    1.26    1.45
  -3  11   3    0.02    1.75
   3  11  -3    0.94    1.19
   3 -11  -2    1.26    1.05
   3  11  -2    0.75    1.15
   3 -11  -2    0.61    1.71
  -3 -11   2   -2.35    2.42
   3  11  -2    1.70    1.39
  -3  11   2    0.77    1.53
   3  11  -1   62.33    4.84
   3 -11  -1   64.24    3.91
  -3  11   1   63.38    5.35
   3  11  -1   56.43    4.29
  -3 -11   1   62.69    5.27
   3  11   0   88.13    5.26
   3 -11   0   90.18    4.20
   3  11   0   83.75    5.71
  -3  11   0   83.89    6.26
   3  11   0   86.35    5.12
  -3 -11   0   89.07    6.13
   3 -11   0   80.75    5.77
   3  11   1   -0.42    1.17
  -3 -11  -1    0.86    0.96
  -3  11  -1    0.18    1.60
   3  11   1    0.20    0.87
  -3  11  -1    0.86    0.89
  -3 -11  -1   -0.96    1.68
   3 -11   1    0.14    1.14
  -3 -11  -2   44.29    4.01
   3  11   2   43.07    4.04
  -3  11  -2   36.07    4.35
  -3  11  -2   40.63    3.62
   3  11   2   41.84    3.32
  -3 -11  -2   41.86    4.36
   3 -11   2   41.25    4.16
  -3 -11  -3    0.64    1.34
   3  11   3   -2.09    1.24
  -3  11  -3    2.73    1.72
  -3 -11  -3   -1.72    1.74
  -3  11  -3    0.42    1.10
   3 -11   3   -1.67    1.44
  -3 -11  -4    5.35    2.03
   3  11   4    8.24    2.32
  -3  11  -4    5.83    2.30
  -3  11  -4    4.88    1.68
   3 -11   4    3.70    2.26
  -3 -11  -4    6.24    2.05
   3 -11   4    3.35    1.21
  -3 -11  -5    6.50    2.22
   3  11   5    9.45    2.49
  -3  11  -5    7.00    2.31
   3 -11   5   12.03    3.13
  -3 -11  -5    6.75    1.73
  -3  11  -5    5.85    2.11
   3 -11   5    8.43    2.22
   3 -11   5    7.43    1.89
  -3 -11  -6   11.86    2.65
   3  11   6   10.58    2.90
  -3  11  -6   13.88    3.06
   3 -11   6   12.89    3.22
  -3 -11  -6   18.37    3.08
  -3  11  -6   11.26    2.83
   3 -11   6   10.98    2.38
   3 -11   6   15.72    2.75
  -3 -11  -7   11.84    2.92
   3  11   7    7.14    2.56
   3 -11   7    7.92    2.71
  -3  11  -7    7.67    2.14
   3 -11   7    9.74    2.41
  -3  11  -7    3.12    1.57
   3  11   8    0.65    1.79
  -3 -11  -8    6.33    2.54
   3 -11   8    4.25    1.74
  -3  11  -8    7.54    2.56
   3 -11   8    5.03    2.57
  -3  11  -8    3.49    1.66
  -3 -11  -9   41.17    5.44
   3  11   9   33.14    4.80
   3 -11   9   44.07    5.83
  -3  11  -9   41.71    5.65
   3 -12 -10    5.93    2.55
  -3 -12  10    1.37    1.77
  -3  12  10    0.76    1.45
   3 -12  -9   26.93    4.31
  -3 -12   9   24.38    4.34
   3  12  -9   20.30    3.83
  -3  12   9   18.49    3.67
   3 -12  -8    1.94    1.84
  -3 -12   8    1.26    1.36
   3  12  -8    0.11    1.70
  -3  12   8   -0.51    1.68
   3 -12  -7    2.79    2.06
   3 -12  -7    4.79    1.65
  -3 -12   7    5.34    2.11
   3  12  -7    1.13    1.55
  -3  12   7    3.95    2.11
   3 -12  -6   13.72    2.72
  -3 -12   6   13.45    2.89
   3 -12  -6   14.86    2.68
   3  12  -6   12.67    2.68
  -3  12   6   14.62    3.10
   3 -12  -5   -0.14    1.20
   3 -12  -5    0.13    1.40
  -3 -12   5   -0.97    1.65
   3  12  -5    0.66    1.19
   3  12  -5    0.43    1.34
  -3  12   5   -0.95    1.74
   3 -12  -4   15.26    2.50
  -3 -12   4    9.09    2.25
   3 -12  -4   11.69    2.51
   3  12  -4   11.96    2.49
  -3  12   4   10.40    2.68
   3  12  -4   14.46    2.38
   3 -12  -3    2.52    1.04
  -3 -12   3    0.34    1.51
   3 -12  -3    3.03    1.98
   3  12  -3    4.14    1.80
  -3  12   3   -1.83    1.90
   3  12  -3    4.07    1.58
   3 -12  -2   14.94    2.21
   3  12  -2   19.65    2.82
  -3 -12   2   14.95    2.78
   3 -12  -2   16.84    3.16
   3  12  -2   18.43    2.85
  -3  12   2   15.60    3.02
   3 -12  -1    2.75    1.24
   3  12  -1    2.62    1.25
  -3 -12   1    0.19    1.74
   3 -12  -1    2.07    1.76
   3  12  -1   -0.66    1.43
  -3  12   1   -0.96    1.67
   3  12   0  100.43    6.62
   3  12   0  110.55    6.02
  -3  12   0  103.63    7.08
  -3 -12   0  104.58    7.10
   3 -12   0  102.28    7.03
   3  12   0  107.55    5.78
   3  12   1   42.74    4.47
  -3 -12  -1   48.40    3.98
   3  12   1   45.56    4.16
  -3  12  -1   49.03    5.21
   3  12   1   46.90    3.75
  -3 -12  -1   42.97    4.74
   3 -12   1   44.54    4.71
   3 -12   1   44.91    4.62
  -3 -12  -2   10.20    2.14
   3  12   2    9.11    2.08
  -3  12  -2    7.09    2.12
   3  12   2   10.37    1.82
  -3 -12  -2    9.23    2.39
  -3  12  -2    9.00    1.97
   3 -12   2    5.57    1.87
   3 -12   2   10.58    2.22
   3  12   3    0.68    1.22
  -3 -12  -3    1.18    1.17
  -3  12  -3   -1.11    1.76
  -3  12  -3    0.16    0.95
  -3 -12  -3    0.27    1.77
   3 -12   3   -2.12    1.87
   3 -12   3    0.82    1.45
  -3 -12  -4    1.84    1.45
   3  12   4   -0.33    1.34
  -3  12  -4   -0.34    1.82
  -3  12  -4    1.65    1.42
  -3 -12  -4    1.47    1.27
   3 -12   4    1.64    1.41
   3 -12   4    0.75    1.46
  -3 -12  -5    0.31    1.41
   3  12   5   -1.02    1.40
  -3  12  -5   -1.36    1.44
  -3 -12  -5    2.22    1.85
  -3  12  -5    2.68    1.53
   3 -12   5   -0.04    1.56
   3 -12   5   -0.01    1.09
  -3 -12  -6    1.86    1.80
   3  12   6    1.78    1.75
   3 -12   6    2.97    2.38
  -3 -12  -6   -0.38    1.29
  -3  12  -6   -0.82    1.32
   3 -12   6    1.91    1.49
  -3  12  -6    0.97    1.56
  -3 -12  -7   15.45    3.42
   3  12   7   20.84    3.75
   3 -12   7   17.89    3.76
   3 -12   7   14.16    2.92
  -3  12  -7   15.17    3.55
  -3  12  -7   12.14    3.01
  -3 -12  -8    3.65    2.02
   3  12   8    5.62    1.97
  -3  12  -8    1.28    1.51
   3 -12   8    4.97    2.26
  -3  12  -8    3.53    2.09
   3  12   9    2.27    2.14
   3 -13  -9    4.29    2.27
   3  13  -9    4.79    2.50
  -3  13   9    4.27    2.01
   3 -13  -8    2.77    1.40
  -3 -13   8   -2.67    1.88
   3  13  -8    0.27    1.77
  -3  13   8    3.74    2.21
   3 -13  -7    6.02    1.92
   3 -13  -7    6.12    1.73
  -3 -13   7    5.96    2.04
   3  13  -7    8.65    2.69
  -3  13   7    6.73    2.47
   3 -13  -6    1.69    1.87
   3 -13  -6    3.24    1.38
  -3 -13   6    1.77    1.48
   3  13  -6    2.25    1.68
  -3  13   6    0.40    1.64
   3 -13  -5   63.57    5.38
   3  13  -5   62.21    5.81
  -3 -13   5   59.58    5.97
   3 -13  -5   70.09    5.88
  -3  13   5   63.61    6.14
   3  13  -5   65.06    5.11
   3 -13  -4    4.60    1.70
  -3 -13   4    4.99    2.39
   3  13  -4    4.03    1.76
   3 -13  -4    3.49    2.04
  -3  13   4    2.82    1.73
   3  13  -4    4.40    1.82
   3 -13  -3   -0.04    1.24
   3 -13  -3    0.53    1.51
  -3 -13   3    3.95    2.37
   3  13  -3    1.54    1.06
   3  13  -3    1.94    1.62
  -3  13   3    4.21    2.45
   3 -13  -2   10.55    1.84
  -3 -13   2    7.87    2.48
   3 -13  -2    5.15    1.75
   3  13  -2    9.50    2.07
   3  13  -2    6.00    1.90
  -3  13   2    4.77    2.13
   3  13  -1    1.87    1.36
  -3 -13   1    3.02    2.02
   3 -13  -1    6.21    2.36
   3  13  -1    3.07    1.90
  -3  13   1    7.06    2.49
   3  13   0    1.87    1.10
  -3 -13   0   -1.74    2.03
   3 -13   0   -1.25    1.80
  -3  13   0    1.37    2.00
   3  13   0    0.67    1.62
   3  13   1   70.54    5.95
   3  13   1   64.15    4.93
  -3  13  -1   71.72    6.34
  -3 -13  -1   62.08    5.70
   3 -13   1   69.58    6.10
   3  13   2    2.89    1.63
  -3 -13  -2    2.39    1.45
   3  13   2    4.17    2.33
  -3  13  -2    1.96    1.77
  -3 -13  -2    3.67    1.93
  -3  13  -2    2.14    1.27
   3 -13   2    3.79    1.80
   3 -13   2    0.18    1.12
   3  13   3    4.20    1.81
  -3 -13  -3    7.46    2.12
  -3  13  -3    4.28    2.39
  -3 -13  -3    8.42    2.79
  -3  13  -3    7.99    2.04
   3 -13   3    3.97    1.84
   3 -13   3    5.63    1.90
  -3 -13  -4   16.18    3.11
   3  13   4   10.69    2.30
  -3  13  -4   11.15    2.86
  -3 -13  -4    7.69    2.15
  -3  13  -4    7.36    1.99
   3 -13   4   13.73    3.06
   3 -13   4    9.18    2.16
  -3 -13  -5    0.88    1.47
   3  13   5    1.81    1.48
  -3  13  -5   -0.52    1.40
   3 -13   5   -2.01    1.95
  -3 -13  -5    1.85    1.73
  -3  13  -5    0.61    1.60
   3 -13   5    1.92    1.43
  -3 -13  -6   22.78    3.84
   3  13   6   20.60    3.62
  -3 -13  -6   28.25    3.92
   3 -13   6   20.38    3.63
  -3  13  -6   26.09    4.14
  -3  13  -6   21.89    3.91
  -3 -13  -7    0.93    1.48
   3  13   7    0.75    1.54
   3 -13   7    0.24    1.37
  -3  13  -7   -0.93    1.42
   3 -13   7    3.42    2.44
  -3  13  -7    1.25    1.42
  -3 -13  -8   16.81    3.65
   3  13   8   20.95    3.97
   3 -13   8   14.44    3.46
  -3  13  -8   12.06    3.25
  -3  13  -8   17.80    3.62
   3 -14  -8    2.40    2.07
  -3 -14   8    0.74    1.49
   3  14  -8    0.11    1.62
  -3  14   8   -1.95    1.84
   3 -14  -7   -0.58    1.51
  -3 -14   7    1.79    1.62
   3  14  -7    3.24    2.20
  -3  14   7    3.55    2.33
   3 -14  -6    0.50    1.61
   3  14  -6   -0.70    1.48
   3 -14  -6   -0.08    1.38
  -3 -14   6   -2.43    2.05
  -3  14   6    0.31    1.70
   3 -14  -5   11.79    2.40
  -3 -14   5    8.72    2.84
   3 -14  -5   11.36    2.88
   3  14  -5   10.57    2.69
  -3  14   5    9.30    2.90
   3 -14  -4    6.51    2.10
   3 -14  -4    6.43    1.98
  -3 -14   4    4.40    2.23
   3  14  -4    3.09    1.76
  -3  14   4    2.10    1.85
   3  14  -4    2.46    1.14
   3 -14  -3    3.44    1.95
  -3 -14   3    3.41    1.95
   3  14  -3    2.42    1.12
   3  14  -3    2.97    1.78
  -3  14   3    7.28    2.73
   3 -14  -2   13.11    2.98
  -3 -14   2    9.63    2.52
   3  14  -2    8.90    2.04
   3  14  -2   12.22    2.74
  -3  14   2   17.38    3.40
   3 -14  -1   12.65    3.13
  -3 -14   1   13.14    2.96
   3  14  -1   14.11    2.57
  -3  14   1   18.71    3.65
   3  14  -1   14.57    3.03
  -3 -14   0    0.23    1.46
   3 -14   0    0.38    1.87
  -3  14   0    3.68    2.13
   3  14   0    1.36    1.55
   3  14   1    3.68    1.61
  -3 -14  -1    3.20    1.99
   3 -14   1    3.71    2.39
   3  14   1    1.41    1.53
  -3  14  -1    7.30    2.59
   3  14   2    3.13    1.59
  -3 -14  -2    2.86    2.24
   3 -14   2   -0.59    1.88
   3  14   2    3.36    2.16
  -3  14  -2    1.07    1.71
  -3 -14  -3   47.58    4.72
   3  14   3   57.22    5.88
   3  14   3   64.50    5.41
   3 -14   3   64.01    6.22
  -3 -14  -3   52.72    5.59
  -3  14  -3   56.27    5.78
   3  14   4    1.44    1.63
  -3 -14  -4    3.11    1.62
  -3  14  -4    4.67    1.89
  -3 -14  -4    1.70    1.83
   3 -14   4    4.34    2.49
  -3  14  -4    4.85    2.12
   3  14   4   -0.47    1.69
   3  14   5    8.09    2.43
  -3 -14  -5    5.77    2.34
  -3 -14  -5    3.43    1.92
   3 -14   5    2.72    2.10
  -3  14  -5    6.10    1.93
  -3  14  -5    0.59    1.68
  -3 -14  -6   -2.61    1.85
   3  14   6    1.92    1.74
  -3 -14  -6   -1.09    1.92
   3 -14   6    1.56    1.67
  -3  14  -6   -0.55    1.64
  -3  14  -6    1.82    1.54
  -3 -14  -7   13.22    3.24
   3  14   7   18.31    3.66
   3 -14   7   16.40    3.39
  -3  14  -7   14.41    3.40
  -3  14  -7   13.79    3.25
  -3 -15   8   33.90    4.78
   3 -15  -7   -1.03    1.76
  -3 -15   7    3.74    1.95
   3  15  -7    1.76    1.45
   3 -15  -6    1.12    1.43
   3 -15  -6   -1.71    1.61
  -3 -15   6    4.32    2.46
   3  15  -6    1.46    1.54
  -3  15   6   -1.98    1.70
  -3 -15   5   44.40    5.63
   3 -15  -5   36.50    4.66
   3  15  -5   38.42    4.79
   3 -15  -4    1.59    1.60
  -3 -15   4    2.67    2.23
   3  15  -4    2.55    1.36
  -3  15   4    4.42    2.41
   3  15  -4    3.67    1.77
   3  15  -3    1.97    1.43
  -3 -15   3   -1.70    2.25
  -3  15   3    2.03    2.21
   3  15  -3    3.51    1.70
   3 -15  -2    0.14    1.96
  -3 -15   2   -2.15    2.02
  -3  15   2   -0.43    1.71
   3  15  -2    1.65    1.57
   3 -15  -1    7.18    2.91
  -3 -15   1    5.73    2.57
  -3  15   1    6.03    2.51
   3  15  -1    5.86    2.07
  -3 -15   0   24.76    4.31
   3 -15   0   24.66    4.06
  -3  15   0   23.89    4.15
   3  15   0   24.66    4.05
   3 -15   1   14.76    3.38
  -3 -15  -1    9.77    2.96
   3  15   1   14.52    3.30
  -3  15  -1   13.68    3.57
   3 -15   2   36.37    4.79
  -3 -15  -2   39.65    5.06
  -3  15  -2   36.43    4.94
   3  15   2   31.90    4.41
   3 -15   3    5.42    2.56
  -3 -15  -3    1.78    1.82
  -3  15  -3    1.38    1.82
   3  15   3    5.05    1.89
   3 -15   4   21.54    3.97
  -3 -15  -4   13.26    3.23
   3  15   4   15.45    3.56
  -3  15  -4   12.04    2.96
   3  15   5   53.56    6.22
  -3 -15  -5   51.41    5.50
  -3 -15  -5   61.00    6.12
   3 -15   5   59.33    6.23
  -3  15  -5   51.64    5.91
  -3 -15  -6    5.54    2.41
  -3  15  -6   -1.08    1.49
   3 -15   6    3.29    2.16
   3 -16  -6   -0.79    1.40
   3  16  -6    2.26    1.82
   3 -16  -5    1.19    1.63
   3  16  -5    4.47    2.13
  -3  16   4   -0.84    1.84
   3 -16  -4    3.05    2.31
  -3 -16   4    3.51    2.51
  -3  16   3    6.67    2.69
   3  16  -3    1.80    1.46
   3 -16  -3    3.75    2.01
  -3 -16   3    3.85    1.93
  -3  16   2    2.04    2.21
   3  16  -2    1.26    1.73
   3 -16  -2    3.96    2.03
  -3 -16   2    1.44    1.74
  -3  16   1    2.78    2.64
   3  16  -1    7.81    2.72
   3 -16  -1    4.11    1.91
  -3 -16   1    2.43    2.36
   3  16   0   12.28    3.16
  -3  16   0    6.89    2.96
   3 -16   0   11.25    3.47
  -3 -16   0   10.97    3.28
   3  16   1   26.25    4.43
  -3  16  -1   27.50    4.56
  -3 -16  -1   23.37    4.22
   3 -16   1   33.22    4.98
  -3  16  -2   -3.44    2.80
   3  16   2   -0.05    1.91
   3 -16   2   -0.91    1.82
  -3 -16  -2    5.50    2.63
   3  16   3   -0.06    1.59
  -3  16  -3   -3.28    1.98
   3 -16   3    0.93    1.64
  -3 -16  -3    2.78    2.40
  -3  16  -4   -3.42    2.41
  -3 -16  -4   -2.70    2.02
  -3 -16  -5   -0.44    1.39
   3  17  -2   -3.16    2.17
   3  17  -1    1.50    1.81
   3  17   0   57.10    6.22
   4   0 -14   88.00    7.04
  -4   0  14   82.79    7.67
   4   0 -13    2.28    1.87
  -4   0  13    4.62    2.26
   4   0 -12   28.80    3.82
   4   0 -12   31.79    4.11
  -4   0  12   34.56    4.66
   4   0 -11   -2.45    1.54
  -4   0  11    2.15    1.41
   4   0 -11    0.47    1.00
  -4   0  11   -2.80    2.08
   4   0 -10    1.76    1.30
  -4   0  10    1.77    1.31
   4   0 -10    1.89    1.36
  -4   0  10    2.76    1.61
   4   0  -9    1.08    1.17
  -4   0   9   -0.51    1.12
   4   0  -9    2.42    1.15
  -4   0   9   -1.58    1.66
   4   0  -8   29.81    3.10
  -4   0   8   28.62    3.52
  -4   0   8   26.67    2.98
   4   0  -8   29.68    2.92
  -4   0   7   -0.67    1.71
   4   0  -7   -0.95    1.09
  -4   0   7    0.79    0.34
  -4   0   7   -0.91    0.92
   4   0  -7   -1.37    1.00
  -4   0   6   44.41    1.20
  -4   0   6   37.01    2.71
   4   0  -6   46.68    3.25
  -4   0   6   47.08    3.98
   4   0  -6   48.13    3.25
  -4   0   5   -1.87    1.48
  -4   0   5    0.13    0.28
   4   0  -5   -0.23    0.87
  -4   0   5   -0.60    0.59
   4   0  -5    0.51    0.85
   4   0  -5    0.18    0.50
  -4   0   4 1723.40    9.25
  -4   0   4 1716.64   12.95
   4   0  -4 1814.84   17.47
   4   0  -4 1726.88   13.73
  -4   0   4 1742.32   19.15
  -4   0   3    0.03    0.56
   4   0  -3   -0.37    0.41
  -4   0   3   -0.20    1.15
   4   0  -3   -0.70    1.11
   4   0  -3   -0.36    0.64
   4   0  -2    8.41    0.99
  -4   0   2    9.52    1.47
   4   0  -2    9.25    1.53
   4   0  -1    0.70    0.75
  -4   0   1    0.89    0.76
  -4   0   1    0.95    1.27
  -4   0   1    0.62    0.31
   4   0  -1   -0.14    0.92
   4   0   0    1.39    1.10
  -4   0   0    0.84    0.63
  -4   0   0    1.07    1.38
  -4   0   0    0.52    0.44
  -4   0   0    1.18    0.59
   4   0   0    0.40    1.14
   4   0   1    0.41    1.06
  -4   0  -1   -0.63    1.25
   4   0   1   -0.98    0.86
  -4   0  -1    0.31    0.54
   4   0   1    0.72    1.10
  -4   0  -1   -0.22    0.30
   4   0   2  946.00   13.00
   4   0   2  957.57   11.76
  -4   0  -2  986.75   13.52
   4   0   3    0.69    1.07
  -4   0  -3    1.16    1.16
   4   0   4   22.08    2.63
   4   0   4   29.18    2.89
  -4   0  -4   26.03    2.79
  -4   0  -5   -0.54    1.30
   4   0   5   -0.19    1.40
   4   0   5    0.24    1.27
  -4   0  -5   -0.67    1.37
  -4   0  -6   33.16    3.43
  -4   0  -6   36.84    3.50
   4   0   6   31.74    3.36
  -4   0  -7   -1.20    1.49
  -4   0  -7    2.05    1.92
   4   0   7    1.08    1.47
  -4   0  -7    0.62    1.42
  -4   0  -8   57.47    4.97
  -4   0  -8   52.08    4.74
  -4   0  -8   59.33    4.93
   4   0   8   55.71    5.06
  -4   0  -9   -2.18    1.58
  -4   0  -9    0.23    1.23
   4   0   9    1.28    2.12
  -4   0 -10   -2.76    1.89
   4   0  10    0.68    1.66
  -4   0 -10    1.07    1.45
  -4   0 -11    0.41    1.37
   4   0  11    2.99    1.94
  -4   0 -11    2.43    1.63
  -4   0 -12   -0.57    1.36
   4   0  12   -1.70    1.66
  -4   0 -12    2.80    2.14
  -4   0 -13   -5.05    2.13
   4  -1 -14    0.11    1.26
  -4  -1  14    3.90    2.50
  -4   1  14    0.03    1.76
   4   1 -13   16.01    2.94
   4  -1 -13   15.54    3.15
  -4  -1  13   12.96    3.02
   4   1 -13   10.33    2.38
  -4  -1  13   12.51    3.36
  -4   1  13   14.11    3.13
   4   1 -12   19.43    3.08
   4  -1 -12   19.57    3.32
  -4  -1  12   25.31    3.86
   4  -1 -12   23.26    3.29
   4   1 -12   16.00    3.07
  -4  -1  12   19.72    3.63
  -4   1  12   15.61    3.35
   4  -1 -11   32.09    3.93
   4   1 -11   32.26    3.81
  -4  -1  11   32.28    3.89
   4  -1 -11   37.24    3.87
   4   1 -11   37.49    4.16
  -4   1  11   35.82    4.48
  -4  -1  11   40.19    4.87
  -4  -1  10    2.82    1.60
   4   1 -10    5.65    1.60
   4  -1 -10    2.65    1.49
  -4  -1  10    4.79    2.04
   4  -1 -10    3.53    1.31
   4   1 -10    4.58    1.67
  -4   1  10    5.75    2.61
   4  -1  -9    1.91    1.27
  -4  -1   9    4.47    2.18
   4   1  -9    2.78    1.56
  -4   1   9    2.34    1.40
  -4  -1   9    4.70    1.67
   4  -1  -9    2.39    1.23
   4   1  -9    2.13    1.27
  -4   1   9   -1.67    2.28
   4   1  -8    0.60    1.20
  -4  -1   8    1.08    1.67
   4  -1  -8    1.57    1.20
  -4   1   8    0.35    0.47
  -4   1   8    0.85    1.14
  -4  -1   8    0.76    1.00
   4  -1  -8    0.78    1.10
   4   1  -8    1.96    1.42
  -4   1   8   -1.15    1.91
  -4  -1   7   18.81    2.95
   4  -1  -7   20.37    2.44
   4   1  -7   19.35    2.19
  -4   1   7   17.80    1.38
  -4   1   7   22.54    2.42
  -4  -1   7   20.13    2.43
   4  -1  -7   20.34    2.19
   4   1  -7   18.60    2.44
  -4   1   7   20.23    2.89
  -4   1   6  143.22    3.51
  -4   1   6  132.34    4.93
   4  -1  -6  144.00    5.32
   4   1  -6  148.01    5.95
   4  -1  -6  137.87    5.60
  -4  -1   6  141.04    6.53
   4   1  -6  138.80    5.11
  -4   1   6  143.62    6.51
  -4  -1   5    2.58    1.55
  -4   1   5   -0.44    1.48
  -4   1   5    1.02    0.51
   4  -1  -5    2.12    0.85
   4   1  -5    0.17    1.08
  -4   1   5    0.49    0.66
   4  -1  -5    0.78    0.55
   4  -1  -5   -0.06    1.14
   4   1  -5    0.86    0.44
   4   1  -5    0.23    0.68
  -4   1   4  100.91    2.96
  -4   1   4   93.79    2.90
   4  -1  -4   98.71    4.37
   4   1  -4   99.26    2.90
   4   1  -4   99.84    3.97
   4  -1  -4   97.35    3.65
  -4  -1   4  100.75    4.75
  -4   1   4   98.42    4.69
   4   1  -3   87.31    2.19
  -4   1   3   82.82    2.88
   4  -1  -3   84.08    2.86
   4   1  -3   89.23    3.73
   4  -1  -3   86.91    3.48
  -4   1   3   86.04    4.04
  -4  -1   3   88.44    4.11
   4  -1  -3   85.89    3.98
  -4   1   2   91.80    3.26
   4   1  -2   93.13    2.83
   4  -1  -2   93.94    3.24
   4  -1  -2   89.93    4.03
  -4   1   2   94.07    3.84
   4   1  -2   92.09    3.86
  -4  -1   2   88.20    3.75
   4   1  -1  428.96    7.02
  -4  -1   1  417.78    8.38
  -4   1   1  427.92    7.47
   4   1  -1  428.31    8.32
   4  -1  -1  443.28    7.00
  -4   1   1  410.24    6.85
   4   1  -1  418.99    8.23
  -4  -1   1  420.60    6.96
   4  -1  -1  408.82    8.43
   4  -1   0   45.10    2.73
   4   1   0   49.34    3.09
  -4   1   0   49.75    3.10
  -4  -1   0   47.07    3.11
  -4   1   0   47.30    2.86
  -4  -1   0   49.89    2.00
   4   1   0   49.10    3.16
  -4   1   0   51.15    2.08
   4  -1   0   49.34    3.05
   4  -1   0   48.53    2.02
  -4  -1   0   55.11    2.24
   4  -1   1   44.14    2.66
   4   1   1   46.25    3.09
  -4   1  -1   46.22    2.97
  -4  -1  -1   48.84    3.28
   4  -1   1   48.80    2.38
   4  -1   1   46.52    2.85
   4   1   1   49.24    2.26
   4  -1   1   44.75    3.13
   4  -1   1   43.87    1.38
  -4  -1  -1   48.18    1.67
   4   1   2   45.84    3.28
   4  -1   2   44.92    2.89
  -4   1  -2   47.53    3.19
  -4  -1  -2   45.90    3.27
   4  -1   2   48.13    2.85
   4  -1   2   44.41    2.92
   4  -1   2   42.34    3.10
   4   1   3   84.94    4.50
   4  -1   3   70.18    3.85
   4  -1   3   78.82    3.96
  -4   1  -3   82.90    4.20
  -4  -1  -3   80.71    4.40
   4   1   4   22.29    2.64
   4  -1   4   23.57    2.55
  -4  -1  -4   21.89    2.68
  -4   1  -4   23.99    2.63
  -4  -1  -4   29.69    2.98
   4  -1   4   25.28    2.62
   4   1   5  147.15    6.70
  -4  -1  -5  129.97    6.24
   4  -1   5  134.83    6.21
  -4   1  -5  129.75    5.83
  -4  -1  -5  130.11    6.23
   4  -1   5  134.79    6.39
   4  -1   5  129.05    2.22
   4   1   6   -1.24    1.74
   4  -1   6    1.48    1.45
  -4   1  -6    0.76    1.26
  -4  -1  -6   -1.76    1.72
  -4   1  -6    1.71    1.34
  -4  -1  -6   -0.51    1.51
  -4   1  -6    1.82    1.28
   4  -1   6   -1.72    1.85
   4  -1   6   -0.17    0.44
  -4   1  -7    1.57    1.58
   4   1   7    0.68    1.58
   4  -1   7    1.18    1.34
  -4  -1  -7   -0.77    1.45
   4  -1   7    2.67    1.70
  -4  -1  -7   -0.05    1.36
  -4   1  -7    0.57    1.40
  -4   1  -7   -1.77    1.67
  -4  -1  -7    1.50    1.70
   4   1   8    0.98    1.88
  -4   1  -8    1.13    1.34
   4  -1   8    3.48    1.93
  -4  -1  -8    2.47    1.88
   4  -1   8   -0.59    1.65
  -4  -1  -8    1.80    2.28
  -4   1  -8   -0.41    1.56
  -4  -1  -8   -1.25    1.45
  -4   1  -8    0.33    1.47
   4   1   9   23.51    3.68
  -4   1  -9   24.17    3.39
   4  -1   9   18.30    3.19
  -4  -1  -9   23.72    3.55
   4  -1   9   20.11    3.50
  -4  -1  -9   25.43    3.44
  -4   1  -9   19.01    3.23
  -4  -1 -10    0.86    1.25
  -4   1 -10   -0.81    1.39
   4   1  10    1.37    2.08
  -4  -1 -10    1.74    1.52
  -4   1 -10    1.37    1.50
   4  -1  10   -1.43    1.50
  -4   1 -11   24.88    4.21
  -4  -1 -11   25.43    4.06
   4  -1  11   23.30    3.93
   4   1  11   21.60    3.99
  -4   1 -11   19.87    3.47
  -4  -1 -11   28.15    4.28
  -4  -1 -12    0.61    1.20
  -4   1 -12   -0.05    1.36
   4   1  12    4.03    2.28
   4  -1  12   -1.02    1.75
  -4  -1 -12   -2.37    2.01
  -4   1 -13    2.18    1.93
  -4  -1 -13    2.22    1.64
   4  -2 -14   13.74    3.14
  -4  -2  14   12.69    3.30
   4   2 -14   13.91    3.05
  -4   2  14   10.07    3.24
  -4  -2  14   14.94    3.66
   4  -2 -13   12.50    2.84
  -4  -2  13   15.23    3.21
   4   2 -13   13.44    3.15
  -4   2  13    7.53    2.24
  -4  -2  13    7.55    2.70
   4   2 -12    2.13    1.30
   4  -2 -12    2.64    1.93
  -4  -2  12    2.43    1.62
   4   2 -12    3.42    1.79
  -4  -2  12    4.10    2.42
  -4   2  12    2.68    1.94
   4   2 -11   12.70    2.48
   4  -2 -11    9.27    2.51
  -4  -2  11    6.74    2.49
  -4  -2  11   14.29    2.78
   4  -2 -11   18.65    2.71
   4   2 -11    9.23    2.42
  -4   2  11   11.46    3.00
   4   2 -10   19.08    2.60
   4  -2 -10   20.88    3.01
  -4  -2  10   12.36    2.73
  -4  -2  10   21.10    3.05
   4  -2 -10   17.79    2.51
   4   2 -10   19.82    2.94
  -4   2  10   23.00    3.63
   4   2  -9   13.05    2.13
   4  -2  -9   13.05    2.41
  -4  -2   9   11.40    2.44
  -4  -2   9   14.97    2.53
   4  -2  -9   16.29    2.22
   4   2  -9   12.64    2.56
  -4   2   9   11.23    2.60
  -4   2   8   35.39    2.40
  -4  -2   8   38.41    4.19
   4  -2  -8   35.95    3.64
   4   2  -8   40.39    3.30
  -4  -2   8   36.92    3.57
   4  -2  -8   37.24    3.00
   4   2  -8   38.89    3.71
  -4   2   8   36.30    4.09
  -4  -2   7   20.91    3.00
   4  -2  -7   15.18    2.45
  -4   2   7   19.43    1.71
   4  -2  -7   21.49    2.20
   4   2  -7   18.92    2.56
  -4   2   7   20.44    3.09
  -4  -2   6   31.90    3.44
  -4   2   6   31.56    2.07
   4   2  -6   34.09    3.08
   4  -2  -6   28.44    2.30
   4  -2  -6   32.59    2.95
   4   2  -6   33.55    2.43
  -4   2   6   29.48    3.48
  -4   2   5   45.86    2.35
   4   2  -5   45.04    3.40
  -4  -2   5   45.49    2.85
   4  -2  -5   48.06    2.72
   4  -2  -5   40.12    2.68
  -4  -2   5   46.45    3.73
   4  -2  -5   45.22    3.29
  -4   2   5   42.84    3.57
   4   2  -5   45.92    2.63
  -4   2   4  650.89    8.66
  -4  -2   4  651.22   10.44
   4   2  -4  667.11   11.80
  -4   2   4  646.04   12.02
   4   2  -4  633.40    9.52
   4  -2  -4  643.79   11.52
   4  -2  -4  635.23   10.02
  -4  -2   4  633.24   11.89
   4   2  -4  657.24    6.56
  -4   2   3  217.41    5.18
   4   2  -3  220.15    3.44
  -4  -2   3  214.93    6.09
  -4   2   3  216.46    6.40
   4   2  -3  216.04    5.60
   4  -2  -3  216.47    5.86
   4  -2  -3  209.37    6.35
  -4  -2   3  210.99    6.38
  -4   2   2   33.49    2.31
  -4  -2   2   37.16    2.73
  -4  -2   2   36.20    2.69
   4   2  -2   38.89    2.53
   4  -2  -2   37.96    2.63
   4  -2  -2   38.29    2.76
  -4  -2   2   32.05    2.49
  -4   2   2   38.52    2.67
   4   2  -1   -1.01    1.39
  -4   2   1    1.01    0.71
  -4   2   1    0.59    0.99
  -4  -2   1   -0.50    1.17
  -4  -2   1    1.36    1.29
   4  -2  -1    2.73    1.37
   4   2  -1    0.10    0.96
  -4   2   1    0.85    0.83
   4   2   0   28.17    2.59
   4  -2   0   30.65    1.99
  -4   2   0   30.86    1.95
  -4   2   0   29.24    2.45
  -4   2   0   33.16    2.66
  -4  -2   0   33.22    2.68
   4  -2   0   32.54    1.57
  -4  -2   0   30.62    2.68
  -4   2   0   29.10    1.81
   4  -2   0   28.80    2.52
   4  -2   0   32.51    1.81
   4  -2   1   41.01    2.36
   4   2   1   44.22    3.20
  -4   2  -1   42.35    2.86
  -4  -2  -1   43.52    3.25
  -4   2  -1   41.36    3.09
   4  -2   1   43.71    2.99
   4  -2   1   41.62    2.28
   4   2   1   45.86    1.89
   4  -2   1   43.88    1.74
   4  -2   1   37.92    2.83
   4  -2   2    5.65    1.26
   4   2   2    9.12    1.84
  -4  -2  -2    6.53    1.79
  -4   2  -2    6.11    1.48
  -4   2  -2    6.02    1.93
   4  -2   2    8.36    1.35
   4  -2   2    9.32    1.75
   4  -2   2    9.29    1.72
   4  -2   2    8.07    0.63
   4   2   3    4.14    1.70
   4  -2   3    6.75    1.47
  -4  -2  -3    5.71    1.56
  -4   2  -3    5.89    1.48
  -4  -2  -3    2.30    1.44
   4  -2   3    4.98    1.27
   4  -2   3    6.44    1.65
  -4  -2  -3    5.67    0.70
   4  -2   3    7.77    1.69
   4   2   4    6.22    1.93
   4  -2   4    8.33    1.69
  -4  -2  -4    6.20    1.80
  -4   2  -4    4.56    1.30
  -4  -2  -4    8.39    1.91
   4  -2   4    7.52    1.59
  -4  -2  -4    9.43    0.87
   4  -2   4    8.57    0.56
   4  -2   4    9.86    1.83
   4   2   5   37.06    3.72
  -4  -2  -5   35.75    3.50
   4  -2   5   38.83    3.44
  -4   2  -5   35.93    3.11
  -4  -2  -5   41.25    3.73
   4  -2   5   42.65    3.68
  -4  -2  -5   36.58    1.87
   4  -2   5   43.27    1.59
  -4  -2  -6  536.74   13.62
   4   2   6  573.97   14.24
   4  -2   6  576.19   12.99
  -4   2  -6  528.70   11.92
  -4  -2  -6  588.74   13.97
  -4   2  -6  547.65   13.74
   4  -2   6  569.76   13.93
   4  -2   6  573.01    6.95
   4   2   7   12.23    2.60
   4  -2   7   14.67    2.61
  -4  -2  -7   18.28    2.86
   4  -2   7   17.30    2.96
  -4   2  -7   17.16    2.56
  -4  -2  -7   18.56    3.08
  -4   2  -7   22.75    3.33
   4  -2   8   38.18    3.98
  -4  -2  -8   43.14    4.58
   4   2   8   45.21    4.81
   4  -2   8   44.02    4.66
  -4  -2  -8   39.23    4.37
  -4  -2  -8   42.37    3.99
  -4   2  -8   40.46    4.31
  -4   2  -8   36.43    3.64
   4   2   9   12.89    2.79
  -4  -2  -9   12.22    2.76
   4  -2   9    9.40    2.44
   4  -2   9   10.84    2.82
  -4  -2  -9   10.85    2.45
  -4   2  -9   12.86    2.71
   4   2  10   10.09    3.01
   4  -2  10    8.80    2.31
  -4  -2 -10    9.11    2.65
   4  -2  10    7.58    2.49
  -4  -2 -10    7.19    1.95
  -4   2 -10   13.27    2.85
  -4  -2 -11   -0.53    1.39
  -4   2 -11    4.86    2.13
   4   2  11    6.37    2.82
   4  -2  11    3.75    2.32
  -4  -2 -11    5.43    2.43
  -4   2 -12    2.48    2.12
   4   2  12    4.06    2.38
   4  -2  12    1.76    1.36
  -4  -2 -12   -2.48    1.93
   4  -3 -14    1.81    1.79
  -4  -3  14    1.69    1.59
   4   3 -14    1.03    1.30
  -4  -3  14    0.52    1.53
  -4   3  14   -1.18    1.72
   4  -3 -13    7.66    2.65
  -4  -3  13    6.61    2.40
   4   3 -13    6.34    2.20
  -4  -3  13    8.67    2.64
  -4   3  13    7.50    2.84
   4  -3 -12    0.17    1.68
  -4  -3  12    1.48    2.09
  -4  -3  12   -2.28    1.81
   4   3 -12    0.20    1.44
  -4   3  12    0.74    1.80
   4   3 -11   -0.22    0.91
   4  -3 -11    1.19    1.66
  -4  -3  11    1.03    1.72
  -4  -3  11   -1.20    1.21
   4   3 -11    0.08    1.22
  -4   3  11   -0.03    1.72
  -4  -3  10   21.56    3.48
   4   3 -10   22.69    2.83
   4  -3 -10   22.01    3.17
  -4  -3  10   19.50    3.17
   4  -3 -10   23.38    2.53
   4   3 -10   20.46    3.34
  -4   3  10   11.96    2.76
  -4   3   9   30.65    2.62
  -4  -3   9   35.81    4.25
   4  -3  -9   35.91    3.95
   4   3  -9   34.74    3.20
   4  -3  -9   34.68    2.93
   4   3  -9   37.56    3.96
  -4   3   9   28.92    3.82
   4  -3  -8   -0.19    1.35
   4   3  -8    0.02    0.94
  -4  -3   8    0.68    1.76
  -4   3   8    0.96    0.80
   4   3  -8    1.73    1.60
   4  -3  -8    0.56    0.71
  -4   3   8   -1.47    1.48
  -4  -3   7   32.91    3.79
   4  -3  -7   32.72    3.51
  -4   3   7   33.41    2.54
   4  -3  -7   34.39    2.50
  -4  -3   7   33.70    2.50
   4   3  -7   35.19    3.46
  -4   3   7   30.13    3.44
  -4  -3   6    4.55    1.85
   4  -3  -6    4.79    1.46
  -4   3   6    6.71    1.27
  -4  -3   6    6.96    1.32
   4   3  -6    6.38    1.70
   4  -3  -6    7.04    1.12
   4  -3  -6    6.05    1.63
   4   3  -6    7.43    1.18
  -4   3   6    4.00    1.57
  -4  -3   5    8.50    1.99
  -4   3   5    5.17    1.10
  -4  -3   5    8.14    1.43
   4  -3  -5    4.71    0.83
   4   3  -5    7.74    1.72
  -4   3   5    4.52    1.43
   4  -3  -5    7.53    1.64
   4   3  -5    5.67    1.02
   4  -3  -5    6.16    1.20
  -4   3   4  467.19    8.40
   4  -3  -4  474.27    6.89
  -4  -3   4  464.46    9.33
   4   3  -4  485.15   10.52
   4  -3  -4  462.15    9.35
   4   3  -4  465.54    7.83
  -4   3   4  467.13   10.54
   4  -3  -4  465.17   10.21
  -4  -3   4  476.32   10.66
  -4   3   3 1653.98   15.79
  -4  -3   3 1675.32   16.61
   4  -3  -3 1632.79   10.40
  -4  -3   3 1611.25   17.38
   4   3  -3 1649.25   15.10
   4  -3  -3 1667.81   18.49
   4  -3  -3 1640.50   17.39
  -4   3   3 1628.54   18.11
  -4  -3   2   -0.89    1.08
  -4   3   2   -0.19    1.07
  -4  -3   2   -0.39    1.10
   4  -3  -2   -0.40    1.00
   4   3  -2    0.31    0.80
  -4   3   2   -1.65    1.18
   4  -3  -2   -0.01    1.06
   4   3  -1  631.91   11.15
  -4   3   1  587.43    7.80
  -4  -3   1  646.02   10.45
  -4   3   1  642.34   10.43
  -4  -3   1  626.09   10.96
   4   3  -1  625.18   10.17
   4  -3  -1  623.32   10.75
   4  -3  -1  627.59   10.92
  -4   3   1  603.24    9.38
   4   3   0   -0.38    1.31
  -4   3   0   -0.60    0.60
  -4   3   0    1.26    1.18
  -4  -3   0   -1.72    1.21
  -4   3   0   -0.22    1.11
  -4  -3   0    2.79    1.47
   4  -3   0   -1.79    1.35
   4  -3   0   -0.49    0.60
   4  -3   1   11.03    1.26
   4   3   1   13.91    2.36
  -4   3  -1   12.04    1.18
  -4   3  -1    9.18    1.91
  -4  -3  -1   15.55    2.12
  -4   3  -1   10.94    1.63
  -4  -3  -1   10.19    1.69
   4  -3   1    9.97    1.79
   4   3   1   11.78    0.84
   4  -3   1   10.53    1.14
   4  -3   1   12.46    1.78
   4  -3   2   66.63    2.93
   4   3   2   73.55    4.33
  -4   3  -2   59.85    3.41
  -4  -3  -2   72.08    4.19
  -4   3  -2   59.54    3.99
   4  -3   2   62.05    3.92
  -4  -3  -2   65.12    3.61
   4  -3   2   64.75    3.70
   4  -3   2   62.24    2.30
   4   3   3    0.97    1.60
   4  -3   3    2.55    0.93
  -4  -3  -3    0.99    1.20
  -4   3  -3    0.25    0.83
  -4   3  -3    1.34    1.26
  -4  -3  -3    4.45    1.72
  -4  -3  -3   -0.89    1.03
   4  -3   3    2.46    1.22
   4  -3   3   -1.39    1.24
  -4  -3  -3    1.83    0.60
   4  -3   3    1.25    0.41
   4  -3   4    6.17    1.31
   4  -3   4    4.97    0.73
   4   3   4    8.48    2.31
  -4  -3  -4    4.93    1.98
  -4   3  -4    5.48    1.22
  -4  -3  -4    5.43    1.80
   4  -3   4    6.07    1.45
   4  -3   4    6.02    1.47
   4  -3   4    4.87    1.56
  -4  -3  -4    5.96    0.92
   4   3   5   -0.28    1.68
   4  -3   5    2.73    1.49
   4  -3   5    0.47    0.54
  -4  -3  -5    1.09    1.71
  -4   3  -5    1.49    1.13
  -4   3  -5    1.67    1.48
  -4  -3  -5    0.86    1.51
   4  -3   5    0.53    1.21
   4  -3   5    2.35    1.27
  -4  -3  -6  544.86   13.91
   4   3   6  565.54   14.57
   4  -3   6  546.53   12.47
  -4   3  -6  549.19   14.03
  -4   3  -6  533.49   11.55
  -4  -3  -6  543.74   14.01
   4  -3   6  568.12   14.19
   4  -3   6  542.12    7.60
   4  -3   6  536.43   12.26
  -4  -3  -7   37.23    4.02
   4  -3   7   34.15    3.56
   4   3   7   35.79    4.22
  -4   3  -7   31.19    3.78
  -4   3  -7   33.48    3.21
  -4  -3  -7   38.54    4.18
   4  -3   7   39.44    4.21
   4  -3   7   35.73    3.38
  -4  -3  -8    2.04    1.64
   4  -3   8    2.59    1.69
   4   3   8    1.28    1.80
  -4   3  -8    0.58    1.48
  -4  -3  -8   -0.06    1.48
   4  -3   8    4.18    2.10
   4  -3   8    0.06    0.94
  -4  -3  -9   15.31    2.63
   4  -3   9   11.87    2.63
   4   3   9    8.95    2.89
   4  -3   9   13.73    3.04
  -4   3  -9   10.01    2.75
  -4  -3  -9   13.16    2.60
   4  -3  10   52.58    5.36
  -4  -3 -10   58.56    5.85
   4   3  10   63.32    6.41
   4  -3  10   58.79    6.10
  -4  -3 -10   59.18    5.13
  -4   3 -10   53.51    5.77
   4   3  11    4.24    2.37
   4  -3  11    1.49    1.47
  -4  -3 -11    4.32    1.95
   4  -3  11    5.85    2.55
  -4   3 -11    1.66    1.41
   4   3  12    1.48    2.09
   4  -3  12   -0.85    1.91
  -4  -3 -12   -0.52    1.67
  -4   3 -12   -3.55    2.13
  -4  -4  14    3.05    2.15
   4   4 -14    1.73    1.60
   4  -4 -13    3.70    1.89
  -4  -4  13    2.66    1.88
  -4  -4  13   -1.39    1.72
   4   4 -13    0.45    1.48
  -4   4  13    0.30    1.73
   4  -4 -12   27.20    4.12
  -4  -4  12   31.04    4.61
  -4  -4  12   33.58    4.48
   4   4 -12   33.00    4.47
  -4   4  12   37.19    4.86
  -4  -4  11   39.20    4.90
   4  -4 -11   38.89    4.58
  -4  -4  11   30.60    3.99
   4   4 -11   38.03    4.56
  -4   4  11   32.83    4.65
   4   4 -10   51.70    3.87
   4  -4 -10   58.15    5.27
  -4  -4  10   54.63    5.16
   4   4 -10   55.89    5.19
  -4  -4  10   46.28    4.98
  -4   4  10   53.52    5.28
   4   4  -9    7.01    1.33
   4  -4  -9    7.62    2.13
  -4  -4   9    6.40    1.97
  -4   4   9    6.23    1.49
   4   4  -9    7.31    1.92
  -4   4   9    3.67    2.02
   4  -4  -8    0.41    1.40
  -4  -4   8    2.94    1.51
   4   4  -8    0.50    0.92
  -4   4   8   -1.05    0.96
   4  -4  -8   -0.18    0.59
   4   4  -8    0.10    1.35
  -4  -4   8   -0.45    0.76
  -4   4   8   -0.01    1.71
   4  -4  -7   96.71    5.87
  -4   4   7   97.05    4.60
   4  -4  -7  102.26    3.80
  -4  -4   7   98.54    4.52
   4   4  -7  101.33    5.96
  -4   4   7   93.66    6.02
  -4  -4   7   92.15    5.92
  -4  -4   6   39.09    3.84
   4  -4  -6   39.69    3.60
  -4   4   6   40.24    2.88
   4   4  -6   43.87    3.85
   4  -4  -6   41.88    2.29
  -4  -4   6   42.09    3.00
  -4   4   6   39.56    3.87
   4  -4  -6   41.41    3.70
   4   4  -6   43.20    2.35
  -4  -4   5    8.75    2.07
  -4   4   5   10.27    1.67
   4  -4  -5    8.95    1.05
   4   4  -5    7.33    1.80
  -4  -4   5    8.56    1.65
  -4   4   5   13.34    2.37
   4  -4  -5   10.75    1.98
   4  -4  -5    9.84    1.67
   4   4  -5   10.19    1.22
  -4  -4   4   58.51    3.26
  -4   4   4   54.74    3.32
   4   4  -4   58.05    1.87
   4   4  -4   58.80    3.98
   4  -4  -4   54.17    2.57
  -4  -4   4   54.80    3.47
  -4   4   4   53.15    3.86
   4   4  -4   51.52    2.55
   4  -4  -4   53.90    3.50
   4  -4  -4   56.35    3.91
  -4  -4   3  384.49    7.87
  -4   4   3  363.01    8.27
  -4  -4   3  368.33    8.75
   4  -4  -3  359.32    9.09
  -4   4   3  366.68    8.89
   4   4  -3  367.59    7.03
   4  -4  -3  364.00    8.85
  -4  -4   2  127.51    4.66
  -4   4   2  110.45    4.76
  -4  -4   2  116.70    5.03
   4   4  -2  117.90    4.30
   4  -4  -2  120.50    5.06
  -4   4   2  113.58    4.75
   4  -4  -2  120.78    5.14
   4   4  -1  157.43    5.82
  -4   4   1  154.26    3.72
  -4   4   1  156.31    5.71
  -4  -4   1  163.23    5.39
  -4  -4   1  163.87    5.96
   4  -4  -1  162.22    5.72
  -4   4   1  163.25    5.30
   4  -4  -1  152.01    5.76
  -4   4   0    5.22    0.72
   4   4   0    6.70    1.70
  -4  -4   0    5.88    1.53
  -4   4   0    3.41    1.29
  -4  -4   0    7.14    1.77
   4  -4   0    6.79    1.42
   4  -4   0    4.27    1.44
  -4   4  -1   45.75    1.94
   4   4   1   45.16    3.46
   4  -4   1   39.85    1.88
  -4   4  -1   38.89    2.74
  -4   4  -1   45.10    3.46
  -4  -4  -1   46.85    3.31
  -4  -4  -1   40.71    3.09
   4  -4   1   43.48    2.97
  -4  -4  -2   31.55    2.98
   4  -4   2   31.13    1.90
   4   4   2   37.08    3.34
  -4   4  -2   31.61    3.04
  -4   4  -2   28.73    2.34
  -4  -4  -2   36.29    3.21
   4  -4   2   37.87    3.23
  -4  -4  -2   32.34    2.70
   4  -4   2   28.46    1.95
   4  -4   2   31.42    2.65
  -4  -4  -3   57.84    4.22
   4   4   3   62.45    4.36
   4  -4   3   60.54    2.96
  -4   4  -3   64.24    3.44
  -4  -4  -3   64.46    4.43
  -4   4  -3   68.89    4.53
   4  -4   3   61.64    4.26
  -4  -4  -3   63.77    3.78
   4  -4   3   63.69    3.71
   4   4   4    0.26    1.65
   4  -4   4   -0.38    0.97
  -4  -4  -4    0.25    1.47
  -4   4  -4    1.65    1.67
  -4   4  -4    0.91    0.97
  -4  -4  -4   -0.78    1.47
  -4   4  -4    2.61    1.78
  -4  -4  -4    1.07    1.06
   4  -4   4    0.06    0.91
   4  -4   4    0.15    1.48
  -4  -4  -5   12.22    2.35
   4   4   5   13.57    2.64
   4  -4   5   12.98    1.37
   4  -4   5   14.74    2.08
  -4   4  -5   11.98    1.79
  -4  -4  -5   14.02    2.70
  -4   4  -5   17.63    2.84
   4  -4   5   16.10    2.54
   4  -4   5   17.92    2.89
   4  -4   5   16.07    2.20
   4   4   6   47.70    4.62
  -4  -4  -6   45.62    4.42
   4  -4   6   45.66    3.61
  -4   4  -6   41.61    4.21
  -4   4  -6   47.68    3.44
  -4  -4  -6   39.86    4.08
   4  -4   6   43.78    4.18
   4  -4   6   47.02    3.64
   4  -4   6   44.62    2.52
   4  -4   7   33.11    3.30
  -4  -4  -7   22.03    3.25
   4   4   7   26.86    3.76
  -4   4  -7   28.68    2.85
  -4   4  -7   26.78    3.57
  -4  -4  -7   26.98    3.77
   4  -4   7   30.66    3.88
   4  -4   7   23.60    2.80
  -4  -4  -8    0.16    1.42
   4  -4   8    1.82    1.36
   4   4   8   -1.95    2.17
  -4  -4  -8    2.91    1.60
  -4   4  -8    3.33    1.93
   4  -4   8    1.45    1.41
   4  -4   8    1.44    1.07
   4  -4   9   14.92    2.99
  -4  -4  -9   15.29    3.15
   4   4   9   12.71    3.06
   4  -4   9   14.34    3.01
  -4  -4  -9   15.42    2.53
  -4   4  -9   13.85    2.96
  -4  -4 -10   18.91    3.47
   4  -4  10   22.12    3.37
   4   4  10   19.92    3.96
   4  -4  10   17.58    3.69
  -4  -4 -10   19.03    3.05
  -4   4 -10   17.14    3.47
   4   4  11    8.88    3.05
   4  -4  11    8.76    2.53
  -4  -4 -11    6.90    2.08
   4  -4  11    8.91    2.55
  -4   4 -11   15.77    3.65
  -4   4 -12    8.57    2.87
   4  -4  12    2.71    1.91
  -4  -4 -12    8.02    2.83
   4  -5 -13    2.74    2.04
  -4  -5  13   -0.06    1.66
  -4  -5  13    7.22    2.64
   4   5 -13    3.72    2.29
  -4   5  13    1.96    1.83
   4  -5 -12    5.07    2.26
  -4  -5  12    5.13    2.49
  -4  -5  12    4.21    2.02
   4   5 -12    5.64    2.25
  -4   5  12    2.84    2.06
   4  -5 -11    9.28    2.76
  -4  -5  11   12.92    3.21
  -4  -5  11   12.24    2.69
   4   5 -11   15.11    3.22
  -4   5  11   10.58    3.07
   4  -5 -10    5.77    2.13
  -4  -5  10    8.09    2.58
   4   5 -10    4.59    1.65
  -4   5  10    3.78    1.98
   4  -5  -9   24.54    3.39
  -4   5   9   27.70    2.90
  -4  -5   9   24.97    3.60
   4   5  -9   27.89    2.60
   4   5  -9   26.23    3.60
  -4   5   9   24.59    3.70
   4  -5  -8    8.66    2.09
   4   5  -8   10.13    1.54
  -4  -5   8    9.48    2.43
  -4   5   8    9.71    1.84
  -4  -5   8   11.94    1.75
   4   5  -8    8.45    2.21
  -4   5   8   10.25    2.22
   4  -5  -7    0.33    1.65
  -4  -5   7    1.59    1.89
   4   5  -7    0.81    0.81
  -4   5   7    1.34    1.09
  -4  -5   7    1.37    0.93
   4  -5  -7    1.83    0.63
   4   5  -7    1.08    1.25
  -4   5   7    4.71    1.98
  -4  -5   6    3.97    1.72
   4  -5  -6    1.93    1.50
  -4   5   6    2.71    1.37
  -4   5   6    3.35    0.62
   4   5  -6    5.13    1.79
  -4  -5   6    4.45    1.36
   4  -5  -6    3.36    0.59
  -4   5   6    6.58    2.25
   4   5  -6    4.10    0.79
   4  -5  -5   34.32    3.16
   4   5  -5   37.45    1.58
  -4   5   5   37.19    3.06
  -4  -5   5   34.58    2.56
  -4  -5   5   34.23    3.03
   4  -5  -5   35.43    1.60
   4   5  -5   35.76    3.35
   4  -5  -5   36.08    3.44
   4   5  -5   33.92    1.94
  -4   5   5   33.74    3.43
  -4   5   4    0.25    1.03
  -4  -5   4    1.22    0.95
   4   5  -4    0.48    0.55
   4   5  -4    0.20    1.12
   4  -5  -4    0.65    0.39
  -4  -5   4   -1.62    1.05
  -4   5   4    0.59    1.52
   4  -5  -4   -1.90    1.25
   4  -5  -4    0.41    1.18
   4   5  -4   -0.08    0.55
  -4  -5   3   67.55    3.37
  -4   5   3   76.30    4.18
   4   5  -3   68.40    4.19
  -4  -5   3   67.33    4.09
   4  -5  -3   71.44    4.29
   4  -5  -3   66.42    4.14
  -4   5   3   70.30    4.22
   4   5  -3   70.26    3.11
  -4  -5   2   60.16    3.25
  -4   5   2   61.29    3.82
   4  -5  -2   56.92    2.52
  -4  -5   2   54.76    3.72
   4  -5  -2   59.15    3.85
   4  -5  -2   56.36    3.69
  -4   5   2   57.35    3.69
   4   5  -2   55.83    3.00
   4   5  -1  172.42    6.31
  -4   5   1  156.09    3.37
  -4   5   1  168.21    6.31
  -4  -5   1  174.37    5.64
  -4  -5   1  158.54    6.24
   4  -5  -1  159.09    6.26
   4  -5  -1  162.20    5.91
   4   5   0  265.10    7.91
  -4   5   0  271.79    8.08
  -4  -5   0  270.07    7.33
  -4  -5   0  275.75    8.10
   4  -5   0  265.75    7.99
   4  -5   0  256.14    7.22
   4   5   1   50.97    3.75
  -4  -5  -1   52.91    3.59
  -4   5  -1   49.58    3.86
  -4   5  -1   47.22    2.83
  -4  -5  -1   49.13    3.53
   4  -5   1   45.36    3.44
   4  -5   1   47.72    3.15
   4  -5   2    6.60    0.83
   4   5   2    9.87    2.07
  -4  -5  -2    7.36    1.93
  -4  -5  -2    7.48    1.58
  -4   5  -2    4.07    1.35
  -4   5  -2    9.26    1.47
  -4   5  -2    7.25    1.89
  -4  -5  -2    8.39    1.75
   4  -5   2    7.33    2.03
   4  -5   2    8.05    1.49
   4  -5   2    7.11    1.75
  -4  -5  -3  191.49    7.51
   4   5   3  196.11    7.80
   4  -5   3  185.26    4.72
  -4   5  -3  185.16    5.55
  -4  -5  -3  196.48    7.47
  -4   5  -3  193.53    7.35
  -4   5  -3  201.83    7.76
  -4  -5  -3  186.31    6.65
   4  -5   3  191.57    7.71
   4  -5   3  194.73    6.39
   4   5   4    0.82    1.52
   4  -5   4    1.47    0.85
  -4  -5  -4    1.05    1.82
  -4   5  -4    0.51    1.48
  -4   5  -4   -0.56    0.89
  -4  -5  -4    0.34    1.51
  -4   5  -4    0.99    1.25
  -4  -5  -4   -0.56    1.18
   4  -5   4   -0.42    0.98
   4  -5   4   -0.34    1.77
  -4  -5  -5   -0.22    1.49
   4   5   5   -2.78    2.16
   4  -5   5    1.06    0.81
  -4   5  -5    1.07    1.37
  -4   5  -5   -0.92    1.91
  -4   5  -5   -0.14    0.83
  -4  -5  -5   -0.72    1.67
  -4  -5  -5    0.13    0.91
   4  -5   5    0.52    0.82
   4  -5   5    1.83    1.75
  -4   5  -6   24.28    3.33
  -4   5  -6   25.98    2.57
  -4  -5  -6   24.16    3.15
  -4  -5  -6   20.16    3.12
   4   5   6   20.33    3.44
   4  -5   6   21.53    2.53
   4  -5   6   20.21    1.98
   4  -5   6   25.79    3.40
   4  -5   6   21.60    2.41
  -4  -5  -7    4.38    2.04
   4   5   7    0.17    1.78
   4  -5   7    3.44    1.31
  -4  -5  -7    4.20    2.29
  -4   5  -7    2.63    1.92
  -4   5  -7    3.71    1.33
   4  -5   7    3.50    1.56
   4  -5   7    3.61    1.29
   4  -5   8    3.79    1.55
  -4  -5  -8    1.69    1.40
   4   5   8    4.20    2.28
   4  -5   8   -1.54    1.38
  -4   5  -8    2.54    1.89
  -4  -5  -8    1.35    0.94
   4  -5   9   16.62    2.90
  -4  -5  -9   13.37    3.17
   4   5   9   13.22    3.21
   4  -5   9   17.09    3.23
  -4   5  -9   15.77    3.32
  -4  -5  -9   16.59    2.59
   4  -5  10   51.38    5.09
   4   5  10   39.26    5.22
  -4  -5 -10   53.29    5.67
   4  -5  10   55.17    6.00
  -4   5 -10   51.41    5.64
   4   5  11   10.92    3.45
  -4  -5 -11    5.00    2.31
  -4   5 -11    7.19    2.51
   4  -5  11    2.56    1.77
  -4   6  13    8.76    2.79
   4  -6 -13    4.45    1.97
  -4  -6  13    6.43    2.90
  -4  -6  13    6.34    2.34
   4   6 -13    7.78    2.56
  -4   6  13    5.59    2.61
   4  -6 -12    4.57    2.23
  -4  -6  12    5.33    2.30
  -4  -6  12    6.66    2.57
   4   6 -12    6.26    2.37
  -4   6  12    4.67    2.48
   4  -6 -11    3.35    1.92
  -4  -6  11    2.94    1.99
   4   6 -11    5.23    2.15
  -4   6  11    1.84    1.82
   4  -6 -10    1.55    1.54
  -4  -6  10    2.07    2.25
   4   6 -10   -1.39    1.75
  -4   6  10    0.24    1.90
   4  -6  -9   27.69    3.81
  -4  -6   9   29.28    3.96
  -4   6   9   29.41    3.23
   4   6  -9   25.44    3.74
  -4   6   9   27.20    3.92
   4  -6  -8    8.65    2.29
   4   6  -8    8.34    1.29
  -4  -6   8    6.95    2.33
  -4   6   8    8.10    1.72
  -4  -6   8   10.36    1.84
   4   6  -8    4.91    1.60
  -4   6   8   10.50    2.77
   4  -6  -7  191.62    8.55
   4   6  -7  199.42    5.64
  -4   6   7  190.98    7.42
   4   6  -7  190.50    8.64
  -4  -6   7  193.96    7.21
  -4  -6   7  185.19    8.75
  -4   6   7  182.03    8.66
   4  -6  -6  230.43    8.85
  -4  -6   6  228.06    6.32
  -4   6   6  221.46    7.81
   4   6  -6  243.78    4.38
   4   6  -6  228.80    9.06
  -4  -6   6  225.76    7.83
  -4  -6   6  225.21    9.25
  -4   6   6  217.72    9.00
   4  -6  -5   28.65    3.13
  -4  -6   5   34.65    2.48
  -4   6   5   32.15    3.12
   4   6  -5   34.15    1.95
   4   6  -5   31.06    3.37
  -4  -6   5   34.74    3.20
  -4   6   5   27.92    3.36
   4  -6  -5   34.82    3.53
   4   6  -5   32.23    1.72
  -4  -6   4    0.01    0.74
   4   6  -4    0.64    0.59
  -4   6   4    0.47    1.18
   4  -6  -4    0.27    0.23
   4   6  -4   -0.51    1.42
  -4  -6   4   -1.25    1.53
   4  -6  -4    0.10    0.20
   4   6  -4    0.49    0.37
   4   6  -4   -0.11    0.54
  -4   6   4   -1.51    1.77
   4  -6  -4   -0.99    1.29
   4  -6  -4   -0.75    1.28
  -4   6   3    1.65    1.41
  -4  -6   3    1.53    0.94
   4   6  -3    0.46    1.07
  -4  -6   3    1.79    1.45
   4  -6  -3    0.42    0.33
  -4   6   3    0.24    1.46
   4   6  -3   -0.20    0.69
   4  -6  -3    0.97    1.33
   4  -6  -3   -1.38    1.36
  -4   6   2   32.02    3.00
  -4  -6   2   28.09    2.35
  -4  -6   2   28.81    1.35
  -4  -6   2   27.95    2.92
   4  -6  -2   25.45    1.69
   4   6  -2   25.96    2.13
   4  -6  -2   25.09    2.70
   4  -6  -2   26.42    2.63
   4   6  -1   50.88    3.73
  -4  -6   1   49.97    3.23
  -4   6   1   51.91    3.88
  -4  -6   1   46.07    3.66
   4  -6  -1   48.79    3.46
   4  -6  -1   55.37    4.02
   4   6   0    2.82    1.43
  -4  -6   0    3.89    1.26
  -4   6   0    1.99    0.80
  -4   6   0    3.50    1.42
  -4  -6   0    5.98    1.89
   4  -6   0    3.83    1.43
   4  -6   0    3.95    1.20
   4   6   1   13.39    2.28
  -4  -6  -1   10.99    1.80
  -4   6  -1   12.68    1.92
  -4   6  -1   12.29    1.52
  -4   6  -1   11.72    2.18
  -4  -6  -1   13.19    2.28
   4  -6   1   13.35    1.84
   4  -6   1   12.21    2.14
   4  -6   2   16.10    0.83
   4   6   2   20.07    2.80
  -4  -6  -2   14.10    2.35
  -4   6  -2   19.90    2.00
  -4  -6  -2   19.24    2.44
  -4   6  -2   15.90    2.54
  -4   6  -2   16.52    2.30
   4  -6   2   23.18    3.04
  -4  -6  -2   18.92    2.51
   4  -6   2   15.82    1.99
   4  -6   2   17.72    2.43
  -4  -6  -3  259.04    9.00
   4  -6   3  235.21    4.69
   4   6   3  256.21    9.15
  -4   6  -3  260.22    8.74
  -4   6  -3  257.18    6.37
  -4  -6  -3  251.23    8.84
  -4   6  -3  273.96    9.27
   4  -6   3  255.75    9.19
  -4  -6  -3  252.45    8.24
   4  -6   3  253.01    7.31
   4  -6   3  247.30    8.49
  -4  -6  -4  124.53    6.64
   4   6   4  134.98    7.06
   4  -6   4  137.70    4.39
  -4   6  -4  129.62    6.76
  -4   6  -4  130.17    4.69
  -4  -6  -4  133.96    6.73
  -4   6  -4  131.44    6.76
   4  -6   4  136.39    7.12
  -4  -6  -4  133.02    6.05
   4  -6   4  130.30    5.32
   4  -6   4  132.86    6.35
  -4  -6  -5   33.50    3.79
   4   6   5   38.53    4.31
   4  -6   5   35.47    2.65
  -4   6  -5   35.06    2.54
  -4   6  -5   32.25    3.50
  -4   6  -5   34.75    3.89
  -4  -6  -5   30.58    3.66
  -4  -6  -5   28.79    2.92
   4  -6   5   33.55    2.88
   4  -6   5   34.92    3.85
  -4  -6  -6   14.11    2.85
   4   6   6   11.99    2.71
   4  -6   6   13.70    1.97
  -4   6  -6   11.62    2.46
  -4   6  -6   13.98    2.68
  -4   6  -6   13.89    1.81
  -4  -6  -6   13.74    2.67
  -4  -6  -6   11.13    1.88
   4  -6   6   11.77    2.63
   4  -6   6   14.03    1.91
  -4   6  -7    0.65    1.92
  -4  -6  -7    2.98    1.97
   4   6   7    1.39    1.98
   4  -6   7    0.79    1.00
   4  -6   7    0.87    0.82
   4  -6   7    0.36    1.75
  -4  -6  -8   -0.88    1.78
   4   6   8   -0.63    1.91
   4  -6   8   -0.02    1.19
  -4   6  -8    4.86    2.29
  -4  -6  -8   -1.03    1.11
   4  -6   8   -1.04    1.82
   4  -6   8    2.46    1.54
  -4  -6  -9    4.62    2.24
   4   6   9   -0.87    1.94
  -4   6  -9    6.82    2.38
   4  -6   9    4.66    1.96
   4  -6   9    0.78    1.70
  -4  -6 -10   -0.97    1.61
   4   6  10    1.15    1.94
  -4   6 -10    3.36    2.18
   4  -6  10   -0.41    1.58
   4  -6  10   -0.63    1.86
  -4  -6 -11    5.75    2.69
   4   6  11    4.50    2.44
  -4   6 -11    2.27    1.99
   4  -6  11    8.08    3.03
   4  -6  11    6.88    2.92
  -4  -7  13   -1.11    1.66
  -4   7  13   -4.96    2.48
  -4  -7  13   -1.47    1.70
  -4   7  12    0.76    1.55
   4  -7 -12    2.11    2.28
  -4  -7  12    0.07    1.58
   4   7 -12   -0.91    2.17
  -4   7  12    2.40    2.14
   4  -7 -11   -1.43    1.86
  -4  -7  11    1.23    1.72
   4   7 -11    1.13    1.72
  -4   7  11   -0.28    1.78
   4  -7 -10    0.99    1.65
  -4  -7  10    0.72    1.59
  -4   7  10   -0.90    1.03
   4   7 -10    1.29    1.78
  -4   7  10    2.01    1.88
   4  -7  -9   15.60    2.95
  -4  -7   9   12.69    2.94
  -4   7   9    9.20    2.13
   4   7  -9    7.24    2.39
  -4   7   9    9.55    2.52
   4  -7  -8   38.62    4.30
  -4  -7   8   45.45    4.80
  -4   7   8   39.76    3.75
   4   7  -8   39.11    4.52
  -4  -7   8   42.76    3.62
   4  -7  -8   43.70    3.22
  -4   7   8   42.08    4.74
   4  -7  -7  169.84    8.27
  -4  -7   7  162.36    5.28
  -4   7   7  154.85    7.13
   4   7  -7  171.97    8.57
  -4  -7   7  170.27    7.29
  -4   7   7  157.14    8.30
  -4  -7   7  160.77    8.42
   4  -7  -6   12.45    2.42
   4   7  -6   17.36    1.54
  -4  -7   6   15.78    1.70
  -4   7   6   16.02    2.53
   4   7  -6   15.40    2.70
  -4  -7   6   14.36    2.27
  -4   7   6   13.86    2.96
   4  -7  -5    1.05    1.49
   4   7  -5    1.91    0.86
  -4   7   5   -0.92    1.28
  -4  -7   5    1.67    0.85
   4   7  -5    4.76    2.03
  -4  -7   5    0.17    1.38
   4   7  -5    1.59    0.45
  -4   7   5    1.94    2.14
   4  -7  -4   90.01    5.13
  -4  -7   4   87.40    3.84
   4   7  -4   89.72    3.85
  -4   7   4   78.99    4.96
   4   7  -4   77.40    5.01
  -4  -7   4   84.24    5.10
   4  -7  -4   87.11    5.40
   4   7  -4   86.89    3.08
   4  -7  -4   83.03    5.24
  -4  -7   3   10.82    1.47
   4   7  -3   11.16    1.56
  -4   7   3    8.69    1.98
  -4   7   3    9.09    0.99
   4   7  -3    7.76    1.90
  -4  -7   3    9.04    2.08
   4  -7  -3   10.08    0.78
   4   7  -3    8.97    1.25
   4  -7  -3   10.53    2.08
  -4  -7   3   10.06    1.19
   4  -7  -3   14.07    2.46
  -4  -7   2    4.26    1.19
  -4   7   2    3.93    0.87
  -4   7   2    5.28    1.60
   4   7  -2    5.69    1.61
  -4  -7   2    0.75    1.57
   4  -7  -2    6.13    0.85
   4  -7  -2    6.72    1.89
   4  -7  -2    3.77    1.46
   4   7  -1   64.38    4.29
  -4   7   1   66.98    3.34
  -4   7   1   70.00    4.61
  -4  -7   1   68.98    3.83
  -4  -7   1   69.67    4.64
   4  -7  -1   74.04    4.80
   4  -7  -1   61.08    3.92
   4   7   0    1.00    1.48
  -4   7   0    0.81    0.98
  -4  -7   0    2.88    1.15
  -4   7   0    1.07    1.51
  -4  -7   0    1.63    1.50
   4  -7   0   -0.09    1.23
   4  -7   0    2.18    0.96
   4   7   1   37.66    3.39
  -4   7  -1   41.00    3.18
  -4   7  -1   40.68    3.78
  -4  -7  -1   43.57    3.45
  -4   7  -1   41.49    2.80
  -4  -7  -1   45.53    3.80
   4  -7   1   44.88    3.76
   4  -7   1   40.48    3.15
  -4  -7  -2  255.92    8.65
   4   7   2  265.39    9.08
  -4   7  -2  257.56    8.40
  -4   7  -2  257.66    6.34
  -4  -7  -2  272.39    8.75
  -4   7  -2  274.33    9.41
  -4  -7  -2  242.58    8.53
   4  -7   2  257.61    8.84
   4  -7   2  270.88    7.65
  -4  -7  -3  303.23    9.95
   4  -7   3  266.57    3.58
   4   7   3  314.88   10.38
  -4   7  -3  298.86   10.13
  -4   7  -3  302.38    9.73
  -4   7  -3  306.59    6.75
  -4  -7  -3  303.48    9.77
   4  -7   3  318.39   10.53
  -4  -7  -3  297.07    9.31
   4  -7   3  315.99    9.83
   4  -7   3  293.89    7.93
  -4  -7  -4    0.02    1.80
   4  -7   4   -0.92    0.59
   4   7   4   -0.90    1.66
  -4   7  -4    0.13    1.49
  -4   7  -4    0.24    0.68
  -4   7  -4   -0.09    1.58
  -4  -7  -4   -2.10    1.88
  -4  -7  -4    1.47    1.57
   4  -7   4    1.20    1.85
   4  -7   4    0.71    0.85
   4  -7   4    0.49    1.07
  -4  -7  -5    7.13    2.11
   4   7   5    7.32    2.40
   4  -7   5    6.67    1.17
  -4   7  -5    9.98    2.40
  -4   7  -5   10.01    1.37
  -4  -7  -5    8.66    2.45
  -4   7  -5    8.04    2.12
  -4  -7  -5    6.32    1.45
   4  -7   5    9.50    2.18
   4  -7   5    8.94    1.62
   4  -7   5    8.78    2.09
  -4  -7  -6    0.16    1.61
   4   7   6    0.39    1.85
  -4  -7  -6    1.78    2.33
  -4   7  -6    1.99    1.52
  -4   7  -6    2.53    1.89
  -4  -7  -6    1.63    1.25
   4  -7   6    1.88    2.13
   4  -7   6    0.59    1.00
   4  -7   6    1.93    0.98
  -4  -7  -7   -2.32    1.86
   4   7   7    0.51    1.83
  -4   7  -7    0.55    1.70
  -4  -7  -7   -0.16    0.90
   4  -7   7    1.70    1.19
   4  -7   7    0.62    1.68
  -4  -7  -8   -1.13    1.84
   4   7   8   -0.19    1.54
  -4   7  -8    2.10    1.66
   4  -7   8   -2.42    1.76
   4  -7   8    0.98    1.55
   4  -7   8   -0.14    1.22
  -4  -7  -9    1.48    1.70
   4   7   9   -0.89    1.77
  -4   7  -9    1.11    1.95
   4  -7   9   -0.42    2.10
   4  -7   9    2.99    1.98
  -4  -7 -10   -2.44    1.98
   4   7  10    1.86    2.12
  -4   7 -10   -0.20    1.68
   4  -7  10    1.30    1.33
   4  -7  10    0.64    1.91
   4  -7  11   -1.08    1.81
   4  -8 -12    4.33    2.51
  -4   8  12    2.75    2.14
  -4  -8  12    1.19    1.93
   4   8 -12    0.26    2.07
  -4   8  12    0.96    1.53
   4  -8 -11   -0.63    1.96
  -4  -8  11   -0.73    2.05
  -4   8  11   -1.08    1.54
   4   8 -11   -0.70    1.53
  -4   8  11    4.59    2.78
  -4   8  10    7.80    2.43
   4  -8 -10    4.51    2.04
  -4  -8  10    2.97    2.12
  -4   8  10    6.01    1.85
   4   8 -10    4.35    1.94
  -4   8  10    5.93    2.68
  -4   8   9   -0.02    1.23
   4  -8  -9    5.22    2.27
  -4  -8   9    2.33    2.27
  -4   8   9    4.61    1.76
   4   8  -9    2.70    1.96
  -4   8   9    5.18    2.66
   4  -8  -8   20.46    3.40
  -4  -8   8   18.35    3.16
  -4   8   8   15.80    2.61
  -4  -8   8   16.52    2.50
   4  -8  -8   20.32    2.39
   4   8  -8   15.50    3.05
  -4   8   8   20.97    3.43
   4  -8  -7    6.22    2.04
  -4   8   7    3.25    1.54
  -4  -8   7    4.78    1.84
   4   8  -7    5.76    2.38
  -4   8   7    1.28    1.57
   4  -8  -6   -2.68    2.04
  -4   8   6   -2.09    1.50
   4   8  -6    0.09    0.81
   4   8  -6   -0.13    1.64
  -4  -8   6   -1.44    1.74
  -4   8   6    1.87    2.11
   4  -8  -5    2.43    1.41
  -4   8   5    3.64    1.54
   4   8  -5    5.59    1.16
  -4  -8   5    6.38    1.15
   4   8  -5    4.61    1.92
  -4  -8   5    2.98    1.58
  -4   8   4   47.76    2.98
   4  -8  -4   55.14    4.14
  -4  -8   4   55.06    3.04
   4   8  -4   48.93    3.17
  -4   8   4   52.70    4.36
   4   8  -4   51.25    4.35
  -4  -8   4   52.78    3.09
  -4  -8   4   47.20    4.13
   4   8  -4   54.12    2.40
  -4   8   3   76.65    3.25
   4   8  -3   80.47    4.27
   4  -8  -3   83.52    4.79
  -4   8   3   77.55    2.67
  -4  -8   3   82.94    3.79
  -4   8   3   74.90    5.15
   4   8  -3   80.74    5.10
  -4  -8   3   84.10    3.34
  -4  -8   3   84.31    5.41
   4   8  -3   78.91    3.53
   4  -8  -3   74.74    5.26
   4  -8  -3   76.13    5.01
  -4   8   2   28.52    1.47
  -4   8   2   28.06    3.31
  -4   8   2   33.25    2.22
  -4  -8   2   35.68    2.73
  -4  -8   2   26.86    3.25
   4   8  -2   33.16    3.31
   4  -8  -2   27.90    3.27
   4  -8  -2   29.91    3.19
   4   8  -1   77.31    4.72
  -4   8   1   68.44    3.57
  -4  -8   1   77.02    4.15
  -4   8   1   68.79    4.95
  -4  -8   1   72.15    5.05
   4  -8  -1   75.85    5.09
   4  -8  -1   80.90    4.67
   4   8   0   25.64    3.08
  -4   8   0   20.48    2.24
  -4  -8   0   22.38    2.44
  -4   8   0   19.03    2.90
  -4  -8   0   22.51    2.95
   4  -8   0   24.03    2.62
   4  -8   0   23.15    2.96
   4   8   1   18.08    2.93
  -4   8  -1   18.69    2.40
  -4   8  -1   18.82    1.89
  -4  -8  -1   23.05    2.71
  -4   8  -1   15.80    2.87
  -4  -8  -1   21.24    2.85
   4  -8   1   20.21    2.30
   4  -8   1   21.31    2.79
   4   8   2    4.32    1.66
  -4  -8  -2    8.42    2.18
  -4   8  -2    9.12    2.19
  -4   8  -2   10.29    1.97
  -4  -8  -2    7.98    2.00
  -4   8  -2    9.35    1.45
  -4  -8  -2    6.05    1.80
   4  -8   2    8.92    2.04
   4  -8   2   10.80    1.70
   4   8   3   12.44    2.43
  -4  -8  -3   12.76    2.45
  -4   8  -3   11.81    2.70
  -4   8  -3   13.11    2.52
  -4  -8  -3    8.42    1.92
  -4   8  -3   14.68    1.54
   4  -8   3   14.02    2.93
  -4  -8  -3   12.05    2.39
   4  -8   3   15.72    2.56
   4  -8   3   14.85    1.97
   4   8   4    4.26    2.17
  -4  -8  -4    1.72    1.47
  -4   8  -4   -0.20    1.53
  -4  -8  -4   -1.06    1.74
  -4   8  -4    0.29    0.54
  -4   8  -4    2.63    1.59
  -4  -8  -4    1.21    1.21
   4  -8   4    1.48    1.62
   4  -8   4    0.26    1.33
   4  -8   4    0.39    0.77
  -4  -8  -5   11.37    2.84
   4   8   5   10.89    2.64
  -4   8  -5    7.83    2.18
  -4   8  -5    9.00    2.40
  -4  -8  -5   10.71    2.85
   4  -8   5    8.65    2.68
  -4  -8  -5    6.35    1.73
   4  -8   5   10.19    1.61
   4  -8   5    8.08    1.93
  -4  -8  -6    7.68    2.30
   4   8   6    5.38    2.16
  -4   8  -6    8.74    2.70
  -4   8  -6   -0.17    1.62
  -4  -8  -6    6.92    1.77
   4  -8   6    5.15    1.76
   4  -8   6    7.57    2.88
  -4  -8  -7    3.68    2.19
   4   8   7    0.29    1.60
  -4   8  -7    0.05    1.53
  -4   8  -7    0.46    1.49
  -4  -8  -7    0.50    0.92
   4  -8   7   -0.61    1.23
   4  -8   7    2.85    2.26
  -4   8  -8    6.75    2.64
  -4  -8  -8    9.74    2.73
   4   8   8    9.88    3.01
   4  -8   8    7.74    2.86
   4  -8   8   13.32    2.42
  -4  -8  -9    3.72    2.24
   4   8   9    1.99    2.24
  -4   8  -9    3.09    1.83
   4  -8   9    4.44    2.31
   4  -8   9   -0.42    2.17
  -4  -8 -10   -2.00    1.83
   4   8  10   -1.73    2.34
  -4   8 -10    3.81    2.52
   4  -8  10   -0.01    1.75
   4  -8  10   -2.23    2.45
  -4  -9  12   10.55    3.02
  -4   9  12    6.30    2.48
   4  -9 -11   89.61    7.74
   4   9 -11  101.81    8.30
  -4  -9  11   97.98    8.09
  -4   9  10    2.91    1.84
   4  -9 -10    5.19    2.65
  -4  -9  10    3.33    1.70
   4   9 -10    6.01    2.88
  -4   9  10    1.30    1.21
  -4   9   9   -0.72    1.57
   4  -9  -9    0.88    1.61
  -4  -9   9   -1.45    1.83
   4   9  -9    1.99    2.09
  -4   9   9   -4.71    1.94
  -4   9   8    5.02    1.76
   4  -9  -8    2.97    1.66
  -4  -9   8    8.72    2.74
  -4  -9   8    4.92    1.64
   4   9  -8    6.01    2.03
  -4   9   8   -0.11    1.45
  -4   9   7   16.09    2.69
   4  -9  -7   21.50    3.44
  -4   9   7   17.69    2.98
  -4  -9   7   22.53    3.19
   4  -9  -7   23.20    2.77
   4   9  -7   16.35    3.10
   4  -9  -6   14.08    2.76
  -4   9   6   10.69    2.02
  -4   9   6   10.38    2.42
  -4  -9   6   16.78    2.71
   4   9  -6   14.58    2.92
  -4  -9   6   13.73    2.12
  -4   9   5   19.06    2.24
   4  -9  -5   18.04    2.64
   4   9  -5   22.17    2.35
  -4   9   5   22.32    3.27
   4   9  -5   24.18    3.39
  -4  -9   5   24.02    3.24
  -4  -9   5   22.08    2.37
   4  -9  -4   -0.80    1.51
  -4   9   4    0.30    0.68
  -4  -9   4    1.02    0.62
   4   9  -4    1.19    0.91
  -4   9   4    1.59    1.47
   4   9  -4   -0.19    1.18
  -4  -9   4   -2.19    1.88
  -4  -9   4    1.60    0.87
   4  -9  -3    6.29    1.66
  -4   9   3    5.91    0.97
   4   9  -3    5.58    1.56
  -4  -9   3    7.52    1.39
  -4   9   3    5.33    1.53
   4   9  -3    6.82    2.02
  -4  -9   3    6.52    2.31
   4  -9  -3    2.60    1.58
   4   9  -3    6.32    1.13
   4  -9  -2   22.20    2.57
  -4   9   2   19.07    1.75
  -4  -9   2   22.77    2.25
   4   9  -2   24.94    2.89
  -4   9   2   20.92    3.09
   4   9  -2   21.28    2.84
  -4  -9   2   19.59    3.20
   4  -9  -2   21.97    2.85
   4  -9  -2   19.10    2.94
   4   9  -1  109.26    5.88
  -4   9   1  106.38    4.48
  -4  -9   1  109.68    4.98
  -4   9   1  114.88    6.58
   4   9  -1  122.94    6.02
  -4  -9   1  105.57    6.30
   4  -9  -1  104.97    5.59
   4  -9  -1  111.05    6.42
   4   9   0    5.89    1.70
  -4   9   0    7.35    1.50
  -4  -9   0    6.42    1.60
  -4   9   0    5.13    1.82
  -4  -9   0    0.90    1.63
   4  -9   0    4.29    1.24
   4  -9   0    4.93    1.89
   4   9   1    9.94    2.03
  -4   9  -1    8.09    1.69
  -4   9  -1    6.79    1.35
  -4   9  -1    6.51    2.06
  -4  -9  -1    7.31    1.86
  -4  -9  -1    4.38    1.55
   4  -9   1    7.80    1.55
   4  -9   1    7.52    1.87
  -4  -9  -2   74.99    5.07
   4   9   2   73.55    5.30
  -4   9  -2   61.70    5.06
  -4   9  -2   69.53    3.22
  -4   9  -2   73.65    4.88
  -4  -9  -2   77.28    4.98
  -4  -9  -2   67.51    5.03
   4  -9   2   75.60    5.30
   4  -9   2   69.12    4.10
  -4  -9  -3  114.76    6.62
   4   9   3  110.95    6.57
  -4   9  -3  126.65    6.78
  -4  -9  -3  131.34    6.87
  -4   9  -3  117.96    7.07
  -4  -9  -3  116.07    6.61
   4  -9   3  129.75    6.88
   4  -9   3  129.73    5.41
  -4  -9  -4   42.72    4.20
   4   9   4   50.93    4.89
  -4   9  -4   51.76    4.61
  -4  -9  -4   48.88    4.55
  -4   9  -4   55.50    4.98
   4  -9   4   44.72    4.68
  -4  -9  -4   45.59    4.20
   4  -9   4   52.02    4.47
   4  -9   4   53.04    3.39
  -4  -9  -5   12.83    2.74
   4   9   5   16.00    3.07
  -4   9  -5   11.29    2.50
  -4   9  -5   12.01    2.67
   4  -9   5   12.88    2.81
  -4  -9  -5   16.54    2.70
   4  -9   5   13.99    2.41
  -4  -9  -6    2.65    1.99
   4   9   6   -0.08    1.55
  -4   9  -6    0.73    1.41
  -4   9  -6    5.37    2.14
  -4  -9  -6    2.77    1.41
   4  -9   6    8.17    2.78
   4  -9   6    3.13    1.36
  -4  -9  -7   16.34    3.43
   4   9   7   21.31    3.81
  -4   9  -7   12.53    2.72
  -4   9  -7   16.75    3.19
  -4  -9  -7   16.81    2.79
   4  -9   7   15.25    3.43
   4  -9   7   15.97    2.74
  -4  -9  -8    1.62    1.67
   4   9   8    0.10    1.77
  -4   9  -8   -1.19    1.82
   4  -9   8    1.03    1.22
   4  -9   8    0.75    2.09
  -4   9  -9    3.05    2.28
  -4  -9  -9    8.48    2.64
   4   9   9    9.63    3.10
   4  -9   9    7.60    2.76
  -4  -9 -10    4.12    2.41
   4   9  10   -0.99    1.86
   4  -9  10    0.34    1.89
   4  -9  10    5.48    2.80
  -4  10  12    2.48    1.88
  -4  10  11    5.14    1.99
  -4 -10  11    4.11    2.21
   4  10 -11    4.84    2.26
   4 -10 -10    3.77    2.27
  -4  10  10   11.20    2.87
  -4 -10  10    9.81    2.97
   4  10 -10   10.05    3.19
  -4  10  10    6.51    2.09
   4 -10  -9   29.44    4.17
  -4 -10   9   30.84    4.60
  -4  10   9   22.30    3.35
   4  10  -9   28.22    4.18
  -4  10   9   27.04    3.93
  -4  10   8   37.77    4.09
   4 -10  -8   38.57    4.80
  -4  10   8   37.30    4.43
  -4 -10   8   40.44    4.32
  -4 -10   8   42.62    4.12
   4  10  -8   36.78    4.65
   4 -10  -7   -0.23    1.45
  -4  10   7    1.85    1.20
  -4  10   7    1.66    1.43
  -4 -10   7    1.65    1.44
   4 -10  -7    2.25    1.35
   4  10  -7    0.54    1.39
  -4 -10   7    0.80    1.11
  -4  10   6    1.81    1.07
   4 -10  -6    3.25    1.69
  -4  10   6    1.78    1.49
   4 -10  -6    2.24    1.13
  -4 -10   6    3.40    1.68
   4  10  -6    2.82    1.62
  -4 -10   6    0.11    0.95
  -4  10   5   -0.15    0.79
   4 -10  -5    0.86    1.23
   4  10  -5   -0.84    1.35
  -4 -10   5    2.13    1.12
  -4 -10   5    2.43    1.99
  -4  10   5    2.99    1.96
   4  10  -5    0.76    0.77
   4 -10  -4   58.77    4.59
   4  10  -4   54.83    3.85
  -4  10   4   49.26    4.74
   4  10  -4   47.18    4.32
  -4 -10   4   53.30    3.32
  -4 -10   4   48.51    4.57
   4 -10  -3   -0.79    1.24
  -4  10   3    2.81    1.90
  -4 -10   3    0.28    0.64
   4  10  -3    0.06    1.16
   4  10  -3    1.09    1.27
  -4 -10   3   -1.20    1.81
   4  10  -3    0.39    0.55
   4 -10  -2    0.55    0.95
   4  10  -2    0.19    1.23
  -4 -10   2   -0.74    0.82
  -4  10   2    0.36    1.53
   4  10  -2    0.45    1.22
  -4 -10   2    3.92    2.12
   4 -10  -2    0.71    1.44
   4  10  -1   14.15    2.33
   4 -10  -1   16.66    2.18
  -4 -10   1   17.41    2.20
  -4  10   1   15.41    2.99
   4  10  -1   11.70    2.29
  -4 -10   1   14.68    2.84
   4 -10  -1   15.25    2.82
   4 -10  -1   15.22    2.35
   4  10   0  122.84    6.63
   4 -10   0  139.05    5.54
  -4  10   0  128.12    5.63
  -4 -10   0  130.48    5.91
  -4  10   0  129.91    7.53
   4  10   0  127.61    6.34
  -4 -10   0  114.13    6.85
   4 -10   0  131.13    6.28
   4 -10   0  123.28    6.99
   4  10   1   25.06    3.04
   4 -10   1   26.02    2.23
  -4  10  -1   25.84    2.88
  -4  10  -1   27.86    2.31
  -4  10  -1   29.75    3.81
  -4 -10  -1   25.62    2.99
  -4 -10  -1   22.79    3.26
   4 -10   1   26.42    2.74
   4 -10   1   25.93    3.36
  -4 -10  -2   60.16    4.68
   4  10   2   61.57    4.92
  -4  10  -2   64.18    5.38
  -4  10  -2   60.22    4.55
  -4 -10  -2   62.27    4.74
  -4 -10  -2   58.80    5.04
   4 -10   2   57.42    4.73
   4 -10   2   66.23    4.12
   4  10   3    1.77    1.43
  -4 -10  -3    1.60    1.17
  -4  10  -3    0.52    1.40
  -4 -10  -3   -0.25    1.46
  -4  10  -3   -0.86    1.82
  -4 -10  -3    0.76    1.43
   4 -10   3    2.45    1.02
   4 -10   3    0.07    1.21
   4  10   4    8.27    2.52
  -4 -10  -4    8.89    2.49
  -4  10  -4    8.47    2.32
  -4  10  -4    5.89    1.99
  -4 -10  -4    8.06    2.19
   4 -10   4    6.96    1.96
  -4 -10  -5    5.14    2.06
   4  10   5    5.23    2.38
  -4  10  -5    4.12    2.10
  -4  10  -5    5.33    2.09
  -4 -10  -5    5.50    1.73
   4 -10   5    5.97    2.39
   4 -10   5    5.22    1.66
  -4 -10  -6    4.04    2.23
   4  10   6    3.45    2.11
  -4  10  -6    3.54    2.00
  -4  10  -6    3.09    1.88
  -4 -10  -6    1.50    1.35
   4 -10   6    2.05    2.16
   4 -10   6    4.01    1.47
  -4 -10  -7    9.03    2.99
   4  10   7    4.68    2.23
  -4  10  -7    5.31    2.22
  -4  10  -7    5.90    2.13
   4 -10   7    7.79    2.05
   4 -10   7    3.48    2.03
   4 -10   7   10.85    2.32
  -4 -10  -8   10.34    2.95
   4  10   8    9.15    3.17
   4 -10   8    8.17    3.12
  -4 -10  -9    1.05    1.73
   4  10   9   -0.78    1.86
   4 -10   9    3.54    2.40
   4 -11 -10   -0.43    1.65
  -4 -11  10    2.75    2.52
   4  11 -10   -1.25    1.89
  -4  11  10    0.69    1.75
   4 -11  -9    1.45    1.70
  -4 -11   9   -2.92    1.59
   4  11  -9    1.09    1.84
  -4  11   9    2.56    1.83
   4 -11  -8    1.53    1.72
  -4 -11   8   -1.35    1.48
   4  11  -8    0.13    1.68
  -4  11   8   -1.41    1.61
   4 -11  -7   40.45    4.72
  -4 -11   7   39.82    4.40
   4 -11  -7   44.87    4.31
   4  11  -7   38.68    4.65
  -4  11   7   40.23    4.61
   4 -11  -6    1.87    1.48
  -4 -11   6    4.36    1.85
   4 -11  -6    4.40    1.67
   4  11  -6    3.60    1.51
  -4  11   6    0.48    1.42
   4 -11  -5    4.79    1.80
   4 -11  -5    6.78    2.09
  -4 -11   5    7.53    2.33
   4  11  -5    4.68    1.87
   4  11  -5    5.90    1.53
  -4  11   5    6.22    2.39
   4 -11  -4   20.37    2.83
   4  11  -4   20.17    3.13
  -4 -11   4   22.35    3.56
   4  11  -4   21.50    2.86
  -4  11   4   18.41    3.04
   4 -11  -3    5.41    1.66
  -4  11   3    4.38    2.02
   4  11  -3    3.50    1.36
   4  11  -3    1.91    1.49
  -4 -11   3    4.16    1.78
   4 -11  -2   26.21    2.85
  -4  11   2   22.87    3.52
   4  11  -2   29.82    3.42
   4  11  -2   27.17    3.37
  -4 -11   2   19.68    3.40
   4 -11  -2   24.55    3.61
   4  11  -1  228.64    9.27
   4 -11  -1  240.71    7.89
  -4  11   1  238.02   10.33
  -4 -11   1  232.03    7.59
   4  11  -1  222.70    8.87
  -4 -11   1  225.26   10.06
   4 -11  -1  241.65   10.19
   4  11   0   25.87    3.13
   4 -11   0   20.72    2.17
  -4  11   0   20.38    3.32
  -4 -11   0   23.00    2.65
   4  11   0   20.55    2.76
  -4 -11   0   21.22    3.46
   4 -11   0   22.04    3.28
   4 -11   0   23.84    2.93
   4  11   1    3.08    1.60
  -4  11  -1    2.84    1.61
  -4 -11  -1    3.98    1.41
   4  11   1    3.08    1.15
  -4 -11  -1    2.28    1.71
   4 -11   1    0.11    0.92
   4 -11   1    4.15    1.82
   4  11   2   15.55    2.67
  -4 -11  -2   12.01    2.55
  -4  11  -2   15.03    2.52
  -4  11  -2    9.33    2.28
  -4 -11  -2   11.09    2.28
   4 -11   2   12.57    2.58
   4 -11   2   14.07    2.11
   4  11   3   19.93    3.15
  -4 -11  -3   11.14    2.48
  -4  11  -3   18.78    2.91
  -4  11  -3   17.44    3.43
  -4 -11  -3   18.57    3.15
   4 -11   3   18.87    2.88
   4  11   4   18.97    3.16
  -4 -11  -4   17.09    3.25
  -4  11  -4   15.77    3.09
  -4  11  -4   17.32    2.92
  -4 -11  -4   17.93    3.08
   4 -11   4   17.40    2.88
   4  11   5    5.24    1.93
  -4 -11  -5    2.00    1.30
  -4  11  -5    4.24    1.52
  -4  11  -5    2.61    1.95
  -4 -11  -5    1.69    1.19
   4 -11   5    7.81    2.75
   4 -11   5    5.52    1.76
  -4 -11  -6   15.03    3.52
   4  11   6   13.63    3.11
  -4  11  -6   15.67    3.12
   4 -11   6   11.00    2.70
  -4 -11  -6   11.10    2.46
   4 -11   6   11.40    3.06
   4 -11   6   15.16    2.78
  -4 -11  -7   42.42    5.27
   4  11   7   44.99    5.35
   4 -11   7   46.11    5.54
   4 -11   7   41.60    4.70
  -4  11  -7   47.38    5.39
  -4 -11  -8   13.16    3.40
   4  11   8   16.30    3.68
   4 -11   8   10.42    3.47
  -4  11  -8   10.27    2.90
   4  11   9   41.29    5.72
  -4  12  10   27.58    4.24
   4 -12  -9    8.99    2.89
  -4 -12   9   11.18    3.01
   4  12  -9   12.74    3.37
  -4  12   9   10.59    2.97
   4 -12  -8    3.97    1.87
  -4 -12   8   -0.23    1.33
   4  12  -8    1.30    1.41
  -4  12   8    3.74    1.80
   4 -12  -7    8.25    2.59
  -4 -12   7   10.66    2.58
   4 -12  -7    7.16    2.09
   4  12  -7    4.96    2.12
  -4  12   7    8.82    2.73
   4 -12  -6    6.68    2.00
  -4 -12   6   11.59    2.71
   4 -12  -6   13.05    2.73
   4  12  -6    7.22    2.67
  -4  12   6    6.20    2.28
   4 -12  -5   -0.25    1.50
  -4 -12   5    2.62    2.22
   4 -12  -5    1.20    1.40
   4  12  -5    3.34    1.93
  -4  12   5    3.36    1.90
   4 -12  -4   -0.45    1.23
  -4 -12   4    0.14    1.54
   4 -12  -4   -0.07    1.30
   4  12  -4   -0.12    1.37
  -4  12   4   -1.17    2.03
   4  12  -4    0.32    0.96
   4 -12  -3    4.45    1.46
   4  12  -3    1.50    1.26
   4 -12  -3    0.99    1.58
  -4 -12   3    3.82    1.82
   4  12  -3    5.09    1.64
  -4  12   3    5.92    1.85
   4 -12  -2    5.31    1.58
   4  12  -2    4.21    1.51
  -4  12   2    6.53    2.41
   4  12  -2    5.72    1.69
  -4 -12   2    8.61    2.47
   4 -12  -1    7.75    1.70
   4  12  -1    5.69    1.88
  -4  12   1    6.17    2.28
   4  12  -1    5.49    2.09
  -4 -12   1    2.01    1.95
   4 -12  -1    2.38    1.82
   4  12   0   20.98    2.86
   4  12   0   20.62    3.30
  -4  12   0   17.83    3.33
   4  12   0   20.24    2.80
  -4 -12   0   24.23    3.61
   4 -12   0   23.81    3.57
   4  12   1    3.53    1.76
  -4  12  -1    3.12    2.19
   4  12   1    1.30    0.92
  -4 -12  -1    3.11    1.92
   4 -12   1    3.57    1.67
   4  12   2    0.63    1.38
  -4 -12  -2   -1.02    1.20
  -4  12  -2   -2.35    1.82
   4  12   2   -0.76    0.99
  -4 -12  -2    0.19    1.63
   4 -12   2    0.29    1.25
  -4 -12  -3   71.12    5.76
   4  12   3   79.48    6.02
  -4  12  -3   68.67    6.20
  -4 -12  -3   82.07    6.36
   4 -12   3   71.75    5.79
   4  12   4    5.33    1.99
  -4 -12  -4    2.50    1.22
  -4  12  -4    3.83    1.86
  -4 -12  -4    3.96    2.09
   4 -12   4    1.38    1.07
   4  12   5    4.02    2.08
  -4 -12  -5    2.54    1.67
  -4  12  -5    0.65    1.60
   4 -12   5    2.99    1.94
  -4 -12  -5    1.05    1.70
   4 -12   5    3.35    1.64
   4  12   6    6.89    2.58
  -4 -12  -6   11.02    2.77
  -4  12  -6    6.52    2.48
  -4 -12  -6    5.96    2.04
   4 -12   6    4.44    2.28
   4 -12   6    5.93    2.12
  -4 -12  -7   62.69    6.45
   4  12   7   52.06    5.89
   4 -12   7   61.53    6.72
   4 -12   7   47.78    5.21
  -4  12  -7   54.14    5.96
   4  12   8   35.24    5.13
  -4 -12  -8   40.42    5.38
   4 -12   8   35.25    5.23
  -4  12  -8   24.50    4.01
   4 -13  -9    7.92    2.72
  -4  13   9    8.19    2.95
   4 -13  -8    4.10    1.74
  -4 -13   8   -2.73    1.79
   4  13  -8   -0.95    1.49
  -4  13   8    1.20    1.90
   4 -13  -7    4.57    2.12
   4 -13  -7    3.75    2.18
  -4 -13   7    2.42    1.91
   4  13  -7    1.53    1.84
  -4  13   7    9.12    2.94
   4 -13  -6   49.13    5.18
   4  13  -6   41.87    5.11
  -4 -13   6   47.66    5.39
   4 -13  -6   48.88    5.08
  -4  13   6   55.26    5.95
   4 -13  -5   11.23    2.59
  -4 -13   5    8.40    2.69
   4 -13  -5    5.76    1.97
   4  13  -5    7.38    2.10
  -4  13   5   10.81    2.85
   4 -13  -4    1.41    1.23
  -4 -13   4    2.25    1.64
   4 -13  -4    0.09    1.49
   4  13  -4    0.66    1.13
   4  13  -4    2.44    1.32
   4 -13  -3    0.95    1.08
   4  13  -3   -0.50    1.12
  -4  13   3   -1.38    1.89
  -4 -13   3   -1.94    2.38
   4 -13  -3   -1.05    1.53
   4  13  -3    1.90    1.39
  -4  13   2    0.53    2.10
   4  13  -2    1.00    1.17
   4  13  -2    2.97    1.52
  -4 -13   2   -2.79    2.44
   4 -13  -2    0.50    1.83
  -4  13   1    0.21    1.71
   4  13  -1    4.02    1.93
   4  13  -1    1.18    1.16
   4 -13  -1   -0.39    2.12
  -4 -13   1   -1.88    1.87
   4  13   0   33.81    3.89
   4  13   0   30.22    4.06
  -4  13   0   27.58    3.99
   4  13   0   27.28    3.32
   4 -13   0   29.73    4.14
  -4 -13   0   27.44    3.99
   4 -13   0   28.02    4.03
   4  13   1    0.92    1.36
   4  13   1    0.50    1.39
  -4  13  -1    1.07    1.67
   4  13   1    0.12    0.88
   4 -13   1   -0.38    1.56
  -4 -13  -1   -0.19    1.68
   4 -13   1    3.03    1.90
  -4  13  -2    1.02    1.88
   4 -13   2    3.49    1.73
  -4 -13  -2    2.86    1.84
   4 -13   2    6.11    2.29
   4  13   3    8.97    2.51
  -4 -13  -3    9.36    2.45
  -4  13  -3    5.99    2.52
   4 -13   3   10.92    3.11
  -4 -13  -3    6.15    2.39
   4 -13   3   10.05    2.48
  -4 -13  -4   70.47    6.09
   4  13   4   67.95    6.09
  -4  13  -4   74.07    6.82
  -4 -13  -4   63.79    5.98
   4 -13   4   80.08    6.78
   4 -13   4   72.89    6.07
   4  13   5    4.32    2.12
  -4 -13  -5    3.88    1.90
  -4  13  -5    3.59    2.24
  -4 -13  -5    2.16    1.45
   4 -13   5    3.35    2.00
   4 -13   5    5.28    1.85
   4  13   6   10.81    2.77
  -4 -13  -6   10.56    2.95
  -4 -13  -6   11.33    2.77
   4 -13   6    8.85    2.64
  -4  13  -6   10.64    3.09
   4  13   7    1.99    1.86
  -4 -13  -7    3.35    2.17
   4 -13   7    1.32    1.75
  -4  13  -7    1.01    1.68
  -4  13  -8    0.86    1.41
   4 -14  -8    2.56    1.74
  -4 -14   8   -0.93    1.56
  -4  14   8    1.07    2.06
   4 -14  -7   11.26    2.57
  -4 -14   7   13.63    3.32
   4  14  -7   10.15    2.93
  -4  14   7    7.94    2.81
   4 -14  -6   -0.69    1.33
   4 -14  -6   -0.08    1.43
  -4 -14   6   -0.42    1.86
   4  14  -6    0.95    1.72
  -4  14   6    4.32    1.81
   4 -14  -5   35.35    4.21
  -4 -14   5   26.56    4.37
   4 -14  -5   26.60    3.82
   4  14  -5   29.84    4.22
  -4  14   5   26.51    4.45
   4 -14  -4    9.93    2.57
  -4 -14   4    5.80    2.71
   4 -14  -4   10.11    2.56
   4  14  -4    7.06    1.96
  -4  14   4   10.67    2.91
  -4 -14   3   -0.65    2.38
   4 -14  -3   -1.07    2.03
   4  14  -3   -1.29    1.39
   4  14  -3    2.48    1.86
  -4  14   3   -2.01    2.22
  -4 -14   2   -2.62    1.92
   4 -14  -2    1.93    2.33
   4  14  -2    2.57    1.57
  -4  14   2    2.82    2.14
   4  14  -2    0.74    1.47
   4  14  -1    1.27    1.22
  -4 -14   1    0.00    1.96
   4 -14  -1   -0.64    1.62
  -4  14   1    0.16    1.89
   4  14  -1    1.19    1.28
  -4 -14   0   -0.75    1.74
   4 -14   0    0.15    1.58
   4  14   0    0.35    1.61
  -4  14   0   -3.55    1.97
   4  14   1   -0.86    1.20
   4  14   1   -1.06    1.59
  -4  14  -1   -0.34    1.70
  -4 -14  -1    3.28    2.28
   4 -14   1   -0.70    1.79
   4  14   2    1.19    1.17
   4  14   2   -1.44    1.56
  -4  14  -2   -1.93    1.80
  -4 -14  -2   -0.33    2.07
   4 -14   2   -2.84    2.36
   4 -14   2    1.07    1.48
  -4 -14  -3   48.15    4.98
   4  14   3   44.40    4.82
  -4  14  -3   40.94    5.28
  -4 -14  -3   53.80    5.73
   4 -14   3   51.01    5.67
   4 -14   3   49.52    5.23
   4  14   4   10.14    2.62
  -4 -14  -4    7.50    2.27
  -4  14  -4    7.79    2.64
  -4 -14  -4    8.21    2.25
   4 -14   4   11.64    2.92
   4 -14   4   11.03    2.63
   4  14   5    0.05    1.52
  -4 -14  -5   -2.47    1.88
  -4 -14  -5   -0.78    1.77
   4 -14   5   -2.98    1.98
  -4  14  -5   -0.74    1.73
   4  14   6    3.53    2.05
  -4 -14  -6    2.38    1.81
  -4 -14  -6    2.64    1.76
   4 -14   6   -0.36    1.69
  -4  14  -6   -0.97    1.48
   4  14   7    1.43    1.66
   4 -14   7    3.57    1.79
  -4  14  -7   -2.46    2.35
   4 -15  -7    3.30    1.87
  -4 -15   7   -1.78    1.47
   4 -15  -6    2.49    1.79
  -4  15   6   -0.33    1.96
   4 -15  -6    3.48    1.91
  -4 -15   6    2.65    2.26
   4  15  -6    0.49    1.60
  -4  15   5    0.52    1.65
   4 -15  -5   -0.44    1.45
  -4 -15   5    0.71    1.49
   4  15  -5   -0.84    1.26
  -4  15   4    1.89    1.74
   4 -15  -4    3.12    2.00
  -4 -15   4    2.02    2.03
   4  15  -4    3.76    1.90
   4  15  -3    6.03    2.05
  -4  15   3    7.68    3.16
  -4 -15   3    4.32    2.22
   4 -15  -3    6.08    1.99
   4  15  -3    4.38    1.82
   4  15  -2   44.61    4.81
  -4  15   2   47.76    5.85
  -4 -15   2   36.83    5.18
   4  15  -2   43.85    4.69
   4 -15  -2   43.54    5.20
   4  15  -1    2.44    1.98
  -4  15   1    0.67    1.88
  -4 -15   1    0.57    2.27
   4 -15  -1   -2.70    2.12
   4  15   0   50.10    5.56
  -4  15   0   52.24    6.10
  -4 -15   0   55.08    6.06
   4 -15   0   50.43    5.90
   4  15   1   10.86    2.62
  -4  15  -1   19.63    3.97
  -4 -15  -1   11.92    3.13
   4 -15   1   18.03    3.60
  -4  15  -2    1.13    1.71
   4  15   2    0.82    1.64
  -4 -15  -2   -2.39    2.26
   4 -15   2   -1.86    2.22
   4  15   3   10.79    3.05
  -4  15  -3    7.21    2.66
  -4 -15  -3    5.70    2.27
   4 -15   3    9.62    2.97
  -4  15  -4    2.85    1.66
   4  15   4    0.95    1.91
  -4 -15  -4    0.78    1.56
   4 -15   4   -1.27    2.00
   4 -15   4    0.64    1.50
   4  15   5    6.60    2.38
  -4 -15  -5   13.07    3.15
   4 -15   5    6.93    2.56
  -4 -15  -5    9.72    2.66
  -4  15  -5   11.53    3.10
   4  15   6    3.49    1.97
  -4 -15  -6    2.34    1.63
   4 -16  -6   -0.19    1.97
   4 -16  -5    3.28    1.82
   4  16  -5   -3.61    2.19
   4 -16  -4    2.55    2.22
   4  16  -4    2.38    1.99
  -4  16   3    6.90    2.97
   4 -16  -3    4.92    2.42
  -4 -16   3    8.93    2.99
   4  16  -2    8.80    2.76
  -4  16   2    8.72    2.72
  -4 -16   2    9.01    3.33
   4 -16  -2   13.26    3.56
   4  16  -1    4.40    1.94
  -4  16   1    9.39    3.10
  -4 -16   1    7.55    3.13
   4 -16  -1    2.82    2.17
   4  16   0   83.60    7.26
  -4  16   0   83.03    7.75
  -4 -16   0   78.86    7.60
   4 -16   0   84.84    7.72
   4  16   1   -0.49    1.62
  -4  16  -1    0.79    1.72
  -4 -16  -1   -0.06    1.94
   4 -16   1    0.17    1.52
  -4  16  -2    5.18    2.47
  -4 -16  -2    1.95    1.85
  -4 -16  -3    7.41    2.98
   4  17  -2    6.98    2.39
   4  17  -1   31.39    4.83
   5   0 -14   21.85    3.55
  -5   0  14   18.43    4.01
   5   0 -13   -0.08    1.30
  -5   0  13    7.14    3.17
   5   0 -12   12.91    2.91
   5   0 -12    9.16    2.08
  -5   0  12    8.57    2.80
   5   0 -11    0.71    1.49
  -5   0  11    1.56    1.49
   5   0 -11    1.32    1.28
  -5   0  11   -1.28    1.61
   5   0 -10   10.15    2.19
  -5   0  10   12.84    2.42
   5   0 -10   13.81    2.48
  -5   0  10   10.54    2.79
   5   0  -9   -0.59    1.19
  -5   0   9    1.34    1.03
   5   0  -9    0.47    1.04
  -5   0   9   -0.74    2.01
  -5   0   8    2.64    1.70
   5   0  -8    5.74    1.74
  -5   0   8    6.31    1.61
   5   0  -8    4.25    1.45
  -5   0   7    2.47    2.09
   5   0  -7   -0.49    1.11
  -5   0   7    0.96    0.95
   5   0  -7   -0.64    1.11
  -5   0   6    1.88    1.71
   5   0  -6    0.58    1.07
  -5   0   6    0.38    0.70
   5   0  -6    1.53    0.72
   5   0  -6    1.72    0.98
  -5   0   5    0.61    1.20
   5   0  -5    0.37    1.16
  -5   0   5    0.28    0.50
   5   0  -5   -0.71    0.57
   5   0  -5    0.76    1.00
   5   0  -4  352.15    5.42
  -5   0   4  347.39    5.28
  -5   0   4  378.41    9.35
   5   0  -4  372.35    7.27
   5   0  -4  370.40    8.83
   5   0  -3   -0.12    0.47
  -5   0   3    0.48    1.06
   5   0  -3    0.73    0.97
  -5   0   2   -0.77    0.98
   5   0  -2    0.39    1.05
  -5   0   1    0.53    0.79
  -5   0   1   -1.72    1.44
  -5   0   1   -0.17    0.31
   5   0  -1   -1.24    1.32
   5   0   0  442.83    9.18
  -5   0   0  467.69    9.85
  -5   0   0  453.89    6.42
   5   0   0  444.31    9.95
  -5   0   0  440.40    6.37
   5   0   1    2.12    1.29
  -5   0  -1   -0.31    1.30
   5   0   1    1.26    1.05
   5   0   1   -0.17    1.32
  -5   0  -1    0.60    0.35
   5   0   2   82.70    4.40
  -5   0  -2   80.11    4.67
   5   0   2   81.28    3.86
   5   0   2   83.59    4.72
  -5   0  -3   -1.83    1.38
   5   0   3    1.55    1.37
   5   0   3   -0.51    0.93
  -5   0  -4   13.40    2.23
   5   0   4   14.79    2.44
  -5   0  -5   -3.15    1.96
   5   0   5   -0.43    1.65
  -5   0  -6    2.84    1.77
   5   0   6    1.54    1.52
  -5   0  -7   -0.60    1.23
  -5   0  -7    1.62    1.42
   5   0   7   -0.04    1.39
  -5   0  -8   -0.83    1.21
  -5   0  -8    1.54    1.90
   5   0   8    0.32    1.45
  -5   0  -9   -0.36    1.35
   5   0   9   -3.50    2.23
  -5   0 -10   87.22    6.90
   5   0  10   83.86    7.08
  -5   0 -11   -1.37    1.96
   5   0  11    1.00    1.90
  -5   0 -12    7.08    2.63
   5   0  12    8.09    2.79
   5  -1 -14    5.45    2.45
   5   1 -13   18.17    3.23
   5  -1 -13   17.31    3.49
   5   1 -13   17.02    3.32
  -5   1  13   15.57    3.83
  -5  -1  13   19.16    3.89
   5   1 -12    4.37    1.79
   5  -1 -12    5.23    2.22
  -5  -1  12    7.86    2.50
   5   1 -12    4.73    1.60
  -5   1  12    8.95    2.76
  -5  -1  12    6.18    2.21
   5   1 -11   27.80    3.58
   5  -1 -11   32.48    4.16
  -5  -1  11   29.72    3.72
   5  -1 -11   35.69    3.82
   5   1 -11   26.41    3.43
  -5   1  11   27.52    4.10
  -5  -1  11   27.80    4.09
   5   1 -10    2.44    1.39
   5  -1 -10   -0.51    1.26
  -5  -1  10    2.15    2.14
  -5  -1  10   -2.51    1.42
   5  -1 -10   -1.37    1.21
   5   1 -10   -0.63    1.04
  -5   1  10   -1.49    1.79
  -5  -1   9   16.27    3.05
   5   1  -9   22.98    2.93
   5  -1  -9   25.51    3.25
  -5  -1   9   15.90    2.42
   5  -1  -9   21.97    2.68
   5   1  -9   17.31    2.72
  -5   1   9   18.20    3.08
  -5  -1   8    2.30    1.69
   5  -1  -8    0.17    1.40
   5   1  -8    1.36    1.27
  -5  -1   8    1.19    1.23
   5  -1  -8   -0.76    0.93
   5   1  -8    2.11    1.20
  -5   1   8   -3.52    2.42
  -5  -1   7   -1.89    1.88
  -5   1   7    0.12    0.40
   5  -1  -7   -0.56    0.87
   5   1  -7   -2.16    1.58
  -5   1   7   -0.86    0.83
  -5  -1   7   -0.85    0.92
  -5   1   7    1.56    1.77
   5  -1  -7    0.64    1.17
   5   1  -7    1.07    0.91
  -5   1   6   76.61    2.46
  -5   1   6   67.22    3.34
   5  -1  -6   79.77    4.23
   5   1  -6   74.26    4.50
   5  -1  -6   77.14    3.57
   5  -1  -6   81.33    4.62
   5   1  -6   76.65    4.05
  -5   1   6   78.78    5.24
  -5  -1   6   75.59    5.03
  -5   1   5  141.97    3.66
   5   1  -5  140.53    5.86
   5  -1  -5  150.25    5.56
   5   1  -5  147.56    5.55
   5   1  -5  143.50    3.97
  -5   1   5  146.47    6.51
   5  -1  -5  138.13    5.75
   5  -1  -5  149.20    4.95
  -5  -1   5  144.20    6.38
  -5   1   4    2.41    0.70
   5  -1  -4    1.34    0.65
   5   1  -4    2.38    0.46
  -5  -1   4    3.67    1.48
   5  -1  -4    2.44    0.93
   5   1  -4    3.08    0.80
  -5   1   4    2.76    1.33
   5   1  -4    0.41    0.85
   5  -1  -4    0.96    0.91
   5   1  -3  296.96    5.25
  -5   1   3  297.53    6.09
   5  -1  -3  299.33    7.17
   5  -1  -3  298.15    8.01
   5   1  -3  300.07    7.66
  -5  -1   3  325.62    8.13
  -5   1   3  292.81    7.65
  -5  -1   2  111.51    5.00
  -5   1   2  107.82    4.06
  -5   1   2  109.47    4.34
   5   1  -2  107.29    4.71
   5  -1  -2  111.61    5.00
  -5  -1   2  104.99    4.27
   5   1  -1   11.22    1.92
  -5  -1   1   12.28    1.49
  -5   1   1   14.03    1.80
  -5  -1   1   12.84    2.06
  -5   1   1   12.37    2.00
  -5  -1   1   12.15    1.17
   5  -1  -1   11.97    1.96
   5   1  -1   13.38    1.93
  -5   1   1   11.21    1.35
   5  -1   0   70.89    3.63
   5   1   0   77.32    4.13
  -5   1   0   73.40    4.14
  -5  -1   0   79.32    4.29
  -5  -1   0   82.39    3.03
   5  -1   0   69.04    4.08
   5  -1   0   72.91    2.67
  -5  -1   0   72.35    2.78
  -5   1   0   76.71    2.77
   5   1   0   75.52    4.36
   5  -1   1   22.54    2.24
   5   1   1   22.85    2.56
  -5   1  -1   23.86    2.52
  -5  -1  -1   25.60    2.74
   5   1   1   24.69    1.84
   5  -1   1   22.16    2.52
   5   1   1   22.40    2.63
  -5  -1  -1   25.91    1.36
  -5   1  -1   24.96    1.19
   5  -1   2    3.62    1.36
   5   1   2    0.03    1.20
  -5  -1  -2    0.50    1.46
  -5   1  -2    1.27    1.27
   5  -1   2    1.20    0.95
   5  -1   2    1.53    1.08
   5  -1   2    1.83    1.34
   5   1   2    2.70    0.85
   5   1   3    1.42    1.34
   5  -1   3    0.66    1.03
  -5   1  -3    0.58    1.19
  -5  -1  -3   -1.25    1.60
   5  -1   3    0.97    1.13
   5  -1   3   -0.90    1.25
   5  -1   3    1.37    1.10
   5   1   4  218.10    8.03
   5  -1   4  209.47    7.39
  -5   1  -4  217.94    7.69
  -5  -1  -4  220.74    8.15
   5  -1   4  213.82    7.67
   5  -1   4  197.51    7.19
   5  -1   4  201.87    7.66
   5   1   5  124.96    6.58
   5  -1   5  115.47    6.12
   5  -1   5  124.92    6.35
  -5   1  -5  122.92    6.02
  -5  -1  -5  125.34    6.41
   5   1   6   13.48    2.73
   5  -1   6   16.99    2.82
   5  -1   6   15.73    2.64
  -5   1  -6   14.04    2.60
  -5  -1  -6   21.60    3.03
   5   1   7    2.86    1.73
   5  -1   7    1.25    1.31
  -5  -1  -7    2.69    1.53
   5  -1   7    3.29    1.92
  -5  -1  -7    4.28    2.01
  -5   1  -7    7.19    2.39
  -5   1  -7    2.78    1.45
   5   1   8   26.99    3.92
   5  -1   8   28.81    3.77
  -5  -1  -8   23.49    3.53
  -5  -1  -8   26.17    3.60
  -5  -1  -8   23.56    3.38
  -5   1  -8   27.63    3.84
  -5   1  -8   24.10    3.46
   5  -1   9   24.11    3.70
   5   1   9   19.78    3.64
  -5  -1  -9   25.86    3.93
  -5   1  -9   23.80    3.62
  -5  -1  -9   22.25    3.54
   5   1  10   29.55    4.44
   5  -1  10   35.02    4.73
  -5  -1 -10   38.65    4.84
  -5  -1 -10   33.34    4.33
  -5   1 -10   34.69    4.61
   5   1  11    7.02    2.59
   5  -1  11    4.83    2.36
  -5  -1 -11    8.17    2.72
  -5   1 -11    8.68    2.86
   5   1  12    8.38    3.03
   5  -1  12    5.09    2.48
  -5  -1 -12    4.53    1.98
  -5   1 -12   12.50    3.16
   5  -2 -14   40.34    5.23
  -5  -2  14   40.47    5.30
   5  -2 -13   14.38    3.38
  -5  -2  13   11.47    2.92
   5   2 -13    9.25    2.62
  -5  -2  13    4.85    2.48
  -5   2  13    9.80    2.90
   5   2 -12   17.18    2.85
   5  -2 -12   18.13    3.20
  -5  -2  12   17.69    3.18
   5   2 -12   18.02    3.22
  -5  -2  12   20.01    3.83
  -5   2  12   20.26    3.78
  -5  -2  11   -2.88    2.20
   5   2 -11    0.79    1.29
   5  -2 -11    0.88    1.60
  -5  -2  11   -1.59    1.32
   5   2 -11   -1.20    1.10
  -5   2  11    4.03    2.43
  -5  -2  10   29.58    4.27
   5  -2 -10   36.58    4.14
   5   2 -10   38.84    3.75
  -5  -2  10   37.82    3.95
   5  -2 -10   34.94    3.29
   5   2 -10   31.26    3.79
  -5   2  10   27.22    3.94
   5  -2  -9   16.50    2.74
   5   2  -9   22.54    2.84
  -5  -2   9   22.13    3.51
  -5  -2   9   17.09    2.56
   5  -2  -9   20.53    2.46
   5   2  -9   18.40    2.79
  -5   2   9   19.12    3.45
   5  -2  -8   82.47    5.59
   5   2  -8   89.68    5.07
  -5   2   8   87.36    3.38
  -5  -2   8   83.33    5.03
   5  -2  -8   83.79    4.58
   5   2  -8   95.80    5.82
  -5  -2   8   85.24    6.06
  -5   2   8   84.65    6.05
  -5   2   7   42.45    2.35
   5  -2  -7   40.21    3.02
   5   2  -7   42.22    3.84
  -5  -2   7   42.78    4.26
  -5   2   7   40.54    4.12
   5  -2  -7   42.22    3.63
   5   2  -7   40.41    3.06
  -5  -2   6    9.27    2.09
  -5   2   6   10.04    1.23
   5  -2  -6    7.69    1.34
   5   2  -6   12.73    2.12
   5   2  -6    9.69    1.53
  -5   2   6   15.46    2.78
   5  -2  -6   12.68    1.70
   5  -2  -6   11.51    2.12
  -5   2   5  108.02    3.74
   5   2  -5  103.98    5.28
   5  -2  -5  100.77    4.31
  -5   2   5  104.60    5.52
   5   2  -5  102.86    4.39
   5  -2  -5  100.15    5.09
   5   2  -5  107.75    3.04
   5  -2  -5  104.72    4.46
  -5  -2   5   97.12    5.36
  -5   2   4  119.35    4.04
   5   2  -4  112.39    2.22
   5  -2  -4  108.37    5.12
   5  -2  -4  121.44    4.83
  -5   2   4  111.31    5.31
   5   2  -4  110.91    4.58
  -5  -2   4  106.19    5.19
  -5   2   3  186.74    5.28
  -5  -2   3  191.11    6.37
   5   2  -3  182.68    4.05
  -5   2   3  188.06    6.27
   5  -2  -3  176.13    5.85
   5   2  -3  185.58    5.93
  -5  -2   3  189.77    6.38
   5  -2  -3  191.25    6.62
  -5   2   2    2.84    1.10
  -5  -2   2    2.59    1.43
  -5  -2   2    0.59    0.93
   5  -2  -2    1.86    1.10
   5  -2  -2    0.80    0.99
   5   2  -2    0.09    1.11
  -5   2   2    1.52    0.90
   5   2  -1    9.10    1.75
  -5  -2   1    7.46    1.39
  -5   2   1    8.26    1.57
  -5  -2   1   10.58    1.94
  -5  -2   1    8.10    0.84
  -5   2   1    8.27    1.30
   5  -2  -1    9.21    1.83
   5   2  -1    6.42    1.63
   5  -2   0    0.01    0.76
   5   2   0    0.45    1.27
   5  -2   0    0.97    0.60
  -5  -2   0    0.03    0.65
  -5   2   0   -0.69    1.20
  -5   2   0    0.17    1.12
  -5  -2   0   -2.14    1.50
   5  -2   0   -0.08    0.40
   5  -2   0   -0.85    1.14
  -5   2   0   -0.54    0.57
   5   2   0    0.34    1.09
   5  -2   1   -0.33    0.39
   5  -2   1   -0.08    0.79
   5   2   1    1.26    1.32
  -5   2  -1   -0.45    1.33
  -5   2  -1    0.32    1.13
  -5  -2  -1   -0.65    1.39
   5  -2   1   -0.89    0.66
   5  -2   1   -2.75    1.39
   5  -2   2   65.17    3.52
   5   2   2   78.17    4.67
  -5   2  -2   76.79    4.28
  -5  -2  -2   73.36    4.57
   5  -2   2   74.00    3.69
   5  -2   2   71.80    4.15
   5   2   2   76.42    3.16
   5  -2   2   71.40    4.30
   5  -2   3   25.35    2.62
   5   2   3   24.41    2.91
  -5   2  -3   22.08    2.53
  -5  -2  -3   27.92    3.05
   5  -2   3   28.39    2.56
   5  -2   3   28.90    2.88
   5  -2   3   27.73    2.96
   5   2   4  403.29   11.26
   5  -2   4  394.38    9.76
  -5   2  -4  363.03    9.90
  -5  -2  -4  368.40   10.90
   5  -2   4  391.65   10.26
   5  -2   4  368.44   10.31
   5  -2   4  370.49   10.23
  -5  -2  -5  300.06   10.13
   5   2   5  312.80   10.75
   5  -2   5  325.19    9.70
  -5   2  -5  329.80    9.56
  -5  -2  -5  309.03   10.25
   5  -2   5  340.42   10.33
   5  -2   5  324.25    9.93
  -5  -2  -6  105.94    6.50
   5   2   6  107.98    6.76
   5  -2   6  118.09    6.32
  -5   2  -6  113.24    6.68
  -5   2  -6  109.12    5.99
  -5  -2  -6  110.65    6.66
   5  -2   6  115.07    6.69
   5  -2   6  112.85    6.17
   5   2   7    1.31    1.86
   5  -2   7    1.46    1.41
  -5  -2  -7    0.21    1.60
   5  -2   7    1.91    1.47
  -5   2  -7    1.02    1.17
  -5   2  -7   -0.86    1.38
  -5  -2  -7    1.18    2.02
   5   2   8    1.17    1.74
   5  -2   8    1.42    1.57
  -5  -2  -8    0.29    1.61
   5  -2   8    0.94    1.65
  -5  -2  -8   -0.26    1.39
  -5   2  -8    0.34    1.40
  -5  -2  -8    2.44    1.70
  -5   2  -8    1.72    1.41
   5   2   9   12.65    3.06
   5  -2   9   11.22    2.48
  -5  -2  -9    9.78    2.77
   5  -2   9   10.62    2.84
  -5   2  -9    7.03    2.24
  -5  -2  -9    9.85    2.44
   5   2  10   14.59    3.46
   5  -2  10   14.55    3.11
  -5  -2 -10   12.59    2.96
  -5  -2 -10   11.19    2.66
  -5   2 -10   11.44    3.01
   5   2  11    2.48    1.70
   5  -2  11    1.27    1.74
  -5  -2 -11    2.13    1.38
  -5   2 -11    1.12    1.96
  -5  -2 -11    0.00    1.25
   5  -2  12   -1.35    1.98
  -5  -2 -12   -2.91    2.18
  -5   2 -12    1.09    1.95
  -5  -3  14   15.17    3.48
   5   3 -14   25.68    4.21
   5  -3 -13    9.13    2.27
  -5  -3  13   10.01    2.82
   5   3 -13    8.14    2.63
  -5  -3  13   12.93    3.51
  -5   3  13   13.38    3.65
   5  -3 -12   21.37    3.68
  -5  -3  12   35.62    5.02
  -5  -3  12   26.70    3.90
   5   3 -12   27.35    4.05
  -5   3  12   28.71    4.44
   5   3 -11    1.66    1.38
   5  -3 -11    2.54    1.74
  -5  -3  11    3.07    2.32
  -5  -3  11    1.56    1.55
   5   3 -11    0.56    1.45
  -5   3  11    2.42    1.84
   5  -3 -10    8.96    2.41
   5   3 -10   12.23    2.22
  -5  -3  10    3.92    1.76
  -5  -3  10    5.47    1.76
   5   3 -10    7.39    2.05
  -5   3  10   10.62    2.82
   5  -3  -9    8.95    2.23
   5   3  -9   11.71    1.99
  -5  -3   9   11.73    2.74
   5  -3  -9   11.40    1.78
   5   3  -9    6.79    1.98
  -5   3   9    8.64    2.56
   5  -3  -8   70.14    5.11
  -5   3   8   59.79    3.26
   5  -3  -8   69.72    3.90
   5   3  -8   64.82    4.93
  -5  -3   8   61.07    5.31
  -5   3   8   62.53    5.32
  -5  -3   7   -0.50    1.73
   5  -3  -7    0.01    1.44
  -5   3   7    0.11    0.73
   5   3  -7    1.08    1.22
   5  -3  -7    0.59    0.70
   5  -3  -7   -0.25    1.24
  -5   3   7   -0.91    1.64
   5   3  -7   -0.54    0.67
  -5  -3   6    8.56    2.35
  -5   3   6    9.38    1.44
   5  -3  -6    7.27    1.25
   5   3  -6    7.79    1.89
  -5  -3   6    5.64    1.40
   5   3  -6   10.21    1.44
   5  -3  -6    6.79    1.43
  -5   3   6    9.97    2.42
   5  -3  -6    7.14    1.79
  -5  -3   5    2.06    1.53
  -5   3   5    4.18    1.13
   5   3  -5    3.41    1.73
   5  -3  -5    1.81    0.95
  -5  -3   5    4.66    1.46
   5   3  -5    3.33    0.53
   5  -3  -5    2.24    1.34
  -5   3   5   -0.76    1.29
   5  -3  -5    2.16    0.97
   5   3  -5    3.16    0.97
   5   3  -4  501.77    5.10
  -5   3   4  482.80    9.02
  -5  -3   4  493.92   10.51
   5   3  -4  487.55    9.26
   5  -3  -4  493.36   11.15
  -5   3   4  492.07   11.19
   5  -3  -4  500.11   10.33
  -5  -3   4  500.18   11.42
  -5  -3   3  475.20    9.89
  -5   3   3  452.59    8.98
  -5  -3   3  469.10   10.33
   5  -3  -3  467.59   10.05
   5   3  -3  446.93    9.12
  -5   3   3  464.62   10.08
   5  -3  -3  445.03   10.47
  -5  -3   3  456.22   10.28
  -5   3   2   30.11    2.54
  -5  -3   2   30.67    2.76
  -5  -3   2   29.09    2.83
   5  -3  -2   28.69    2.65
   5  -3  -2   31.91    2.98
   5   3  -2   30.46    2.61
  -5   3   2   34.35    2.65
   5   3  -1   90.59    4.82
  -5   3   1   94.42    4.50
  -5  -3   1  102.24    4.83
  -5  -3   1   91.64    4.71
  -5  -3   1   96.38    2.01
   5  -3  -1   94.22    4.72
   5  -3  -1   90.76    4.69
   5   3  -1   94.33    4.62
  -5   3   1   94.81    3.92
   5   3   0   99.77    5.10
  -5   3   0   97.66    4.60
  -5  -3   0   96.55    4.88
  -5   3   0   94.35    4.77
   5  -3   0  104.87    3.15
  -5  -3   0   93.45    4.83
   5  -3   0   96.98    4.84
   5   3   0   91.42    4.76
   5  -3   1  181.26    5.06
   5   3   1  193.68    7.05
  -5   3  -1  182.84    6.25
  -5  -3  -1  183.68    6.85
  -5   3  -1  192.38    6.87
   5  -3   1  192.99    5.15
  -5  -3  -1  176.14    6.54
   5  -3   1  189.81    4.37
   5  -3   1  182.15    6.57
   5  -3   2    0.20    0.74
   5   3   2    3.65    1.72
  -5   3  -2    2.42    1.39
  -5   3  -2    1.84    1.23
  -5  -3  -2    3.78    1.71
   5  -3   2    0.16    0.77
   5  -3   2    2.09    1.26
   5  -3   2    0.46    0.97
   5  -3   2    1.56    0.46
   5   3   2    0.42    0.54
   5  -3   3   72.14    3.85
   5   3   3   69.25    4.82
  -5   3  -3   73.98    4.29
  -5  -3  -3   76.30    4.90
   5  -3   3   74.38    4.12
   5  -3   3   72.23    4.65
   5  -3   3   74.40    1.86
  -5  -3  -3   70.06    2.63
   5  -3   3   70.61    4.36
   5   3   4    1.29    1.48
   5  -3   4    0.91    0.91
  -5  -3  -4   -0.73    1.44
  -5   3  -4    0.60    1.36
  -5  -3  -4    0.82    1.51
   5  -3   4    0.58    1.03
   5  -3   4    1.75    1.32
   5  -3   4   -1.45    1.38
  -5  -3  -4    0.03    0.37
   5   3   5    2.68    1.73
   5  -3   5    2.58    1.40
  -5  -3  -5    3.63    2.08
  -5   3  -5    3.16    1.35
  -5   3  -5    6.50    2.20
  -5  -3  -5    0.74    1.65
   5  -3   5    1.88    1.27
   5  -3   5    2.14    1.31
   5  -3   5    1.69    1.65
   5   3   6   16.11    2.96
   5  -3   6   13.08    2.27
  -5  -3  -6   12.68    2.65
  -5   3  -6   12.73    2.51
  -5   3  -6   11.94    2.17
  -5  -3  -6   12.87    2.57
   5  -3   6   17.20    2.86
   5  -3   6   12.56    2.28
   5  -3   6   12.22    2.42
   5   3   7   -2.32    1.83
   5  -3   7    0.44    1.21
  -5  -3  -7    1.51    1.51
  -5   3  -7    4.38    1.76
  -5  -3  -7    4.15    2.14
  -5   3  -7    0.52    1.55
   5  -3   7    1.27    1.73
   5  -3   7   -0.76    1.28
   5   3   8   -0.27    1.62
   5  -3   8    1.20    1.14
  -5  -3  -8    0.23    1.48
  -5   3  -8   -0.68    1.55
  -5  -3  -8   -1.34    1.25
  -5   3  -8    0.76    1.15
  -5  -3  -8   -0.04    1.69
   5  -3   8    3.07    2.03
   5  -3   8   -1.44    1.28
   5   3   9   -1.36    1.92
   5  -3   9    0.91    1.47
  -5  -3  -9   -0.26    1.58
  -5   3  -9    0.87    1.55
  -5  -3  -9   -0.11    1.19
   5  -3   9   -1.17    1.63
   5  -3   9   -0.39    0.96
   5   3  10   -1.41    1.76
   5  -3  10    0.39    1.48
  -5  -3 -10    0.42    1.58
   5  -3  10    0.67    1.56
  -5  -3 -10   -1.71    1.52
  -5   3 -10    0.43    1.72
   5   3  11    3.27    1.80
   5  -3  11    2.71    1.79
  -5  -3 -11    7.67    2.75
   5  -3  11    6.11    2.71
  -5   3 -11    7.00    2.71
   5  -3  12   -0.58    1.82
  -5  -4  14    8.33    2.51
  -5  -4  13    6.93    2.66
   5  -4 -13    5.76    2.66
  -5  -4  13    9.53    2.81
   5   4 -13    5.70    1.98
  -5   4  13    6.06    2.47
   5  -4 -12    2.22    1.88
  -5  -4  12    0.08    1.96
  -5  -4  12   -0.62    1.34
   5   4 -12   -0.35    1.35
  -5   4  12   -0.97    1.69
   5  -4 -11   -0.06    1.40
  -5  -4  11    2.53    1.88
  -5  -4  11    3.39    2.11
   5   4 -11   -0.25    1.50
  -5   4  11    1.58    2.25
   5  -4 -10    1.46    1.37
  -5  -4  10    3.09    2.12
   5   4 -10   -0.42    1.08
   5   4 -10   -0.46    1.48
  -5   4  10    0.55    1.67
   5  -4  -9    0.44    1.50
  -5  -4   9    1.31    1.74
   5   4  -9    4.97    1.54
   5   4  -9    1.57    1.68
  -5   4   9    2.31    1.98
   5   4  -8    0.30    0.99
   5  -4  -8    1.79    1.70
  -5  -4   8   -3.19    1.83
  -5   4   8    0.66    1.09
   5  -4  -8    2.24    0.94
   5   4  -8    1.21    1.49
  -5   4   8    2.27    1.61
   5  -4  -7   67.10    5.04
  -5   4   7   62.51    3.73
  -5  -4   7   65.69    4.03
   5  -4  -7   68.94    3.38
   5   4  -7   62.80    4.88
  -5   4   7   56.03    4.76
   5  -4  -7   63.11    4.91
   5   4  -7   64.15    3.34
  -5  -4   7   55.28    4.96
  -5  -4   6    2.56    1.93
  -5   4   6    4.91    1.26
  -5  -4   6    2.63    1.08
   5  -4  -6    3.94    0.93
   5   4  -6    4.20    1.76
  -5   4   6    0.67    1.81
   5  -4  -6    3.26    1.32
   5   4  -6    4.25    0.98
  -5  -4   5    0.80    1.63
  -5   4   5    6.38    1.43
  -5  -4   5    4.53    1.44
   5   4  -5    2.68    1.53
   5  -4  -5    5.02    0.99
   5  -4  -5    3.51    1.53
   5   4  -5    6.07    0.59
   5   4  -5    8.25    1.42
   5  -4  -5    4.69    1.36
  -5   4   5    4.06    1.81
  -5  -4   4   -1.48    1.80
  -5   4   4    0.83    1.15
  -5  -4   4    1.52    1.30
  -5  -4   4    0.98    1.27
   5  -4  -4    1.32    0.43
   5   4  -4    1.55    0.81
  -5   4   4    1.21    1.26
   5  -4  -4    1.37    1.36
   5  -4  -4    1.55    1.24
  -5  -4   3    5.85    1.27
  -5   4   3    5.80    1.38
  -5  -4   3    5.00    1.34
   5  -4  -3    7.23    0.75
   5   4  -3    6.29    1.18
  -5   4   3    3.40    1.24
   5  -4  -3    8.66    1.92
   5  -4  -3    8.65    1.77
  -5  -4   2   15.40    2.10
  -5   4   2   17.69    2.22
  -5  -4   2    9.68    1.99
   5  -4  -2   16.47    2.22
   5   4  -2   14.39    1.90
  -5   4   2   18.46    2.13
   5  -4  -2   16.10    2.22
   5   4  -1    1.31    1.36
  -5  -4   1    1.34    1.15
  -5   4   1    2.31    1.16
  -5  -4   1    1.42    1.38
   5  -4  -1    0.09    1.03
  -5   4   1    0.42    0.90
   5  -4  -1    0.94    1.16
   5   4  -1    1.80    1.06
   5   4   0  204.62    7.42
  -5   4   0  198.40    4.73
  -5   4   0  187.04    6.31
  -5  -4   0  194.13    6.83
  -5   4   0  203.59    7.05
  -5  -4   0  200.24    7.16
   5  -4   0  205.81    7.37
   5  -4   0  190.92    6.80
  -5   4  -1   18.18    1.57
   5   4   1   21.59    2.72
   5  -4   1   19.56    1.63
  -5   4  -1   22.22    2.78
  -5  -4  -1   22.83    2.65
  -5   4  -1   20.58    2.28
  -5  -4  -1   20.97    2.54
   5  -4   1   18.67    2.26
   5   4   2   20.74    2.92
   5  -4   2   18.67    1.73
  -5   4  -2   19.37    2.60
  -5  -4  -2   22.51    2.96
  -5   4  -2   21.86    2.36
   5  -4   2   24.42    3.10
   5   4   2   19.69    1.35
  -5  -4  -2   14.52    2.21
   5  -4   2   19.23    2.29
   5  -4   2   19.64    1.54
   5  -4   3  178.52    5.50
   5   4   3  179.72    7.72
  -5   4  -3  173.60    6.28
  -5  -4  -3  189.26    7.66
  -5   4  -3  192.68    7.77
   5  -4   3  180.27    7.55
  -5  -4  -3  167.23    6.64
   5  -4   3  178.66    6.77
   5  -4   3  166.61    3.99
   5  -4   4    6.42    1.49
  -5  -4  -4    4.88    2.24
   5   4   4    3.58    1.69
  -5   4  -4    3.85    1.40
  -5  -4  -4    2.05    1.46
   5  -4   4    5.62    1.94
   5  -4   4    1.93    1.17
   5  -4   4    5.26    1.79
  -5  -4  -5  110.31    6.71
   5   4   5  114.29    7.01
   5  -4   5  120.53    5.51
  -5   4  -5  118.72    6.81
  -5   4  -5  120.43    5.60
  -5  -4  -5  124.58    6.96
   5  -4   5  120.62    6.43
   5  -4   5  123.33    6.94
   5  -4   5  118.10    5.98
   5   4   6   24.14    3.63
   5  -4   6   26.60    2.97
  -5  -4  -6   21.82    3.50
  -5   4  -6   23.18    2.67
  -5  -4  -6   21.83    3.34
  -5   4  -6   22.45    3.24
   5  -4   6   24.61    3.11
   5  -4   6   26.12    2.94
   5  -4   6   24.80    3.45
   5   4   7   23.32    3.55
   5  -4   7   27.83    3.19
  -5  -4  -7   20.72    3.45
  -5   4  -7   32.07    4.05
  -5   4  -7   21.70    2.74
  -5  -4  -7   23.80    3.67
   5  -4   7   22.98    3.39
   5  -4   7   27.20    3.29
   5  -4   7   26.63    3.82
   5   4   8   29.98    4.37
   5  -4   8   28.76    3.52
  -5  -4  -8   30.70    4.31
  -5   4  -8   22.17    3.68
  -5   4  -8   27.66    3.17
  -5  -4  -8   32.90    4.28
   5  -4   8   25.18    3.87
   5  -4   8   25.32    3.74
   5  -4   8   27.35    3.28
   5   4   9    8.20    2.65
   5  -4   9    7.49    2.27
  -5  -4  -9    7.37    2.35
   5  -4   9   12.28    2.94
  -5   4  -9   10.46    2.79
  -5  -4  -9    8.84    2.30
   5   4  10    4.24    2.64
   5  -4  10    3.15    1.79
  -5  -4 -10   -2.61    2.34
   5  -4  10    2.35    1.61
  -5   4 -10    2.23    2.31
  -5  -4 -10    1.03    1.08
   5   4  11   -3.70    2.57
  -5  -4 -11   -3.38    2.20
  -5   4 -11    2.58    1.98
   5  -4  11   -0.27    1.58
   5  -5 -13    3.34    2.10
  -5  -5  13    0.24    1.76
  -5  -5  13   -1.64    1.57
   5   5 -13   -0.03    1.50
  -5   5  13    2.36    1.97
  -5  -5  12   -1.87    2.01
   5  -5 -12    0.17    2.04
  -5  -5  12   -1.90    1.70
   5   5 -12    0.36    1.21
  -5   5  12   -1.75    1.86
   5  -5 -11    1.24    1.71
  -5  -5  11    3.36    2.17
  -5  -5  11    2.02    1.41
   5   5 -11    1.20    1.36
  -5   5  11    1.50    1.71
   5  -5 -10   13.87    3.06
  -5  -5  10   16.64    3.40
   5   5 -10   17.74    3.40
  -5   5  10   15.07    3.39
   5  -5  -9   28.27    3.79
  -5  -5   9   28.83    4.15
   5   5  -9   32.35    2.98
  -5   5   9   29.15    2.88
   5   5  -9   33.07    4.09
  -5   5   9   25.40    3.82
   5  -5  -8    8.03    2.37
  -5  -5   8    4.42    2.08
   5   5  -8   10.04    1.67
  -5   5   8    8.06    1.77
  -5  -5   8    9.10    1.84
   5   5  -8    8.93    1.94
  -5   5   8    8.66    2.39
   5  -5  -7   91.61    6.01
  -5   5   7  101.21    5.04
   5  -5  -7  103.36    3.57
  -5  -5   7  100.26    5.27
   5   5  -7  102.72    6.38
  -5   5   7  102.67    6.55
   5   5  -7   90.21    3.64
  -5  -5   7   98.79    6.47
  -5  -5   6   14.12    2.90
  -5   5   6    5.89    1.57
   5   5  -6    9.03    2.19
  -5  -5   6    7.22    1.71
   5  -5  -6    6.78    1.02
   5   5  -6    8.24    1.20
  -5   5   6    7.38    2.18
   5  -5  -6    6.65    1.75
  -5  -5   5   54.14    3.57
  -5   5   5   50.20    3.54
  -5  -5   5   49.53    3.73
   5   5  -5   53.42    4.36
   5  -5  -5   49.50    2.43
   5   5  -5   49.48    2.79
  -5   5   5   50.68    4.25
   5  -5  -5   54.22    4.05
   5  -5  -5   63.47    4.59
  -5  -5   5   52.58    4.45
   5   5  -4  175.44    4.21
  -5  -5   4  166.43    6.03
  -5   5   4  172.01    6.44
   5  -5  -4  164.42    4.44
  -5  -5   4  167.43    6.80
   5   5  -4  171.53    7.24
  -5   5   4  159.56    6.92
   5  -5  -4  183.09    7.12
   5  -5  -4  175.77    7.27
   5   5  -4  177.20    5.41
  -5  -5   3   10.05    1.70
  -5   5   3    7.48    1.58
  -5  -5   3    7.45    1.96
   5   5  -3    7.24    1.31
  -5   5   3    5.01    1.65
   5  -5  -3    6.49    1.52
   5  -5  -3    9.77    1.87
  -5  -5   2   60.82    3.77
  -5   5   2   56.64    3.90
  -5  -5   2   59.70    4.20
   5  -5  -2   55.45    3.98
  -5   5   2   58.08    3.76
   5  -5  -2   60.32    4.08
   5   5  -2   54.44    3.43
   5   5  -1  101.51    5.33
  -5   5   1   90.01    3.04
  -5  -5   1   99.81    4.86
  -5   5   1   97.45    5.08
  -5  -5   1   88.53    5.13
   5  -5  -1   93.03    4.93
   5  -5  -1   96.61    5.25
   5   5   0   27.68    3.08
  -5   5   0   26.51    1.59
  -5   5   0   25.42    2.86
  -5  -5   0   23.93    2.56
  -5   5   0   28.82    2.66
  -5  -5   0   28.63    3.07
   5  -5   0   28.42    2.99
   5  -5   0   28.74    2.83
  -5   5  -1   48.78    2.12
   5   5   1   50.62    4.07
  -5   5  -1   48.21    3.25
  -5   5  -1   53.47    4.08
  -5  -5  -1   52.58    4.00
  -5  -5  -1   50.25    3.89
   5  -5   1   52.17    3.99
   5  -5   1   50.84    3.69
   5  -5   2  113.52    3.61
   5   5   2  114.34    6.13
  -5   5  -2  114.71    6.10
  -5   5  -2  113.63    4.99
  -5  -5  -2  106.59    5.73
   5  -5   2  114.56    6.08
  -5  -5  -2  115.99    5.70
   5  -5   2  117.96    5.48
   5  -5   3   14.13    1.53
   5   5   3   15.70    2.83
  -5  -5  -3   10.05    2.36
  -5   5  -3    9.09    2.12
  -5  -5  -3   10.79    2.47
  -5   5  -3   11.82    2.30
  -5   5  -3   11.53    1.86
  -5  -5  -3    9.43    1.76
   5  -5   3   11.75    2.28
   5  -5   3   10.85    1.85
   5  -5   4   29.89    2.44
  -5  -5  -4   31.04    3.65
   5   5   4   31.10    3.86
  -5   5  -4   29.27    3.53
  -5   5  -4   33.01    2.94
  -5  -5  -4   26.61    3.55
  -5   5  -4   30.10    3.51
   5  -5   4   33.39    3.88
  -5  -5  -4   28.67    3.06
   5  -5   4   29.74    2.94
   5   5   5    3.48    2.08
   5  -5   5    0.73    1.05
  -5  -5  -5    2.02    1.86
  -5   5  -5   -0.41    1.09
  -5  -5  -5    0.02    1.68
  -5   5  -5    2.47    1.61
   5  -5   5    1.37    1.42
   5  -5   5   -0.06    0.96
   5  -5   5    1.38    2.00
  -5  -5  -6   99.96    6.80
   5   5   6  108.21    7.20
   5  -5   6  111.23    5.58
  -5   5  -6  112.74    7.10
  -5   5  -6  110.24    5.38
  -5  -5  -6  109.42    7.21
   5  -5   6  116.09    6.86
   5  -5   6  109.10    6.89
   5  -5   6  114.51    5.93
   5   5   7   30.94    4.16
   5  -5   7   34.27    3.42
  -5  -5  -7   33.47    4.22
  -5   5  -7   30.42    3.96
  -5   5  -7   34.89    3.20
  -5  -5  -7   33.45    4.37
   5  -5   7   35.18    4.18
   5  -5   7   33.82    3.40
   5  -5   7   30.66    3.97
   5   5   8   26.87    4.03
   5  -5   8   29.73    3.52
  -5  -5  -8   22.82    4.05
  -5   5  -8   26.99    3.94
   5  -5   8   27.53    3.93
[truncated: 297,891 more chars]
