# Supplementary material for: Preparation of Functionalized Amides Using Dicarbamoylzincs
Source: Angew Chem Int Ed Engl. 2022 Jun 13;61(31):e202205440. doi: 10.1002/anie.202205440 (PMC9401601; doi:10.1002/anie.202205440)
Supplement: Supplementary file 5 — Supporting Information [file ANIE-61-0-s004.cif]

data_publication_text
_publ_requested_journal          'Angew. Chem.'
_publ_contact_author_name        'Prof. Dr. Paul Knochel'
_publ_contact_author_address     
;
Department of Chemistry
Ludwig Maximilian University
Butenandtstr. 5-13 (F)
81377 Munich
Germany
;
_publ_contact_author_email       paul.knochel@cup.uni-muenchen.de
_publ_contact_author_phone       +49-89-2180-77681
loop_
_publ_author_name
_publ_author_address
'Dimitrije Djukanovic'
;
Department of Chemistry
Ludwig Maximilian University
Butenandtstr. 5-13 (F)
81377 Munich
Germany
;
'Maximilian A. Ganiek'
;
Patheon, by Thermo Fisher Scientific
Patheon Regensburg GmbH
Donaustauferstr. 378
93055 Regensburg
Germany
;
'Kohei Nishi'
;
Department of Chemistry
Graduate School of Engineering Science
Osaka University
Toyonaka, Osaka
Japan
;
'Konstantin Karaghiosoff'
;
Department of Chemistry
Ludwig Maximilian University
Butenandtstr. 5-13 (D)
81377 Munich
Germany
;
'Kazushi Mashima'
;
Department of Chemistry
Graduate School of Engineering Science
Osaka University
Toyonaka, Osaka
Japan
;
'Paul Knochel'
;
Department of Chemistry
Ludwig Maximilian University
Butenandtstr. 5-13 (F)
81377 Munich
Germany
;
  
data_test2
 
_audit_creation_method            'SHELXL-2018/1'
_shelx_SHELXL_version_number      '2018/1'
_chemical_name_systematic         
;
(E)-1-morpholino-4-phenylbut-3-en-1-one
;
_chemical_name_common             ?
_chemical_melting_point           ?
_chemical_formula_moiety          
'C14 H17 N O2'
_chemical_formula_sum
'C14 H17 N O2' 
_chemical_formula_weight          231.28

loop_
 _atom_type_symbol
 _atom_type_description
 _atom_type_scat_dispersion_real
 _atom_type_scat_dispersion_imag
 _atom_type_scat_source
 'C'  'C'   0.0033   0.0016
 'International Tables Vol C Tables 4.2.6.8 and 6.1.1.4'
 'H'  'H'   0.0000   0.0000
 'International Tables Vol C Tables 4.2.6.8 and 6.1.1.4'
 'N'  'N'   0.0061   0.0033
 'International Tables Vol C Tables 4.2.6.8 and 6.1.1.4'
 'O'  'O'   0.0106   0.0060
 'International Tables Vol C Tables 4.2.6.8 and 6.1.1.4'
 
_space_group_crystal_system       monoclinic
_space_group_IT_number            14
_space_group_name_H-M_alt         'P 21/n'
_space_group_name_Hall            '-P 2yn'
 
_shelx_space_group_comment
;
The symmetry employed for this shelxl refinement is uniquely defined
by the following loop, which should always be used as a source of
symmetry information in preference to the above space-group names.
They are only intended as comments.
;
 
loop_
 _space_group_symop_operation_xyz
 'x, y, z'
 '-x+1/2, y+1/2, -z+1/2'
 '-x, -y, -z'
 'x-1/2, -y-1/2, z-1/2'
 
_cell_length_a                    11.9110(8)
_cell_length_b                    7.5895(3)
_cell_length_c                    14.4486(9)
_cell_angle_alpha                 90
_cell_angle_beta                  111.960(7)
_cell_angle_gamma                 90
_cell_volume                      1211.37(13)
_cell_formula_units_Z             4
_cell_measurement_temperature     123(2)
_cell_measurement_reflns_used     5131
_cell_measurement_theta_min       2.6580
_cell_measurement_theta_max       31.9890
 
_exptl_crystal_description        block
_exptl_crystal_colour             colorless
_exptl_crystal_density_meas       .
_exptl_crystal_density_method     .
_exptl_crystal_density_diffrn     1.268          
_exptl_crystal_F_000              496
_exptl_crystal_size_max           0.400
_exptl_crystal_size_mid           0.350
_exptl_crystal_size_min           0.300
_exptl_absorpt_coefficient_mu     0.085
_shelx_estimated_absorpt_T_min    0.967
_shelx_estimated_absorpt_T_max    0.975
_exptl_absorpt_correction_type    multi-scan
_exptl_absorpt_correction_T_min   0.85903
_exptl_absorpt_correction_T_max   1.00000
_exptl_absorpt_process_details    
;
CrysAlisPro 1.171.40.84a (Rigaku Oxford Diffraction, 2020)
Empirical absorption correction using spherical harmonics,
implemented in SCALE3 ABSPACK scaling algorithm.
;
_diffrn_ambient_temperature       123(2)
_diffrn_radiation_wavelength      0.71073
_diffrn_radiation_type            MoK\a
_diffrn_source                    'fine-focus sealed X-ray tube'
_diffrn_measurement_device_type   'Xcalibur, Sapphire3'
_diffrn_measurement_method        '\w scans'
_diffrn_detector_area_resol_mean  15.9809
_diffrn_reflns_number             20442
_diffrn_reflns_av_unetI/netI      0.0227
_diffrn_reflns_av_R_equivalents   0.0391
_diffrn_reflns_limit_h_min        -15
_diffrn_reflns_limit_h_max        15
_diffrn_reflns_limit_k_min        -10
_diffrn_reflns_limit_k_max        10
_diffrn_reflns_limit_l_min        -19
_diffrn_reflns_limit_l_max        19
_diffrn_reflns_theta_min          2.794
_diffrn_reflns_theta_max          28.281
_diffrn_reflns_theta_full         25.242
_diffrn_measured_fraction_theta_max   0.998
_diffrn_measured_fraction_theta_full  0.999
_diffrn_reflns_Laue_measured_fraction_max    0.998
_diffrn_reflns_Laue_measured_fraction_full   0.999
_diffrn_reflns_point_group_measured_fraction_max   0.998
_diffrn_reflns_point_group_measured_fraction_full  0.999
_reflns_number_total              2990
_reflns_number_gt                 2451
_reflns_threshold_expression      'I > 2\s(I)'
_reflns_Friedel_coverage          0.000
_reflns_Friedel_fraction_max      .
_reflns_Friedel_fraction_full     .
 
_reflns_special_details
;
 Reflections were merged by SHELXL according to the crystal
 class for the calculation of statistics and refinement.
 
 _reflns_Friedel_fraction is defined as the number of unique
 Friedel pairs measured divided by the number that would be
 possible theoretically, ignoring centric projections and
 systematic absences.
;
 
_computing_data_collection        'CrysAlisPro 1.171.40.84a (Rigaku OD, 2020)'
_computing_cell_refinement        'CrysAlisPro 1.171.40.84a (Rigaku OD, 2020)'
_computing_data_reduction         'CrysAlisPro 1.171.40.84a (Rigaku OD, 2020)'
_computing_structure_solution     'SHELXS-97 (Sheldrick, 1990)'
_computing_structure_refinement   'SHELXL-2018/1 (Sheldrick, 2018)'
_computing_molecular_graphics     
;
'ORTEP (M. N. Burnett, C. K. Johnson, ORTEP-III: Oak Ridge Thermal Ellipsoid
# Plot Program for Crystal Structure Illustrations, Oak Ridge National
# Laboratory Report ORNL-6895, 1996). Windows version (L. J. Farrugia, Univ.
# Glasgow) used --- SCHAKAL (E. Keller, University of  Freiburg (Breisgau),
# Germany, 1995)'
;
_computing_publication_material   
;
PLATON (A. L. Spek, Acta Crystallogr, Sect. A, 1990, 46, C34, 1995 version).
# --- T.B.Cohen, Pure Appl. Chem. 1996,68,2339-2359 (atomic masses).
;
_refine_special_details           
;
 Refinement of F^2^ against ALL reflections.  The weighted R-factor wR and
 goodness of fit S are based on F^2^, conventional R-factors R are based
 on F, with F set to zero for negative F^2^. The threshold expression of
 F^2^ > 2\s(F^2^) is used only for calculating R-factors(gt) etc. and is
 not relevant to the choice of reflections for refinement.  R-factors based
 on F^2^ are statistically about twice as large as those based on F, and R-
 factors based on ALL data will be even larger.
;
_refine_ls_structure_factor_coef  Fsqd
_refine_ls_matrix_type            full
_refine_ls_weighting_scheme       calc
_refine_ls_weighting_details
'w=1/[\s^2^(Fo^2^)+(0.0511P)^2^+0.4055P] where P=(Fo^2^+2Fc^2^)/3'
_atom_sites_solution_primary      direct
_atom_sites_solution_secondary    difmap
_atom_sites_solution_hydrogens    geom
_refine_ls_hydrogen_treatment     mixed
_refine_ls_extinction_method      none
_refine_ls_extinction_coef        .
_refine_ls_number_reflns          2990
_refine_ls_number_parameters      166
_refine_ls_number_restraints      0
_refine_ls_R_factor_all           0.0559
_refine_ls_R_factor_gt            0.0442
_refine_ls_wR_factor_ref          0.1114
_refine_ls_wR_factor_gt           0.1043
_refine_ls_goodness_of_fit_ref    1.017
_refine_ls_restrained_S_all       1.017
_refine_ls_shift/su_max           0.000
_refine_ls_shift/su_mean          0.000
 
loop_
 _atom_site_label
 _atom_site_type_symbol
 _atom_site_fract_x
 _atom_site_fract_y
 _atom_site_fract_z
 _atom_site_U_iso_or_equiv
 _atom_site_adp_type
 _atom_site_occupancy
 _atom_site_site_symmetry_order  
 _atom_site_calc_flag
 _atom_site_refinement_flags_posn
 _atom_site_refinement_flags_adp
 _atom_site_refinement_flags_occupancy
 _atom_site_disorder_assembly
 _atom_site_disorder_group
C1 C 0.36565(11) 0.16487(15) 0.69176(9) 0.0240(3) Uani 1 1 d . . . . .
O1 O 0.26394(8) 0.12197(13) 0.63415(7) 0.0333(2) Uani 1 1 d . . . . .
N1 N 0.40430(9) 0.13366(14) 0.79081(8) 0.0259(2) Uani 1 1 d . . . . .
C2 C 0.45363(12) 0.25712(17) 0.65410(9) 0.0272(3) Uani 1 1 d . . . . .
H2A H 0.4761(3) 0.3709(12) 0.6878(4) 0.033 Uiso 1 1 calc R U . . .
H2B H 0.5273(8) 0.1861(8) 0.6716(2) 0.033 Uiso 1 1 calc R U . . .
O2 O 0.42911(9) 0.22435(13) 0.98697(7) 0.0336(2) Uani 1 1 d . . . . .
C3 C 0.40273(12) 0.28673(16) 0.54358(10) 0.0275(3) Uani 1 1 d . . . . .
H3 H 0.3206(14) 0.3228(6) 0.5132(5) 0.033 Uiso 1 1 calc R U . . .
C5 C 0.42424(11) 0.30627(15) 0.37858(9) 0.0243(3) Uani 1 1 d . . . . .
C4 C 0.46551(12) 0.26557(16) 0.48587(10) 0.0274(3) Uani 1 1 d . . . . .
H4 H 0.5465(13) 0.2188(8) 0.5171(5) 0.033 Uiso 1 1 calc R U . . .
C6 C 0.32275(11) 0.41149(16) 0.32894(10) 0.0270(3) Uani 1 1 d . . . . .
H6 H 0.2783(7) 0.4622(9) 0.3659(6) 0.032 Uiso 1 1 calc R U . . .
C8 C 0.34968(12) 0.37470(18) 0.17308(10) 0.0313(3) Uani 1 1 d . . . . .
H8 H 0.3237(5) 0.3967(4) 0.1031(12) 0.038 Uiso 1 1 calc R U . . .
C11 C 0.52202(11) 0.18272(17) 0.86578(9) 0.0268(3) Uani 1 1 d . . . . .
H11A H 0.5712(5) 0.2417(6) 0.8332(4) 0.032 Uiso 1 1 calc R U . . .
H11B H 0.5655(5) 0.0761(11) 0.8995(4) 0.032 Uiso 1 1 calc R U . . .
C10 C 0.48857(11) 0.23983(16) 0.32267(10) 0.0275(3) Uani 1 1 d . . . . .
H10 H 0.5605(12) 0.1684(12) 0.3555(5) 0.033 Uiso 1 1 calc R U . . .
C9 C 0.45174(13) 0.27381(17) 0.22123(10) 0.0315(3) Uani 1 1 d . . . . .
H9 H 0.4966(8) 0.2277(8) 0.1848(6) 0.038 Uiso 1 1 calc R U . . .
C7 C 0.28551(12) 0.44359(17) 0.22758(10) 0.0304(3) Uani 1 1 d . . . . .
H7 H 0.2143(12) 0.5145(12) 0.1945(6) 0.037 Uiso 1 1 calc R U . . .
C14 C 0.32303(12) 0.05833(17) 0.83526(10) 0.0293(3) Uani 1 1 d . . . . .
H14A H 0.3546(3) -0.0550(12) 0.8661(3) 0.035 Uiso 1 1 calc R U . . .
H14B H 0.2431(9) 0.0388(3) 0.7836(6) 0.035 Uiso 1 1 calc R U . . .
C12 C 0.50399(12) 0.30512(18) 0.94157(9) 0.0297(3) Uani 1 1 d . . . . .
H12A H 0.5830(9) 0.3346(4) 0.9932(6) 0.036 Uiso 1 1 calc R U . . .
H12B H 0.4661(4) 0.4150(12) 0.9086(4) 0.036 Uiso 1 1 calc R U . . .
C13 C 0.31321(12) 0.18434(18) 0.91334(10) 0.0313(3) Uani 1 1 d . . . . .
H13A H 0.2740(5) 0.2943(13) 0.8806(4) 0.038 Uiso 1 1 calc R U . . .
H13B H 0.2619(6) 0.1311(6) 0.9459(4) 0.038 Uiso 1 1 calc R U . . .
 
loop_
 _atom_site_aniso_label
 _atom_site_aniso_U_11
 _atom_site_aniso_U_22
 _atom_site_aniso_U_33
 _atom_site_aniso_U_23
 _atom_site_aniso_U_13
 _atom_site_aniso_U_12
C1 0.0253(6) 0.0170(5) 0.0278(6) -0.0005(4) 0.0079(5) 0.0010(4)
O1 0.0289(5) 0.0338(5) 0.0305(5) 0.0027(4) 0.0031(4) -0.0061(4)
N1 0.0244(5) 0.0266(5) 0.0256(5) -0.0012(4) 0.0081(4) -0.0043(4)
C2 0.0285(6) 0.0244(6) 0.0282(6) -0.0014(5) 0.0099(5) -0.0032(5)
O2 0.0382(5) 0.0368(5) 0.0264(5) 0.0013(4) 0.0129(4) 0.0005(4)
C3 0.0287(6) 0.0227(6) 0.0293(6) 0.0015(5) 0.0089(5) 0.0001(5)
C5 0.0246(6) 0.0194(5) 0.0292(6) -0.0017(5) 0.0105(5) -0.0034(4)
C4 0.0260(6) 0.0239(6) 0.0305(6) 0.0004(5) 0.0087(5) -0.0006(5)
C6 0.0266(6) 0.0227(6) 0.0343(7) 0.0010(5) 0.0144(5) -0.0001(5)
C8 0.0375(7) 0.0283(6) 0.0264(6) -0.0014(5) 0.0100(5) -0.0074(5)
C11 0.0233(6) 0.0291(6) 0.0252(6) 0.0009(5) 0.0059(5) -0.0006(5)
C10 0.0259(6) 0.0220(6) 0.0354(7) -0.0028(5) 0.0124(5) -0.0006(5)
C9 0.0366(7) 0.0269(6) 0.0356(7) -0.0076(5) 0.0188(6) -0.0044(5)
C7 0.0273(6) 0.0241(6) 0.0370(7) 0.0043(5) 0.0086(5) -0.0012(5)
C14 0.0287(6) 0.0274(6) 0.0310(6) 0.0039(5) 0.0103(5) -0.0042(5)
C12 0.0322(7) 0.0289(6) 0.0250(6) -0.0014(5) 0.0073(5) -0.0030(5)
C13 0.0303(7) 0.0318(7) 0.0340(7) 0.0062(5) 0.0144(6) 0.0027(5)
 
_geom_special_details
;
 All esds (except the esd in the dihedral angle between two l.s. planes)
 are estimated using the full covariance matrix.  The cell esds are taken
 into account individually in the estimation of esds in distances, angles
 and torsion angles; correlations between esds in cell parameters are only
 used when they are defined by crystal symmetry.  An approximate (isotropic)
 treatment of cell esds is used for estimating esds involving l.s. planes.
;
 
loop_
 _geom_bond_atom_site_label_1
 _geom_bond_atom_site_label_2
 _geom_bond_distance
 _geom_bond_site_symmetry_2
 _geom_bond_publ_flag
C1 O1 1.2297(15) . ?
C1 N1 1.3504(16) . ?
C1 C2 1.5202(17) . ?
N1 C14 1.4633(16) . ?
N1 C11 1.4636(15) . ?
C2 C3 1.4980(17) . ?
C2 H2A 0.979(11) . ?
C2 H2B 0.979(11) . ?
O2 C13 1.4253(16) . ?
O2 C12 1.4279(16) . ?
C3 C4 1.3215(18) . ?
C3 H3 0.950(16) . ?
C5 C10 1.3989(17) . ?
C5 C6 1.4018(17) . ?
C5 C4 1.4732(17) . ?
C4 H4 0.967(15) . ?
C6 C7 1.3838(18) . ?
C6 H6 0.962(16) . ?
C8 C9 1.384(2) . ?
C8 C7 1.3885(19) . ?
C8 H8 0.955(16) . ?
C11 C12 1.5114(18) . ?
C11 H11A 0.986(10) . ?
C11 H11B 0.986(10) . ?
C10 C9 1.3878(19) . ?
C10 H10 0.974(16) . ?
C9 H9 0.947(16) . ?
C7 H7 0.967(16) . ?
C14 C13 1.5166(19) . ?
C14 H14A 0.977(10) . ?
C14 H14B 0.977(10) . ?
C12 H12A 0.983(11) . ?
C12 H12B 0.983(11) . ?
C13 H13A 0.987(11) . ?
C13 H13B 0.987(11) . ?
 
loop_
 _geom_angle_atom_site_label_1
 _geom_angle_atom_site_label_2
 _geom_angle_atom_site_label_3
 _geom_angle
 _geom_angle_site_symmetry_1
 _geom_angle_site_symmetry_3
 _geom_angle_publ_flag
O1 C1 N1 122.01(11) . . ?
O1 C1 C2 121.07(11) . . ?
N1 C1 C2 116.92(10) . . ?
C1 N1 C14 120.96(10) . . ?
C1 N1 C11 126.32(10) . . ?
C14 N1 C11 112.49(10) . . ?
C3 C2 C1 113.10(10) . . ?
C3 C2 H2A 109.0 . . ?
C1 C2 H2A 109.0 . . ?
C3 C2 H2B 109.0 . . ?
C1 C2 H2B 109.0 . . ?
H2A C2 H2B 107.8 . . ?
C13 O2 C12 110.22(9) . . ?
C4 C3 C2 123.74(12) . . ?
C4 C3 H3 118.1 . . ?
C2 C3 H3 118.1 . . ?
C10 C5 C6 117.63(12) . . ?
C10 C5 C4 119.53(11) . . ?
C6 C5 C4 122.84(11) . . ?
C3 C4 C5 126.42(12) . . ?
C3 C4 H4 116.8 . . ?
C5 C4 H4 116.8 . . ?
C7 C6 C5 121.03(12) . . ?
C7 C6 H6 119.5 . . ?
C5 C6 H6 119.5 . . ?
C9 C8 C7 119.31(13) . . ?
C9 C8 H8 120.3 . . ?
C7 C8 H8 120.3 . . ?
N1 C11 C12 109.65(10) . . ?
N1 C11 H11A 109.7 . . ?
C12 C11 H11A 109.7 . . ?
N1 C11 H11B 109.7 . . ?
C12 C11 H11B 109.7 . . ?
H11A C11 H11B 108.2 . . ?
C9 C10 C5 121.18(12) . . ?
C9 C10 H10 119.4 . . ?
C5 C10 H10 119.4 . . ?
C8 C9 C10 120.33(12) . . ?
C8 C9 H9 119.8 . . ?
C10 C9 H9 119.8 . . ?
C6 C7 C8 120.49(12) . . ?
C6 C7 H7 119.8 . . ?
C8 C7 H7 119.8 . . ?
N1 C14 C13 109.13(10) . . ?
N1 C14 H14A 109.9 . . ?
C13 C14 H14A 109.9 . . ?
N1 C14 H14B 109.9 . . ?
C13 C14 H14B 109.9 . . ?
H14A C14 H14B 108.3 . . ?
O2 C12 C11 110.57(11) . . ?
O2 C12 H12A 109.5 . . ?
C11 C12 H12A 109.5 . . ?
O2 C12 H12B 109.5 . . ?
C11 C12 H12B 109.5 . . ?
H12A C12 H12B 108.1 . . ?
O2 C13 C14 111.53(11) . . ?
O2 C13 H13A 109.3 . . ?
C14 C13 H13A 109.3 . . ?
O2 C13 H13B 109.3 . . ?
C14 C13 H13B 109.3 . . ?
H13A C13 H13B 108.0 . . ?
 
loop_
 _geom_torsion_atom_site_label_1
 _geom_torsion_atom_site_label_2
 _geom_torsion_atom_site_label_3
 _geom_torsion_atom_site_label_4
 _geom_torsion
 _geom_torsion_site_symmetry_1
 _geom_torsion_site_symmetry_2
 _geom_torsion_site_symmetry_3
 _geom_torsion_site_symmetry_4
 _geom_torsion_publ_flag
O1 C1 N1 C14 -4.51(18) . . . . ?
C2 C1 N1 C14 175.12(11) . . . . ?
O1 C1 N1 C11 -178.52(12) . . . . ?
C2 C1 N1 C11 1.11(18) . . . . ?
O1 C1 C2 C3 -0.12(17) . . . . ?
N1 C1 C2 C3 -179.75(11) . . . . ?
C1 C2 C3 C4 -139.36(13) . . . . ?
C2 C3 C4 C5 -174.62(11) . . . . ?
C10 C5 C4 C3 -165.18(13) . . . . ?
C6 C5 C4 C3 15.5(2) . . . . ?
C10 C5 C6 C7 2.02(18) . . . . ?
C4 C5 C6 C7 -178.65(11) . . . . ?
C1 N1 C11 C12 119.75(13) . . . . ?
C14 N1 C11 C12 -54.69(14) . . . . ?
C6 C5 C10 C9 -1.33(18) . . . . ?
C4 C5 C10 C9 179.31(11) . . . . ?
C7 C8 C9 C10 0.89(19) . . . . ?
C5 C10 C9 C8 -0.10(19) . . . . ?
C5 C6 C7 C8 -1.29(19) . . . . ?
C9 C8 C7 C6 -0.20(19) . . . . ?
C1 N1 C14 C13 -121.11(12) . . . . ?
C11 N1 C14 C13 53.66(14) . . . . ?
C13 O2 C12 C11 -60.49(13) . . . . ?
N1 C11 C12 O2 57.21(13) . . . . ?
C12 O2 C13 C14 60.26(14) . . . . ?
N1 C14 C13 O2 -56.03(14) . . . . ?
 
_refine_diff_density_max    0.328
_refine_diff_density_min   -0.147
_refine_diff_density_rms    0.045

_shelx_res_file
;
TITL SIR97 run in space group P 21/n
    test2.res
    created by SHELXL-2018/1 at 17:13:41 on 27-Mar-2022
CELL  0.71073  11.9110   7.5895  14.4486   90.000  111.960   90.000
ZERR     4.00   0.0008   0.0003   0.0009    0.000    0.007    0.000
LATT   1
SYMM  1/2 - X, 1/2 + Y, 1/2 - Z
SFAC  C    H    N    O
UNIT 56 68 4 8
LIST 4 ! automatically inserted. Change 6 to 4 for CHECKCIF!!
MERG   2
OMIT 1 1 0
OMIT -2 2 18
OMIT -4 0 18
OMIT 6 0 0
OMIT -2 1 18
OMIT -11 4 15
SHEL 1000 0.75
FMAP   2
PLAN   25
ACTA
BOND   $H
CONF
SIZE 0.40 0.35 0.30
L.S.  40
TEMP  -150.00
WGHT    0.051100    0.405500
FVAR       0.19435
C1    1    0.365649    0.164865    0.691761    11.00000    0.02534    0.01703 =
         0.02779   -0.00051    0.00790    0.00097
O1    4    0.263940    0.121975    0.634151    11.00000    0.02888    0.03375 =
         0.03045    0.00271    0.00314   -0.00613
N1    3    0.404297    0.133664    0.790813    11.00000    0.02441    0.02665 =
         0.02556   -0.00118    0.00807   -0.00426
C2    1    0.453631    0.257122    0.654102    11.00000    0.02854    0.02438 =
         0.02818   -0.00139    0.00986   -0.00323
AFIX  24
H2A   2    0.476105    0.370945    0.687847    11.00000   -1.20000
H2B   2    0.527295    0.186134    0.671650    11.00000   -1.20000
AFIX   0
O2    4    0.429112    0.224351    0.986968    11.00000    0.03822    0.03682 =
         0.02639    0.00135    0.01294    0.00048
C3    1    0.402733    0.286725    0.543581    11.00000    0.02872    0.02273 =
         0.02935    0.00151    0.00891    0.00007
AFIX  44
H3    2    0.320604    0.322781    0.513231    11.00000   -1.20000
AFIX   0
C5    1    0.424242    0.306273    0.378579    11.00000    0.02462    0.01942 =
         0.02922   -0.00174    0.01053   -0.00337
C4    1    0.465505    0.265569    0.485872    11.00000    0.02595    0.02392 =
         0.03054    0.00042    0.00865   -0.00061
AFIX  44
H4    2    0.546467    0.218780    0.517136    11.00000   -1.20000
AFIX   0
C6    1    0.322747    0.411492    0.328940    11.00000    0.02664    0.02271 =
         0.03428    0.00100    0.01436   -0.00006
AFIX  44
H6    2    0.278301    0.462166    0.365907    11.00000   -1.20000
AFIX   0
C8    1    0.349675    0.374705    0.173081    11.00000    0.03748    0.02831 =
         0.02636   -0.00144    0.01005   -0.00738
AFIX  44
H8    2    0.323665    0.396713    0.103106    11.00000   -1.20000
AFIX   0
C11   1    0.522016    0.182719    0.865781    11.00000    0.02332    0.02909 =
         0.02521    0.00088    0.00585   -0.00063
AFIX  24
H11A  2    0.571174    0.241731    0.833174    11.00000   -1.20000
H11B  2    0.565514    0.076083    0.899466    11.00000   -1.20000
AFIX   0
C10   1    0.488574    0.239828    0.322667    11.00000    0.02590    0.02196 =
         0.03537   -0.00283    0.01243   -0.00058
AFIX  44
H10   2    0.560511    0.168435    0.355519    11.00000   -1.20000
AFIX   0
C9    1    0.451735    0.273807    0.221231    11.00000    0.03661    0.02690 =
         0.03557   -0.00756    0.01881   -0.00437
AFIX  44
H9    2    0.496633    0.227749    0.184794    11.00000   -1.20000
AFIX   0
C7    1    0.285506    0.443588    0.227583    11.00000    0.02725    0.02406 =
         0.03700    0.00431    0.00857   -0.00122
AFIX  44
H7    2    0.214269    0.514510    0.194472    11.00000   -1.20000
AFIX   0
C14   1    0.323032    0.058326    0.835258    11.00000    0.02871    0.02744 =
         0.03101    0.00395    0.01031   -0.00420
AFIX  24
H14A  2    0.354557   -0.055022    0.866084    11.00000   -1.20000
H14B  2    0.243082    0.038829    0.783593    11.00000   -1.20000
AFIX   0
C12   1    0.503992    0.305122    0.941575    11.00000    0.03220    0.02886 =
         0.02498   -0.00142    0.00732   -0.00302
AFIX  24
H12A  2    0.582953    0.334586    0.993155    11.00000   -1.20000
H12B  2    0.466077    0.415020    0.908594    11.00000   -1.20000
AFIX   0
C13   1    0.313205    0.184343    0.913340    11.00000    0.03028    0.03184 =
         0.03400    0.00620    0.01442    0.00272
AFIX  24
H13A  2    0.273960    0.294305    0.880563    11.00000   -1.20000
H13B  2    0.261899    0.131127    0.945940    11.00000   -1.20000
REM #####
AFIX   0
HKLF    4


REM  SIR97 run in space group P 21/n
REM R1 =  0.0442 for    2451 Fo > 4sig(Fo)  and  0.0559 for all    2990 data
REM    166 parameters refined using      0 restraints

END

WGHT      0.0510      0.4054

REM Highest difference peak  0.328,  deepest hole -0.147,  1-sigma level  0.045
Q1    1   0.5080  0.2334  0.8995  11.00000  0.05    0.33
Q2    1   0.4361  0.2834  0.4292  11.00000  0.05    0.31
Q3    1   0.4612  0.3051  0.3503  11.00000  0.05    0.29
Q4    1   0.4168  0.1972  0.6758  11.00000  0.05    0.28
Q5    1   0.3818  0.3599  0.3563  11.00000  0.05    0.27
Q6    1   0.3011  0.3955  0.2748  11.00000  0.05    0.27
Q7    1   0.4319  0.2529  0.5985  11.00000  0.05    0.26
Q8    1   0.4792  0.2999  0.2767  11.00000  0.05    0.25
Q9    1   0.3959  0.1142  0.7417  11.00000  0.05    0.25
Q10   1   0.3377  0.4510  0.2096  11.00000  0.05    0.25
Q11   1   0.3783  0.1868  0.7509  11.00000  0.05    0.25
Q12   1   0.3190  0.1182  0.8745  11.00000  0.05    0.24
Q13   1   0.4545  0.1559  0.8242  11.00000  0.05    0.23
Q14   1   0.3657  0.0963  0.8096  11.00000  0.05    0.23
Q15   1   0.4535  0.3305  0.5289  11.00000  0.05    0.22
Q16   1   0.4202  0.2164  0.5074  11.00000  0.05    0.21
Q17   1   0.4189  0.3646  0.2066  11.00000  0.05    0.20
Q18   1   0.3830  0.2929  0.1976  11.00000  0.05    0.20
Q19   1   0.2981  0.3726  0.1966  11.00000  0.05    0.18
Q20   1   0.2455  0.1346  0.5675  11.00000  0.05    0.18
Q21   1   0.2820  0.1012  0.7018  11.00000  0.05    0.17
Q22   1   0.4534  0.2211  1.0585  11.00000  0.05    0.16
Q23   1   0.3420  0.0940  0.6623  11.00000  0.05    0.15
Q24   1   0.4599  0.2539  0.9597  11.00000  0.05    0.14
Q25   1   0.3430  0.3868  0.5346  11.00000  0.05    0.14
;
_shelx_res_checksum   14244

_shelx_hkl_file
;
   0   0  -1   -0.01    0.01
   0   0  -1    0.00    0.01
   0   0   1    0.01    0.01
   0   0   1    0.00    0.01
   0   0  -2   74.41    1.16
   0   0  -2   75.45    1.16
   0   0  -2   72.24    1.13
   0   0   2   73.45    1.13
   0   0   2   75.32    1.12
   0   0  -2   72.87    1.12
   0   0  -3    0.35    0.08
   0   0  -3    0.37    0.08
   0   0   3    0.35    0.08
   0   0   3    0.43    0.08
   0   0   3    0.58    0.07
   0   0  -3    0.63    0.08
   0   0   3    0.42    0.06
   0   0  -3    0.47    0.07
   0   0   4   26.68    0.63
   0   0  -4   21.76    0.44
   0   0  -4   26.60    0.63
   0   0   4   24.52    0.62
   0   0  -4   25.54    0.64
   0   0   4   24.19    0.44
   0   0   4   24.82    0.58
   0   0  -4   24.67    0.59
   0   0  -4   23.68    0.56
   0   0   4   24.03    0.56
   0   0  -5    0.09    0.11
   0   0  -5   -0.01    0.03
   0   0  -5    0.06    0.10
   0   0   5    0.00    0.03
   0   0   5    0.11    0.07
   0   0  -5    0.10    0.10
   0   0  -5    0.01    0.06
   0   0   5    0.01    0.05
   0   0  -6  215.22    3.68
   0   0   6  212.51    3.29
   0   0  -6  207.40    3.58
   0   0  -6  211.73    3.52
   0   0  -7    0.04    0.15
   0   0  -7    0.01    0.12
   0   0   7    0.07    0.04
   0   0  -7    0.23    0.11
   0   0  -7    0.11    0.10
   0   0  -8    0.11    0.14
   0   0  -8   -0.02    0.13
   0   0  -8    0.02    0.10
   0   0   8    0.05    0.06
   0   0  -8    0.04    0.08
   0   0  -9   -0.07    0.15
   0   0  -9    0.10    0.14
   0   0  -9    0.06    0.10
   0   0   9   -0.02    0.07
   0   0 -10    0.17    0.16
   0   0 -10    0.10    0.15
   0   0  10    0.07    0.07
   0   0 -10    0.02    0.11
   0   0 -11   -0.16    0.16
   0   0 -11    0.01    0.15
   0   0  11   -0.04    0.10
   0   0  11    0.05    0.07
   0   0 -11    0.05    0.12
   0   0  12    0.16    0.10
   0   0 -12    0.36    0.20
   0   0 -12   -0.21    0.18
   0   0  12    0.02    0.10
   0   0  12    0.01    0.08
   0   0 -12    0.19    0.13
   0   0  13    0.13    0.12
   0   0 -13    0.20    0.18
   0   0 -13    0.28    0.21
   0   0  13    0.15    0.13
   0   0  13    0.14    0.07
   0   0  14    1.50    0.21
   0   0  14    1.13    0.25
   0   0  14    1.60    0.21
   0   0  14    1.36    0.21
   0   0 -14    1.26    0.28
   0   0 -14    0.69    0.22
   0   0  15   -0.18    0.20
   0   0 -15   -0.09    0.19
   0   0 -15   -0.26    0.21
   0   0  15   -0.06    0.13
   0   0  15    0.16    0.10
   0   0 -16    0.14    0.19
   0   0 -16    0.47    0.23
   0   0  16   -0.21    0.21
   0   0  16    0.13    0.17
   0   0 -17   -0.06    0.19
   0   0  17   -0.09    0.25
   0   0  17    0.01    0.21
   0   0 -18    1.31    0.32
   0   0  18    0.86    0.30
   0   0  18    1.56    0.36
   0   0  19   -0.31    0.24
   0   0  19   -0.17    0.23
   0  -1   0    1.58    0.09
   0   1   0    1.89    0.09
   0   1   0    2.12    0.09
   0  -1   0    1.85    0.09
   0  -1   0    2.20    0.10
   0   1   0    2.02    0.08
   0  -1   0    2.23    0.10
   0   1  -1   15.32    0.32
   0  -1  -1   15.91    0.32
   0   1  -1   15.86    0.35
   0   1   1   16.15    0.31
   0  -1   1   13.02    0.33
   0   1  -1   14.87    0.36
   0  -1   1   15.98    0.35
   0  -1   1   15.32    0.35
   0  -1   1   15.51    0.31
   0  -1  -1   16.16    0.29
   0   1  -1   15.99    0.31
   0   1  -1   12.78    0.33
   0   1   1   15.80    0.30
   0  -1  -1   15.29    0.34
   0  -1  -1   17.34    0.35
   0   1   1   16.66    0.35
   0   1   2   52.57    0.94
   0   1  -2   52.05    0.94
   0  -1   2   52.25    0.99
   0  -1   2   50.10    0.93
   0   1  -2   53.61    0.99
   0  -1  -2   53.41    0.94
   0   1   2   53.53    1.00
   0   1  -2   53.71    0.97
   0   1  -2   53.06    0.97
   0   1   2   53.19    0.90
   0   1   2   53.09    0.98
   0  -1   2   50.38    0.97
   0  -1  -2   52.60    0.90
   0  -1   2   51.23    0.97
   0  -1   2   54.64    1.00
   0  -1   2   52.78    0.91
   0  -1   2   55.25    1.01
   0   1   2   52.74    0.89
   0   1  -2   49.47    0.99
   0  -1  -2   51.97    0.99
   0  -1  -2   55.90    1.00
   0   1   2   55.23    1.00
   0  -1  -2   53.93    0.95
   0   1   2   52.37    0.95
   0   1   2   54.05    0.99
   0  -1  -3    0.76    0.08
   0   1   3    0.70    0.07
   0  -1   3    0.67    0.07
   0  -1   3    0.54    0.10
   0   1  -3    0.64    0.07
   0   1  -3    0.56    0.10
   0   1   3    0.59    0.09
   0  -1  -3    0.73    0.10
   0   1   3    0.71    0.09
   0  -1   3    0.44    0.08
   0   1  -3    0.52    0.07
   0  -1   3    0.65    0.08
   0  -1   3    0.58    0.09
   0  -1  -3    0.57    0.09
   0   1   3    0.67    0.10
   0  -1  -3    0.79    0.07
   0   1   3    0.77    0.07
   0   1   3    0.80    0.09
   0   1   4   56.31    1.09
   0  -1   4   52.35    1.17
   0  -1  -4   54.66    1.08
   0  -1   4   54.84    1.04
   0  -1  -4   58.50    1.16
   0   1  -4   55.45    1.14
   0   1  -4   58.23    1.17
   0   1  -4   54.88    1.06
   0  -1   4   55.40    1.14
   0   1   4   56.70    1.16
   0  -1   4   55.79    1.06
   0  -1  -4   55.87    1.16
   0  -1   4   59.49    1.15
   0   1   4   55.37    1.16
   0  -1   4   61.45    1.19
   0   1   4   58.12    1.14
   0  -1   4   56.07    1.04
   0  -1  -4   56.12    1.13
   0  -1  -4   57.53    1.05
   0   1   4   56.62    1.05
   0   1  -5    0.59    0.12
   0   1  -5    0.79    0.14
   0  -1  -5    0.94    0.14
   0  -1  -5    0.96    0.14
   0   1  -5    0.46    0.08
   0  -1   5    0.43    0.07
   0   1   5    0.48    0.08
   0  -1  -5    0.49    0.09
   0  -1   5    0.55    0.09
   0  -1   5    0.39    0.11
   0  -1  -5    0.36    0.10
   0   1   5    0.49    0.08
   0  -1   5    0.49    0.08
   0   1  -6    0.43    0.14
   0   1  -6    0.62    0.15
   0   1  -6    0.66    0.09
   0  -1  -6    0.51    0.15
   0  -1  -6    0.64    0.14
   0  -1   6    0.80    0.09
   0  -1  -6    0.76    0.11
   0  -1   6    0.90    0.11
   0  -1   6    0.61    0.14
   0  -1   6    1.05    0.11
   0   1   6    0.90    0.10
   0  -1  -6    0.84    0.14
   0   1  -7    1.57    0.21
   0  -1  -7    1.64    0.20
   0  -1  -7    1.80    0.22
   0   1  -7    1.59    0.13
   0  -1   7    1.57    0.13
   0   1  -7    1.31    0.19
   0  -1   7    1.91    0.15
   0  -1   7    1.40    0.18
   0  -1  -7    1.66    0.18
   0   1   7    1.71    0.14
   0  -1  -7    1.65    0.19
   0  -1  -8    0.02    0.10
   0  -1   8   -0.22    0.17
   0  -1   8    0.15    0.09
   0  -1  -8    0.02    0.12
   0  -1   8    0.01    0.05
   0   1  -8    0.10    0.05
   0  -1  -8   -0.23    0.14
   0   1  -8   -0.08    0.13
   0   1  -8    0.27    0.16
   0  -1   8   -0.02    0.10
   0  -1  -8    0.08    0.12
   0   1   8    0.09    0.06
   0  -1   9    0.77    0.13
   0  -1   9    0.26    0.16
   0  -1  -9    0.59    0.14
   0   1  -9    0.52    0.18
   0  -1   9    0.63    0.09
   0  -1  -9    0.59    0.17
   0  -1  -9    0.61    0.18
   0   1  -9    0.67    0.10
   0   1  -9    0.59    0.16
   0  -1   9    1.04    0.17
   0   1   9    0.83    0.11
   0  -1  -9    0.76    0.15
   0  -1 -10    0.13    0.11
   0  -1  10   -0.22    0.22
   0  -1  10    0.30    0.11
   0  -1 -10    0.47    0.16
   0  -1 -10    0.04    0.14
   0   1 -10    0.37    0.20
   0   1 -10    0.31    0.17
   0  -1  10    0.06    0.12
   0  -1 -10    0.12    0.12
   0   1  10    0.10    0.07
   0  -1  11    1.51    0.19
   0  -1 -11    1.59    0.23
   0  -1  11    1.15    0.25
   0  -1 -11    1.33    0.25
   0  -1 -11    1.48    0.26
   0   1 -11    1.65    0.27
   0   1 -11    1.37    0.27
   0  -1  11    1.51    0.21
   0   1  11    1.37    0.15
   0  -1 -11    1.38    0.22
   0  -1  12    5.52    0.35
   0  -1  12    4.95    0.45
   0  -1 -12    5.75    0.46
   0   1 -12    5.00    0.46
   0  -1 -12    4.50    0.41
   0   1 -12    5.75    0.47
   0  -1  12    5.72    0.40
   0   1  12    5.51    0.33
   0   1  12    4.82    0.29
   0   1  12    4.90    0.45
   0  -1 -12    5.13    0.41
   0  -1 -12    5.07    0.40
   0  -1  13   -0.01    0.21
   0  -1  13    0.05    0.10
   0   1 -13    0.26    0.20
   0   1 -13    0.21    0.19
   0  -1 -13   -0.01    0.15
   0  -1  13    0.08    0.11
   0   1  13   -0.10    0.13
   0   1  13    0.21    0.11
   0  -1 -13    0.15    0.12
   0   1  13   -0.25    0.18
   0  -1  13    0.07    0.08
   0  -1  14    0.46    0.21
   0  -1 -14    0.51    0.21
   0   1 -14    0.31    0.18
   0   1 -14    0.13    0.18
   0  -1  14    0.14    0.12
   0   1  14    0.35    0.11
   0   1  14    0.32    0.13
   0   1  14    0.40    0.19
   0  -1 -14    0.23    0.14
   0  -1  15    0.09    0.17
   0  -1 -15    0.10    0.18
   0   1 -15    0.08    0.15
   0   1 -15    0.69    0.23
   0  -1  15    0.35    0.15
   0   1  15    0.60    0.20
   0   1  15    0.22    0.16
   0  -1 -15    0.37    0.18
   0   1  16    2.36    0.37
   0  -1  16    2.52    0.41
   0   1 -16    2.01    0.37
   0   1 -16    3.10    0.41
   0   1  16    2.16    0.31
   0  -1  16    2.76    0.32
   0   1  16    2.47    0.39
   0   1 -17    0.68    0.26
   0   1 -17    0.47    0.20
   0   1  17    0.85    0.25
   0  -1  17    0.41    0.22
   0   1  17    0.72    0.25
   0   1 -18    3.56    0.50
   0   1 -18    5.22    0.58
   0  -1  18    4.31    0.54
   0   1  18    4.00    0.51
   0  -1  18    4.07    0.52
   0   1  18    4.60    0.57
   0   1 -19    0.88    0.33
   0   1  19    0.80    0.27
   0  -1  19    1.36    0.39
   0   1  19    1.21    0.34
   0  -1  19    0.82    0.29
   0   2   0  836.08   13.00
   0  -2   0  821.17   12.99
   0  -2   0  869.43   13.01
   0   2   0  832.04   12.99
   0  -2   0  783.89   12.95
   0   2   0  830.98   12.97
   0   2   0  808.88   12.98
   0   2   0  813.15   12.94
   0  -2   0  793.60   12.93
   0  -2   0  882.55   13.04
   0   2  -1  666.10   10.27
   0  -2   1  654.84   10.30
   0   2  -1  649.35   10.30
   0  -2  -1  651.16   10.26
   0   2   1  650.79   10.26
   0   2   1  665.69   10.23
   0  -2  -1  629.07   10.20
   0  -2  -1  697.00   10.34
   0  -2   1  646.39   10.29
   0   2   1  635.59   10.30
   0  -2   1  661.09   10.25
   0   2  -1  598.54   10.29
   0   2  -1  668.41   10.31
   0  -2   1  672.18   10.31
   0   2  -1  629.66   10.23
   0  -2  -1  642.48   10.26
   0   2   1  661.94   10.28
   0   2   1  626.90   10.29
   0  -2   1  606.86   10.19
   0  -2  -1  708.25   10.34
   0   2  -2  113.45    1.99
   0   2  -2  114.31    2.03
   0   2   2  116.46    1.98
   0   2  -2  113.74    2.00
   0   2  -2  116.13    2.06
   0  -2  -2  115.22    1.98
   0  -2   2  114.49    2.06
   0   2  -2  115.19    1.96
   0   2   2  115.73    2.09
   0   2  -2  114.82    2.07
   0  -2   2  113.82    2.06
   0  -2   2  113.51    2.06
   0  -2  -2  112.85    1.93
   0   2   2  113.94    1.93
   0  -2   2  112.22    1.96
   0  -2  -2  122.58    2.05
   0  -2  -2  117.91    2.02
   0  -2  -2  112.71    2.03
   0   2   2  114.10    2.03
   0   2   2  123.67    2.06
   0  -2   3    1.11    0.11
   0   2  -3    1.63    0.13
   0  -2  -3    1.66    0.12
   0   2  -3    1.21    0.13
   0  -2  -3    1.59    0.11
   0   2  -3    1.38    0.15
   0   2  -3    1.12    0.13
   0   2   3    1.31    0.10
   0   2   3    1.60    0.16
   0  -2   3    1.34    0.15
   0  -2   3    1.39    0.10
   0   2  -3    1.47    0.15
   0   2   3    1.38    0.09
   0  -2  -3    1.78    0.10
   0  -2  -3    1.57    0.13
   0  -2  -3    1.61    0.14
   0   2   3    1.54    0.13
   0  -2  -3    1.48    0.14
   0  -2  -4    9.04    0.30
   0   2   4    8.26    0.29
   0   2  -4    8.43    0.30
   0  -2   4    7.70    0.28
   0  -2   4    7.99    0.36
   0   2  -4    7.93    0.34
   0  -2  -4    8.44    0.25
   0   2  -4    8.36    0.34
   0  -2   4    8.22    0.25
   0   2   4    8.85    0.38
   0   2   4    8.43    0.24
   0  -2   4    8.37    0.37
   0  -2  -4    9.02    0.32
   0   2   4    8.26    0.31
   0  -2  -4    8.65    0.36
   0   2   4    8.39    0.35
   0  -2   5   73.29    1.54
   0   2   5   75.53    1.43
   0   2  -5   72.00    1.38
   0  -2  -5   73.64    1.40
   0  -2   5   70.35    1.38
   0   2  -5   70.76    1.50
   0   2  -5   76.47    1.47
   0  -2  -5   71.48    1.26
   0  -2   5   72.36    1.32
   0   2   5   74.08    1.30
   0  -2   5   74.59    1.34
   0   2   5   74.38    1.57
   0  -2   5   75.68    1.54
   0  -2  -5   76.18    1.53
   0   2   5   72.14    1.41
   0   2   5   73.92    1.53
   0  -2  -5   76.50    1.42
   0  -2   6   29.57    0.70
   0   2  -6   29.11    0.68
   0  -2   6   29.45    0.85
   0  -2  -6   29.61    0.74
   0  -2  -6   28.47    0.54
   0   2  -6   29.41    0.84
   0   2  -6   30.45    0.87
   0   2  -6   30.02    0.76
   0  -2   6   30.69    0.84
   0  -2  -6   30.52    0.72
   0  -2  -6   29.76    0.84
   0  -2   6   29.31    0.67
   0   2   6   29.01    0.71
   0   2   6   30.33    0.85
   0  -2  -7    0.56    0.10
   0  -2   7    0.60    0.10
   0  -2   7    0.87    0.18
   0   2  -7    0.51    0.13
   0   2  -7    0.63    0.12
   0   2  -7    0.64    0.15
   0  -2   7    0.64    0.14
   0   2   7    0.56    0.10
   0   2   7    0.42    0.13
   0  -2  -7    0.70    0.14
   0  -2   8    1.17    0.15
   0  -2   8    0.94    0.20
   0  -2  -8    1.17    0.16
   0   2  -8    1.36    0.22
   0   2  -8    1.32    0.22
   0   2  -8    1.19    0.15
   0   2   8    1.14    0.19
   0  -2   8    0.83    0.16
   0   2   8    1.13    0.14
   0  -2  -8    1.11    0.18
   0   2   8    1.21    0.21
   0  -2  -9    0.06    0.09
   0  -2   9    0.10    0.10
   0  -2   9   -0.41    0.17
   0   2  -9   -0.09    0.15
   0   2  -9   -0.06    0.15
   0   2  -9    0.07    0.09
   0  -2   9    0.06    0.12
   0   2   9   -0.19    0.15
   0   2   9    0.03    0.07
   0  -2  -9   -0.08    0.12
   0   2   9   -0.18    0.17
   0  -2  10    0.87    0.14
   0  -2  10    0.62    0.19
   0  -2 -10    0.72    0.14
   0   2 -10    0.56    0.11
   0   2 -10    0.46    0.18
   0   2 -10    0.68    0.18
   0  -2  10    0.72    0.18
   0   2  10    0.81    0.19
   0   2  10    1.03    0.25
   0   2  10    0.87    0.12
   0  -2 -10    1.18    0.22
   0  -2  11    3.33    0.25
   0  -2  11    2.62    0.33
   0   2 -11    3.52    0.36
   0   2 -11    2.89    0.34
   0   2  11    3.28    0.33
   0  -2  11    3.04    0.32
   0   2  11    3.51    0.36
   0  -2 -11    3.08    0.29
   0   2  11    2.73    0.22
   0  -2 -11    3.15    0.34
   0  -2  12    0.32    0.12
   0  -2 -12    0.35    0.13
   0  -2  12    0.30    0.21
   0   2 -12    0.25    0.21
   0   2 -12    0.16    0.16
   0   2  12    0.33    0.16
   0  -2  12    0.14    0.13
   0  -2 -12    0.09    0.11
   0   2  12    0.18    0.08
   0   2  12   -0.01    0.18
   0  -2  13   -0.26    0.20
   0  -2 -13    0.14    0.12
   0   2 -13    0.00    0.18
   0   2 -13   -0.06    0.15
   0  -2  13   -0.08    0.12
   0   2  13   -0.04    0.13
   0   2  13    0.22    0.16
   0  -2 -13   -0.06    0.13
   0  -2  14    0.80    0.25
   0  -2 -14    0.84    0.21
   0   2 -14    0.46    0.22
   0   2 -14    0.81    0.24
   0   2  14    0.96    0.22
   0  -2  14    0.94    0.22
   0   2  14    0.60    0.22
   0  -2 -14    0.64    0.20
   0  -2  15    1.23    0.29
   0   2 -15    0.94    0.26
   0   2 -15    1.13    0.27
   0  -2  15    1.46    0.27
   0   2  15    1.23    0.24
   0   2  15    1.12    0.29
   0  -2 -15    0.75    0.21
   0  -2  16    0.88    0.29
   0   2 -16    0.40    0.26
   0   2 -16    0.88    0.28
   0  -2  16    0.84    0.22
   0   2  16    0.71    0.20
   0  -2 -16    1.05    0.25
   0   2  16    0.60    0.24
   0  -2  17    1.10    0.31
   0   2 -17    0.75    0.26
   0   2 -17    0.69    0.25
   0  -2  17    0.72    0.22
   0   2  17    0.90    0.23
   0   2  17    1.06    0.28
   0  -2 -17    0.77    0.24
   0   2 -18   -0.01    0.21
   0   2 -18    0.14    0.24
   0   2  18    0.04    0.23
   0   2  18   -0.20    0.20
   0   3   0    0.09    0.09
   0   3   0   -0.05    0.08
   0  -3   0   -0.03    0.07
   0   3   0   -0.13    0.11
   0   3   0    0.08    0.07
   0  -3   0   -0.11    0.07
   0   3   1   11.90    0.41
   0   3  -1   11.10    0.43
   0   3   1   11.25    0.42
   0   3  -1   10.49    0.42
   0  -3  -1   11.21    0.37
   0   3  -1   11.62    0.39
   0  -3   1   10.84    0.40
   0   3   1   10.81    0.38
   0  -3   1   11.05    0.41
   0   3   1   11.78    0.38
   0  -3   1   11.34    0.35
   0  -3  -1   11.45    0.39
   0   3   2    4.98    0.25
   0   3  -2    4.79    0.28
   0   3  -2    4.36    0.27
   0   3   2    4.45    0.21
   0   3  -2    4.46    0.23
   0  -3   2    4.11    0.27
   0   3   2    4.77    0.28
   0  -3  -2    4.27    0.20
   0  -3   2    4.46    0.23
   0  -3   2    4.49    0.20
   0  -3  -2    4.43    0.25
   0  -3  -3   22.23    0.57
   0   3   3   23.05    0.58
   0   3  -3   21.87    0.60
   0   3  -3   22.48    0.66
   0   3  -3   21.71    0.56
   0   3  -3   20.52    0.68
   0   3   3   22.10    0.69
   0   3   3   22.48    0.54
   0  -3  -3   21.60    0.52
   0  -3   3   20.68    0.55
   0  -3   3   22.26    0.67
   0  -3  -3   22.20    0.64
   0   3   3   21.27    0.63
   0  -3   4   14.32    0.45
   0  -3  -4   15.38    0.46
   0  -3  -4   14.96    0.44
   0   3  -4   15.01    0.53
   0   3  -4   15.37    0.51
   0   3   4   15.07    0.44
   0  -3  -4   14.97    0.39
   0   3   4   14.84    0.40
   0   3   4   15.50    0.57
   0   3  -4   14.67    0.55
   0  -3   4   13.72    0.41
   0  -3   4   14.64    0.55
   0   3   4   14.93    0.51
   0  -3  -4   15.09    0.55
   0  -3  -5    1.73    0.15
   0  -3   5    1.41    0.14
   0  -3  -5    1.46    0.12
   0   3  -5    1.58    0.19
   0   3  -5    1.79    0.19
   0   3   5    1.59    0.11
   0   3   5    1.63    0.21
   0  -3   5    1.53    0.12
   0  -3   5    1.83    0.22
   0  -3  -5    1.60    0.19
   0   3   5    1.74    0.18
   0  -3   6    4.75    0.25
   0  -3  -6    4.89    0.26
   0  -3   6    5.04    0.35
   0   3  -6    5.01    0.32
   0  -3  -6    4.62    0.21
   0   3  -6    4.79    0.31
   0  -3   6    4.21    0.33
   0   3   6    4.89    0.20
   0  -3   6    4.35    0.21
   0   3   6    5.36    0.36
   0  -3  -6    4.51    0.32
   0   3   6    4.86    0.28
   0   3   6    5.18    0.34
   0  -3   7    0.05    0.08
   0  -3  -7    0.08    0.09
   0  -3   7    0.20    0.17
   0   3  -7    0.14    0.14
   0  -3  -7    0.01    0.03
   0   3  -7   -0.07    0.10
   0   3  -7    0.09    0.14
   0   3   7   -0.08    0.14
   0  -3   7    0.19    0.16
   0  -3   7    0.05    0.05
   0   3   7    0.06    0.05
   0   3   7    0.12    0.08
   0  -3  -7    0.00    0.11
   0   3   7    0.32    0.14
   0  -3  -8    0.36    0.10
   0  -3   8    0.30    0.18
   0  -3   8    0.35    0.09
   0   3  -8    0.34    0.15
   0   3  -8    0.41    0.13
   0  -3  -8    0.36    0.05
   0   3  -8    0.68    0.18
   0  -3   8    0.34    0.07
   0   3   8    0.38    0.06
   0   3   8    0.52    0.17
   0  -3   8    0.30    0.14
   0   3   8    0.18    0.15
   0  -3  -8    0.28    0.14
   0   3   8    0.45    0.12
   0  -3   9   15.68    0.52
   0  -3  -9   15.87    0.59
   0  -3   9   16.90    0.76
   0   3  -9   16.29    0.74
   0   3  -9   17.02    0.72
   0   3  -9   15.63    0.61
   0   3   9   17.72    0.76
   0  -3   9   17.06    0.71
   0   3   9   14.83    0.43
   0   3   9   16.54    0.58
   0   3   9   17.60    0.74
   0  -3  -9   18.09    0.74
   0  -3  10    4.82    0.29
   0  -3 -10    4.41    0.32
   0  -3  10    4.71    0.42
   0   3 -10    5.21    0.43
   0   3 -10    4.75    0.33
   0   3 -10    5.74    0.43
   0  -3  10    5.16    0.41
   0   3  10    5.41    0.44
   0  -3 -10    5.73    0.42
   0   3  10    4.90    0.30
   0   3  10    5.14    0.44
   0  -3 -11    1.18    0.18
   0  -3  11    1.27    0.16
   0  -3  11    1.38    0.27
   0   3 -11    1.12    0.24
   0   3 -11    1.06    0.18
   0   3 -11    1.66    0.26
   0   3  11    1.57    0.27
   0  -3  11    1.52    0.26
   0   3  11    1.31    0.24
   0   3  11    1.16    0.16
   0  -3 -11    1.12    0.23
   0  -3  12    2.81    0.22
   0  -3  12    2.88    0.37
   0  -3 -12    2.66    0.27
   0   3 -12    3.06    0.35
   0   3 -12    3.01    0.37
   0   3  12    2.93    0.34
   0  -3  12    3.29    0.36
   0   3  12    2.92    0.24
   0  -3 -12    3.05    0.34
   0   3  12    3.00    0.36
   0  -3  13   -0.14    0.17
   0  -3 -13    0.09    0.10
   0   3 -13    0.24    0.21
   0   3 -13    0.28    0.18
   0  -3  13    0.12    0.16
   0   3  13    0.17    0.14
   0  -3 -13   -0.12    0.14
   0   3  13    0.12    0.15
   0  -3 -14    0.07    0.11
   0  -3  14    0.00    0.21
   0   3 -14    0.13    0.16
   0   3 -14    0.41    0.22
   0  -3  14    0.05    0.16
   0   3  14    0.11    0.15
   0   3  14    0.05    0.18
   0  -3 -14    0.02    0.15
   0  -3 -15    0.12    0.12
   0  -3  15    0.63    0.25
   0   3 -15    0.10    0.16
   0   3 -15    0.09    0.19
   0  -3  15    0.09    0.16
   0   3  15    0.01    0.15
   0   3  15    0.49    0.23
   0  -3 -15    0.09    0.16
   0  -3  16    1.75    0.37
   0   3 -16    1.60    0.35
   0   3 -16    1.80    0.35
   0  -3  16    1.17    0.25
   0   3  16    1.07    0.27
   0   3  16    1.37    0.31
   0  -3 -16    0.96    0.26
   0  -3  17    1.76    0.41
   0   3 -17    0.80    0.30
   0   3 -17    1.43    0.37
   0   3  17    0.90    0.25
   0  -3  17    1.36    0.28
   0  -3 -17    1.15    0.29
   0   3  17    1.68    0.39
   0  -3  18    8.66    0.79
   0   3 -18    9.76    0.79
   0   3 -18    8.12    0.73
   0  -3 -18    9.81    0.74
   0  -3  18   10.44    0.72
   0   3  18    9.81    0.81
   0   4   0    3.70    0.27
   0   4   0    4.13    0.27
   0  -4   0    4.45    0.27
   0   4   0    3.72    0.26
   0  -4   0    4.30    0.25
   0   4   1   -0.11    0.10
   0   4  -1   -0.13    0.12
   0   4   1   -0.13    0.13
   0  -4   1    0.06    0.11
   0   4   1    0.04    0.09
   0   4  -1   -0.03    0.10
   0  -4   1   -0.15    0.09
   0  -4  -1    0.16    0.11
   0   4  -2   32.16    0.90
   0   4   2   32.71    0.85
   0   4  -2   33.16    0.84
   0   4  -2   32.35    0.91
   0   4   2   31.99    0.82
   0  -4  -2   32.29    0.79
   0   4   2   32.30    0.93
   0  -4   2   31.71    0.90
   0  -4   2   31.89    0.76
   0  -4  -2   32.89    0.86
   0   4   3    2.05    0.19
   0   4  -3    2.12    0.20
   0   4  -3    2.16    0.22
   0  -4  -3    2.29    0.17
   0   4  -3    1.81    0.22
   0   4   3    2.56    0.25
   0   4  -3    2.30    0.20
   0  -4   3    1.70    0.21
   0  -4   3    2.23    0.16
   0  -4  -3    2.01    0.21
   0  -4  -4   32.59    0.82
   0   4  -4   31.40    0.95
   0   4  -4   32.66    0.87
   0   4   4   31.61    0.82
   0  -4   4   32.54    0.96
   0   4  -4   32.49    0.98
   0   4  -4   31.87    0.81
   0   4   4   32.54    0.76
   0  -4  -4   32.68    0.75
   0   4   4   33.26    0.98
   0   4   4   31.05    0.90
   0  -4  -4   33.53    0.93
   0  -4  -5    1.82    0.18
   0   4  -5    1.99    0.21
   0   4  -5    1.82    0.22
   0   4  -5    1.78    0.24
   0   4   5    1.81    0.24
   0  -4   5    1.72    0.24
   0   4   5    2.00    0.15
   0  -4  -5    1.92    0.22
   0   4   5    1.98    0.21
   0  -4  -6    1.46    0.16
   0   4  -6    2.00    0.23
   0   4  -6    1.67    0.23
   0  -4   6    1.20    0.22
   0   4   6    1.06    0.22
   0   4   6    1.33    0.12
   0  -4  -6    1.41    0.21
   0   4   6    1.34    0.19
   0  -4   7    8.97    0.39
   0  -4  -7   10.09    0.43
   0   4  -7    9.57    0.49
   0   4  -7    9.50    0.49
   0   4   7    9.06    0.31
   0   4   7    9.88    0.55
   0  -4   7    9.61    0.54
   0   4   7    9.95    0.46
   0  -4  -7    9.79    0.52
   0  -4   8    2.77    0.22
   0  -4  -8    2.80    0.23
   0   4  -8    2.35    0.28
   0  -4  -8    2.46    0.16
   0   4  -8    2.55    0.28
   0   4  -8    2.36    0.27
   0   4   8    2.66    0.31
   0   4   8    2.55    0.15
   0  -4   8    2.60    0.31
   0  -4  -8    2.75    0.28
   0   4   8    3.11    0.26
   0  -4  -9    0.21    0.09
   0  -4   9    0.26    0.09
   0   4  -9    0.25    0.17
   0   4  -9    0.32    0.15
   0   4  -9   -0.10    0.16
   0   4   9    0.36    0.17
   0  -4   9    0.35    0.17
   0  -4  -9    0.16    0.13
   0   4   9    0.32    0.13
   0  -4  10    0.02    0.08
   0  -4 -10    0.21    0.09
   0   4 -10    0.26    0.14
   0   4 -10    0.22    0.11
   0   4 -10    0.25    0.17
   0   4  10    0.33    0.18
   0  -4  10    0.29    0.15
   0   4  10    0.53    0.21
   0   4  10    0.29    0.12
   0  -4 -10    0.33    0.18
   0  -4  11   13.35    0.50
   0  -4 -11   14.00    0.61
   0   4 -11   12.31    0.72
   0   4 -11   13.62    0.72
   0   4 -11   14.82    0.66
   0   4  11   14.99    0.78
   0  -4  11   15.25    0.77
   0  -4 -11   16.23    0.79
   0   4  11   15.20    0.61
   0   4  11   15.65    0.78
   0  -4 -12    2.11    0.25
   0  -4  12    2.30    0.36
   0   4 -12    1.95    0.30
   0   4 -12    2.03    0.32
   0   4 -12    2.17    0.26
   0   4  12    2.60    0.35
   0  -4  12    2.18    0.31
   0   4  12    2.70    0.36
   0  -4 -12    2.79    0.35
   0   4  12    2.23    0.24
   0  -4  13    0.52    0.23
   0  -4 -13    0.07    0.09
   0   4 -13    0.07    0.15
   0   4 -13   -0.02    0.16
   0   4  13    0.01    0.16
   0  -4  13   -0.07    0.14
   0  -4 -13    0.23    0.19
   0   4  13    0.35    0.20
   0  -4  14    0.44    0.25
   0   4 -14    0.15    0.18
   0   4 -14    0.25    0.23
   0   4  14    0.30    0.20
   0  -4  14    0.02    0.16
   0  -4 -14   -0.02    0.14
   0   4  14   -0.21    0.18
   0  -4  15    1.71    0.36
   0   4 -15    1.17    0.31
   0   4 -15    1.36    0.28
   0   4  15    1.51    0.31
   0  -4  15    1.07    0.29
   0   4  15    1.82    0.34
   0  -4 -15    1.01    0.26
   0   4 -16    0.71    0.25
   0   4 -16    1.04    0.27
   0  -4  16    0.65    0.23
   0   4  16    0.48    0.22
   0   4  16    0.88    0.30
   0  -4 -16    0.52    0.21
   0   4 -17    7.16    0.66
   0   4 -17    5.28    0.59
   0   4  17    7.44    0.64
   0  -4 -17    6.17    0.60
   0  -4  17    6.42    0.59
   0   4  17    7.77    0.67
   0   4 -18    0.72    0.26
   0   4 -18    0.45    0.24
   0  -4  18    1.15    0.28
   0   4  18    1.11    0.31
   0  -4 -18    0.64    0.23
   0   4  18    1.13    0.33
   0   5   0   -0.19    0.12
   0   5   0   -0.24    0.13
   0  -5   0   -0.04    0.10
   0   5   0    0.01    0.10
   0  -5   0    0.07    0.09
   0   5  -1   25.85    0.84
   0   5   1   25.46    0.81
   0  -5   1   24.30    0.78
   0   5   1   24.09    0.77
   0   5   1   24.08    0.82
   0   5  -1   23.43    0.81
   0   5  -1   24.15    0.78
   0  -5  -1   23.28    0.72
   0  -5   1   24.64    0.70
   0  -5  -1   24.29    0.74
   0   5  -2    2.58    0.26
   0   5   2    2.63    0.23
   0   5   2    2.61    0.23
   0  -5  -2    2.53    0.20
   0   5  -2    2.92    0.25
   0  -5   2    2.57    0.26
   0   5   2    2.36    0.25
   0   5  -2    2.84    0.28
   0  -5  -2    2.64    0.23
   0  -5   2    2.47    0.19
   0   5  -3    2.52    0.27
   0   5   3    2.73    0.25
   0  -5   3    2.76    0.27
   0   5  -3    2.61    0.23
   0  -5  -3    2.76    0.20
   0   5   3    2.80    0.23
   0   5  -3    2.44    0.27
   0   5   3    3.42    0.32
   0  -5   3    2.42    0.19
   0  -5  -3    2.62    0.25
   0  -5  -4    4.61    0.28
   0   5   4    4.40    0.30
   0   5  -4    4.07    0.33
   0   5  -4    4.30    0.30
   0  -5   4    4.44    0.35
   0   5   4    4.27    0.28
   0  -5  -4    4.31    0.25
   0   5  -4    4.31    0.29
   0   5   4    4.51    0.37
   0   5  -4    4.18    0.36
   0  -5  -4    4.19    0.32
   0  -5   4    3.95    0.23
   0  -5  -5   11.55    0.48
   0   5  -5   11.56    0.52
   0   5  -5   11.53    0.58
   0   5   5   11.55    0.61
   0  -5  -5   11.45    0.41
   0  -5   5   10.56    0.57
   0   5  -5   11.05    0.46
   0   5  -5   11.11    0.60
   0  -5   5   10.74    0.39
   0  -5  -5   11.17    0.56
   0  -5  -6    0.15    0.10
   0   5  -6   -0.05    0.12
   0   5  -6    0.08    0.15
   0   5   6    0.18    0.19
   0  -5   6   -0.11    0.16
   0  -5  -6   -0.10    0.16
   0  -5   6    0.14    0.07
   0  -5  -7   20.54    0.69
   0   5  -7   21.38    0.79
   0   5  -7   20.92    0.83
   0  -5   7   19.70    0.85
   0   5   7   20.38    0.89
   0  -5  -7   19.70    0.82
   0  -5  -8   17.35    0.64
   0   5  -8   17.79    0.76
   0   5  -8   16.77    0.73
   0   5  -8   16.17    0.75
   0  -5   8   17.06    0.80
   0   5   8   18.88    0.85
   0  -5  -8   18.09    0.78
   0  -5  -9    4.82    0.33
   0   5  -9    4.53    0.38
   0   5  -9    4.09    0.39
   0   5  -9    4.40    0.38
   0   5   9    4.81    0.45
   0  -5   9    4.14    0.40
   0  -5  -9    4.64    0.42
   0   5   9    4.86    0.36
   0  -5 -10    7.65    0.43
   0   5 -10    7.91    0.53
   0   5 -10    7.37    0.54
   0   5 -10    8.03    0.52
   0   5  10    8.64    0.60
   0  -5  10    7.59    0.57
   0   5  10    8.06    0.47
   0  -5 -10    7.80    0.56
   0  -5 -11    0.93    0.16
   0   5 -11    1.33    0.24
   0   5 -11    0.80    0.23
   0   5 -11    0.88    0.24
   0   5  11    1.18    0.27
   0  -5  11    0.94    0.24
   0  -5 -11    1.28    0.27
   0  -5 -12   12.88    0.61
   0   5 -12   13.82    0.70
   0   5 -12   14.43    0.79
   0   5 -12   12.86    0.77
   0   5  12   14.15    0.85
   0  -5  12   14.21    0.82
   0  -5 -12   12.59    0.78
   0   5 -13    0.04    0.16
   0   5 -13    0.47    0.22
   0   5  13    0.12    0.17
   0  -5  13    0.02    0.14
   0  -5 -13   -0.11    0.14
   0   5 -14    0.18    0.17
   0   5 -14    0.34    0.17
   0   5  14    0.37    0.20
   0  -5  14   -0.06    0.15
   0  -5 -14    0.11    0.16
   0   5 -15   -0.11    0.17
   0   5 -15    0.08    0.16
   0  -5  15    0.19    0.19
   0   5  15    0.22    0.20
   0  -5 -15    0.06    0.16
   0   5 -16    0.12    0.20
   0   5 -16   -0.04    0.18
   0  -5  16    0.00    0.18
   0   5  16    0.22    0.21
   0  -5 -16    0.11    0.15
   0   5 -17    0.27    0.21
   0   5 -17   -0.11    0.18
   0   5  17   -0.12    0.16
   0  -5  17    0.17    0.17
   0  -5 -17    0.05    0.16
   0   5  18    3.05    0.48
   0   6   0    9.58    0.52
   0  -6   0    9.10    0.47
   0   6   0    8.81    0.49
   0   6   0    9.36    0.52
   0  -6   0    9.52    0.45
   0   6   1    0.14    0.12
   0   6  -1    0.15    0.13
   0   6  -1    0.26    0.13
   0  -6  -1    0.38    0.12
   0   6  -1    0.19    0.13
   0  -6   1    0.42    0.14
   0   6   1    0.29    0.13
   0   6   1    0.11    0.14
   0  -6  -1    0.44    0.12
   0  -6   1    0.21    0.08
   0   6  -2    0.33    0.15
   0   6   2    0.32    0.13
   0  -6  -2    0.29    0.09
   0  -6   2    0.45    0.15
   0   6   2    0.40    0.13
   0   6  -2    0.25    0.14
   0   6  -2    0.16    0.13
   0   6   2    0.18    0.13
   0  -6  -2    0.31    0.12
   0  -6   2    0.42    0.11
   0   6  -3    0.65    0.20
   0   6   3    0.92    0.16
   0   6   3    0.92    0.18
   0   6   3    0.80    0.15
   0  -6  -3    0.94    0.15
   0   6  -3    0.71    0.20
   0   6  -3    1.08    0.19
   0  -6   3    0.98    0.21
   0  -6  -3    0.74    0.16
   0  -6   3    0.93    0.14
   0  -6  -4    3.63    0.27
   0   6  -4    2.95    0.28
   0   6   4    3.54    0.30
   0   6  -4    3.11    0.33
   0  -6   4    3.40    0.34
   0  -6  -4    3.32    0.24
   0   6  -4    3.23    0.28
   0   6  -4    3.24    0.35
   0   6   4    3.26    0.27
   0   6   4    3.30    0.35
   0  -6   4    3.06    0.22
   0  -6  -4    3.48    0.32
   0  -6  -5    0.60    0.13
   0   6  -5    0.54    0.21
   0   6  -5    0.52    0.15
   0   6   5    0.69    0.24
   0  -6  -5    0.51    0.10
   0  -6   5    0.42    0.18
   0   6   5    0.54    0.13
   0   6  -5    0.63    0.18
   0   6  -5    0.62    0.15
   0  -6  -5    0.63    0.16
   0  -6   5    0.47    0.09
   0  -6  -6   12.55    0.55
   0   6  -6   11.98    0.58
   0   6  -6   12.32    0.65
   0   6   6   12.08    0.52
   0  -6   6   11.69    0.66
   0   6   6   12.83    0.71
   0  -6   6   11.77    0.43
   0  -6  -6   13.38    0.66
   0  -6  -7    7.44    0.41
   0   6  -7    6.23    0.44
   0   6  -7    6.48    0.48
   0   6   7    7.63    0.39
   0   6   7    7.71    0.56
   0  -6   7    7.05    0.52
   0  -6   7    6.87    0.31
   0  -6  -7    7.45    0.51
   0  -6  -8    0.33    0.10
   0   6  -8    0.05    0.14
   0   6  -8    0.12    0.14
   0   6   8    0.58    0.24
   0  -6   8    0.72    0.24
   0  -6  -8    0.43    0.18
   0  -6  -9    0.71    0.15
   0   6  -9    0.64    0.22
   0   6  -9    0.71    0.23
   0   6  -9    0.82    0.21
   0   6   9    0.66    0.23
   0  -6   9    0.67    0.22
   0  -6  -9    0.64    0.21
   0  -6 -10    0.96    0.16
   0   6 -10    0.82    0.23
   0   6 -10    0.78    0.20
   0   6 -10    0.97    0.23
   0  -6  10    1.15    0.28
   0   6  10    1.07    0.28
   0  -6 -10    1.39    0.28
   0   6 -11    1.06    0.23
   0   6 -11    0.92    0.21
   0   6 -11    1.35    0.26
   0  -6  11    1.47    0.30
   0   6  11    0.91    0.26
   0  -6 -11    1.34    0.29
   0   6 -12    4.26    0.47
   0   6 -12    4.90    0.48
   0   6  12    6.36    0.60
   0  -6  12    5.83    0.55
   0  -6 -12    5.56    0.53
   0   6 -13    1.46    0.30
   0   6 -13    1.57    0.29
   0   6  13    1.94    0.35
   0  -6  13    1.71    0.33
   0  -6 -13    1.78    0.32
   0   6 -14    0.26    0.17
   0   6 -14   -0.02    0.16
   0   6  14    0.18    0.22
   0  -6  14    0.29    0.20
   0  -6 -14    0.04    0.18
   0   6 -15    2.27    0.40
   0   6 -15    2.11    0.35
   0   6  15    2.82    0.46
   0  -6  15    2.90    0.42
   0  -6 -15    2.40    0.38
   0   6 -16    1.54    0.34
   0   6 -16    1.77    0.34
   0   6  16    1.59    0.32
   0  -6  16    2.41    0.41
   0   6 -17    0.57    0.23
   0   7   0   -0.08    0.12
   0   7   0   -0.09    0.17
   0  -7   0   -0.10    0.12
   0   7   0    0.06    0.12
   0  -7   0    0.02    0.11
   0   7   1   14.23    0.69
   0   7  -1   13.51    0.70
   0   7   1   13.99    0.70
   0   7  -1   13.38    0.67
   0   7   1   14.62    0.68
   0  -7  -1   14.06    0.62
   0   7  -1   13.45    0.69
   0  -7   1   13.41    0.64
   0  -7  -1   13.60    0.61
   0  -7   1   13.68    0.58
   0   7  -2    9.59    0.59
   0   7   2   10.04    0.58
   0   7  -2   10.33    0.61
   0   7   2    9.25    0.58
   0   7  -2    9.77    0.55
   0   7   2   10.52    0.56
   0  -7   2    9.47    0.56
   0  -7  -2   10.11    0.51
   0  -7  -2    9.84    0.53
   0  -7   2   10.05    0.47
   0   7  -3    0.21    0.15
   0   7   3    0.15    0.13
   0   7  -3    0.04    0.15
   0   7   3   -0.08    0.16
   0   7  -3    0.01    0.12
   0  -7   3    0.12    0.14
   0   7   3    0.22    0.12
   0  -7  -3    0.19    0.10
   0   7  -3    0.06    0.15
   0  -7  -3    0.08    0.13
   0  -7   3    0.31    0.12
   0  -7  -4    2.27    0.25
   0   7  -4    1.61    0.28
   0   7  -4    1.74    0.23
   0   7   4    2.34    0.26
   0   7   4    1.99    0.30
   0   7  -4    2.32    0.31
   0   7  -4    2.12    0.26
   0  -7  -4    1.95    0.21
   0  -7   4    1.65    0.27
   0  -7  -4    2.08    0.26
   0  -7   4    1.78    0.19
   0  -7  -5    0.02    0.09
   0   7  -5    0.13    0.17
   0   7  -5    0.15    0.15
   0   7   5   -0.08    0.18
   0  -7   5    0.02    0.14
   0   7  -5    0.08    0.12
   0   7   5    0.01    0.10
   0  -7  -5    0.09    0.08
   0  -7   5    0.06    0.08
   0  -7  -5   -0.17    0.15
   0  -7  -6   15.66    0.67
   0   7  -6   14.98    0.80
   0   7  -6   15.04    0.69
   0  -7   6   13.96    0.76
   0  -7  -6   15.47    0.57
   0   7   6   13.69    0.80
   0   7   6   14.35    0.62
   0  -7  -6   15.00    0.75
   0  -7  -7   18.48    0.73
   0   7  -7   17.45    0.88
   0   7  -7   17.69    0.78
   0   7   7   16.79    0.67
   0   7   7   16.19    0.91
   0  -7   7   17.56    0.88
   0  -7  -7   17.10    0.84
   0  -7  -8    0.19    0.11
   0   7  -8    0.11    0.12
   0   7  -8    0.36    0.18
   0   7   8    0.32    0.21
   0  -7   8    0.28    0.20
   0  -7  -8    0.41    0.16
   0   7  -9    2.86    0.35
   0   7  -9    3.10    0.38
   0   7  -9    2.95    0.36
   0   7   9    2.83    0.40
   0  -7   9    2.55    0.36
   0  -7  -9    2.88    0.36
   0   7 -10    0.07    0.15
   0   7 -10    0.22    0.14
   0   7 -10    0.25    0.17
   0  -7  10    0.48    0.22
   0   7  10    0.41    0.22
   0  -7 -10    0.45    0.21
   0   7 -11    2.20    0.32
   0   7 -11    1.53    0.31
   0   7 -11    1.88    0.32
   0  -7  11    1.71    0.34
   0   7  11    1.96    0.37
   0  -7 -11    1.97    0.35
   0   7 -12    5.42    0.53
   0   7 -12    5.77    0.52
   0  -7  12    5.63    0.59
   0   7  12    5.48    0.59
   0  -7 -12    6.75    0.60
   0   7 -13   -0.23    0.21
   0   7 -13    0.45    0.20
   0   7  13    0.46    0.25
   0  -7  13    0.79    0.27
   0  -7 -13    0.44    0.21
   0   7 -14    0.10    0.16
   0   7 -14    0.25    0.20
   0   7  14    0.26    0.23
   0  -7  14    0.28    0.20
   0  -7 -14    0.42    0.23
   0   7 -15    0.09    0.17
   0   8   0   -0.10    0.16
   0  -8   0    0.03    0.12
   0   8   0   -0.02    0.12
   0   8   0    0.19    0.15
   0  -8   0    0.05    0.11
   0   8  -1    0.60    0.20
   0   8   1    0.39    0.16
   0   8   1    0.35    0.16
   0   8  -1    0.57    0.18
   0  -8  -1    0.53    0.15
   0   8   1    0.31    0.17
   0  -8   1    0.34    0.14
   0   8  -1    0.42    0.15
   0  -8   1    0.45    0.13
   0  -8  -1    0.29    0.13
   0   8  -2    0.71    0.22
   0   8   2    0.74    0.18
   0   8  -2    0.41    0.16
   0  -8  -2    0.73    0.16
   0  -8   2    0.42    0.15
   0   8   2    0.62    0.18
   0   8  -2    0.60    0.18
   0   8   2    0.76    0.21
   0  -8   2    0.53    0.14
   0  -8  -2    0.83    0.17
   0   8  -3    0.04    0.17
   0   8  -3    0.14    0.14
   0   8   3   -0.01    0.18
   0   8   3   -0.02    0.10
   0  -8  -3   -0.05    0.09
   0   8  -3    0.07    0.14
   0  -8   3   -0.04    0.14
   0   8  -3   -0.09    0.14
   0  -8  -3    0.22    0.12
   0  -8   3    0.14    0.09
   0  -8  -4    1.09    0.19
   0   8  -4    1.02    0.26
   0   8  -4    1.06    0.21
   0   8  -4    0.90    0.25
   0   8  -4    0.93    0.21
   0   8   4    1.06    0.21
   0  -8  -4    1.33    0.19
   0   8   4    0.99    0.26
   0  -8   4    1.07    0.24
   0  -8  -4    1.03    0.22
   0  -8  -5    0.01    0.10
   0   8  -5    0.11    0.16
   0   8  -5   -0.05    0.12
   0  -8   5    0.05    0.15
   0   8  -5    0.32    0.14
   0   8   5    0.00    0.12
   0   8   5   -0.39    0.21
   0  -8  -5    0.08    0.13
   0  -8  -6    7.21    0.47
   0   8  -6    5.93    0.54
   0   8  -6    5.21    0.42
   0  -8   6    5.25    0.49
   0   8   6    5.86    0.54
   0  -8  -6    5.88    0.49
   0  -8  -7    0.32    0.13
   0   8  -7    0.65    0.18
   0   8  -7    0.59    0.23
   0  -8   7    0.81    0.25
   0   8   7    0.18    0.17
   0  -8  -7    0.63    0.21
   0   8  -8    0.28    0.15
   0   8  -8    0.10    0.17
   0   8  -8   -0.03    0.13
   0  -8   8   -0.15    0.18
   0   8   8   -0.18    0.20
   0  -8  -8    0.29    0.17
   0   8  -9    0.56    0.21
   0   8  -9    0.98    0.24
   0   8   9    0.59    0.23
   0  -8   9    0.53    0.23
   0  -8  -9    0.49    0.19
   0   8 -10    0.55    0.21
   0   8  10    0.43    0.23
   0  -8  10    0.34    0.20
   0  -8 -10    0.09    0.14
   0   8 -11    0.06    0.14
   0   8  11    0.11    0.21
   0  -8  11    0.10    0.18
   0  -8 -11    0.51    0.22
   0   8 -12    0.44    0.20
   0  -8  12    0.63    0.25
   0   8  12    0.18    0.20
   0  -8 -12    0.83    0.31
   0   8 -13    0.63    0.23
   0   8 -14    0.00    0.15
   0   9   0    0.13    0.14
   0   9   0   -0.13    0.15
   0  -9   0   -0.21    0.14
   0   9   0   -0.17    0.17
   0  -9   0   -0.12    0.10
   0   9  -1    0.51    0.21
   0   9  -1    0.39    0.18
   0  -9   1    0.13    0.12
   0   9   1    0.12    0.12
   0   9   1    0.48    0.22
   0   9  -1    0.19    0.15
   0  -9  -1    0.50    0.17
   0  -9   1    0.17    0.11
   0  -9  -1    0.41    0.13
   0   9  -2    7.54    0.60
   0  -9   2    6.39    0.52
   0   9   2    7.99    0.63
   0   9  -2    7.34    0.56
   0   9  -2    6.94    0.58
   0  -9  -2    8.23    0.53
   0   9   2    7.92    0.57
   0  -9  -2    8.22    0.55
   0   9  -3    5.10    0.51
   0   9   3    4.97    0.44
   0  -9   3    4.35    0.43
   0   9   3    4.68    0.49
   0   9  -3    4.16    0.42
   0  -9  -3    5.17    0.40
   0  -9  -3    5.48    0.46
   0  -9  -4   -0.10    0.12
   0   9  -4   -0.23    0.20
   0   9   4    0.00    0.16
   0  -9   4   -0.06    0.15
   0   9   4   -0.08    0.11
   0   9  -4   -0.04    0.12
   0  -9  -4   -0.06    0.13
   0  -9  -5    3.47    0.35
   0   9  -5    3.72    0.45
   0  -9   5    3.02    0.41
   0   9   5    3.85    0.48
   0  -9  -5    3.01    0.38
   0   9  -6    4.07    0.48
   0  -9   6    4.33    0.48
   0   9   6    4.58    0.53
   0  -9  -6    4.44    0.45
   0   9  -7    0.42    0.24
   0   9   7    0.19    0.20
   0  -9   7    0.07    0.17
   0  -9  -7    0.53    0.18
   0   9   8    0.70    0.27
   0  -9   8    0.44    0.23
   0  -9  -8    0.64    0.23
   0  -9   9    0.38    0.20
   0   9   9    0.30    0.19
   0  -9  -9    0.52    0.21
   0  -9  10    0.29    0.22
   0   9  10    0.29    0.24
   0  -9 -10    0.07    0.17
   0  10   0    0.29    0.16
   0 -10   0    0.05    0.13
   0  10   0   -0.11    0.18
   0  10   1    0.64    0.25
   0  10  -1    0.55    0.20
   0 -10  -1    0.49    0.18
   0 -10   1    0.29    0.17
   0  10   1    0.41    0.17
   0  10  -2    3.51    0.41
   0 -10   2    3.57    0.41
   0  10   2    3.49    0.41
   0  10   2    2.32    0.37
   0 -10  -2    3.08    0.36
   0 -10  -3    0.68    0.19
   0 -10   3    0.56    0.20
   0  10   3    0.26    0.38
   0 -10  -3    0.76    0.21
   0 -10   4    0.67    0.22
   0  10   4    1.25    0.31
   0 -10  -4    0.84    0.20
   0 -10   5    0.80    0.24
   0  10   5    0.80    0.24
   0 -10  -5    1.03    0.24
   0 -10   6    1.49    0.32
   0  10   6    1.88    0.39
   0 -10  -6    1.64    0.29
   0 -10   7    0.00    0.21
   0  10   7    0.14    0.18
   0 -10  -7   -0.07    0.18
   0 -10  -8   -0.09    0.14
   0  11   0    0.31    0.21
   0  11   1   -0.30    0.19
   0 -11   2   -0.04    0.16
   0  11   2    0.04    0.19
   0 -11   3    3.17    0.43
   0  11   3    3.02    0.46
   0 -11   4   -0.23    0.18
   1   0 -19    1.84    0.39
  -1   0  19    2.35    0.43
  -1   0  19    2.25    0.44
   1   0 -18    0.17    0.20
  -1   0  18    0.24    0.25
  -1   0  18    0.42    0.24
   1   0 -17    0.42    0.23
  -1   0  17    0.13    0.22
  -1   0  17    0.64    0.27
   1   0 -16    0.41    0.23
  -1   0  16    0.02    0.17
  -1   0  16    0.01    0.17
  -1   0  15    5.27    0.51
   1   0 -15    4.52    0.47
  -1   0  15    6.19    0.40
  -1   0  15    4.87    0.48
  -1   0  14    0.08    0.11
  -1   0  14    0.30    0.21
   1   0 -14    0.31    0.18
   1   0 -14    0.46    0.22
  -1   0  14    0.29    0.13
   1   0 -14    0.26    0.14
  -1   0  14    0.20    0.11
  -1   0  13    0.94    0.17
  -1   0  13    1.08    0.26
   1   0 -13    1.42    0.27
   1   0 -13    1.56    0.28
  -1   0  13    1.34    0.19
   1   0 -13    0.85    0.18
  -1   0  13    0.73    0.14
  -1   0  12   -0.22    0.21
   1   0 -12    0.21    0.17
   1   0 -12    0.00    0.15
  -1   0  12    0.07    0.09
  -1   0  12    0.03    0.08
   1   0 -12    0.13    0.12
  -1   0  11   -0.09    0.24
   1   0 -11    0.16    0.15
   1   0 -11    0.17    0.16
  -1   0  11    0.14    0.10
  -1   0  11    0.13    0.09
   1   0 -11    0.23    0.12
   1   0 -10    0.05    0.04
   1   0 -10    0.32    0.18
   1   0 -10    0.01    0.14
  -1   0  10    0.06    0.08
   1   0 -10    0.20    0.11
  -1   0  10    0.13    0.09
   1   0  -9   22.61    0.50
   1   0  -9   25.38    0.84
   1   0  -9   24.63    0.83
  -1   0   9   22.88    0.66
  -1   0   9   22.47    0.67
   1   0  -9   22.88    0.70
   1   0  -8    0.09    0.16
   1   0  -8    0.09    0.04
   1   0  -8    0.23    0.14
  -1   0   8    0.13    0.09
   1   0  -8    0.04    0.08
   1   0  -7   19.54    0.44
  -1   0   7   18.72    0.54
   1   0  -7   19.29    0.58
  -1   0   6    0.11    0.06
   1   0  -6    0.24    0.12
   1   0  -6    0.09    0.10
   1   0  -6   -0.01    0.04
  -1   0   6    0.09    0.07
  -1   0   6   -0.06    0.06
   1   0  -6   -0.06    0.07
  -1   0   5    0.14    0.07
   1   0  -5    0.01    0.03
   1   0  -5    0.05    0.09
   1   0  -5    0.03    0.08
  -1   0   5    0.13    0.06
  -1   0   5    0.15    0.06
   1   0  -5    0.11    0.06
  -1   0   4   -0.01    0.04
   1   0  -4   -0.03    0.07
  -1   0   4    0.06    0.07
   1   0  -4    0.06    0.04
   1   0  -4   -0.08    0.07
  -1   0   4    0.06    0.05
  -1   0   4    0.09    0.05
   1   0  -3  147.19    2.36
  -1   0   3  144.64    2.45
   1   0  -3  147.00    2.45
  -1   0   3  149.08    2.46
   1   0  -3  146.33    2.37
  -1   0   3  144.35    2.37
  -1   0   3  142.13    2.39
   1   0  -3  145.47    2.38
  -1   0   2    0.04    0.03
   1   0  -2    0.18    0.04
  -1   0   2    0.05    0.02
   1   0  -2    0.22    0.03
   1   0  -2    0.13    0.03
  -1   0   2    0.16    0.03
  -1   0   2    0.11    0.04
  -1   0   0    0.13    0.03
   1   0   0    0.02    0.01
   1   0   0    0.10    0.02
  -1   0  -1    2.44    0.11
   1   0   1    3.31    0.13
   1   0   1    2.27    0.11
   1   0   1    2.07    0.10
  -1   0  -1    3.51    0.13
  -1   0  -2    0.02    0.05
   1   0   2   -0.03    0.04
   1   0   2    0.04    0.04
  -1   0  -2   -0.03    0.05
  -1   0  -2    0.08    0.06
   1   0   2    0.10    0.05
   1   0   2    0.06    0.03
  -1   0  -2    0.01    0.03
   1   0   2    0.04    0.03
   1   0   2    0.01    0.04
  -1   0  -3   39.85    0.86
   1   0   3   41.88    0.87
   1   0   3   42.68    0.90
   1   0   3   42.57    0.88
  -1   0  -3   42.35    0.88
  -1   0  -3   43.99    0.90
  -1   0  -3   38.58    0.84
   1   0   3   40.86    0.79
   1   0   3   41.25    0.79
   1   0   3   42.33    0.85
  -1   0  -4    0.08    0.08
   1   0   4    0.04    0.03
  -1   0  -4   -0.02    0.09
  -1   0  -4   -0.14    0.09
   1   0   4   -0.04    0.05
   1   0   4    0.04    0.06
  -1   0  -4    0.10    0.07
  -1   0  -5    1.09    0.14
   1   0   5    1.12    0.07
  -1   0  -5    1.00    0.15
  -1   0  -5    0.85    0.14
   1   0   5    1.20    0.11
  -1   0  -5    1.33    0.14
  -1   0  -6    0.27    0.12
  -1   0  -6    0.41    0.16
  -1   0  -6    0.05    0.14
   1   0   6    0.08    0.03
   1   0   6    0.10    0.06
  -1   0  -6    0.07    0.09
  -1   0  -7   35.68    0.98
  -1   0  -7   35.30    1.02
   1   0   7   35.41    0.65
  -1   0  -7   35.33    0.92
  -1   0  -7   34.18    0.96
   1   0   7   33.51    0.73
   1   0   8    0.01    0.03
  -1   0  -8    0.04    0.17
  -1   0  -8    0.16    0.14
  -1   0  -8   -0.01    0.11
  -1   0  -8    0.09    0.11
   1   0   8    0.05    0.06
  -1   0  -9    7.04    0.47
  -1   0  -9    8.10    0.48
   1   0   9    7.27    0.29
  -1   0  -9    6.75    0.44
  -1   0 -10    0.31    0.17
   1   0  10    0.01    0.12
  -1   0 -10    0.05    0.18
  -1   0 -10    0.14    0.17
   1   0  10    0.10    0.09
   1   0  10    0.08    0.07
   1   0  11    5.89    0.39
  -1   0 -11    5.84    0.48
  -1   0 -11    6.12    0.47
   1   0  11    5.52    0.36
   1   0  12    0.40    0.14
  -1   0 -12    0.41    0.21
  -1   0 -12    0.32    0.19
   1   0  12    0.20    0.13
   1   0  12    0.39    0.09
   1   0  13   10.17    0.56
   1   0  13   10.18    0.54
   1   0  13    9.16    0.50
  -1   0 -13    8.68    0.61
  -1   0 -13    8.42    0.61
   1   0  14   -0.13    0.13
   1   0  14    0.12    0.12
   1   0  14    0.14    0.13
  -1   0 -14   -0.23    0.19
  -1   0 -14    0.06    0.18
   1   0  15   -0.10    0.23
   1   0  15    0.30    0.14
  -1   0 -15   -0.08    0.18
  -1   0 -15    0.40    0.22
  -1   0 -16    0.53    0.23
   1   0  16   -0.40    0.27
  -1   0 -17    2.06    0.40
   1   0  17    1.45    0.30
   1   0  17    1.08    0.29
   1   0  18   -0.03    0.22
   1   0  18    0.02    0.19
   1   1 -19    6.96    0.68
  -1   1  19    5.08    0.61
  -1  -1  19    5.91    0.66
  -1   1  19    4.97    0.59
  -1  -1  19    5.18    0.58
   1   1 -18    2.49    0.43
  -1  -1  18    2.22    0.44
  -1   1  18    2.55    0.43
  -1   1  18    2.14    0.39
  -1  -1  18    2.07    0.38
  -1  -1  17    0.42    0.25
  -1   1  17    0.35    0.22
   1  -1 -17    0.41    0.20
   1   1 -17    0.69    0.27
  -1   1  17    0.57    0.20
  -1   1  17    0.73    0.25
  -1  -1  17    0.32    0.21
  -1  -1  16    0.97    0.28
  -1   1  16    1.25    0.29
   1   1 -16    0.80    0.27
   1  -1 -16    0.99    0.26
   1   1 -16    0.81    0.28
  -1   1  16    0.95    0.22
  -1  -1  16    1.19    0.22
  -1   1  16    1.11    0.31
   1  -1 -16    0.78    0.21
  -1  -1  15    3.58    0.44
  -1   1  15    3.31    0.41
   1   1 -15    3.24    0.45
   1   1 -15    3.71    0.43
   1  -1 -15    3.16    0.40
  -1  -1  15    3.82    0.35
   1  -1 -15    3.09    0.34
  -1   1  15    3.68    0.45
  -1  -1  14    7.32    0.58
   1   1 -14    8.18    0.59
   1  -1 -14    6.92    0.57
   1   1 -14    6.71    0.58
  -1  -1  14    7.50    0.47
  -1   1  14    7.18    0.57
  -1   1  14    5.96    0.37
  -1  -1  14    6.28    0.40
   1  -1 -14    7.78    0.51
  -1  -1  13   14.64    0.55
  -1  -1  13   14.36    0.78
   1  -1 -13   14.29    0.75
   1   1 -13   14.31    0.77
   1   1 -13   14.36    0.77
  -1   1  13   15.00    0.54
  -1  -1  13   15.29    0.65
  -1  -1  13   13.86    0.60
  -1   1  13   14.82    0.77
  -1   1  13   13.24    0.56
   1  -1 -13   14.68    0.69
  -1  -1  12    0.79    0.14
  -1  -1  12    0.76    0.22
   1   1 -12    0.68    0.10
   1  -1 -12    0.79    0.22
   1   1 -12    0.90    0.26
   1   1 -12    1.02    0.26
  -1   1  12    0.63    0.13
  -1  -1  12    0.81    0.19
  -1   1  12    0.83    0.17
   1  -1 -12    0.38    0.14
  -1   1  12    1.21    0.28
  -1  -1  11    6.18    0.31
  -1  -1  11    5.57    0.44
   1  -1 -11    6.16    0.45
   1   1 -11    5.20    0.26
   1   1 -11    6.06    0.47
   1   1 -11    6.06    0.44
  -1   1  11    6.76    0.32
  -1  -1  11    6.06    0.38
  -1   1  11    5.97    0.33
   1  -1 -11    6.24    0.40
  -1   1  11    6.25    0.45
  -1  -1  10    0.58    0.18
  -1  -1  10    0.40    0.09
   1  -1 -10    0.59    0.15
   1  -1 -10    0.48    0.18
   1   1 -10    0.39    0.18
   1   1 -10    0.47    0.09
   1   1 -10    0.26    0.16
  -1   1  10    0.47    0.10
  -1  -1  10    0.56    0.15
  -1   1  10    0.36    0.17
  -1   1  10    0.47    0.11
   1  -1 -10    0.45    0.13
   1  -1  -9    0.20    0.11
  -1  -1   9    0.00    0.17
  -1  -1   9    0.20    0.08
   1  -1  -9    0.12    0.13
   1   1  -9    0.09    0.13
   1   1  -9    0.18    0.14
   1   1  -9    0.08    0.07
  -1   1   9    0.18    0.07
  -1  -1   9    0.35    0.12
   1  -1  -9    0.09    0.09
  -1   1   9    0.07    0.16
   1   1  -9    0.37    0.10
  -1   1   9    0.09    0.07
  -1  -1   8    3.17    0.30
  -1  -1   8    3.35    0.18
  -1  -1   8    3.15    0.19
   1   1  -8    3.34    0.28
   1   1  -8    3.04    0.29
   1   1  -8    3.12    0.19
   1  -1  -8    3.43    0.28
  -1   1   8    3.31    0.18
  -1  -1   8    3.02    0.23
   1   1  -8    3.22    0.21
  -1   1   8    3.04    0.21
   1  -1  -8    3.22    0.25
  -1   1   8    2.68    0.28
   1  -1  -8    3.25    0.23
  -1  -1   7   70.15    1.28
  -1  -1   7   70.16    1.33
  -1  -1   7   67.71    1.57
   1   1  -7   68.73    1.54
   1   1  -7   70.00    1.33
   1   1  -7   71.55    1.51
   1  -1  -7   71.91    1.53
   1   1  -7   69.55    1.34
  -1  -1   7   69.12    1.44
   1  -1  -7   72.27    1.47
   1  -1  -7   68.74    1.39
  -1  -1   7   68.38    1.34
  -1   1   7   70.15    1.56
  -1   1   7   66.53    1.38
  -1  -1   6   58.49    1.13
  -1  -1   6   57.48    1.05
  -1   1   6   56.78    1.13
  -1  -1   6   56.45    1.30
   1  -1  -6   60.67    1.27
   1   1  -6   59.72    1.26
   1   1  -6   61.18    1.31
   1   1  -6   57.47    1.13
  -1  -1   6   57.98    1.21
   1   1  -6   57.02    1.10
  -1  -1   6   55.96    1.10
  -1   1   6   55.41    1.16
   1  -1  -6   57.57    1.14
  -1   1   6   58.67    1.30
   1  -1  -6   57.23    1.22
  -1   1   5    2.26    0.13
  -1  -1   5    2.12    0.14
  -1  -1   5    2.04    0.20
   1  -1  -5    2.35    0.14
  -1  -1   5    2.63    0.11
   1  -1  -5    2.68    0.20
   1   1  -5    2.15    0.15
   1   1  -5    2.54    0.18
  -1  -1   5    2.01    0.17
   1   1  -5    2.27    0.12
  -1   1   5    2.35    0.16
   1  -1  -5    2.44    0.16
  -1   1   5    2.18    0.20
   1  -1  -5    2.15    0.17
  -1  -1   5    2.01    0.12
  -1   1   4    6.35    0.20
  -1  -1   4    5.97    0.23
  -1  -1   4    5.99    0.16
   1   1  -4    6.55    0.28
   1  -1  -4    5.83    0.19
  -1  -1   4    5.80    0.29
   1   1  -4    5.59    0.23
   1   1  -4    5.91    0.26
  -1  -1   4    6.51    0.26
  -1   1   4    6.68    0.26
  -1   1   4    6.45    0.28
   1  -1  -4    6.85    0.27
   1   1  -4    6.32    0.26
   1   1  -4    5.88    0.18
  -1  -1   4    5.70    0.26
   1  -1  -4    6.17    0.26
  -1  -1   4    5.43    0.17
   1  -1  -4    6.74    0.25
  -1   1   4    6.40    0.28
  -1   1   4    7.11    0.28
  -1   1   4    6.24    0.25
  -1  -1   3   31.50    0.67
  -1   1   3   31.53    0.59
  -1  -1   3   31.88    0.72
   1   1  -3   34.55    0.73
   1  -1  -3   32.54    0.59
   1   1  -3   30.62    0.67
   1  -1  -3   33.94    0.68
  -1   1   3   34.04    0.68
  -1  -1   3   33.54    0.67
   1   1  -3   33.70    0.67
  -1  -1   3   30.00    0.69
   1   1  -3   34.15    0.71
   1  -1  -3   31.99    0.70
  -1   1   3   33.04    0.70
  -1   1   3   32.87    0.71
  -1   1   3   31.05    0.72
   1  -1  -3   32.76    0.69
   1  -1  -3   32.50    0.73
  -1  -1   2    4.45    0.15
   1   1  -2    4.35    0.18
   1  -1  -2    4.84    0.15
   1   1  -2    4.19    0.14
  -1   1   2    4.79    0.15
  -1  -1   2    4.49    0.18
  -1  -1   2    4.60    0.19
  -1  -1   2    4.79    0.17
   1   1  -2    5.04    0.19
   1  -1  -2    4.27    0.18
  -1   1   2    4.74    0.19
   1  -1  -2    5.17    0.19
  -1   1   2    5.03    0.19
  -1  -1   1   25.17    0.53
  -1   1   1   26.89    0.54
   1   1  -1   24.87    0.52
  -1  -1   1   25.33    0.52
  -1  -1   1   25.37    0.52
   1   1  -1   24.75    0.52
   1   1  -1   25.62    0.53
  -1   1   1   23.35    0.52
   1  -1  -1   25.58    0.54
   1  -1  -1   24.45    0.52
  -1  -1   0    2.78    0.12
  -1   1   0    2.96    0.14
   1  -1   0    2.43    0.12
   1   1   0    2.66    0.12
  -1  -1   0    2.39    0.12
   1   1   0    2.91    0.13
  -1  -1   0    2.79    0.13
   1   1   0    2.38    0.12
  -1  -1   0    2.99    0.10
   1   1   0    2.67    0.11
   1  -1   0    2.53    0.13
  -1  -1   0    2.54    0.11
  -1   1   0    2.72    0.13
  -1  -1  -1    1.76    0.11
  -1   1  -1    1.79    0.12
  -1  -1  -1    1.90    0.09
   1  -1   1    1.69    0.12
   1   1   1    1.89    0.11
   1  -1   1    1.71    0.09
  -1   1  -1    1.90    0.10
   1   1   1    1.98    0.09
  -1  -1  -1    1.98    0.10
   1  -1   1    1.64    0.10
   1   1   1    1.85    0.10
   1   1   1    1.89    0.10
  -1   1  -1    1.74    0.12
   1   1   1    2.14    0.13
  -1  -1  -1    1.84    0.12
   1  -1   1    1.76    0.11
  -1  -1  -1    1.93    0.11
   1   1   1    1.94    0.09
   1   1   1    1.88    0.11
   1  -1   1    2.16    0.12
   1  -1   2    9.19    0.30
  -1  -1  -2    9.31    0.29
   1   1   2    9.51    0.30
  -1  -1  -2    9.14    0.23
  -1   1  -2    9.46    0.30
   1  -1   2    9.02    0.28
  -1   1  -2    9.72    0.30
   1   1   2    9.90    0.30
  -1   1  -2    9.45    0.31
   1  -1   2   10.12    0.31
  -1  -1  -2    9.80    0.29
   1  -1   2    9.45    0.29
   1   1   2    9.41    0.23
   1  -1   2    9.47    0.30
  -1   1  -2    8.88    0.29
   1   1   2    9.16    0.30
  -1  -1  -2    9.83    0.32
   1   1   2    9.85    0.30
   1  -1   2   10.39    0.33
  -1  -1  -2    9.33    0.24
  -1  -1  -2    9.53    0.30
   1  -1   3  114.87    2.07
   1  -1   3  126.95    2.15
   1   1   3  121.50    2.09
  -1   1  -3  119.34    2.07
  -1  -1  -3  117.79    2.08
  -1   1  -3  116.12    2.13
   1   1   3  118.77    1.91
   1  -1   3  117.65    2.11
   1   1   3  119.46    2.11
   1  -1   3  117.44    2.02
   1  -1   3  116.29    2.10
  -1   1  -3  115.77    2.11
   1   1   3  117.79    2.13
  -1  -1  -3  118.40    2.10
   1   1   3  121.85    2.10
  -1   1  -3  115.72    2.08
   1  -1   3  124.44    2.10
  -1   1  -3  114.41    2.15
   1   1   3  115.85    1.94
   1   1   3  123.93    2.11
  -1  -1  -3  121.15    2.11
  -1  -1  -3  117.57    1.95
  -1  -1  -4    0.86    0.12
   1  -1   4    0.89    0.12
   1   1   4    0.74    0.11
  -1   1  -4    1.26    0.18
  -1  -1  -4    1.15    0.14
  -1   1  -4    1.29    0.15
   1  -1   4    0.89    0.10
  -1   1  -4    1.07    0.15
   1  -1   4    0.87    0.11
   1   1   4    0.80    0.12
  -1   1  -4    0.78    0.11
  -1  -1  -4    0.80    0.07
   1   1   4    0.76    0.07
   1  -1   4    0.96    0.10
  -1  -1  -4    0.77    0.13
   1  -1   5   19.68    0.55
  -1  -1  -5   20.08    0.58
   1  -1   5   19.85    0.49
  -1   1  -5   19.29    0.63
  -1  -1  -5   20.76    0.62
  -1   1  -5   19.94    0.63
   1   1   5   20.66    0.59
   1   1   5   18.35    0.42
  -1  -1  -5   19.58    0.60
  -1   1  -5   20.87    0.65
   1  -1   6   20.07    0.59
  -1  -1  -6   19.96    0.62
  -1  -1  -6   21.12    0.68
  -1   1  -6   22.10    0.69
   1  -1   6   20.81    0.52
  -1   1  -6   21.66    0.70
  -1  -1  -6   21.64    0.70
   1   1   6   20.68    0.63
   1   1   6   18.45    0.45
  -1  -1  -6   19.84    0.64
   1  -1   7    1.51    0.16
  -1  -1  -7    1.51    0.18
   1  -1   7    1.50    0.12
  -1   1  -7    1.53    0.20
  -1   1  -7    1.56    0.23
  -1  -1  -7    1.51    0.22
  -1  -1  -7    1.47    0.22
   1   1   7    1.09    0.16
   1   1   7    1.22    0.10
  -1  -1  -7    1.14    0.17
  -1  -1  -8    5.79    0.35
   1  -1   8    6.09    0.33
  -1  -1  -8    5.87    0.39
   1  -1   8    5.46    0.24
  -1  -1  -8    5.56    0.39
  -1   1  -8    5.51    0.38
  -1   1  -8    5.54    0.40
   1   1   8    5.71    0.35
   1   1   8    4.90    0.22
  -1  -1  -8    5.82    0.37
  -1  -1  -9    7.51    0.43
   1  -1   9    9.01    0.42
  -1  -1  -9    8.14    0.50
  -1  -1  -9    8.21    0.48
  -1   1  -9    8.83    0.52
   1  -1   9    7.39    0.29
  -1   1  -9    9.03    0.51
   1   1   9    7.89    0.43
   1   1   9    6.81    0.27
  -1  -1  -9    8.05    0.46
   1  -1  10    2.32    0.24
  -1  -1 -10    1.93    0.24
   1  -1  10    1.52    0.13
  -1  -1 -10    2.34    0.30
  -1  -1 -10    2.46    0.32
  -1   1 -10    2.14    0.28
  -1   1 -10    1.86    0.31
   1   1  10    2.35    0.26
   1   1  10    1.97    0.14
  -1  -1 -10    1.94    0.25
  -1  -1 -11    1.38    0.22
   1  -1  11    1.18    0.24
   1  -1  11    1.75    0.21
  -1  -1 -11    1.46    0.25
  -1   1 -11    1.79    0.28
  -1   1 -11    1.25    0.26
  -1  -1 -11    1.44    0.26
   1   1  11    1.53    0.22
   1   1  11    1.40    0.13
  -1  -1 -11    1.97    0.26
   1  -1  12    0.11    0.13
   1  -1  12   -0.47    0.25
  -1  -1 -12    0.53    0.18
  -1   1 -12   -0.21    0.19
  -1  -1 -12    0.26    0.16
  -1   1 -12    0.02    0.16
   1  -1  12   -0.10    0.08
   1   1  12    0.08    0.11
   1  -1  12   -0.03    0.13
  -1  -1 -12    0.10    0.13
   1  -1  12    0.11    0.08
  -1  -1 -13    0.18    0.14
   1  -1  13    0.01    0.10
   1  -1  13    0.03    0.19
  -1   1 -13   -0.03    0.18
  -1   1 -13    0.04    0.18
  -1  -1 -13    0.10    0.16
   1   1  13    0.05    0.12
   1  -1  13   -0.12    0.12
  -1  -1 -13    0.14    0.15
   1  -1  14    0.72    0.17
   1  -1  14    0.65    0.23
  -1  -1 -14    1.01    0.26
  -1   1 -14    1.00    0.26
  -1   1 -14    0.91    0.27
   1   1  14    0.84    0.16
   1  -1  14    0.67    0.18
   1   1  14    0.99    0.21
   1   1  14    0.61    0.24
   1   1  15    0.05    0.14
   1  -1  15   -0.09    0.22
  -1   1 -15    0.18    0.18
  -1   1 -15    0.29    0.19
   1   1  15    0.04    0.11
   1  -1  15    0.02    0.11
   1   1  15   -0.07    0.18
   1  -1  16    0.25    0.19
  -1   1 -16    0.52    0.22
  -1   1 -16    0.30    0.18
   1  -1  16    0.49    0.16
   1   1  16    0.35    0.21
  -1   1 -17    0.43    0.29
  -1   1 -17    0.22    0.25
   1  -1  17   -0.25    0.24
   1   1  17    0.18    0.21
  -1   1 -18    0.43    0.24
  -1   1 -18    0.73    0.28
   1   1  18    0.19    0.20
   1  -1  18    0.37    0.25
   1   1  18    0.47    0.27
   1   2 -19    0.51    0.25
  -1   2  19    0.38    0.22
  -1  -2  19    0.93    0.34
  -1  -2  19    0.64    0.24
  -1   2  19    0.72    0.27
  -1  -2  18    0.90    0.31
  -1   2  18    0.44    0.25
   1   2 -18    0.86    0.32
   1   2 -18    0.93    0.29
  -1   2  18    0.84    0.24
   1  -2 -18    0.79    0.23
  -1   2  18    0.40    0.23
  -1   2  17    0.06    0.22
  -1  -2  17    0.20    0.26
   1   2 -17   -0.09    0.19
   1   2 -17    0.08    0.18
  -1   2  17    0.34    0.16
  -1  -2  17   -0.14    0.13
  -1   2  17   -0.08    0.18
   1  -2 -17    0.13    0.15
  -1  -2  16    0.38    0.24
   1   2 -16    0.28    0.19
   1   2 -16   -0.15    0.17
  -1   2  16   -0.02    0.14
  -1  -2  16    0.09    0.15
  -1   2  16    0.04    0.16
   1  -2 -16    0.12    0.14
  -1  -2  15    3.66    0.46
   1   2 -15    3.16    0.39
   1   2 -15    3.48    0.43
  -1   2  15    3.83    0.41
  -1  -2  15    3.58    0.37
   1  -2 -15    3.41    0.38
  -1   2  15    3.30    0.42
  -1  -2  14    0.74    0.25
   1   2 -14    0.30    0.21
   1   2 -14    0.22    0.16
  -1   2  14    0.56    0.17
  -1  -2  14    0.73    0.20
   1  -2 -14    0.63    0.19
  -1   2  14    0.41    0.20
  -1  -2  13    2.28    0.36
   1   2 -13    2.11    0.32
   1  -2 -13    2.58    0.34
   1   2 -13    2.53    0.34
   1   2 -13    2.46    0.22
  -1  -2  13    2.48    0.30
  -1   2  13    2.49    0.34
   1  -2 -13    2.67    0.31
  -1   2  13    2.05    0.21
   1  -2 -12    0.68    0.16
  -1  -2  12    0.72    0.12
  -1  -2  12    0.59    0.22
   1   2 -12    0.01    0.18
   1   2 -12    0.65    0.12
   1  -2 -12    0.76    0.22
   1   2 -12    0.64    0.18
  -1  -2  12    0.72    0.17
  -1   2  12    0.91    0.11
  -1   2  12    0.74    0.14
  -1   2  12    0.46    0.20
   1  -2 -12    0.58    0.16
  -1  -2  11    0.51    0.10
   1  -2 -11    0.69    0.16
  -1  -2  11    0.70    0.23
   1   2 -11    0.48    0.18
   1   2 -11    0.39    0.20
   1   2 -11    0.50    0.11
   1  -2 -11    0.34    0.16
  -1  -2  11    0.62    0.16
  -1   2  11    0.60    0.09
   1  -2 -11    0.57    0.16
  -1   2  11    0.37    0.18
  -1   2  11    0.68    0.14
   1  -2 -10   -0.12    0.08
  -1  -2  10    0.11    0.19
  -1  -2  10    0.10    0.08
   1   2 -10   -0.08    0.14
   1   2 -10    0.17    0.17
   1   2 -10    0.03    0.08
   1  -2 -10   -0.23    0.16
  -1   2  10    0.09    0.06
  -1  -2  10    0.14    0.14
   1  -2 -10   -0.12    0.14
  -1   2  10    0.07    0.10
  -1   2  10   -0.15    0.18
  -1  -2   9    4.91    0.40
  -1  -2   9    5.06    0.24
   1  -2  -9    4.77    0.29
   1  -2  -9    5.48    0.37
   1   2  -9    4.83    0.40
   1   2  -9    5.21    0.37
   1   2  -9    4.61    0.28
  -1  -2   9    4.84    0.34
  -1   2   9    5.21    0.39
   1  -2  -9    4.84    0.35
  -1   2   9    5.07    0.29
   1  -2  -8    0.96    0.13
  -1  -2   8    1.31    0.23
  -1  -2   8    0.95    0.11
   1  -2  -8    1.26    0.19
   1  -2  -8    0.89    0.05
   1   2  -8    1.54    0.22
   1   2  -8    1.12    0.15
   1   2  -8    1.31    0.22
  -1  -2   8    0.89    0.17
  -1  -2   8    0.85    0.10
   1  -2  -8    0.98    0.17
  -1   2   8    1.12    0.15
  -1   2   8    1.22    0.22
  -1  -2   7    4.83    0.36
   1  -2  -7    5.00    0.24
  -1  -2   7    4.31    0.20
   1  -2  -7    4.87    0.31
   1   2  -7    4.89    0.27
   1  -2  -7    4.45    0.16
   1   2  -7    4.64    0.31
  -1  -2   7    4.87    0.31
  -1  -2   7    4.51    0.20
   1  -2  -7    5.36    0.32
  -1   2   7    4.90    0.28
  -1   2   7    4.86    0.34
  -1  -2   6    5.35    0.21
  -1  -2   6    6.42    0.37
   1   2  -6    5.74    0.21
   1  -2  -6    6.01    0.25
  -1   2   6    6.11    0.25
   1   2  -6    7.47    0.34
   1  -2  -6    7.01    0.34
   1  -2  -6    5.74    0.20
   1   2  -6    5.74    0.31
  -1   2   6    5.56    0.15
  -1  -2   6    5.71    0.33
  -1   2   6    6.29    0.36
  -1  -2   6    5.26    0.20
  -1   2   6    5.95    0.29
   1  -2  -6    5.73    0.34
  -1  -2   5    7.39    0.24
   1  -2  -5    8.76    0.27
  -1   2   5    8.54    0.28
  -1  -2   5    8.35    0.39
   1   2  -5    8.58    0.26
   1   2  -5    7.37    0.33
   1  -2  -5    7.78    0.25
   1   2  -5    8.38    0.34
  -1  -2   5    9.08    0.31
  -1  -2   5    8.24    0.37
   1  -2  -5    8.55    0.38
  -1   2   5    8.29    0.34
  -1   2   5    9.04    0.39
  -1  -2   5    8.25    0.23
   1   2  -4    3.40    0.15
   1  -2  -4    3.47    0.15
   1   2  -4    2.93    0.18
  -1   2   4    3.31    0.18
   1  -2  -4    3.11    0.15
  -1  -2   4    3.14    0.17
   1   2  -4    2.98    0.20
  -1  -2   4    3.48    0.18
  -1  -2   4    3.68    0.24
  -1   2   4    3.52    0.21
   1  -2  -4    3.32    0.22
   1  -2  -3   39.97    0.76
   1   2  -3   38.46    0.90
   1   2  -3   39.81    0.78
   1  -2  -3   38.83    0.81
   1   2  -3   40.13    0.89
   1   2  -3   40.57    0.81
  -1   2   3   41.78    0.81
  -1   2   3   40.25    0.72
  -1  -2   3   39.15    0.91
   1   2  -3   40.21    0.85
  -1  -2   3   40.82    0.83
   1  -2  -3   39.74    0.71
   1  -2  -3   40.80    0.90
  -1   2   3   40.49    0.89
   1  -2  -3   43.84    0.91
   1   2  -2    6.00    0.26
  -1  -2   2    5.83    0.26
   1   2  -2    5.54    0.19
   1  -2  -2    5.69    0.23
  -1  -2   2    6.09    0.24
   1  -2  -2    6.23    0.19
  -1  -2   2    6.20    0.27
   1   2  -2    6.66    0.27
  -1  -2   2    6.36    0.26
   1   2  -2    6.02    0.25
  -1  -2   2    5.96    0.16
  -1   2   2    6.22    0.27
   1  -2  -2    6.42    0.27
  -1   2   2    6.52    0.27
   1  -2  -2    5.88    0.25
  -1   2   1    1.04    0.11
   1   2  -1    0.91    0.11
   1  -2  -1    0.81    0.09
  -1   2   1    0.85    0.09
  -1  -2   1    0.85    0.10
  -1  -2   1    0.98    0.10
  -1   2   1    0.96    0.11
   1   2  -1    1.05    0.11
   1   2  -1    1.26    0.12
  -1  -2   1    1.04    0.10
   1  -2  -1    1.01    0.09
   1   2  -1    0.82    0.10
  -1  -2   1    0.94    0.11
  -1   2   1    1.00    0.13
   1   2  -1    0.78    0.07
  -1  -2   1    0.96    0.07
   1  -2  -1    0.90    0.10
   1  -2  -1    1.08    0.11
  -1   2   0   10.53    0.34
  -1  -2   0   10.20    0.32
   1  -2   0    9.36    0.32
   1   2   0    9.90    0.32
  -1   2   0    9.80    0.33
  -1  -2   0   10.35    0.35
  -1   2   0    9.72    0.30
  -1  -2   0    9.44    0.31
   1   2   0    9.25    0.34
   1   2   0    9.39    0.29
  -1  -2   0    9.98    0.29
   1  -2   0    9.71    0.31
   1   2   0   10.20    0.32
   1   2   0   10.65    0.30
  -1   2   0    8.96    0.34
  -1  -2   0    9.99    0.29
   1  -2   0   11.08    0.36
   1  -2   1   36.35    0.82
  -1   2  -1   38.01    0.76
  -1   2  -1   38.21    0.84
   1  -2   1   37.31    0.83
   1   2   1   38.59    0.79
  -1   2  -1   37.65    0.83
  -1  -2  -1   39.21    0.80
  -1   2  -1   36.68    0.85
   1   2   1   39.04    0.87
  -1  -2  -1   41.52    0.88
  -1  -2  -1   36.92    0.78
   1   2   1   38.97    0.79
  -1   2  -1   37.43    0.75
   1   2   1   37.93    0.74
  -1  -2  -1   38.24    0.80
  -1  -2  -1   40.47    0.82
  -1  -2  -1   37.91    0.76
   1   2   1   39.68    0.81
   1  -2   1   41.62    0.86
  -1  -2  -2   15.45    0.43
   1  -2   2   13.73    0.43
   1  -2   2   14.58    0.42
  -1   2  -2   14.93    0.46
  -1   2  -2   14.36    0.42
   1   2   2   15.45    0.42
  -1  -2  -2   15.54    0.40
   1   2   2   15.81    0.40
  -1   2  -2   15.18    0.45
  -1   2  -2   13.83    0.47
  -1  -2  -2   14.93    0.39
   1  -2   2   13.28    0.34
   1   2   2   15.64    0.41
   1   2   2   15.47    0.48
  -1   2  -2   15.09    0.34
  -1  -2  -2   16.41    0.43
  -1  -2  -2   15.81    0.42
  -1  -2  -2   14.69    0.45
   1   2   2   16.27    0.46
   1  -2   2   15.77    0.46
   1   2   2   14.63    0.41
  -1   2  -3   16.26    0.48
   1  -2   3   15.07    0.46
   1  -2   3   15.75    0.47
  -1  -2  -3   16.10    0.47
  -1  -2  -3   16.60    0.40
   1   2   3   16.32    0.47
   1   2   3   16.40    0.39
  -1   2  -3   15.31    0.50
   1   2   3   16.04    0.48
  -1   2  -3   15.50    0.48
  -1   2  -3   15.41    0.48
  -1   2  -3   16.48    0.51
   1   2   3   15.92    0.52
   1  -2   3   14.35    0.33
   1   2   3   16.09    0.42
  -1  -2  -3   16.37    0.50
  -1  -2  -3   16.71    0.44
   1   2   3   15.56    0.47
  -1   2  -4   29.91    0.73
  -1  -2  -4   29.35    0.59
   1  -2   4   28.45    0.75
  -1  -2  -4   30.93    0.73
   1  -2   4   29.91    0.72
  -1   2  -4   28.00    0.77
  -1   2  -4   30.42    0.79
  -1   2  -4   29.33    0.73
   1   2   4   30.59    0.60
   1   2   4   31.28    0.81
   1   2   4   30.59    0.66
  -1   2  -4   28.20    0.79
   1  -2   4   25.82    0.54
   1   2   4   29.60    0.66
  -1  -2  -4   31.00    0.80
  -1  -2  -4   30.54    0.67
   1   2   4   30.14    0.76
  -1  -2  -5   12.66    0.44
   1  -2   5   12.04    0.43
  -1  -2  -5   11.96    0.28
   1  -2   5   12.29    0.48
   1   2   5   11.92    0.29
  -1   2  -5   11.32    0.47
  -1   2  -5   12.18    0.43
  -1   2  -5   11.84    0.49
   1   2   5   12.57    0.49
   1  -2   5   11.01    0.27
  -1   2  -5   12.10    0.48
  -1  -2  -5   12.49    0.37
   1   2   5   11.82    0.36
   1   2   5   12.26    0.48
  -1  -2  -5   12.37    0.50
  -1  -2  -6    2.50    0.20
   1  -2   6    1.91    0.22
   1  -2   6    2.13    0.18
  -1   2  -6    1.63    0.20
  -1  -2  -6    1.94    0.20
  -1   2  -6    1.97    0.17
  -1   2  -6    1.59    0.19
   1   2   6    2.43    0.22
   1  -2   6    2.05    0.11
   1   2   6    2.26    0.15
   1   2   6    2.21    0.21
  -1  -2  -6    2.17    0.14
  -1  -2  -6    2.60    0.24
  -1  -2  -7   11.33    0.47
   1  -2   7   11.20    0.53
   1  -2   7   11.94    0.46
  -1   2  -7   11.28    0.43
  -1  -2  -7   11.81    0.53
  -1   2  -7   11.36    0.53
  -1   2  -7   11.59    0.54
   1   2   7   11.15    0.52
   1   2   7   10.87    0.36
   1   2   7   11.63    0.53
  -1  -2  -7   11.37    0.36
  -1  -2  -7   11.61    0.53
   1  -2   8   -0.11    0.19
  -1  -2  -8   -0.07    0.09
   1  -2   8    0.02    0.10
  -1  -2  -8    0.03    0.14
  -1   2  -8   -0.09    0.14
  -1   2  -8    0.07    0.14
   1   2   8    0.10    0.12
   1   2   8    0.06    0.06
  -1  -2  -8    0.18    0.13
   1   2   8    0.09    0.12
   1  -2   9    8.02    0.50
  -1  -2  -9    7.86    0.43
   1  -2   9    8.39    0.41
  -1   2  -9    7.59    0.51
  -1   2  -9    7.80    0.48
  -1  -2  -9    8.03    0.48
   1  -2   9    8.28    0.48
   1   2   9    7.94    0.48
  -1  -2  -9    8.09    0.48
   1   2   9    7.50    0.30
   1   2   9    8.04    0.48
   1  -2  10    4.79    0.42
  -1  -2 -10    4.21    0.34
   1  -2  10    4.58    0.32
  -1   2 -10    5.00    0.43
  -1   2 -10    5.10    0.43
   1   2  10    5.08    0.39
   1  -2  10    4.17    0.36
   1   2  10    4.40    0.39
   1   2  10    3.90    0.22
  -1  -2 -10    4.01    0.36
  -1  -2 -11    1.28    0.22
   1  -2  11    1.06    0.24
   1  -2  11    1.16    0.19
  -1   2 -11    1.98    0.31
  -1   2 -11    1.46    0.27
   1   2  11    1.21    0.22
   1  -2  11    1.45    0.25
   1   2  11    1.24    0.13
  -1  -2 -11    1.87    0.27
   1   2  11    1.37    0.26
   1  -2  12    1.79    0.23
  -1  -2 -12    1.89    0.26
   1  -2  12    1.83    0.30
  -1   2 -12    1.68    0.30
  -1   2 -12    2.28    0.32
   1  -2  12    1.99    0.28
   1   2  12    2.12    0.29
   1   2  12    1.71    0.29
  -1  -2 -12    2.07    0.29
   1  -2  13    0.51    0.17
   1  -2  13    0.21    0.20
  -1  -2 -13    0.49    0.17
  -1   2 -13    0.19    0.22
  -1   2 -13    0.11    0.17
   1  -2  13    0.50    0.19
   1   2  13    0.35    0.15
   1   2  13    0.60    0.23
  -1  -2 -13    0.48    0.20
   1  -2  14    5.80    0.56
  -1   2 -14    6.18    0.54
  -1   2 -14    5.35    0.55
  -1  -2 -14    6.69    0.53
   1  -2  14    6.25    0.49
   1   2  14    6.96    0.53
   1   2  14    6.47    0.56
  -1  -2 -14    5.74    0.48
   1  -2  15    0.55    0.24
  -1  -2 -15    0.75    0.23
  -1   2 -15    0.57    0.25
  -1   2 -15    0.42    0.23
   1  -2  15    0.74    0.19
   1   2  15    0.93    0.22
   1   2  15    0.76    0.25
  -1  -2 -15    1.13    0.25
   1  -2  16    0.78    0.27
  -1   2 -16    0.63    0.26
  -1   2 -16    0.75    0.27
   1   2  16    0.61    0.20
   1  -2  16    0.76    0.21
   1   2  16    0.64    0.24
   1  -2  17    0.11    0.23
  -1   2 -17    0.45    0.24
  -1   2 -17   -0.01    0.20
   1  -2  17    0.21    0.16
   1   2  17    0.13    0.20
  -1   2 -18    4.84    0.59
  -1   2 -18    4.47    0.56
   1  -2  18    4.81    0.58
   1   2  18    4.50    0.55
  -1   3  19    0.00    0.18
   1  -3 -19    0.15    0.19
  -1  -3  18    7.00    0.72
  -1   3  18    7.26    0.68
   1   3 -18    7.72    0.68
   1   3 -18    7.53    0.72
  -1   3  18    7.12    0.62
  -1  -3  18    7.31    0.59
   1  -3 -18    6.87    0.62
  -1   3  18    6.66    0.65
  -1  -3  17    0.26    0.30
   1   3 -17    0.43    0.26
   1   3 -17    0.06    0.17
  -1  -3  17    0.22    0.18
  -1   3  17    0.07    0.15
   1  -3 -17    0.10    0.14
  -1   3  17    0.47    0.27
  -1  -3  16    0.05    0.20
   1   3 -16    0.03    0.17
   1   3 -16    0.16    0.18
  -1   3  16    0.07    0.15
  -1  -3  16    0.21    0.16
  -1   3  16   -0.03    0.17
   1  -3 -16    0.31    0.19
  -1  -3  15    1.96    0.35
   1   3 -15    1.22    0.28
   1   3 -15    1.29    0.26
  -1   3  15    1.25    0.27
  -1  -3  15    1.39    0.26
   1  -3 -15    1.54    0.28
  -1   3  15    1.65    0.31
  -1  -3  14    4.33    0.49
   1   3 -14    3.52    0.45
   1   3 -14    4.76    0.46
  -1  -3  14    5.06    0.45
  -1   3  14    4.89    0.47
   1  -3 -14    4.24    0.36
  -1   3  14    5.20    0.51
   1  -3 -14    4.62    0.45
   1  -3 -13    0.08    0.12
  -1  -3  13    0.51    0.26
   1   3 -13    0.01    0.14
   1   3 -13    0.12    0.11
   1   3 -13    0.10    0.16
  -1   3  13    0.12    0.16
  -1  -3  13    0.01    0.15
  -1   3  13    0.11    0.21
  -1   3  13    0.10    0.10
   1  -3 -13    0.18    0.15
  -1  -3  12    0.58    0.23
   1  -3 -12    0.60    0.13
   1   3 -12    0.44    0.13
   1   3 -12    0.52    0.21
   1   3 -12    0.62    0.20
  -1   3  12    0.28    0.16
  -1  -3  12    0.67    0.21
   1  -3 -12    0.62    0.18
  -1   3  12    0.50    0.13
  -1   3  12    0.73    0.24
   1  -3 -11    5.92    0.35
  -1  -3  11    5.81    0.26
  -1  -3  11    6.90    0.52
   1   3 -11    6.32    0.47
   1   3 -11    5.91    0.47
   1   3 -11    5.93    0.38
  -1  -3  11    5.83    0.44
  -1   3  11    6.88    0.50
  -1   3  11    6.75    0.50
   1  -3 -11    6.40    0.46
  -1   3  11    5.87    0.36
   1  -3 -10    0.64    0.12
  -1  -3  10    0.41    0.08
  -1  -3  10    1.15    0.25
   1   3 -10    0.61    0.14
   1   3 -10    0.95    0.23
   1   3 -10    0.79    0.19
  -1   3  10    0.61    0.18
  -1   3  10    0.62    0.06
  -1  -3  10    0.67    0.18
   1  -3 -10    0.59    0.18
  -1   3  10    0.78    0.20
  -1   3  10    0.73    0.15
   1  -3  -9    1.93    0.18
  -1  -3   9    2.78    0.33
  -1  -3   9    1.67    0.14
   1   3  -9    1.93    0.28
   1  -3  -9    1.95    0.10
   1   3  -9    2.03    0.22
   1   3  -9    2.16    0.25
  -1   3   9    1.73    0.08
  -1  -3   9    2.09    0.26
  -1  -3   9    1.74    0.14
   1  -3  -9    1.90    0.24
  -1   3   9    2.21    0.22
  -1   3   9    1.96    0.27
   1  -3  -8    0.03    0.07
  -1  -3   8   -0.08    0.06
  -1  -3   8    0.39    0.19
   1  -3  -8    0.07    0.04
   1   3  -8   -0.31    0.14
   1   3  -8    0.06    0.09
  -1   3   8    0.00    0.02
  -1  -3   8   -0.01    0.14
   1  -3  -8    0.29    0.14
  -1   3   8    0.25    0.15
  -1   3   8   -0.03    0.09
  -1  -3   8   -0.04    0.04
   1  -3  -7    0.26    0.08
  -1  -3   7    0.24    0.07
   1   3  -7    0.25    0.07
   1   3  -7    0.32    0.13
   1   3  -7    0.27    0.11
   1  -3  -7    0.32    0.06
  -1   3   7    0.29    0.04
  -1  -3   7    0.12    0.12
  -1   3   7    0.37    0.12
   1  -3  -7    0.06    0.11
  -1  -3   7    0.18    0.05
   1  -3  -6   22.95    0.59
   1   3  -6   21.41    0.57
   1   3  -6   23.10    0.72
   1  -3  -6   21.49    0.55
   1   3  -6   20.77    0.66
  -1   3   6   22.27    0.44
  -1  -3   6   23.24    0.76
  -1  -3   6   22.63    0.49
   1  -3  -6   24.33    0.75
  -1   3   6   23.09    0.70
   1   3  -5    7.51    0.30
   1  -3  -5    7.94    0.29
   1  -3  -5    7.20    0.29
   1   3  -5    7.92    0.40
   1   3  -5    7.65    0.34
  -1  -3   5    6.79    0.39
  -1   3   5    7.11    0.21
  -1   3   5    8.04    0.42
   1  -3  -5    7.31    0.39
  -1   3   5    7.79    0.37
   1   3  -4   18.67    0.50
   1  -3  -4   18.84    0.48
   1   3  -4   18.40    0.53
   1   3  -4   18.53    0.61
  -1   3   4   19.29    0.53
   1   3  -4   18.41    0.54
   1  -3  -4   18.32    0.42
  -1  -3   4   19.02    0.63
  -1   3   4   19.75    0.65
  -1   3   4   18.90    0.43
   1  -3  -4   18.20    0.61
  -1   3   4   19.06    0.61
  -1  -3   4   17.84    0.40
   1   3  -3   16.02    0.47
   1   3  -3   16.53    0.55
   1   3  -3   16.40    0.46
  -1   3   3   16.55    0.57
  -1   3   3   16.57    0.42
  -1  -3   3   15.99    0.56
   1   3  -3   15.78    0.54
   1  -3  -3   16.13    0.40
   1   3  -3   15.62    0.50
  -1   3   3   16.66    0.55
  -1  -3   3   15.24    0.37
   1  -3  -3   16.93    0.54
   1   3  -2   36.62    0.90
  -1   3   2   35.89    0.84
   1   3  -2   35.93    0.85
  -1  -3   2   35.99    0.88
  -1   3   2   36.05    0.90
   1   3  -2   35.46    0.87
   1  -3  -2   35.11    0.76
  -1  -3   2   36.26    0.73
   1  -3  -2   35.81    0.85
  -1   3   2   35.13    0.90
   1   3  -1    6.26    0.30
  -1   3   1    6.12    0.29
   1   3  -1    6.05    0.30
   1   3  -1    5.87    0.29
  -1   3   1    6.21    0.30
  -1  -3   1    5.90    0.29
   1  -3  -1    6.09    0.26
  -1   3   1    5.94    0.31
  -1  -3   1    5.96    0.23
   1  -3  -1    6.06    0.28
   1   3  -1    6.06    0.24
  -1   3   0    0.24    0.10
   1   3   0    0.22    0.09
  -1  -3   0    0.25    0.07
  -1   3   0    0.44    0.10
   1   3   0    0.00    0.09
   1   3   0    0.34    0.09
   1  -3   0    0.31    0.09
  -1   3   0    0.22    0.10
  -1  -3   0    0.26    0.08
   1  -3   0    0.39    0.09
   1   3   0    0.43    0.08
   1   3   1    2.47    0.18
  -1   3  -1    2.48    0.21
   1  -3   1    2.53    0.21
   1  -3   1    2.21    0.16
  -1   3  -1    2.16    0.16
  -1  -3  -1    2.33    0.17
  -1   3  -1    2.33    0.20
   1   3   1    2.10    0.15
   1   3   1    2.50    0.21
  -1  -3  -1    2.19    0.17
  -1   3  -2    2.86    0.18
   1  -3   2    2.91    0.21
  -1   3  -2    3.11    0.23
   1   3   2    2.92    0.19
   1  -3   2    2.77    0.17
  -1  -3  -2    3.14    0.19
   1   3   2    2.97    0.16
  -1   3  -2    2.91    0.24
  -1   3  -2    2.76    0.17
   1  -3   2    2.49    0.21
   1   3   2    3.32    0.25
   1   3   2    3.06    0.18
  -1  -3  -2    2.99    0.19
  -1  -3  -2    3.07    0.22
  -1  -3  -3   31.82    0.77
   1  -3   3   29.55    0.78
   1   3   3   32.26    0.73
  -1   3  -3   31.22    0.81
  -1   3  -3   30.92    0.83
  -1  -3  -3   30.66    0.71
  -1   3  -3   31.49    0.86
   1  -3   3   29.22    0.66
   1  -3   3   30.08    0.84
  -1   3  -3   30.17    0.66
   1   3   3   30.55    0.71
   1   3   3   31.87    0.88
  -1  -3  -3   31.53    0.83
   1  -3   4   12.72    0.46
  -1  -3  -4   13.85    0.47
   1   3   4   14.26    0.41
  -1   3  -4   13.71    0.52
  -1  -3  -4   13.37    0.40
  -1   3  -4   13.00    0.50
   1  -3   4   11.95    0.34
   1  -3   4   13.21    0.53
   1   3   4   13.62    0.41
   1   3   4   14.31    0.55
  -1   3  -4   14.01    0.55
  -1  -3  -4   13.64    0.52
   1  -3   5    5.75    0.34
  -1  -3  -5    5.61    0.30
  -1  -3  -5    5.74    0.23
   1  -3   5    5.59    0.29
  -1   3  -5    5.43    0.34
  -1   3  -5    5.91    0.35
  -1   3  -5    5.39    0.33
   1   3   5    5.70    0.23
   1  -3   5    4.66    0.19
   1  -3   5    5.33    0.36
   1   3   5    5.80    0.36
  -1   3  -5    5.33    0.35
   1   3   5    5.46    0.25
   1   3   5    5.83    0.33
  -1  -3  -5    5.52    0.35
   1   3   5    5.44    0.28
   1  -3   6    1.53    0.20
  -1  -3  -6    1.69    0.11
  -1  -3  -6    1.74    0.18
   1  -3   6    1.71    0.17
  -1   3  -6    1.40    0.18
  -1   3  -6    1.74    0.22
   1   3   6    1.64    0.12
  -1   3  -6    1.78    0.22
   1  -3   6    1.74    0.22
   1   3   6    1.65    0.13
   1  -3   6    1.23    0.09
   1   3   6    1.97    0.25
   1   3   6    1.68    0.15
  -1  -3  -6    1.76    0.22
   1   3   6    1.76    0.22
   1  -3   7   15.71    0.55
  -1  -3  -7   16.07    0.57
   1  -3   7   16.06    0.65
  -1   3  -7   15.75    0.66
  -1   3  -7   15.87    0.64
  -1   3  -7   15.49    0.59
   1  -3   7   13.48    0.36
   1   3   7   16.28    0.68
   1  -3   7   15.64    0.66
  -1  -3  -7   16.97    0.68
   1   3   7   15.98    0.64
   1   3   7   15.73    0.51
   1  -3   8    2.44    0.22
   1  -3   8    2.26    0.27
  -1  -3  -8    2.53    0.24
  -1   3  -8    2.28    0.28
  -1   3  -8    1.93    0.26
  -1   3  -8    1.98    0.22
   1  -3   8    1.88    0.11
   1  -3   8    2.65    0.30
   1   3   8    2.54    0.29
   1   3   8    2.58    0.20
  -1  -3  -8    2.79    0.29
   1   3   8    2.30    0.27
   1  -3   9    7.64    0.40
   1  -3   9    7.87    0.52
  -1  -3  -9    7.79    0.43
  -1   3  -9    7.15    0.51
  -1   3  -9    7.68    0.51
   1  -3   9    8.27    0.52
   1   3   9    8.12    0.51
   1   3   9    7.85    0.50
  -1  -3  -9    7.80    0.51
   1   3   9    7.24    0.34
   1  -3  10   10.70    0.48
   1  -3  10   10.08    0.61
  -1  -3 -10   10.15    0.51
  -1   3 -10    9.57    0.59
  -1   3 -10    9.86    0.58
   1   3  10   10.46    0.60
   1  -3  10   10.55    0.60
  -1  -3 -10   10.88    0.60
   1   3  10    9.87    0.40
   1   3  10   11.10    0.61
   1  -3  11    2.07    0.22
   1  -3  11    2.04    0.31
  -1  -3 -11    2.17    0.26
  -1   3 -11    1.79    0.29
  -1   3 -11    1.82    0.30
   1  -3  11    2.49    0.31
   1   3  11    1.89    0.28
  -1  -3 -11    2.35    0.30
   1   3  11    2.23    0.31
   1   3  11    2.19    0.18
   1  -3  12    0.20    0.18
  -1  -3 -12    0.18    0.13
   1  -3  12    0.32    0.10
  -1   3 -12   -0.07    0.18
  -1   3 -12    0.46    0.19
   1  -3  12    0.01    0.13
   1   3  12    0.04    0.13
  -1  -3 -12    0.51    0.17
   1   3  12    0.05    0.14
  -1  -3 -13    0.24    0.14
   1  -3  13    0.08    0.17
  -1   3 -13    0.17    0.16
  -1   3 -13    0.25    0.19
   1   3  13   -0.06    0.15
   1  -3  13   -0.05    0.14
   1   3  13   -0.05    0.16
  -1  -3 -13    0.04    0.14
  -1  -3 -14    0.20    0.12
   1  -3  14   -0.06    0.18
  -1   3 -14    0.54    0.22
  -1   3 -14    0.31    0.22
   1  -3  14   -0.01    0.13
   1   3  14    0.32    0.19
   1   3  14   -0.02    0.15
  -1  -3 -14    0.17    0.16
  -1  -3 -15    0.99    0.22
   1  -3  15    1.27    0.33
  -1   3 -15    1.53    0.33
  -1   3 -15    1.12    0.28
   1  -3  15    0.86    0.25
   1   3  15    0.93    0.24
   1   3  15    1.21    0.29
  -1  -3 -15    0.93    0.23
   1  -3  16    0.52    0.28
  -1   3 -16   -0.03    0.20
  -1   3 -16    0.91    0.28
   1   3  16    0.19    0.17
   1  -3  16    0.47    0.19
   1   3  16    0.05    0.17
  -1  -3 -16    0.11    0.16
   1  -3  17    0.42    0.29
  -1   3 -17    0.54    0.22
  -1   3 -17    0.32    0.23
   1  -3  17    0.33    0.19
  -1  -3 -17    0.02    0.14
   1   3  17    0.32    0.27
   1  -3  18    1.28    0.36
  -1   3 -18    0.49    0.24
  -1   3 -18    0.92    0.30
   1  -3  18    0.54    0.21
   1   3  18    1.12    0.31
  -1   4  19    0.00    0.18
   1   4 -18    0.37    0.23
   1   4 -18   -0.19    0.25
  -1   4  18    0.39    0.22
  -1  -4  18    0.26    0.18
   1  -4 -18    0.41    0.21
   1   4 -17    0.52    0.24
   1   4 -17    0.48    0.24
  -1   4  17    0.35    0.21
  -1  -4  17    0.53    0.20
   1  -4 -17    0.33    0.21
   1   4 -16    1.02    0.29
   1   4 -16    1.07    0.26
  -1  -4  16    0.54    0.23
  -1   4  16    0.81    0.27
   1  -4 -16    0.49    0.21
   1   4 -15    0.04    0.14
   1   4 -15   -0.03    0.16
  -1   4  15   -0.09    0.18
  -1  -4  15    0.18    0.19
   1  -4 -15    0.03    0.15
  -1   4  15    0.10    0.21
   1   4 -14    0.36    0.18
   1   4 -14    0.64    0.22
   1   4 -14    0.63    0.16
  -1  -4  14    0.60    0.21
  -1   4  14    0.43    0.19
   1  -4 -14    0.69    0.24
   1   4 -13    6.76    0.44
   1   4 -13    4.84    0.51
   1   4 -13    6.40    0.52
  -1   4  13    6.67    0.55
  -1  -4  13    6.77    0.53
  -1   4  13    6.38    0.42
   1  -4 -13    5.98    0.39
   1  -4 -13    6.51    0.53
   1  -4 -12    1.90    0.21
   1   4 -12    1.41    0.30
   1   4 -12    2.01    0.25
   1   4 -12    1.65    0.27
  -1   4  12    1.81    0.30
  -1  -4  12    2.15    0.30
   1  -4 -12    1.76    0.28
  -1   4  12    2.15    0.25
   1  -4 -11    4.19    0.29
   1   4 -11    3.95    0.38
   1   4 -11    4.25    0.35
   1   4 -11    4.30    0.42
  -1   4  11    4.48    0.43
  -1  -4  11    4.41    0.41
  -1   4  11    4.26    0.33
   1  -4 -11    4.28    0.40
   1  -4 -10    0.44    0.11
   1   4 -10    0.22    0.13
   1   4 -10    0.38    0.13
   1   4 -10    0.41    0.20
  -1   4  10    0.29    0.18
  -1  -4  10    0.56    0.19
  -1   4  10    0.26    0.11
   1  -4 -10    0.05    0.13
   1  -4  -9    1.90    0.19
   1   4  -9    1.70    0.23
   1   4  -9    1.71    0.26
   1   4  -9    1.55    0.23
  -1  -4   9    1.69    0.26
  -1   4   9    1.52    0.25
   1  -4  -9    1.92    0.26
  -1   4   9    2.18    0.24
   1  -4  -8    3.10    0.22
   1   4  -8    2.64    0.27
   1   4  -8    2.64    0.27
  -1   4   8    3.54    0.35
  -1   4   8    2.49    0.10
  -1  -4   8    2.61    0.31
  -1   4   8    3.31    0.28
   1  -4  -8    3.22    0.32
  -1  -4   8    2.47    0.14
   1  -4  -7    2.54    0.20
   1   4  -7    2.87    0.26
   1   4  -7    2.27    0.25
  -1  -4   7    2.04    0.13
  -1  -4   7    2.21    0.26
  -1   4   7    2.23    0.11
  -1   4   7    2.81    0.30
   1  -4  -7    2.54    0.27
  -1   4   7    2.90    0.27
   1  -4  -6    2.03    0.17
   1   4  -6    1.88    0.23
   1   4  -6    1.78    0.20
  -1  -4   6    2.05    0.25
  -1   4   6    2.13    0.26
  -1   4   6    2.05    0.12
   1  -4  -6    2.11    0.24
  -1   4   6    2.01    0.23
   1  -4  -5    0.77    0.11
   1   4  -5    0.72    0.13
   1   4  -5    0.85    0.17
   1  -4  -5    0.93    0.09
  -1   4   5    0.46    0.15
  -1   4   5    0.76    0.09
  -1  -4   5    0.74    0.19
   1  -4  -5    0.77    0.16
  -1  -4   5    0.70    0.08
  -1   4   5    0.79    0.16
   1   4  -4    6.14    0.37
   1   4  -4    5.30    0.28
  -1   4   4    5.90    0.38
   1   4  -4    5.88    0.32
   1  -4  -4    5.74    0.24
  -1  -4   4    5.29    0.36
  -1   4   4    6.06    0.25
  -1   4   4    5.67    0.35
   1  -4  -4    5.45    0.33
  -1  -4   4    5.51    0.22
   1   4  -3   11.76    0.52
   1   4  -3   10.85    0.40
  -1   4   3   11.92    0.51
   1  -4  -3   12.23    0.39
  -1  -4   3   11.36    0.52
  -1   4   3   12.99    0.42
   1   4  -3   11.94    0.51
   1   4  -3   12.30    0.48
   1  -4  -3   12.27    0.50
  -1   4   3   12.13    0.52
  -1  -4   3   12.02    0.36
  -1   4   2    5.31    0.31
   1   4  -2    5.74    0.34
   1  -4  -2    5.40    0.26
  -1   4   2    5.21    0.32
   1   4  -2    5.28    0.33
  -1  -4   2    5.38    0.33
   1   4  -2    5.54    0.32
  -1  -4   2    5.57    0.25
   1  -4  -2    5.31    0.31
  -1   4   2    5.08    0.33
   1   4  -1   26.36    0.79
  -1   4   1   25.76    0.76
  -1   4   1   25.03    0.75
   1   4  -1   25.69    0.75
  -1  -4   1   25.65    0.74
   1  -4  -1   26.45    0.70
  -1   4   1   26.36    0.76
   1   4  -1   26.47    0.77
   1  -4  -1   25.48    0.72
  -1  -4   1   25.19    0.65
  -1   4   0    7.02    0.37
   1   4   0    7.22    0.37
   1  -4   0    7.14    0.34
  -1  -4   0    7.22    0.35
  -1   4   0    7.50    0.37
   1   4   0    7.27    0.39
  -1   4   0    6.80    0.37
   1   4   0    7.37    0.35
   1  -4   0    7.16    0.34
  -1  -4   0    7.55    0.32
  -1   4  -1   -0.11    0.11
   1   4   1   -0.01    0.10
  -1   4  -1    0.21    0.09
   1  -4   1   -0.12    0.11
   1   4   1    0.09    0.08
  -1   4  -1    0.02    0.10
   1   4   1    0.13    0.12
  -1  -4  -1    0.18    0.09
  -1  -4  -1   -0.02    0.08
   1  -4   1    0.16    0.08
  -1   4  -2    1.16    0.18
   1   4   2    1.26    0.15
  -1   4  -2    1.02    0.13
  -1  -4  -2    1.04    0.13
   1  -4   2    0.91    0.16
  -1   4  -2    1.07    0.19
   1   4   2    1.07    0.13
   1   4   2    1.01    0.16
  -1  -4  -2    0.81    0.14
   1  -4   2    1.23    0.14
  -1  -4  -3    6.25    0.32
  -1   4  -3    5.89    0.36
   1   4   3    5.99    0.31
  -1   4  -3    6.05    0.28
  -1   4  -3    5.46    0.38
   1   4   3    6.39    0.40
   1   4   3    6.20    0.28
   1  -4   3    6.31    0.38
  -1  -4  -3    5.83    0.28
  -1  -4  -3    6.35    0.36
  -1  -4  -4    1.43    0.17
   1  -4   4    1.33    0.16
  -1   4  -4    1.65    0.22
   1   4   4    1.64    0.16
  -1   4  -4    1.68    0.21
   1   4   4    1.48    0.13
  -1   4  -4    1.52    0.14
   1  -4   4    1.14    0.19
  -1  -4  -4    1.50    0.14
   1   4   4    1.92    0.24
  -1   4  -4    1.32    0.21
   1  -4   4    1.37    0.13
  -1  -4  -4    1.41    0.19
  -1  -4  -5    1.31    0.16
   1  -4   5    1.07    0.15
   1   4   5    1.19    0.14
  -1   4  -5    1.05    0.19
  -1   4  -5    0.86    0.17
   1   4   5    1.62    0.23
   1  -4   5    1.04    0.10
  -1   4  -5    0.96    0.19
   1  -4   5    1.07    0.21
  -1  -4  -5    1.17    0.19
  -1  -4  -6    1.70    0.19
   1  -4   6    1.43    0.17
  -1   4  -6    1.45    0.22
  -1   4  -6    1.11    0.19
  -1   4  -6    1.62    0.22
   1   4   6    1.80    0.15
   1  -4   6    1.25    0.11
  -1   4  -6    1.58    0.22
   1  -4   6    1.52    0.24
   1   4   6    1.52    0.25
  -1  -4  -6    1.63    0.22
  -1  -4  -7    9.37    0.45
   1  -4   7    8.82    0.42
  -1   4  -7    9.29    0.51
  -1   4  -7    9.08    0.48
  -1   4  -7   10.24    0.53
   1  -4   7    8.97    0.54
   1  -4   7    7.30    0.27
   1   4   7    8.86    0.54
  -1  -4  -7    9.75    0.53
   1  -4   8    0.15    0.18
  -1  -4  -8   -0.11    0.10
   1  -4   8   -0.10    0.10
  -1   4  -8   -0.01    0.11
  -1   4  -8   -0.08    0.15
  -1   4  -8    0.20    0.15
   1  -4   8    0.07    0.14
   1   4   8   -0.04    0.16
  -1  -4  -8   -0.05    0.14
   1   4   8   -0.01    0.13
  -1  -4  -9    3.38    0.29
   1  -4   9    3.46    0.36
   1  -4   9    3.65    0.27
  -1   4  -9    2.34    0.30
  -1   4  -9    2.96    0.33
  -1   4  -9    2.96    0.30
   1   4   9    3.28    0.35
   1  -4   9    3.27    0.35
  -1  -4  -9    3.99    0.37
   1   4   9    3.42    0.35
   1  -4  10    7.19    0.53
   1  -4  10    6.21    0.36
  -1  -4 -10    6.24    0.41
  -1   4 -10    8.12    0.55
  -1   4 -10    7.10    0.51
   1   4  10    6.92    0.52
   1  -4  10    6.58    0.51
  -1  -4 -10    6.67    0.51
   1   4  10    7.42    0.52
   1  -4  11    1.29    0.18
  -1  -4 -11    1.05    0.19
   1  -4  11    1.51    0.28
  -1   4 -11    1.46    0.28
  -1   4 -11    1.40    0.27
   1   4  11    1.43    0.29
   1  -4  11    1.56    0.29
  -1  -4 -11    1.42    0.29
   1   4  11    1.43    0.26
   1  -4  12    0.77    0.24
  -1  -4 -12    0.41    0.14
  -1   4 -12    0.42    0.20
  -1   4 -12    0.77    0.23
   1  -4  12    0.84    0.24
   1   4  12    0.39    0.20
   1   4  12    1.02    0.25
  -1  -4 -12    0.57    0.19
   1  -4  13    3.74    0.44
  -1  -4 -13    2.90    0.32
  -1   4 -13    3.60    0.43
  -1   4 -13    3.30    0.42
   1   4  13    3.64    0.43
   1  -4  13    2.99    0.39
   1   4  13    3.68    0.44
  -1  -4 -13    3.96    0.44
  -1  -4 -14    1.42    0.24
   1  -4  14    2.07    0.35
  -1   4 -14    1.89    0.37
  -1   4 -14    1.42    0.29
   1   4  14    2.24    0.34
   1  -4  14    1.49    0.30
   1   4  14    1.97    0.33
  -1  -4 -14    1.78    0.34
   1  -4  15    1.24    0.32
  -1   4 -15    0.57    0.25
  -1   4 -15    0.93    0.28
   1   4  15    0.97    0.25
   1  -4  15    0.69    0.22
  -1  -4 -15    0.60    0.21
   1   4  15    1.02    0.29
   1  -4  16    0.30    0.22
  -1   4 -16    0.07    0.17
  -1   4 -16    0.28    0.22
   1   4  16    0.29    0.21
   1  -4  16    0.40    0.21
   1   4  16    0.78    0.30
  -1  -4 -16    0.58    0.24
   1  -4  17    1.92    0.40
  -1   4 -17    0.87    0.29
  -1   4 -17    1.78    0.37
   1  -4  17    1.18    0.31
   1   4  17    1.19    0.27
  -1  -4 -17    1.68    0.34
   1   4  17    1.82    0.38
   1  -4  18    1.20    0.30
   1   5 -18    1.04    0.29
  -1  -5  18    1.15    0.28
  -1   5  18    1.48    0.33
   1   5 -17    1.48    0.31
   1   5 -17    1.29    0.31
  -1   5  17    1.49    0.34
  -1  -5  17    1.32    0.29
   1  -5 -17    1.52    0.33
   1   5 -16    0.07    0.18
   1   5 -16    0.37    0.24
  -1  -5  16    0.34    0.21
  -1   5  16    0.02    0.16
   1  -5 -16    0.58    0.24
   1   5 -15    0.14    0.17
   1   5 -15    0.18    0.19
  -1  -5  15    0.29    0.20
  -1   5  15    0.41    0.22
   1  -5 -15    0.33    0.20
   1   5 -14    0.04    0.16
   1   5 -14    0.09    0.12
   1   5 -14    0.06    0.15
  -1  -5  14    0.09    0.15
  -1   5  14   -0.17    0.18
   1  -5 -14    0.04    0.15
   1   5 -13    0.21    0.20
   1   5 -13    0.49    0.18
   1   5 -13    0.43    0.17
  -1   5  13    0.25    0.17
  -1  -5  13    0.36    0.18
   1  -5 -13    0.19    0.16
   1   5 -12    4.93    0.45
   1   5 -12    3.65    0.45
   1   5 -12    4.31    0.40
  -1   5  12    4.55    0.49
  -1  -5  12    4.36    0.46
   1  -5 -12    4.20    0.46
  -1   5  12    3.77    0.34
   1  -5 -11    0.22    0.10
   1   5 -11    0.43    0.15
   1   5 -11    0.55    0.19
   1   5 -11    0.23    0.18
  -1  -5  11    0.32    0.15
  -1   5  11    0.31    0.16
  -1   5  11    0.51    0.15
   1  -5 -11    0.32    0.14
   1  -5 -10    0.52    0.11
   1   5 -10    0.55    0.19
   1   5 -10    0.64    0.17
   1   5 -10    0.84    0.19
  -1   5  10    1.31    0.30
  -1  -5  10    0.98    0.24
   1  -5 -10    0.62    0.18
  -1   5  10    0.95    0.18
   1  -5  -9    0.43    0.11
   1   5  -9    0.62    0.17
   1   5  -9    0.55    0.16
  -1   5   9    0.39    0.18
  -1  -5   9    0.12    0.15
  -1   5   9    0.57    0.17
   1  -5  -9    0.39    0.16
   1  -5  -8    1.26    0.16
   1   5  -8    1.05    0.19
   1   5  -8    0.93    0.19
  -1   5   8    1.30    0.25
  -1  -5   8    1.04    0.24
   1  -5  -8    1.18    0.21
  -1   5   8    1.41    0.21
  -1  -5   8    1.03    0.09
   1  -5  -7    0.44    0.09
   1   5  -7    0.49    0.16
   1   5  -7    0.23    0.12
  -1   5   7    0.31    0.17
  -1  -5   7    0.54    0.19
   1  -5  -7    0.47    0.15
  -1  -5   7    0.55    0.08
  -1   5   7    0.86    0.19
   1  -5  -6    7.84    0.36
   1   5  -6    7.34    0.40
   1   5  -6    7.06    0.46
  -1  -5   6    6.72    0.46
  -1   5   6    7.41    0.49
   1  -5  -6    7.66    0.29
   1  -5  -6    7.71    0.47
  -1   5   6    7.10    0.45
  -1  -5   6    6.78    0.26
   1  -5  -5    6.12    0.31
   1   5  -5    6.15    0.42
   1   5  -5    5.93    0.34
   1   5  -5    5.97    0.36
  -1  -5   5    6.06    0.43
  -1   5   5    5.72    0.42
   1  -5  -5    5.59    0.26
   1  -5  -5    5.48    0.38
  -1   5   5    5.52    0.38
  -1  -5   5    5.13    0.23
   1   5  -4    0.38    0.14
   1   5  -4    0.17    0.10
  -1  -5   4    0.22    0.13
   1   5  -4    0.41    0.12
   1  -5  -4    0.45    0.10
  -1   5   4    0.38    0.15
   1  -5  -4    0.22    0.11
  -1  -5   4    0.42    0.08
  -1   5   4    0.34    0.14
   1   5  -3   16.94    0.67
   1   5  -3   15.49    0.53
  -1   5   3   15.61    0.65
  -1  -5   3   14.63    0.63
   1  -5  -3   15.57    0.51
   1   5  -3   15.04    0.64
   1   5  -3   15.41    0.61
  -1  -5   3   15.53    0.48
   1  -5  -3   16.15    0.62
   1   5  -2    0.44    0.16
  -1   5   2    0.24    0.12
  -1   5   2    0.24    0.13
   1   5  -2    0.10    0.11
   1  -5  -2    0.01    0.08
   1   5  -2    0.16    0.13
  -1   5   2    0.16    0.12
  -1  -5   2    0.18    0.12
   1  -5  -2    0.19    0.11
  -1  -5   2    0.12    0.07
  -1   5   1   14.08    0.59
   1   5  -1   14.86    0.61
  -1   5   1   14.03    0.58
   1   5  -1   14.54    0.60
  -1   5   1   13.76    0.59
   1  -5  -1   14.14    0.53
  -1  -5   1   14.34    0.57
   1   5  -1   14.59    0.59
  -1  -5   1   14.18    0.49
   1  -5  -1   14.09    0.54
   1   5   0    1.17    0.18
  -1   5   0    1.17    0.19
  -1   5   0    1.16    0.20
   1   5   0    1.02    0.19
   1   5   0    1.06    0.16
  -1  -5   0    0.97    0.15
   1  -5   0    1.07    0.17
  -1   5   0    0.73    0.15
  -1  -5   0    0.93    0.13
   1  -5   0    1.10    0.16
   1   5   1    7.91    0.42
  -1   5  -1    7.64    0.44
   1  -5   1    7.65    0.41
   1   5   1    7.44    0.39
  -1   5  -1    7.19    0.38
  -1  -5  -1    7.43    0.38
  -1   5  -1    7.64    0.44
   1   5   1    7.79    0.45
   1  -5   1    7.09    0.36
  -1  -5  -1    7.45    0.38
   1   5   2    7.10    0.38
  -1   5  -2    6.66    0.41
  -1   5  -2    6.72    0.36
   1   5   2    6.46    0.42
   1   5   2    6.71    0.35
  -1   5  -2    6.15    0.41
   1  -5   2    6.66    0.40
  -1  -5  -2    6.58    0.35
   1  -5   2    6.48    0.33
  -1  -5  -2    6.91    0.38
  -1   5  -3    2.77    0.29
   1   5   3    2.29    0.23
   1   5   3    2.14    0.26
   1   5   3    2.50    0.20
  -1   5  -3    2.36    0.28
  -1   5  -3    2.65    0.22
   1  -5   3    2.76    0.28
  -1  -5  -3    2.65    0.21
  -1  -5  -3    2.35    0.24
   1  -5   3    2.46    0.21
  -1  -5  -4    7.75    0.40
  -1   5  -4    8.34    0.45
  -1   5  -4    7.89    0.47
   1   5   4    8.39    0.41
   1   5   4    7.77    0.36
   1  -5   4    7.45    0.47
  -1  -5  -4    7.49    0.36
   1   5   4    7.53    0.48
  -1   5  -4    7.87    0.37
  -1   5  -4    8.07    0.51
  -1  -5  -4    7.78    0.44
   1  -5   4    8.33    0.37
  -1  -5  -5    0.11    0.08
  -1   5  -5    0.27    0.14
   1   5   5    0.00    0.09
  -1   5  -5   -0.02    0.14
   1   5   5    0.09    0.07
   1   5   5    0.33    0.19
  -1   5  -5    0.12    0.07
  -1   5  -5    0.11    0.14
   1  -5   5    0.21    0.14
  -1  -5  -5    0.21    0.12
  -1  -5  -6    8.15    0.43
   1   5   6    7.89    0.38
  -1   5  -6    7.08    0.46
  -1   5  -6    7.10    0.48
  -1   5  -6    7.17    0.45
   1   5   6    7.49    0.53
  -1   5  -6    7.12    0.50
   1   5   6    7.52    0.33
   1  -5   6    7.01    0.48
  -1  -5  -6    7.61    0.47
  -1  -5  -7    0.33    0.12
  -1   5  -7    0.23    0.15
  -1   5  -7    0.50    0.21
  -1   5  -7    0.26    0.15
   1  -5   7    0.18    0.18
   1   5   7    0.57    0.23
  -1  -5  -7    0.30    0.17
   1  -5   8    0.01    0.11
  -1  -5  -8    0.24    0.11
  -1   5  -8    0.15    0.15
  -1   5  -8    0.33    0.16
  -1   5  -8    0.36    0.18
   1   5   8    0.36    0.21
   1  -5   8    0.03    0.15
  -1  -5  -8    0.24    0.14
  -1  -5  -9    7.81    0.46
   1  -5   9    7.87    0.42
  -1   5  -9    7.34    0.51
  -1   5  -9    8.18    0.52
  -1   5  -9    7.43    0.53
   1   5   9    8.63    0.62
   1  -5   9    7.73    0.56
  -1  -5  -9    8.94    0.58
   1  -5  10    0.79    0.14
  -1  -5 -10    0.77    0.17
  -1   5 -10    0.59    0.22
  -1   5 -10    0.93    0.22
   1   5  10    0.93    0.23
   1  -5  10    0.91    0.25
  -1  -5 -10    0.60    0.19
  -1  -5 -11    7.26    0.46
  -1   5 -11    5.90    0.53
  -1   5 -11    6.57    0.52
   1  -5  11    6.89    0.56
   1   5  11    7.41    0.58
  -1  -5 -11    7.13    0.56
  -1  -5 -12    6.71    0.46
  -1   5 -12    6.00    0.55
  -1   5 -12    5.93    0.55
   1   5  12    7.13    0.61
   1  -5  12    6.91    0.57
  -1  -5 -12    7.14    0.57
  -1   5 -13    0.96    0.25
  -1   5 -13    1.18    0.27
   1   5  13    1.31    0.29
   1  -5  13    1.25    0.29
  -1  -5 -13    1.29    0.30
  -1   5 -14    1.10    0.28
  -1   5 -14    0.44    0.21
   1  -5  14    1.02    0.27
   1   5  14    0.78    0.27
  -1  -5 -14    1.13    0.29
  -1   5 -15    0.11    0.18
  -1   5 -15   -0.10    0.19
   1  -5  15    0.09    0.16
   1   5  15    0.07    0.17
  -1  -5 -15    0.04    0.16
  -1   5 -16    0.08    0.22
  -1   5 -16   -0.01    0.17
   1   5  16   -0.06    0.17
   1  -5  16    0.34    0.19
  -1  -5 -16    0.41    0.22
  -1   5 -17   -0.13    0.18
  -1   5 -17    0.04    0.17
   1  -5  17   -0.15    0.17
   1   5  17   -0.03    0.17
   1   6 -17   -0.09    0.19
   1   6 -16    0.06    0.16
   1   6 -16   -0.05    0.18
  -1   6  16    0.06    0.18
  -1  -6  16   -0.05    0.16
   1  -6 -16    0.09    0.16
   1   6 -15    0.20    0.16
   1   6 -15    0.11    0.16
  -1   6  15    0.08    0.21
  -1  -6  15    0.41    0.22
   1  -6 -15   -0.02    0.15
   1   6 -14    4.80    0.46
   1   6 -14    4.35    0.51
   1   6 -14    4.90    0.49
  -1   6  14    5.74    0.60
  -1  -6  14    4.30    0.49
   1  -6 -14    4.67    0.52
   1   6 -13    1.21    0.29
   1   6 -13    1.55    0.27
   1   6 -13    1.08    0.25
  -1   6  13    1.41    0.33
  -1  -6  13    1.32    0.30
   1  -6 -13    1.14    0.29
   1   6 -12    9.90    0.65
   1   6 -12    9.67    0.69
   1   6 -12   11.39    0.69
  -1  -6  12   11.44    0.76
  -1   6  12   11.63    0.79
   1  -6 -12   11.72    0.74
   1   6 -11    0.24    0.18
   1   6 -11    0.17    0.14
   1   6 -11    0.13    0.15
  -1   6  11    0.04    0.18
  -1  -6  11    0.15    0.17
   1  -6 -11    0.07    0.18
   1   6 -10    0.04    0.14
   1   6 -10    0.01    0.15
   1   6 -10    0.06    0.13
  -1   6  10    0.30    0.18
  -1  -6  10    0.38    0.22
   1  -6 -10   -0.02    0.15
   1  -6  -9   15.32    0.60
   1   6  -9   13.90    0.68
   1   6  -9   15.23    0.77
  -1  -6   9   13.82    0.78
  -1   6   9   16.01    0.84
   1  -6  -9   15.57    0.78
   1  -6  -8    9.95    0.46
   1   6  -8    7.99    0.49
   1   6  -8    8.14    0.56
  -1   6   8    9.93    0.66
  -1  -6   8    8.92    0.60
   1  -6  -8    8.96    0.58
   1  -6  -7    3.56    0.27
   1   6  -7    3.12    0.30
   1   6  -7    3.01    0.35
  -1   6   7    3.40    0.38
  -1  -6   7    3.29    0.37
   1  -6  -7    3.34    0.36
   1  -6  -6    1.68    0.19
   1   6  -6    1.25    0.24
   1   6  -6    1.56    0.20
   1  -6  -6    1.62    0.15
  -1   6   6    1.36    0.24
  -1  -6   6    1.36    0.26
  -1  -6   6    1.50    0.13
   1  -6  -6    1.46    0.22
   1  -6  -5    0.85    0.14
   1   6  -5    0.79    0.19
   1   6  -5    0.62    0.13
   1   6  -5    0.51    0.14
  -1   6   5    0.57    0.20
  -1  -6   5    0.46    0.16
   1  -6  -5    0.75    0.12
   1  -6  -5    0.64    0.17
  -1  -6   5    0.67    0.10
   1   6  -4   -0.03    0.10
   1   6  -4    0.04    0.14
  -1   6   4   -0.14    0.12
   1   6  -4   -0.01    0.13
   1  -6  -4    0.03    0.07
  -1   6   4   -0.09    0.14
  -1  -6   4   -0.24    0.17
   1  -6  -4    0.00    0.12
  -1  -6   4   -0.04    0.06
   1   6  -3    4.16    0.36
   1   6  -3    4.07    0.29
  -1   6   3    4.49    0.40
  -1  -6   3    3.75    0.34
  -1   6   3    3.45    0.30
   1   6  -3    4.01    0.34
   1   6  -3    4.18    0.36
   1  -6  -3    3.67    0.26
   1  -6  -3    4.08    0.34
  -1  -6   3    3.86    0.24
  -1   6   2    0.92    0.21
   1   6  -2    0.52    0.17
  -1   6   2    0.23    0.14
   1   6  -2    0.64    0.16
   1  -6  -2    0.71    0.14
   1   6  -2    0.82    0.20
  -1  -6   2    0.66    0.17
  -1   6   2    0.43    0.16
  -1  -6   2    0.77    0.13
   1  -6  -2    0.95    0.19
   1   6  -1   14.63    0.67
  -1   6   1   15.31    0.66
   1   6  -1   14.71    0.66
   1  -6  -1   15.10    0.60
   1   6  -1   15.26    0.65
  -1  -6   1   14.72    0.63
  -1   6   1   14.54    0.66
  -1   6   1   13.91    0.64
   1  -6  -1   14.85    0.61
  -1  -6   1   14.57    0.55
  -1   6   0    4.37    0.36
   1   6   0    4.42    0.35
  -1   6   0    4.47    0.36
  -1   6   0    4.01    0.34
  -1  -6   0    4.17    0.32
   1  -6   0    4.17    0.32
   1   6   0    4.12    0.36
   1   6   0    4.03    0.33
   1  -6   0    4.12    0.31
  -1  -6   0    4.33    0.30
  -1   6  -1   -0.09    0.13
   1   6   1   -0.24    0.16
   1   6   1    0.04    0.14
  -1   6  -1    0.08    0.13
   1  -6   1    0.05    0.13
  -1  -6  -1    0.08    0.12
   1   6   1    0.04    0.11
  -1   6  -1   -0.05    0.12
   1  -6   1   -0.10    0.09
  -1  -6  -1    0.07    0.09
   1   6   2    1.23    0.19
  -1   6  -2    0.76    0.17
   1  -6   2    0.89    0.19
   1   6   2    0.67    0.19
   1   6   2    1.01    0.16
  -1   6  -2    0.75    0.19
  -1  -6  -2    1.12    0.18
  -1   6  -2    1.07    0.18
  -1  -6  -2    1.07    0.18
   1  -6   2    0.81    0.14
  -1   6  -3    0.11    0.15
   1   6   3    0.16    0.13
   1   6   3   -0.03    0.17
   1  -6   3   -0.01    0.14
  -1   6  -3    0.08    0.10
  -1   6  -3   -0.08    0.17
   1   6   3    0.02    0.10
  -1  -6  -3    0.01    0.09
   1  -6   3   -0.11    0.09
  -1  -6  -3   -0.13    0.15
  -1  -6  -4   -0.03    0.09
  -1   6  -4    0.06    0.13
   1   6   4   -0.01    0.10
  -1   6  -4    0.15    0.14
   1   6   4   -0.21    0.20
  -1   6  -4    0.05    0.10
  -1   6  -4   -0.10    0.15
  -1  -6  -4   -0.01    0.09
   1  -6   4    0.07    0.16
   1   6   4    0.09    0.09
  -1  -6  -4    0.07    0.13
   1  -6   4   -0.05    0.09
  -1  -6  -5    0.75    0.16
   1   6   5    0.56    0.13
  -1   6  -5    0.34    0.14
  -1   6  -5    0.48    0.16
  -1   6  -5    0.21    0.14
   1  -6   5    0.60    0.19
   1   6   5    0.59    0.12
  -1   6  -5    0.54    0.13
  -1  -6  -5    0.79    0.14
   1   6   5    0.33    0.16
  -1  -6  -5    0.75    0.18
   1  -6   5    0.64    0.13
  -1  -6  -6    2.72    0.27
   1   6   6    2.62    0.26
  -1   6  -6    2.41    0.30
  -1   6  -6    2.55    0.31
   1   6   6    2.22    0.32
  -1   6  -6    2.60    0.34
   1   6   6    2.27    0.21
   1  -6   6    2.42    0.33
  -1  -6  -6    2.44    0.29
   1  -6   6    2.45    0.22
  -1  -6  -7    0.63    0.13
  -1   6  -7    0.39    0.13
  -1   6  -7    0.73    0.18
  -1   6  -7    0.71    0.19
   1  -6   7    0.78    0.23
   1   6   7    0.68    0.12
   1   6   7    0.34    0.16
  -1  -6  -7    0.62    0.16
   1  -6   7    0.85    0.14
  -1  -6  -8    0.64    0.14
  -1   6  -8    0.56    0.18
  -1   6  -8    0.92    0.21
  -1   6  -8    0.65    0.20
   1   6   8    1.23    0.26
   1  -6   8    0.96    0.24
  -1  -6  -8    0.80    0.20
  -1  -6  -9    0.19    0.10
  -1   6  -9   -0.21    0.15
  -1   6  -9    0.15    0.15
   1   6   9   -0.07    0.20
   1  -6   9    0.30    0.19
  -1  -6  -9    0.01    0.14
  -1  -6 -10    0.95    0.18
  -1   6 -10    0.57    0.19
  -1   6 -10    0.65    0.20
   1  -6  10    0.81    0.26
   1   6  10    1.16    0.28
  -1  -6 -10    1.04    0.24
  -1  -6 -11   -0.08    0.10
  -1   6 -11    0.01    0.15
  -1   6 -11    0.13    0.20
   1   6  11    0.05    0.20
   1  -6  11   -0.01    0.15
  -1  -6 -11    0.11    0.15
  -1   6 -12    6.80    0.58
  -1   6 -12    5.16    0.52
   1   6  12    5.99    0.60
   1  -6  12    5.52    0.57
  -1  -6 -12    5.81    0.55
  -1   6 -13    0.08    0.16
  -1   6 -13   -0.18    0.22
   1   6  13    0.01    0.16
   1  -6  13    0.10    0.17
  -1  -6 -13    0.32    0.17
  -1   6 -14    0.08    0.15
  -1   6 -14   -0.30    0.21
   1   6  14    0.03    0.19
   1  -6  14    0.05    0.16
  -1  -6 -14    0.28    0.21
  -1   6 -15   -0.34    0.24
  -1   6 -15   -0.06    0.19
   1   6  15    0.21    0.19
   1  -6  15   -0.08    0.16
  -1  -6 -15    0.14    0.19
  -1   6 -16   -0.13    0.20
  -1   6 -16   -0.02    0.15
   1   6  16    0.01    0.19
   1   7 -16    0.16    0.19
   1   7 -15    0.05    0.18
  -1   7  15    0.02    0.21
  -1  -7  15    0.29    0.20
   1   7 -14    0.32    0.18
  -1   7  14    0.45    0.30
  -1  -7  14    0.09    0.16
   1  -7 -14    0.00    0.16
   1   7 -13    0.35    0.20
   1   7 -13    0.11    0.16
  -1   7  13    1.39    0.38
  -1  -7  13    1.09    0.28
   1  -7 -13    0.66    0.21
   1   7 -12    1.70    0.32
   1   7 -12    1.71    0.30
   1   7 -12    2.03    0.34
  -1   7  12    2.06    0.39
  -1  -7  12    1.55    0.33
   1  -7 -12    1.72    0.32
   1   7 -11    0.11    0.17
   1   7 -11    0.09    0.14
   1   7 -11   -0.01    0.15
  -1  -7  11   -0.04    0.16
  -1   7  11    0.12    0.21
   1  -7 -11    0.24    0.19
   1   7 -10    0.85    0.22
   1   7 -10    0.61    0.20
   1   7 -10    1.09    0.21
  -1  -7  10    0.69    0.24
  -1   7  10    0.84    0.28
   1  -7 -10    0.92    0.25
   1   7  -9    0.77    0.17
   1   7  -9    0.31    0.16
  -1  -7   9    0.44    0.19
  -1   7   9    0.39    0.23
   1  -7  -9    0.42    0.16
   1  -7  -8    0.64    0.13
   1   7  -8    0.85    0.19
   1   7  -8    0.75    0.23
  -1  -7   8    0.67    0.22
  -1   7   8    0.71    0.23
  -1   7   8    0.63    0.15
   1  -7  -8    0.78    0.21
   1  -7  -7    2.02    0.22
   1   7  -7    1.99    0.32
   1   7  -7    2.08    0.25
  -1   7   7    2.34    0.36
  -1  -7   7    1.77    0.31
  -1   7   7    1.94    0.24
   1  -7  -7    1.94    0.29
   1  -7  -6    3.85    0.31
   1   7  -6    3.51    0.32
   1   7  -6    3.16    0.37
  -1   7   6    3.59    0.32
  -1   7   6    3.70    0.41
   1   7  -6    3.42    0.33
  -1  -7   6    2.94    0.35
   1  -7  -6    3.51    0.37
   1  -7  -5    1.72    0.20
   1   7  -5    1.34    0.19
   1   7  -5    1.11    0.23
  -1   7   5    1.50    0.22
   1   7  -5    1.44    0.24
  -1  -7   5    1.86    0.29
   1  -7  -5    1.51    0.17
  -1   7   5    1.41    0.28
   1  -7  -5    1.25    0.23
   1   7  -4    0.36    0.14
   1   7  -4    0.18    0.17
  -1   7   4   -0.24    0.21
   1  -7  -4    0.21    0.08
   1   7  -4    0.38    0.15
  -1   7   4    0.03    0.10
  -1  -7   4    0.01    0.14
   1  -7  -4    0.00    0.15
  -1  -7   4    0.05    0.07
   1   7  -3    0.33    0.16
   1   7  -3    0.80    0.16
  -1   7   3    0.54    0.17
   1   7  -3    0.50    0.17
   1  -7  -3    0.61    0.14
  -1   7   3    0.53    0.17
  -1  -7   3    0.61    0.21
   1   7  -3    0.69    0.19
   1  -7  -3    0.68    0.18
  -1  -7   3    0.63    0.13
   1   7  -2    2.27    0.29
   1  -7  -2    2.39    0.25
   1   7  -2    2.25    0.29
   1   7  -2    1.99    0.28
  -1  -7   2    1.73    0.26
  -1   7   2    2.04    0.28
  -1   7   2    2.18    0.27
   1  -7  -2    2.48    0.28
  -1  -7   2    2.23    0.22
   1   7  -1    0.77    0.19
  -1   7   1    0.97    0.20
  -1  -7   1    0.64    0.17
  -1   7   1    0.65    0.19
  -1   7   1    1.07    0.22
   1   7  -1    0.96    0.22
   1   7  -1    0.71    0.19
   1  -7  -1    0.52    0.13
   1  -7  -1    0.82    0.17
  -1  -7   1    0.73    0.14
  -1   7   0    8.09    0.52
   1   7   0    7.33    0.49
  -1   7   0    7.12    0.47
  -1  -7   0    7.22    0.46
  -1   7   0    7.18    0.51
   1   7   0    7.27    0.48
   1   7   0    7.10    0.51
   1  -7   0    6.77    0.44
  -1  -7   0    7.74    0.43
   1  -7   0    7.21    0.44
   1   7   1    6.57    0.46
  -1   7  -1    6.89    0.50
  -1   7  -1    6.05    0.43
   1   7   1    6.96    0.50
  -1   7  -1    6.75    0.49
  -1  -7  -1    6.34    0.42
   1  -7   1    6.62    0.45
   1   7   1    6.43    0.44
   1  -7   1    6.71    0.41
  -1  -7  -1    7.02    0.43
   1   7   2    0.30    0.15
  -1   7  -2    0.35    0.18
  -1   7  -2    0.06    0.14
  -1   7  -2    0.27    0.15
  -1  -7  -2    0.16    0.10
   1   7   2    0.14    0.17
   1  -7   2    0.00    0.14
   1   7   2    0.08    0.10
  -1  -7  -2    0.14    0.11
   1  -7   2   -0.08    0.11
   1   7   3    0.30    0.13
  -1   7  -3    0.44    0.19
  -1   7  -3    0.39    0.17
   1   7   3    0.29    0.18
   1  -7   3    0.33    0.17
  -1   7  -3    0.35    0.12
  -1  -7  -3    0.30    0.12
   1   7   3    0.29    0.13
  -1  -7  -3    0.13    0.11
   1  -7   3    0.13    0.10
  -1  -7  -4    1.20    0.19
  -1   7  -4    1.29    0.23
  -1   7  -4    1.16    0.20
   1   7   4    1.23    0.20
  -1   7  -4    1.30    0.20
   1  -7   4    1.42    0.25
  -1  -7  -4    1.18    0.18
   1   7   4    1.11    0.25
   1   7   4    1.29    0.18
  -1   7  -4    1.79    0.29
  -1  -7  -4    1.49    0.23
   1  -7   4    1.37    0.18
  -1  -7  -5    0.31    0.12
  -1   7  -5    0.13    0.15
  -1   7  -5    0.22    0.15
   1   7   5    0.46    0.16
  -1   7  -5    0.33    0.22
   1   7   5    0.23    0.08
  -1  -7  -5    0.36    0.11
   1  -7   5    0.40    0.22
  -1   7  -5    0.24    0.11
   1   7   5    0.20    0.17
   1  -7   5    0.39    0.11
  -1  -7  -5    0.28    0.14
  -1  -7  -6    0.76    0.17
  -1   7  -6    0.32    0.14
  -1   7  -6    0.52    0.19
   1   7   6    0.47    0.20
  -1   7  -6    0.87    0.25
   1  -7   6    0.34    0.21
  -1  -7  -6    0.52    0.17
  -1  -7  -7    4.54    0.36
  -1   7  -7    4.00    0.38
  -1   7  -7    4.25    0.42
  -1   7  -7    4.00    0.40
   1   7   7    4.39    0.46
   1  -7   7    3.89    0.43
  -1  -7  -7    4.05    0.40
  -1  -7  -8    0.11    0.10
  -1   7  -8    0.16    0.17
  -1   7  -8    0.01    0.12
   1   7   8    0.10    0.19
   1  -7   8    0.07    0.16
  -1  -7  -8    0.06    0.15
  -1  -7  -9    1.33    0.21
  -1   7  -9    1.06    0.24
  -1   7  -9    1.01    0.25
   1  -7   9    0.97    0.26
   1   7   9    1.27    0.29
  -1  -7  -9    1.58    0.29
  -1   7 -10    0.23    0.14
  -1   7 -10    0.35    0.17
   1   7  10    0.17    0.20
   1  -7  10    0.49    0.21
  -1  -7 -10    0.34    0.19
  -1   7 -11    0.39    0.20
  -1   7 -11    0.51    0.20
   1   7  11    0.32    0.18
   1  -7  11    0.97    0.28
  -1  -7 -11    0.74    0.23
  -1   7 -12    5.71    0.54
  -1   7 -12    6.96    0.60
   1   7  12    7.64    0.70
   1  -7  12    7.64    0.67
  -1  -7 -12    8.33    0.67
  -1   7 -13    2.28    0.37
  -1   7 -13    2.61    0.38
   1  -7  13    2.76    0.44
   1   7  13    3.20    0.48
  -1  -7 -13    3.08    0.44
  -1   7 -14    0.37    0.22
  -1   7 -14    0.37    0.20
   1   7  14    0.46    0.25
   1  -7  14    0.61    0.28
  -1  -7 -14    0.64    0.23
  -1   7 -15    0.67    0.24
  -1   7 -15    1.52    0.33
   1   8 -14    0.21    0.17
   1   8 -13    6.03    0.59
  -1  -8  13    7.08    0.66
  -1   8  13    7.68    0.74
   1  -8 -13    7.07    0.67
   1   8 -12   -0.08    0.17
   1   8 -12    0.31    0.20
  -1   8  12   -0.02    0.19
  -1  -8  12   -0.28    0.18
   1  -8 -12    0.16    0.19
   1   8 -11    0.37    0.17
   1   8 -11    1.00    0.28
  -1  -8  11    1.20    0.31
  -1   8  11    1.06    0.28
   1  -8 -11    1.25    0.30
   1   8 -10    0.35    0.19
   1   8 -10    0.04    0.14
  -1  -8  10    0.17    0.17
  -1   8  10    0.37    0.24
   1  -8 -10    0.06    0.14
   1   8  -9    8.82    0.68
  -1   8   9    9.25    0.73
  -1  -8   9    8.70    0.68
   1  -8  -9    9.58    0.67
   1   8  -8    1.45    0.32
  -1   8   8    1.27    0.30
  -1  -8   8    1.57    0.33
   1  -8  -8    1.71    0.29
   1   8  -7    5.94    0.54
  -1   8   7    5.78    0.55
  -1  -8   7    5.26    0.51
   1  -8  -7    6.84    0.54
   1  -8  -6    4.65    0.36
   1   8  -6    4.18    0.44
  -1  -8   6    3.82    0.42
   1   8  -6    4.37    0.40
  -1   8   6    4.46    0.47
  -1   8   6    4.95    0.40
   1  -8  -6    4.73    0.45
   1  -8  -5    0.19    0.11
   1   8  -5    0.13    0.17
  -1  -8   5    0.21    0.14
   1   8  -5    0.14    0.13
  -1   8   5    0.04    0.16
  -1   8   5    0.07    0.11
   1  -8  -5    0.03    0.12
   1   8  -4    0.64    0.19
  -1  -8   4    0.54    0.19
  -1   8   4    0.37    0.18
   1  -8  -4    0.67    0.13
  -1   8   4    0.52    0.14
   1   8  -4    0.39    0.17
   1  -8  -4    0.64    0.18
   1   8  -3   -0.11    0.16
  -1  -8   3    0.17    0.13
   1  -8  -3    0.19    0.12
   1   8  -3   -0.02    0.13
  -1   8   3    0.10    0.13
  -1   8   3   -0.05    0.14
   1  -8  -3   -0.20    0.14
   1   8  -2   -0.01    0.17
   1   8  -2    0.20    0.14
   1   8  -2    0.20    0.13
  -1   8   2    0.19    0.13
  -1   8   2    0.46    0.20
   1  -8  -2    0.28    0.13
  -1  -8   2    0.21    0.12
  -1  -8   2    0.07    0.09
   1  -8  -2    0.05    0.11
   1   8  -1    0.57    0.19
  -1  -8   1    0.39    0.15
   1   8  -1    0.50    0.15
   1   8  -1    0.36    0.18
   1  -8  -1    0.85    0.18
  -1   8   1    0.57    0.19
  -1   8   1    0.35    0.18
  -1  -8   1    0.48    0.12
   1  -8  -1    0.95    0.19
   1   8   0    3.43    0.38
   1   8   0    3.58    0.40
  -1   8   0    3.65    0.37
   1   8   0    3.47    0.37
   1  -8   0    2.97    0.32
  -1  -8   0    3.77    0.35
  -1   8   0    4.04    0.41
  -1  -8   0    3.83    0.33
   1  -8   0    3.85    0.34
   1   8   1    3.30    0.35
  -1  -8  -1    3.46    0.33
  -1   8  -1    3.58    0.36
   1   8   1    3.47    0.40
   1  -8   1    3.08    0.35
   1   8   1    3.59    0.36
  -1   8  -1    3.25    0.37
   1  -8   1    3.58    0.31
  -1  -8  -1    3.30    0.32
   1   8   2    1.14    0.22
  -1  -8  -2    1.42    0.22
  -1   8  -2    1.24    0.24
   1   8   2    1.21    0.26
   1   8   2    1.56    0.24
  -1   8  -2    1.27    0.24
   1  -8   2    0.98    0.22
   1  -8   2    1.32    0.21
  -1  -8  -2    1.12    0.21
   1   8   3    0.17    0.13
  -1   8  -3    0.35    0.16
  -1   8  -3    0.22    0.18
   1  -8   3    0.30    0.15
   1   8   3    0.34    0.13
  -1  -8  -3    0.62    0.16
  -1   8  -3    0.25    0.14
   1   8   3    0.28    0.19
  -1  -8  -3    0.18    0.13
   1  -8   3    0.31    0.12
  -1  -8  -4    0.09    0.09
   1   8   4    0.09    0.15
  -1   8  -4   -0.03    0.13
   1  -8   4   -0.08    0.16
   1   8   4    0.05    0.10
  -1  -8  -4    0.17    0.10
  -1   8  -4    0.21    0.13
  -1   8  -4   -0.08    0.15
   1   8   4   -0.03    0.16
  -1  -8  -4    0.05    0.13
  -1  -8  -5    0.32    0.13
  -1   8  -5    0.04    0.14
  -1   8  -5   -0.24    0.21
   1  -8   5    0.30    0.17
   1   8   5    0.04    0.17
  -1  -8  -5    0.23    0.13
  -1  -8  -6    0.10    0.12
  -1   8  -6    0.54    0.18
  -1   8  -6    0.26    0.15
   1   8   6    0.03    0.16
   1  -8   6    0.28    0.17
  -1  -8  -6    0.38    0.17
  -1  -8  -7    0.30    0.14
  -1   8  -7    0.02    0.11
  -1   8  -7    0.05    0.14
   1   8   7    0.15    0.17
   1  -8   7    0.23    0.18
  -1  -8  -7    0.24    0.16
  -1   8  -8    1.93    0.30
  -1   8  -8    2.03    0.29
   1   8   8    2.30    0.38
   1  -8   8    1.84    0.35
  -1  -8  -8    2.51    0.37
  -1   8  -9   -0.15    0.14
  -1   8  -9   -0.02    0.15
   1   8   9    0.28    0.24
   1  -8   9    0.01    0.16
  -1  -8  -9   -0.02    0.17
  -1   8 -10    0.04    0.12
  -1   8 -10    0.10    0.15
   1   8  10    0.29    0.22
   1  -8  10    0.21    0.17
  -1  -8 -10   -0.01    0.15
  -1   8 -11    0.77    0.24
   1   8  11    0.59    0.26
   1  -8  11    0.62    0.27
  -1  -8 -11    0.95    0.31
   1  -8  12    0.40    0.25
   1   8  12   -0.07    0.22
  -1  -8 -12   -0.02    0.16
   1   9 -11    0.54    0.23
  -1   9  11   -0.17    0.24
  -1  -9  11    0.08    0.16
   1  -9 -11    0.04    0.17
   1   9 -10    0.21    0.16
  -1   9  10   -0.11    0.22
  -1  -9  10   -0.01    0.18
   1  -9 -10    0.06    0.16
   1   9  -9    0.17    0.17
  -1  -9   9    0.18    0.16
  -1   9   9   -0.06    0.21
   1  -9  -9    0.01    0.14
   1   9  -8    1.04    0.31
  -1   9   8    0.45    0.21
  -1  -9   8    0.28    0.17
   1  -9  -8    0.93    0.26
   1   9  -7    1.05    0.28
  -1   9   7    0.39    0.20
  -1  -9   7    0.42    0.20
   1  -9  -7    0.63    0.22
   1   9  -6    0.12    0.18
  -1  -9   6    0.10    0.15
  -1   9   6    0.46    0.21
   1  -9  -6    0.68    0.21
   1   9  -5    4.34    0.48
  -1   9   5    3.72    0.47
   1   9  -5    3.87    0.40
  -1   9   5    4.40    0.41
  -1  -9   5    4.17    0.46
   1  -9  -5    3.89    0.41
   1   9  -4    0.22    0.18
  -1  -9   4   -0.19    0.17
  -1   9   4    0.01    0.18
   1   9  -4    0.04    0.14
  -1   9   4    0.19    0.15
   1  -9  -4    0.34    0.19
   1   9  -3    0.07    0.16
  -1   9   3   -0.01    0.11
   1   9  -3   -0.09    0.15
  -1  -9   3    0.13    0.15
  -1   9   3    0.33    0.17
   1  -9  -3   -0.10    0.16
   1   9  -2    0.00    0.14
  -1   9   2   -0.17    0.21
  -1  -9   2   -0.04    0.12
  -1   9   2   -0.06    0.14
   1  -9  -2   -0.08    0.12
   1   9  -2   -0.05    0.14
   1  -9  -2   -0.03    0.14
   1   9  -1   -0.12    0.18
  -1   9   1   -0.11    0.16
  -1  -9   1    0.06    0.12
   1  -9  -1   -0.14    0.13
   1   9  -1   -0.12    0.15
  -1   9   1   -0.01    0.16
   1  -9  -1   -0.14    0.12
   1   9   0    3.56    0.41
  -1  -9   0    3.40    0.37
   1  -9   0    3.48    0.36
  -1   9   0    4.03    0.43
   1   9   0    3.12    0.40
   1   9   0    3.78    0.40
  -1   9   0    3.74    0.42
   1  -9   0    3.43    0.34
  -1  -9   0    3.59    0.34
   1   9   1    0.09    0.16
  -1   9  -1    0.08    0.14
  -1  -9  -1    0.16    0.13
   1  -9   1   -0.02    0.13
   1   9   1    0.13    0.16
  -1   9  -1    0.14    0.14
   1   9   1   -0.15    0.14
   1  -9   1    0.17    0.12
  -1  -9  -1    0.13    0.10
   1   9   2    0.25    0.14
  -1   9  -2    0.73    0.20
  -1   9  -2    0.37    0.17
   1   9   2    0.48    0.18
   1  -9   2    0.17    0.14
  -1  -9  -2    0.70    0.17
   1   9   2    0.93    0.25
  -1  -9  -2    0.56    0.16
  -1  -9  -3    1.71    0.26
  -1   9  -3    1.46    0.32
   1   9   3    1.40    0.31
   1  -9   3    1.71    0.30
  -1  -9  -3    1.96    0.26
  -1  -9  -3    1.64    0.27
  -1  -9  -4    0.08    0.10
  -1   9  -4    0.00    0.18
   1  -9   4    0.21    0.17
   1   9   4    0.13    0.20
  -1  -9  -4    0.21    0.14
  -1  -9  -5    0.16    0.13
   1  -9   5    0.05    0.15
   1   9   5    0.07    0.17
  -1  -9  -5   -0.06    0.14
   1   9   6    1.84    0.34
   1  -9   6    1.74    0.34
  -1  -9  -6    1.85    0.30
   1   9   7    0.94    0.31
   1  -9   7    0.59    0.20
  -1  -9  -7    0.59    0.20
   1   9   8    0.00    0.17
   1  -9   8   -0.18    0.17
  -1  -9  -8   -0.03    0.15
   1   9   9    0.04    0.22
   1  -9   9   -0.10    0.15
  -1  -9  -9   -0.01    0.15
   1   9  10    0.36    0.25
   1  -9  10    0.52    0.25
  -1  -9 -10    0.40    0.19
  -1  10   8    1.37    0.34
  -1 -10   8    1.28    0.31
   1 -10  -8    1.36    0.30
   1  10  -7    0.58    0.25
  -1 -10   7    0.65    0.24
  -1  10   7    0.51    0.20
   1 -10  -7    0.28    0.16
   1  10  -6    2.54    0.45
  -1 -10   6    2.00    0.34
  -1  10   6    1.79    0.39
   1 -10  -6    2.13    0.35
   1  10  -5    3.43    0.49
  -1 -10   5    3.00    0.41
  -1  10   5    3.21    0.45
   1 -10  -5    3.28    0.41
   1  10  -4    1.20    0.30
  -1 -10   4    0.53    0.21
  -1  10   4    1.40    0.29
   1 -10  -4    1.57    0.29
   1  10  -3   -0.06    0.18
  -1 -10   3   -0.11    0.15
   1  10  -3   -0.16    0.19
  -1  10   3    0.01    0.12
  -1  10   3   -0.08    0.18
   1 -10  -3   -0.09    0.13
   1  10  -2    1.63    0.32
  -1  10   2    1.69    0.32
  -1  10   2    1.54    0.29
   1  10  -2    1.30    0.29
  -1 -10   2    1.70    0.32
   1 -10  -2    1.52    0.25
   1  10  -1   -0.10    0.15
  -1  10   1    0.23    0.16
   1  10  -1    0.15    0.15
  -1  10   1    0.32    0.22
  -1 -10   1    0.04    0.14
   1 -10  -1   -0.06    0.12
   1  10   0    0.32    0.22
  -1  10   0    0.03    0.14
   1  10   0    0.31    0.21
  -1 -10   0    0.22    0.15
   1 -10   0    0.09    0.12
  -1  10   0    0.12    0.19
  -1  10  -1    1.34    0.27
   1  10   1    1.43    0.30
  -1  10  -1    0.94    0.26
  -1 -10  -1    1.13    0.23
   1 -10   1    1.36    0.27
   1 -10   2    0.81    0.24
  -1  10  -2    1.14    0.29
  -1 -10  -3    0.08    0.11
   1  10   3    0.21    0.17
   1 -10   3    0.05    0.15
  -1 -10  -3    0.06    0.13
   1 -10   4    1.44    0.29
   1  10   4    1.66    0.35
  -1 -10  -4    1.55    0.27
   1 -10   5    0.95    0.26
   1  10   5    1.34    0.32
  -1 -10  -5    1.43    0.28
   1 -10   6    1.68    0.33
   1  10   6    2.75    0.43
  -1 -10  -6    2.35    0.37
   1 -10   7    0.34    0.19
   1  10   7    0.85    0.31
  -1 -10  -7    1.13    0.27
  -1 -10  -8    0.93    0.27
   1 -11  -5    0.35    0.17
  -1 -11   4    2.22    0.37
  -1  11   4    2.40    0.42
  -1  11   3    0.33    0.22
  -1 -11   3    0.02    0.14
  -1 -11   2    0.65    0.22
  -1  11   2    0.76    0.26
  -1  11   1   -0.02    0.15
  -1  11   1   -0.05    0.16
   1  11  -1   -0.29    0.17
  -1  11   0    0.29    0.20
   1  11   0   -0.37    0.20
   1  11   1    0.66    0.27
   1 -11   2    0.62    0.24
   1  11   2    0.70    0.26
   1  11   3    0.04    0.20
   1 -11   3    0.08    0.17
   1 -11   4    1.30    0.30
   2   0 -20    4.64    0.56
   2   0 -19    0.46    0.26
  -2   0  19    1.18    0.36
  -2   0  19    0.72    0.32
   2   0 -18    1.64    0.34
  -2   0  18    2.22    0.45
  -2   0  18    1.84    0.36
   2   0 -17    0.07    0.19
  -2   0  17   -0.13    0.19
  -2   0  17    0.05    0.17
  -2   0  16    6.25    0.58
   2   0 -16    6.22    0.57
   2   0 -16    6.70    0.47
  -2   0  16    6.48    0.57
  -2   0  15    0.59    0.23
   2   0 -15    0.72    0.25
  -2   0  15    0.62    0.16
  -2   0  15    0.24    0.14
  -2   0  15    0.42    0.23
   2   0 -15    0.26    0.14
  -2   0  14    6.85    0.38
  -2   0  14    7.26    0.56
   2   0 -14    6.60    0.54
  -2   0  14    6.90    0.41
   2   0 -14    7.56    0.47
  -2   0  14    6.51    0.53
  -2   0  14    6.14    0.41
  -2   0  13   -0.02    0.18
   2   0 -13    0.11    0.18
  -2   0  13    0.05    0.09
   2   0 -13    0.04    0.11
  -2   0  13    0.09    0.11
  -2   0  13    0.22    0.18
  -2   0  12    0.78    0.21
   2   0 -12    1.26    0.26
   2   0 -12    0.89    0.09
  -2   0  12    0.77    0.14
  -2   0  12    0.76    0.16
  -2   0  12    0.85    0.22
   2   0 -12    0.55    0.14
  -2   0  11   -0.30    0.21
   2   0 -11   -0.01    0.15
   2   0 -11    0.04    0.04
  -2   0  11    0.12    0.10
  -2   0  11   -0.21    0.18
   2   0 -11   -0.13    0.11
  -2   0  11   -0.07    0.09
  -2   0  10    2.50    0.27
   2   0 -10    2.65    0.28
   2   0 -10    2.29    0.27
   2   0 -10    2.64    0.15
  -2   0  10    3.00    0.21
   2   0 -10    3.09    0.24
  -2   0  10    3.00    0.25
  -2   0   9   -0.20    0.15
   2   0  -9    0.03    0.13
   2   0  -9    0.06    0.05
   2   0  -9    0.21    0.13
  -2   0   9    0.00    0.07
  -2   0   9   -0.18    0.09
   2   0  -9    0.07    0.08
  -2   0   8    0.31    0.13
   2   0  -8    0.40    0.13
   2   0  -8    0.52    0.08
   2   0  -8    0.69    0.17
  -2   0   8    0.55    0.09
   2   0  -8    0.51    0.11
  -2   0   7   -0.12    0.12
   2   0  -7    0.01    0.12
   2   0  -7   -0.02    0.05
  -2   0   7    0.02    0.06
   2   0  -7   -0.02    0.07
   2   0  -6   11.66    0.35
  -2   0   6   11.61    0.47
  -2   0   6   11.12    0.35
  -2   0   6   11.49    0.45
   2   0  -6   11.37    0.37
  -2   0   6   12.09    0.38
  -2   0   6   12.47    0.39
  -2   0   5   -0.12    0.09
   2   0  -5    0.04    0.05
   2   0  -5    0.04    0.05
  -2   0   5    0.03    0.05
  -2   0   5    0.03    0.05
   2   0  -5   -0.02    0.05
  -2   0   5   -0.11    0.10
  -2   0   4   85.65    1.46
  -2   0   4   89.20    1.61
   2   0  -4   93.29    1.61
  -2   0   4   86.26    1.62
  -2   0   4   82.72    1.49
   2   0  -4   87.62    1.50
  -2   0   4   85.42    1.59
  -2   0   4   88.73    1.53
   2   0  -4   87.59    1.52
  -2   0   3    0.05    0.06
   2   0  -3    0.01    0.03
   2   0  -3   -0.04    0.05
  -2   0   3    0.11    0.04
  -2   0   3    0.03    0.04
   2   0  -3   -0.07    0.04
   2   0  -3    0.17    0.06
   2   0  -3    0.04    0.04
  -2   0   3    0.05    0.06
  -2   0   2  111.43    1.84
   2   0  -2  108.49    1.83
   2   0  -2  110.58    1.84
  -2   0   2  109.85    1.83
   2   0  -1    0.03    0.03
   2   0  -1    0.02    0.04
  -2   0   1    0.05    0.03
  -2   0   1    0.06    0.04
  -2   0   1    0.00    0.04
   2   0   0  179.23    2.94
  -2   0   0  184.41    2.95
   2   0   0  178.30    2.93
  -2   0   0  176.18    2.92
  -2   0   0  180.35    2.90
  -2   0   0  181.74    2.88
   2   0   1    0.03    0.05
   2   0   1    0.03    0.06
  -2   0  -1    0.12    0.07
  -2   0  -1    0.20    0.07
   2   0   1    0.08    0.05
   2   0   1   -0.02    0.04
  -2   0  -1    0.16    0.04
   2   0   1    0.12    0.03
  -2   0  -1    0.11    0.03
   2   0   2   42.47    0.90
  -2   0  -2   42.49    0.90
   2   0   2   44.09    0.91
  -2   0  -2   42.30    0.79
   2   0   2   43.06    0.80
  -2   0  -2   42.61    0.82
  -2   0  -2   43.46    0.90
   2   0   2   41.54    0.90
   2   0   2   43.79    0.89
  -2   0  -3   -0.09    0.09
  -2   0  -3    0.00    0.04
  -2   0  -3    0.05    0.05
   2   0   3   -0.11    0.06
  -2   0  -3    0.12    0.10
  -2   0  -4   17.13    0.54
   2   0   4   17.34    0.45
   2   0   4   16.59    0.44
  -2   0  -4   18.41    0.57
  -2   0  -4   18.21    0.56
  -2   0  -5    0.27    0.14
  -2   0  -5    0.03    0.13
  -2   0  -5    0.24    0.12
   2   0   5    0.09    0.04
   2   0   5    0.09    0.07
   2   0   5    0.10    0.06
  -2   0  -6   29.23    0.84
   2   0   6   28.43    0.58
  -2   0  -6   28.07    0.87
  -2   0  -6   28.37    0.84
   2   0   6   28.41    0.69
   2   0   6   28.22    0.69
   2   0   6   27.65    0.53
  -2   0  -7    0.14    0.12
  -2   0  -7   -0.06    0.13
   2   0   7    0.02    0.03
  -2   0  -7   -0.17    0.14
   2   0   7    0.05    0.07
   2   0   7    0.01    0.03
  -2   0  -8    0.77    0.17
   2   0   8    0.62    0.15
  -2   0  -8    0.93    0.21
   2   0   8    0.63    0.06
  -2   0  -8    0.93    0.21
   2   0   8    0.45    0.10
   2   0   8    0.52    0.06
   2   0   9   -0.16    0.16
  -2   0  -9   -0.16    0.12
   2   0   9    0.01    0.03
  -2   0  -9    0.12    0.16
  -2   0  -9   -0.13    0.15
   2   0   9    0.16    0.10
   2   0   9    0.02    0.04
  -2   0 -10    0.38    0.19
   2   0  10    0.04    0.13
  -2   0 -10    0.48    0.22
  -2   0 -10    0.33    0.17
   2   0  10    0.24    0.12
   2   0  10    0.11    0.05
  -2   0 -11    0.22    0.16
   2   0  11    0.06    0.12
  -2   0 -11    0.05    0.18
  -2   0 -11    0.17    0.21
   2   0  11    0.09    0.10
   2   0  12    6.11    0.45
  -2   0 -12    5.56    0.49
  -2   0 -12    5.37    0.48
   2   0  12    5.44    0.36
  -2   0 -12    4.92    0.45
   2   0  13    0.08    0.14
   2   0  13    0.17    0.11
  -2   0 -13   -0.25    0.19
   2   0  14    0.29    0.17
  -2   0 -14    0.21    0.16
   2   0  15    0.13    0.16
   2   0  15    0.17    0.15
  -2   0 -15    0.35    0.22
  -2   0 -16    0.11    0.17
   2   0  16    0.03    0.19
  -2   0 -17    0.07    0.18
   2   0  17   -0.39    0.28
   2   0  18   -0.14    0.19
   2   0  18    0.01    0.22
   2   1 -19    0.10    0.19
   2  -1 -19   -0.18    0.17
  -2  -1  19    0.38    0.29
  -2   1  19    0.27    0.22
  -2   1  19    0.23    0.23
  -2  -1  19    0.33    0.25
  -2  -1  18    4.51    0.54
  -2   1  18    4.81    0.55
   2   1 -18    5.13    0.57
   2  -1 -18    4.56    0.55
   2  -1 -18    5.07    0.47
  -2   1  18    4.62    0.46
  -2  -1  18    4.82    0.54
  -2   1  18    4.98    0.55
   2   1 -17    0.42    0.22
   2  -1 -17    0.48    0.22
  -2  -1  17    0.53    0.28
  -2   1  17    0.49    0.27
  -2   1  17    0.50    0.25
   2  -1 -17    0.22    0.15
  -2  -1  17    0.36    0.19
  -2  -1  16    2.88    0.41
  -2   1  16    2.69    0.40
   2   1 -16    2.94    0.42
   2  -1 -16    2.78    0.37
   2  -1 -16    2.84    0.33
  -2  -1  16    3.57    0.34
  -2   1  16    2.81    0.38
  -2  -1  16    2.58    0.38
  -2  -1  15    2.15    0.37
  -2   1  15    1.76    0.31
   2  -1 -15    1.76    0.31
   2   1 -15    1.35    0.30
  -2  -1  15    1.96    0.26
  -2   1  15    1.60    0.22
  -2  -1  15    1.44    0.22
   2  -1 -15    1.73    0.25
  -2   1  15    1.87    0.31
  -2   1  14    2.44    0.34
  -2  -1  14    2.39    0.35
   2  -1 -14    2.00    0.31
   2   1 -14    2.20    0.33
   2   1 -14    2.42    0.34
  -2  -1  14    2.87    0.29
  -2   1  14    2.91    0.40
   2  -1 -14    2.82    0.30
  -2   1  14    2.24    0.24
  -2  -1  14    2.50    0.27
  -2   1  13    0.18    0.18
  -2  -1  13    0.55    0.22
  -2  -1  13    0.11    0.08
   2   1 -13    0.27    0.19
   2  -1 -13    0.22    0.16
   2   1 -13    0.55    0.22
   2   1 -13    0.27    0.09
  -2   1  13    0.35    0.11
  -2  -1  13    0.27    0.13
   2  -1 -13    0.25    0.13
  -2   1  13    0.33    0.20
  -2   1  13    0.35    0.13
  -2   1  12    0.69    0.18
  -2  -1  12    0.93    0.24
  -2  -1  12    1.18    0.14
   2   1 -12    0.79    0.21
   2  -1 -12    1.17    0.23
   2   1 -12    1.01    0.13
   2   1 -12    1.32    0.24
  -2  -1  12    0.90    0.18
  -2   1  12    1.08    0.13
  -2   1  12    0.96    0.22
   2   1 -12    1.02    0.16
   2  -1 -12    1.16    0.20
  -2   1  12    1.16    0.18
  -2  -1  11    6.53    0.28
  -2  -1  11    6.19    0.47
   2   1 -11    6.40    0.47
   2  -1 -11    5.97    0.44
   2   1 -11    6.51    0.31
   2   1 -11    6.46    0.45
  -2  -1  11    6.84    0.40
  -2   1  11    6.52    0.29
   2   1 -11    6.01    0.33
  -2   1  11    6.19    0.47
  -2   1  11    6.05    0.36
   2  -1 -11    5.89    0.39
  -2  -1  10    1.12    0.11
  -2  -1  10    0.99    0.24
   2  -1 -10    1.10    0.21
   2  -1 -10    0.85    0.07
   2   1 -10    1.07    0.22
   2   1 -10    0.88    0.20
   2   1 -10    0.98    0.13
  -2  -1  10    1.09    0.18
  -2   1  10    1.08    0.12
  -2   1  10    1.04    0.16
   2  -1 -10    0.98    0.16
   2   1 -10    1.22    0.16
  -2   1  10    0.78    0.21
  -2  -1   9    5.44    0.39
  -2  -1   9    5.39    0.21
   2  -1  -9    5.24    0.19
   2   1  -9    5.04    0.26
   2   1  -9    4.94    0.37
   2   1  -9    5.07    0.37
   2  -1  -9    4.81    0.35
  -2   1   9    5.08    0.22
  -2  -1   9    5.38    0.32
  -2   1   9    5.19    0.39
   2  -1  -9    4.84    0.31
  -2   1   9    4.92    0.30
   2   1  -9    4.96    0.26
  -2  -1   8   23.26    0.78
   2  -1  -8   21.57    0.50
  -2  -1   8   22.88    0.48
   2  -1  -8   21.22    0.73
   2   1  -8   22.05    0.76
   2   1  -8   22.21    0.59
   2   1  -8   22.42    0.72
  -2   1   8   23.07    0.52
  -2  -1   8   20.82    0.67
   2   1  -8   22.30    0.58
  -2   1   8   22.17    0.67
   2  -1  -8   22.63    0.68
  -2   1   8   22.58    0.77
  -2  -1   8   22.31    0.58
  -2   1   7   20.01    0.52
  -2  -1   7   20.87    0.41
  -2  -1   7   21.26    0.70
   2  -1  -7   21.43    0.66
   2   1  -7   20.16    0.55
   2   1  -7   22.13    0.67
  -2  -1   7   19.18    0.59
  -2   1   7   19.31    0.44
  -2   1   7   20.33    0.61
  -2   1   7   20.58    0.69
  -2  -1   7   19.70    0.51
   2  -1  -7   20.46    0.61
   2   1  -7   19.95    0.50
  -2  -1   6   49.08    1.15
  -2   1   6   48.41    0.93
  -2  -1   6   50.82    1.02
   2   1  -6   48.99    1.01
   2   1  -6   52.22    1.09
   2  -1  -6   51.01    1.08
  -2   1   6   47.20    0.85
  -2  -1   6   49.10    1.07
  -2  -1   6   46.41    0.92
  -2   1   6   49.52    1.15
   2   1  -6   47.66    0.92
   2  -1  -6   48.56    1.06
  -2   1   6   48.56    1.08
  -2  -1   5   19.60    0.51
  -2  -1   5   19.84    0.59
  -2   1   5   18.93    0.40
   2  -1  -5   19.44    0.52
   2   1  -5   17.34    0.53
   2   1  -5   18.67    0.50
  -2  -1   5   20.35    0.53
  -2  -1   5   17.74    0.52
  -2   1   5   17.94    0.35
   2   1  -5   19.39    0.52
   2   1  -5   18.13    0.39
  -2   1   5   18.00    0.58
  -2   1   5   19.26    0.54
   2  -1  -5   19.05    0.52
  -2  -1   5   17.33    0.40
   2   1  -4    2.33    0.18
  -2  -1   4    2.51    0.16
   2   1  -4    2.16    0.15
   2  -1  -4    1.99    0.13
  -2  -1   4    1.86    0.13
   2   1  -4    1.49    0.13
   2   1  -4    2.37    0.16
  -2  -1   4    2.10    0.15
   2  -1  -4    2.29    0.16
  -2   1   4    2.36    0.17
  -2   1   4    2.60    0.17
   2   1  -4    2.33    0.09
   2  -1  -4    2.33    0.16
  -2   1   3   38.12    0.77
   2   1  -3   35.50    0.77
  -2  -1   3   36.49    0.77
  -2  -1   3   35.32    0.69
   2   1  -3   34.52    0.70
   2  -1  -3   36.54    0.70
   2   1  -3   37.80    0.78
  -2  -1   3   33.97    0.76
   2  -1  -3   35.85    0.76
   2  -1  -3   36.59    0.80
  -2   1   3   38.09    0.78
  -2   1   3   35.17    0.79
   2  -1  -3   38.61    0.81
  -2   1   2   99.86    1.69
  -2  -1   2   90.60    1.68
   2  -1  -2   94.41    1.69
  -2   1   2   94.69    1.56
   2   1  -2   94.10    1.69
  -2  -1   2   93.68    1.56
  -2  -1   2   98.77    1.71
   2   1  -2  101.34    1.70
  -2  -1   2   93.78    1.69
  -2   1   2   96.57    1.72
   2  -1  -2  102.19    1.72
   2  -1  -1  266.67    4.48
  -2   1   1  288.26    4.51
   2  -1  -1  274.81    4.38
  -2  -1   1  273.13    4.46
   2   1  -1  281.68    4.47
   2   1  -1  273.98    4.39
  -2  -1   1  285.46    4.49
   2   1  -1  281.57    4.49
   2   1  -1  272.77    4.48
  -2  -1   1  274.10    4.47
  -2   1   1  283.84    4.38
  -2   1   1  272.23    4.48
   2  -1  -1  290.77    4.50
   2   1   0  930.15   14.53
   2  -1   0  894.58   14.59
   2  -1   0  946.19   14.52
  -2   1   0  961.07   14.61
  -2  -1   0  891.44   14.55
   2  -1   0  892.26   14.44
   2   1   0  904.07   14.43
  -2  -1   0  932.44   14.43
   2   1   0  946.28   14.57
  -2  -1   0 1000.00   14.59
  -2  -1   0  899.57   14.55
   2   1   0  963.83   14.56
   2  -1   0  942.93   14.54
  -2   1   0  913.05   14.54
  -2   1   0  931.06   14.52
   2   1   0  948.22   14.52
  -2  -1  -1  159.12    2.74
   2   1   1  158.57    2.68
   2  -1   1  157.71    2.77
  -2   1  -1  168.93    2.79
   2  -1   1  166.54    2.75
   2   1   1  163.47    2.76
  -2  -1  -1  161.80    2.66
  -2   1  -1  163.39    2.68
   2   1   1  159.14    2.67
   2  -1   1  155.98    2.68
   2   1   1  161.36    2.74
  -2  -1  -1  174.05    2.76
  -2  -1  -1  159.34    2.73
   2  -1   1  163.10    2.69
   2   1   1  165.13    2.73
  -2   1  -1  162.16    2.69
  -2   1  -1  160.43    2.75
  -2  -1  -2   33.17    0.78
   2  -1   2   33.69    0.79
  -2   1  -2   35.28    0.80
   2  -1   2   35.40    0.79
   2   1   2   34.35    0.79
   2   1   2   34.86    0.68
  -2  -1  -2   35.04    0.74
  -2   1  -2   35.19    0.76
  -2   1  -2   35.03    0.79
   2   1   2   35.56    0.75
   2  -1   2   33.19    0.74
   2   1   2   34.45    0.77
  -2  -1  -2   34.24    0.77
  -2  -1  -2   36.68    0.78
  -2   1  -2   32.57    0.76
   2   1   2   36.44    0.78
   2  -1   2   33.04    0.70
  -2   1  -2   33.88    0.80
  -2  -1  -3    0.54    0.10
   2  -1   3    0.41    0.11
  -2   1  -3    0.58    0.12
  -2   1  -3    0.44    0.09
   2  -1   3    0.42    0.07
  -2  -1  -3    0.35    0.09
  -2   1  -3    0.53    0.12
  -2   1  -3    0.50    0.11
   2   1   3    0.51    0.06
   2   1   3    0.42    0.09
  -2   1  -3    0.41    0.09
   2   1   3    0.23    0.08
  -2  -1  -3    0.39    0.09
  -2  -1  -3    0.58    0.11
   2  -1   3    0.46    0.07
   2   1   4   13.49    0.30
   2  -1   4   13.40    0.46
  -2  -1  -4   13.03    0.46
  -2   1  -4   13.79    0.48
  -2  -1  -4   14.03    0.46
   2  -1   4   12.66    0.38
  -2   1  -4   13.37    0.50
   2   1   4   12.18    0.28
   2   1   4   12.65    0.44
   2  -1   4   11.48    0.26
  -2  -1  -4   13.09    0.46
  -2   1  -4   12.52    0.43
  -2   1  -4   13.15    0.50
   2  -1   4   11.91    0.34
   2   1   5   12.12    0.27
  -2  -1  -5   12.40    0.47
   2  -1   5   12.33    0.46
   2  -1   5   11.77    0.37
  -2  -1  -5   11.91    0.46
  -2   1  -5   12.57    0.50
  -2   1  -5   11.19    0.48
   2  -1   5   10.79    0.29
  -2  -1  -5   11.91    0.48
   2   1   5   11.85    0.44
  -2   1  -5   11.43    0.41
   2   1   5   11.59    0.31
  -2   1  -5   12.01    0.51
   2  -1   6   11.31    0.46
  -2  -1  -6   10.28    0.45
  -2   1  -6   12.49    0.52
  -2  -1  -6   11.93    0.49
  -2   1  -6   11.46    0.53
   2  -1   6   10.70    0.36
   2  -1   6    9.77    0.30
   2   1   6   10.39    0.32
  -2  -1  -6   10.99    0.48
   2   1   6   10.53    0.44
  -2   1  -6   11.56    0.52
   2  -1   7    1.64    0.19
  -2  -1  -7    1.57    0.20
  -2   1  -7    1.33    0.21
  -2   1  -7    1.41    0.21
  -2  -1  -7    1.67    0.22
  -2   1  -7    1.78    0.24
   2   1   7    1.38    0.17
   2  -1   7    1.21    0.11
   2   1   7    1.40    0.12
  -2  -1  -7    1.66    0.21
   2   1   7    1.35    0.07
  -2  -1  -8    1.48    0.21
   2  -1   8    1.57    0.22
  -2   1  -8    1.63    0.24
  -2   1  -8    1.65    0.24
  -2  -1  -8    1.45    0.22
  -2   1  -8    1.68    0.26
   2  -1   8    1.37    0.13
   2   1   8    1.68    0.19
   2   1   8    1.21    0.12
   2   1   8    1.22    0.07
  -2  -1  -8    1.57    0.24
  -2  -1  -9   17.12    0.69
   2  -1   9   16.98    0.65
  -2   1  -9   18.49    0.76
  -2   1  -9   17.99    0.76
  -2  -1  -9   17.11    0.73
   2  -1   9   15.11    0.47
  -2  -1  -9   16.99    0.69
   2   1   9   17.10    0.62
  -2  -1 -10   17.13    0.72
   2  -1  10   18.74    0.71
  -2   1 -10   18.68    0.80
  -2  -1 -10   18.17    0.77
  -2   1 -10   17.43    0.81
   2  -1  10   16.63    0.52
  -2  -1 -10   18.86    0.76
   2   1  10   18.33    0.68
   2  -1  11    4.33    0.36
  -2   1 -11    4.51    0.43
  -2   1 -11    4.89    0.45
  -2  -1 -11    5.33    0.45
   2  -1  11    3.99    0.26
   2   1  11    4.85    0.36
  -2  -1 -11    4.22    0.38
  -2  -1 -12    0.69    0.18
   2  -1  12    0.81    0.19
   2   1  12    0.36    0.15
  -2  -1 -12    0.50    0.20
  -2   1 -12    0.16    0.16
  -2   1 -12    0.45    0.21
   2   1  13    1.13    0.23
   2  -1  13    0.96    0.23
   2  -1  13    0.97    0.23
  -2  -1 -13    1.17    0.24
  -2  -1 -13    1.23    0.26
  -2   1 -13    1.12    0.26
  -2   1 -13    0.69    0.23
   2   1  13    1.01    0.20
   2  -1  14    2.87    0.39
   2   1  14    3.42    0.37
   2  -1  14    2.95    0.33
  -2   1 -14    3.92    0.45
  -2  -1 -14    3.35    0.41
  -2   1 -14    2.71    0.40
   2   1  14    3.44    0.35
   2  -1  14    3.42    0.36
  -2  -1 -14    3.47    0.39
   2  -1  15    0.33    0.22
   2   1  15    0.56    0.21
  -2   1 -15    0.20    0.18
  -2   1 -15    0.78    0.26
  -2  -1 -15    0.62    0.24
   2  -1  15    0.56    0.19
   2   1  15    0.67    0.26
   2  -1  16    0.34    0.20
  -2   1 -16    0.40    0.20
   2  -1  16    0.58    0.18
   2   1  16    0.33    0.23
  -2   1 -17    0.82    0.32
   2  -1  17    0.48    0.29
   2   1  17   -0.24    0.23
  -2   1 -18    7.43    0.70
   2  -1  18    6.71    0.69
   2   1  18    6.71    0.69
   2   1  18    6.93    0.69
   2   2 -19    1.56    0.37
  -2   2  19    1.69    0.37
  -2  -2  19    1.39    0.36
  -2   2  19    0.82    0.28
   2  -2 -19    1.64    0.30
  -2  -2  19    1.86    0.37
  -2   2  18   10.19    0.78
  -2  -2  18   10.87    0.83
   2   2 -18    8.45    0.74
   2  -2 -18   10.32    0.69
  -2   2  18    9.73    0.71
  -2  -2  18    9.62    0.76
  -2   2  18   10.45    0.80
  -2   2  17    1.60    0.33
  -2  -2  17    2.40    0.42
   2   2 -17    1.70    0.33
   2   2 -17    1.29    0.34
  -2   2  17    1.39    0.31
  -2  -2  17    1.59    0.27
   2  -2 -17    1.55    0.29
  -2   2  17    2.25    0.40
  -2  -2  16    2.50    0.42
  -2   2  16    2.19    0.37
   2   2 -16    1.97    0.36
   2   2 -16    1.94    0.35
   2  -2 -16    2.37    0.36
  -2  -2  16    2.64    0.32
  -2   2  16    2.90    0.43
   2  -2 -16    2.76    0.36
  -2  -2  15    0.65    0.28
  -2   2  15    0.18    0.17
   2   2 -15    0.82    0.27
   2   2 -15    0.63    0.22
   2  -2 -15    0.92    0.24
  -2  -2  15    0.63    0.19
   2  -2 -15    0.62    0.19
  -2   2  15    0.69    0.25
  -2  -2  14    2.33    0.39
   2   2 -14    2.25    0.33
   2   2 -14    2.45    0.35
   2  -2 -14    2.51    0.34
  -2  -2  14    2.46    0.31
  -2   2  14    2.85    0.38
  -2   2  14    2.22    0.26
   2  -2 -14    2.36    0.30
  -2  -2  13    0.92    0.27
   2  -2 -13    0.38    0.17
   2   2 -13    0.91    0.14
   2   2 -13    1.02    0.22
   2   2 -13    0.30    0.16
  -2  -2  13    0.65    0.18
  -2   2  13    0.92    0.23
   2  -2 -13    0.95    0.20
  -2   2  13    0.69    0.15
  -2  -2  12    3.94    0.18
  -2  -2  12    4.25    0.42
   2  -2 -12    3.28    0.35
   2   2 -12    3.28    0.38
   2   2 -12    3.42    0.26
   2   2 -12    3.44    0.36
  -2  -2  12    4.45    0.36
  -2   2  12    4.31    0.19
  -2   2  12    3.77    0.31
  -2   2  12    4.26    0.41
   2  -2 -12    4.13    0.36
  -2  -2  11   10.14    0.61
  -2  -2  11    9.68    0.29
   2   2 -11    8.23    0.53
   2   2 -11    9.32    0.43
   2   2 -11    9.22    0.57
   2  -2 -11    8.29    0.51
  -2   2  11    9.87    0.28
  -2  -2  11    9.96    0.52
  -2   2  11    9.35    0.47
  -2   2  11   10.21    0.60
   2  -2 -11   10.27    0.53
  -2  -2  10    0.58    0.07
  -2  -2  10    0.75    0.24
   2  -2 -10    0.68    0.13
   2   2 -10    0.65    0.12
   2   2 -10    0.81    0.23
   2  -2 -10    0.92    0.20
   2   2 -10    0.91    0.20
   2  -2 -10    0.40    0.05
  -2   2  10    0.51    0.06
  -2  -2  10    0.44    0.14
   2  -2 -10    0.81    0.17
  -2   2  10    0.64    0.14
  -2   2  10    0.70    0.21
  -2  -2   9    0.21    0.04
  -2  -2   9    0.45    0.22
   2  -2  -9    0.30    0.09
   2   2  -9    0.42    0.20
   2  -2  -9    0.24    0.13
   2   2  -9    0.12    0.12
   2   2  -9    0.17    0.09
   2  -2  -9    0.14    0.05
  -2  -2   9    0.22    0.13
  -2   2   9    0.14    0.03
  -2  -2   9    0.20    0.06
  -2   2   9    0.36    0.18
   2  -2  -9    0.19    0.11
  -2   2   9    0.25    0.11
  -2  -2   8    1.70    0.26
  -2  -2   8    0.79    0.06
  -2   2   8    1.11    0.11
   2  -2  -8    1.28    0.16
   2   2  -8    1.20    0.16
   2   2  -8    1.75    0.22
  -2  -2   8    1.01    0.17
   2  -2  -8    1.19    0.12
  -2   2   8    1.24    0.17
  -2  -2   8    0.82    0.08
   2  -2  -8    0.99    0.17
  -2   2   8    1.12    0.22
  -2   2   7    3.39    0.17
   2  -2  -7    3.00    0.17
  -2  -2   7    3.34    0.31
   2   2  -7    2.59    0.22
   2  -2  -7    2.88    0.22
   2   2  -7    3.41    0.23
  -2  -2   7    3.24    0.26
  -2   2   7    3.15    0.28
  -2   2   7    3.52    0.25
   2  -2  -7    3.48    0.25
  -2  -2   7    3.24    0.14
  -2   2   6   38.18    0.76
   2  -2  -6   37.50    0.75
   2  -2  -6   40.77    0.92
   2   2  -6   40.97    0.92
   2   2  -6   41.16    0.94
  -2  -2   6   40.93    1.00
   2  -2  -6   41.27    0.98
  -2   2   6   40.83    0.97
  -2  -2   6   36.71    0.69
   2  -2  -5    0.39    0.05
   2   2  -5    0.40    0.10
  -2   2   5    0.44    0.09
  -2  -2   5    0.31    0.08
   2   2  -5    0.29    0.09
   2  -2  -5    0.29    0.08
  -2  -2   5    0.42    0.11
  -2   2   5    0.62    0.12
   2  -2  -5    0.73    0.13
   2   2  -4   67.19    1.22
   2  -2  -4   71.18    1.18
   2   2  -4   67.02    1.29
  -2   2   4   72.45    1.30
   2  -2  -4   71.34    1.30
   2   2  -4   72.70    1.43
  -2  -2   4   71.67    1.29
  -2  -2   4   72.84    1.44
  -2  -2   4   73.84    1.39
   2  -2  -4   71.58    1.43
  -2   2   4   70.96    1.44
  -2   2   3   38.43    0.71
  -2  -2   3   38.99    0.71
   2   2  -3   37.27    0.71
   2   2  -3   38.19    0.87
   2  -2  -3   36.07    0.69
   2   2  -3   36.51    0.86
  -2  -2   3   37.99    0.84
  -2  -2   3   35.58    0.85
  -2   2   3   37.73    0.88
   2  -2  -3   36.85    0.86
   2   2  -2   36.90    0.82
  -2  -2   2   36.62    0.81
  -2  -2   2   34.03    0.81
   2   2  -2   35.83    0.82
  -2  -2   2   37.30    0.80
   2  -2  -2   36.94    0.81
  -2  -2   2   35.32    0.65
   2   2  -2   34.64    0.65
  -2   2   2   34.47    0.83
   2  -2  -1  170.70    2.94
  -2  -2   1  166.60    2.92
  -2   2   1  177.07    2.96
   2   2  -1  168.24    2.91
   2   2  -1  172.08    2.93
   2   2  -1  162.50    2.94
  -2  -2   1  174.25    2.94
  -2  -2   1  165.76    2.92
  -2  -2   1  170.90    2.85
   2   2  -1  170.06    2.80
  -2  -2   1  167.26    2.79
   2  -2  -1  178.50    2.95
  -2   2   1  167.69    2.94
  -2  -2   0  706.41   11.01
   2  -2   0  651.54   11.05
  -2   2   0  734.24   11.10
   2   2   0  671.67   10.84
  -2   2   0  703.06   10.83
   2   2   0  705.53   11.01
   2   2   0  697.86   11.08
  -2  -2   0  681.01   11.01
   2   2   0  711.83   11.03
  -2  -2   0  711.84   10.91
  -2  -2   0  660.17   10.84
  -2   2   0  647.07   11.05
   2   2   0  718.19   10.96
  -2  -2   0  706.57   10.96
   2  -2   0  762.31   11.08
  -2  -2  -1    6.76    0.26
   2  -2   1    5.89    0.29
  -2  -2  -1    6.37    0.28
   2  -2   1    6.29    0.21
   2   2   1    6.76    0.22
   2   2   1    7.02    0.26
  -2   2  -1    6.44    0.22
  -2  -2  -1    6.32    0.19
  -2  -2  -1    6.29    0.26
   2   2   1    6.68    0.31
  -2   2  -1    5.83    0.20
   2   2   1    6.61    0.27
   2   2   1    6.29    0.21
   2   2   1    6.88    0.27
   2  -2   1    6.82    0.29
   2  -2   1    6.99    0.29
  -2  -2  -1    7.35    0.29
  -2   2  -1    6.15    0.28
   2  -2   2    1.14    0.15
  -2  -2  -2    1.14    0.10
   2  -2   2    0.86    0.10
  -2  -2  -2    1.25    0.14
   2   2   2    1.23    0.11
  -2   2  -2    1.42    0.12
   2   2   2    1.09    0.11
  -2  -2  -2    0.99    0.11
  -2   2  -2    0.98    0.14
  -2   2  -2    1.00    0.06
   2   2   2    1.11    0.12
   2   2   2    1.03    0.14
  -2  -2  -2    1.11    0.14
   2  -2   2    1.04    0.12
  -2  -2  -2    1.05    0.10
   2   2   2    1.02    0.10
  -2  -2  -3    1.01    0.13
   2  -2   3    1.05    0.15
   2  -2   3    1.16    0.13
  -2  -2  -3    1.12    0.13
  -2   2  -3    1.28    0.18
  -2   2  -3    1.09    0.14
   2   2   3    1.11    0.10
  -2  -2  -3    1.04    0.09
  -2   2  -3    0.98    0.15
   2   2   3    0.88    0.14
   2   2   3    1.14    0.12
   2   2   3    0.96    0.12
  -2  -2  -3    1.03    0.10
  -2  -2  -3    1.31    0.16
   2  -2   3    1.09    0.12
  -2  -2  -4    4.08    0.26
   2  -2   4    3.77    0.25
   2  -2   4    3.69    0.25
  -2  -2  -4    4.31    0.26
  -2   2  -4    4.66    0.30
   2   2   4    3.88    0.17
  -2   2  -4    4.40    0.27
   2   2   4    4.29    0.28
  -2   2  -4    3.75    0.27
  -2  -2  -4    3.41    0.17
   2   2   4    4.00    0.25
  -2  -2  -4    3.93    0.27
   2  -2   5    4.35    0.28
   2  -2   5    3.44    0.26
  -2  -2  -5    3.84    0.26
  -2   2  -5    4.20    0.30
  -2   2  -5    4.42    0.32
  -2  -2  -5    4.29    0.28
   2   2   5    4.00    0.16
   2   2   5    3.72    0.28
  -2   2  -5    3.96    0.29
  -2  -2  -5    3.75    0.17
  -2  -2  -5    3.89    0.30
   2  -2   6   53.41    1.23
   2  -2   6   51.82    1.26
  -2  -2  -6   51.97    1.23
  -2  -2  -6   53.48    1.25
  -2   2  -6   51.55    1.29
   2   2   6   50.04    0.89
  -2   2  -6   56.52    1.33
   2   2   6   53.85    1.27
  -2   2  -6   52.67    1.25
   2   2   6   48.94    0.90
  -2  -2  -6   54.01    1.29
  -2  -2  -6   50.45    0.97
   2  -2   7    0.92    0.17
  -2  -2  -7    1.32    0.18
   2  -2   7    1.20    0.19
  -2   2  -7    1.36    0.24
  -2  -2  -7    1.41    0.22
  -2   2  -7    1.31    0.21
   2   2   7    1.26    0.19
   2   2   7    1.30    0.09
   2  -2   7    0.94    0.06
  -2  -2  -7    1.27    0.21
   2  -2   8    8.90    0.44
  -2  -2  -8    8.26    0.45
   2  -2   8    7.13    0.45
  -2   2  -8    7.13    0.46
  -2  -2  -8    7.40    0.45
  -2   2  -8    7.53    0.48
   2  -2   8    6.84    0.22
   2   2   8    8.58    0.46
   2   2   8    7.96    0.27
  -2  -2  -8    8.76    0.49
  -2  -2  -9    0.42    0.14
   2  -2   9    0.53    0.14
   2  -2   9    0.25    0.15
  -2  -2  -9    1.04    0.22
  -2   2  -9    1.16    0.23
  -2   2  -9    1.05    0.24
   2   2   9    0.43    0.08
   2   2   9    0.84    0.19
   2  -2   9    0.38    0.07
  -2  -2  -9    0.77    0.20
   2  -2  10    8.69    0.56
  -2  -2 -10    7.89    0.49
   2  -2  10    8.19    0.47
  -2   2 -10    8.56    0.57
  -2  -2 -10    8.75    0.54
  -2   2 -10    9.22    0.57
   2  -2  10    6.88    0.26
   2   2  10    8.69    0.52
  -2  -2 -10    8.05    0.53
   2   2  10    8.47    0.54
   2  -2  11    3.76    0.33
  -2  -2 -11    3.43    0.34
   2  -2  11    3.73    0.39
  -2   2 -11    2.92    0.38
  -2   2 -11    3.46    0.39
  -2  -2 -11    3.07    0.35
   2   2  11    3.69    0.34
  -2  -2 -11    3.92    0.38
   2   2  11    3.54    0.38
   2  -2  12    0.74    0.22
  -2  -2 -12    1.09    0.23
   2  -2  12    1.16    0.21
  -2  -2 -12    1.07    0.26
  -2   2 -12    1.30    0.26
  -2   2 -12    1.12    0.26
   2  -2  12    1.28    0.24
   2   2  12    1.32    0.23
  -2  -2 -12    1.54    0.26
   2   2  12    1.40    0.28
  -2  -2 -13    0.03    0.12
   2  -2  13    0.06    0.13
   2  -2  13    0.04    0.17
  -2   2 -13    0.03    0.17
  -2   2 -13    0.05    0.16
   2  -2  13    0.06    0.15
   2   2  13   -0.01    0.11
   2   2  13   -0.12    0.19
  -2  -2 -13   -0.08    0.16
  -2  -2 -14   -0.14    0.15
   2  -2  14   -0.04    0.17
  -2   2 -14   -0.08    0.18
  -2   2 -14    0.17    0.19
   2  -2  14   -0.04    0.13
   2   2  14    0.12    0.15
   2   2  14    0.04    0.17
  -2  -2 -15    0.25    0.17
   2  -2  15    0.13    0.18
  -2   2 -15    0.01    0.17
  -2   2 -15    0.40    0.24
   2  -2  15    0.37    0.18
   2   2  15    0.08    0.13
   2   2  15   -0.12    0.17
   2   2  16    0.48    0.18
   2  -2  16    1.44    0.34
  -2   2 -16    1.01    0.30
  -2   2 -16    1.01    0.29
   2  -2  16    0.80    0.22
   2   2  16    0.72    0.26
   2  -2  17   -0.23    0.22
  -2   2 -17   -0.25    0.22
  -2   2 -17    0.34    0.27
   2  -2  17   -0.22    0.15
   2   2  17   -0.14    0.19
   2  -3 -20   -0.09    0.14
  -2   3  19    0.67    0.26
   2   3 -19    0.33    0.24
  -2   3  19   -0.30    0.21
   2  -3 -19   -0.09    0.15
  -2   3  19    0.03    0.21
  -2   3  18    4.61    0.53
   2   3 -18    4.65    0.59
   2   3 -18    5.54    0.59
  -2  -3  18    4.09    0.43
  -2   3  18    4.62    0.52
   2  -3 -18    4.56    0.50
  -2   3  18    5.15    0.57
  -2  -3  17    0.82    0.30
  -2   3  17    0.15    0.18
   2   3 -17    0.63    0.23
   2   3 -17    0.54    0.26
  -2   3  17    0.27    0.16
  -2  -3  17    0.52    0.19
  -2   3  17    0.82    0.33
   2  -3 -17    0.88    0.25
  -2  -3  16    0.36    0.25
   2   3 -16    0.27    0.22
   2   3 -16   -0.04    0.19
  -2  -3  16    0.22    0.17
  -2   3  16   -0.01    0.15
  -2   3  16    0.19    0.20
   2  -3 -16    0.22    0.16
  -2  -3  15    2.59    0.40
   2   3 -15    2.09    0.35
   2   3 -15    2.76    0.39
  -2   3  15    2.09    0.33
  -2  -3  15    2.84    0.34
   2  -3 -15    2.26    0.32
  -2   3  15    2.48    0.38
  -2  -3  14    0.44    0.22
   2   3 -14   -0.09    0.16
   2   3 -14    0.12    0.16
   2   3 -14    0.29    0.12
  -2  -3  14    0.32    0.17
  -2   3  14    0.25    0.19
   2  -3 -14    0.35    0.16
  -2   3  14    0.23    0.11
  -2  -3  13    0.98    0.28
   2   3 -13    0.68    0.19
   2   3 -13    0.50    0.20
   2   3 -13    0.63    0.16
  -2  -3  13    0.65    0.20
   2  -3 -13    0.73    0.19
  -2   3  13    0.79    0.24
  -2   3  13    0.59    0.14
  -2  -3  12   16.76    0.85
   2   3 -12   15.51    0.81
   2   3 -12   16.14    0.77
   2   3 -12   16.06    0.64
  -2  -3  12   16.33    0.77
   2  -3 -12   16.17    0.76
  -2   3  12   17.48    0.82
  -2   3  12   15.32    0.66
   2  -3 -12   14.37    0.57
   2  -3 -11    1.03    0.15
   2   3 -11    1.04    0.20
   2   3 -11    1.33    0.27
   2   3 -11    0.96    0.16
  -2  -3  11    1.12    0.22
  -2   3  11    1.63    0.28
   2  -3 -11    1.21    0.20
  -2   3  11    0.95    0.18
   2   3 -10    6.87    0.43
   2   3 -10    7.09    0.50
   2  -3 -10    6.03    0.22
   2   3 -10    6.70    0.39
  -2  -3  10    7.25    0.47
  -2   3  10    7.18    0.41
  -2   3  10    7.38    0.49
   2  -3 -10    7.20    0.46
  -2  -3  10    5.94    0.24
   2  -3 -10    6.53    0.32
   2  -3  -9    1.80    0.16
   2   3  -9    1.65    0.22
   2   3  -9    1.92    0.21
   2  -3  -9    1.52    0.12
  -2  -3   9    1.73    0.23
  -2  -3   9    1.61    0.11
   2  -3  -9    1.52    0.22
  -2   3   9    1.87    0.22
   2  -3  -8    0.45    0.08
   2  -3  -8    0.54    0.08
   2   3  -8    0.63    0.14
   2   3  -8    0.48    0.13
  -2  -3   8    0.54    0.16
  -2   3   8    0.73    0.15
   2  -3  -8    0.54    0.15
  -2  -3   8    0.44    0.05
   2  -3  -7   46.06    0.87
   2   3  -7   43.52    0.82
   2   3  -7   45.02    1.04
   2   3  -7   47.00    1.11
  -2  -3   7   49.87    1.19
   2  -3  -7   49.97    1.16
  -2   3   7   46.20    1.11
   2  -3  -6    8.66    0.28
   2   3  -6    8.75    0.29
   2   3  -6    8.81    0.43
   2   3  -6    9.54    0.38
  -2  -3   6    8.63    0.44
   2  -3  -6    9.20    0.44
  -2   3   6    9.00    0.43
   2   3  -5    1.25    0.11
   2  -3  -5    1.59    0.11
   2   3  -5    1.29    0.14
   2   3  -5    1.15    0.17
  -2   3   5    1.36    0.13
  -2  -3   5    1.07    0.18
   2  -3  -5    1.30    0.07
   2  -3  -5    1.36    0.18
  -2   3   5    1.39    0.18
   2   3  -4    4.49    0.22
   2   3  -4    5.10    0.30
  -2   3   4    5.08    0.21
   2   3  -4    4.65    0.21
  -2  -3   4    4.46    0.29
   2   3  -4    5.10    0.29
   2  -3  -4    4.93    0.17
  -2  -3   4    4.55    0.13
   2  -3  -4    5.27    0.31
  -2   3   4    5.06    0.31
  -2   3   3   30.55    0.64
   2   3  -3   29.53    0.64
   2   3  -3   32.70    0.84
  -2  -3   3   33.79    0.85
   2   3  -3   32.61    0.83
   2  -3  -3   31.78    0.67
  -2  -3   3   31.10    0.60
   2  -3  -3   33.75    0.84
  -2   3   3   33.21    0.87
   2   3  -2   87.50    1.74
   2   3  -2   87.16    1.49
   2   3  -2   88.47    1.74
   2  -3  -2   87.00    1.60
  -2  -3   2   87.00    1.74
  -2   3   2   89.31    1.78
  -2  -3   2   85.93    1.53
   2   3  -2   87.31    1.54
   2  -3  -2   88.59    1.71
   2   3  -1  104.56    1.95
   2   3  -1  101.57    1.98
   2  -3  -1   99.35    1.86
  -2   3   1  101.78    1.91
  -2  -3   1  101.34    1.93
  -2  -3   1  100.17    1.80
   2  -3  -1   98.16    1.92
   2   3  -1  104.88    1.82
  -2   3   1  102.04    1.99
  -2   3   0    0.38    0.06
   2  -3   0    0.21    0.11
   2   3   0    0.45    0.12
  -2  -3   0    0.39    0.08
   2  -3   0    0.25    0.10
  -2   3   0    0.36    0.09
  -2  -3   0    0.35    0.10
   2   3   0    0.30    0.11
  -2   3   0    0.42    0.12
  -2  -3   0    0.20    0.08
   2  -3   1   14.42    0.51
  -2   3  -1   14.07    0.40
   2   3   1   14.51    0.40
   2   3   1   15.27    0.48
  -2   3  -1   12.51    0.52
  -2   3  -1   13.91    0.41
   2   3   1   15.07    0.54
  -2  -3  -1   14.42    0.47
   2   3   1   14.49    0.40
  -2  -3  -1   14.73    0.47
  -2  -3  -1   15.02    0.41
   2  -3   2   49.77    1.15
  -2  -3  -2   51.26    1.14
  -2   3  -2   48.94    1.04
   2   3   2   51.22    1.08
   2   3   2   50.96    1.05
   2   3   2   52.65    1.22
   2   3   2   51.29    0.97
  -2   3  -2   49.29    0.97
  -2  -3  -2   50.26    1.08
  -2   3  -2   50.80    1.20
  -2  -3  -2   52.41    1.16
   2  -3   3   10.38    0.44
  -2  -3  -3   11.35    0.44
   2  -3   3   10.84    0.40
   2   3   3   10.63    0.37
  -2   3  -3    9.71    0.39
  -2   3  -3   10.59    0.46
  -2   3  -3   10.43    0.47
  -2   3  -3   10.48    0.28
   2   3   3   11.38    0.49
   2   3   3   10.87    0.28
   2   3   3   10.81    0.39
  -2  -3  -3   10.87    0.45
   2  -3   4   14.90    0.52
   2  -3   4   15.38    0.55
  -2  -3  -4   15.63    0.55
  -2  -3  -4   15.28    0.45
  -2   3  -4   15.30    0.54
  -2   3  -4   15.70    0.61
   2   3   4   16.18    0.46
   2   3   4   15.07    0.34
   2   3   4   15.89    0.61
  -2   3  -4   14.43    0.60
   2   3   4   15.43    0.53
  -2  -3  -4   16.57    0.60
   2  -3   5    0.67    0.15
  -2  -3  -5    0.37    0.10
   2  -3   5    0.88    0.16
  -2   3  -5    0.57    0.14
  -2  -3  -5    0.64    0.08
  -2   3  -5    0.52    0.13
   2   3   5    0.73    0.10
   2   3   5    0.55    0.15
   2   3   5    0.49    0.05
  -2   3  -5    0.45    0.14
   2   3   5    0.60    0.13
  -2  -3  -5    0.67    0.16
  -2  -3  -6    0.24    0.11
   2  -3   6    0.47    0.16
   2  -3   6    0.35    0.15
  -2   3  -6    0.72    0.20
   2   3   6    0.27    0.06
  -2   3  -6    0.38    0.15
   2   3   6    0.31    0.17
  -2   3  -6    0.25    0.14
  -2  -3  -6    0.11    0.12
   2   3   6    0.29    0.14
   2  -3   7   20.69    0.76
  -2  -3  -7   20.63    0.72
   2  -3   7   21.23    0.72
   2   3   7   20.07    0.46
  -2   3  -7   20.31    0.78
  -2   3  -7   21.73    0.82
   2   3   7   20.93    0.81
   2   3   7   21.04    0.76
  -2  -3  -7   22.02    0.81
   2  -3   8   31.68    0.94
  -2  -3  -8   31.19    0.97
   2  -3   8   30.59    1.02
  -2   3  -8   33.24    1.07
  -2   3  -8   32.48    1.08
   2   3   8   34.38    1.07
  -2  -3  -8   31.94    1.06
   2   3   8   32.41    1.04
  -2  -3  -9   12.32    0.58
   2  -3   9   13.01    0.57
   2  -3   9   12.42    0.65
  -2   3  -9   12.38    0.65
  -2   3  -9   11.47    0.63
   2   3   9   13.39    0.66
   2  -3   9   13.27    0.66
  -2  -3  -9   13.05    0.67
   2   3   9   13.16    0.65
   2  -3  10    2.38    0.26
   2  -3  10    2.18    0.30
  -2  -3 -10    2.46    0.28
  -2   3 -10    2.59    0.33
  -2   3 -10    2.53    0.33
   2  -3  10    2.34    0.31
   2   3  10    2.58    0.32
  -2  -3 -10    2.45    0.32
   2   3  10    2.75    0.33
   2  -3  11    8.81    0.49
   2  -3  11    7.63    0.57
  -2  -3 -11    8.23    0.51
  -2   3 -11    8.78    0.60
  -2   3 -11    8.63    0.59
   2  -3  11    8.45    0.57
   2   3  11    9.39    0.60
  -2  -3 -11    8.70    0.59
   2   3  11    8.76    0.58
  -2  -3 -12    3.19    0.34
   2  -3  12    3.86    0.42
   2  -3  12    3.99    0.34
  -2   3 -12    3.11    0.38
  -2   3 -12    3.35    0.40
   2  -3  12    3.17    0.37
   2   3  12    3.86    0.39
  -2  -3 -12    3.22    0.39
   2   3  12    3.71    0.40
   2  -3  13    0.83    0.24
  -2  -3 -13    1.18    0.23
  -2   3 -13    1.30    0.29
  -2   3 -13    1.07    0.24
   2   3  13    1.19    0.24
   2  -3  13    0.96    0.23
  -2  -3 -13    1.07    0.25
   2   3  13    1.12    0.25
   2  -3  14    0.77    0.28
  -2  -3 -14    0.45    0.16
  -2   3 -14    0.65    0.23
  -2   3 -14    0.29    0.20
   2  -3  14    0.51    0.21
   2   3  14    0.63    0.20
   2   3  14    0.76    0.25
  -2  -3 -14    0.56    0.21
  -2  -3 -15    0.91    0.24
   2  -3  15    0.95    0.29
  -2   3 -15    0.73    0.25
  -2   3 -15    0.72    0.27
   2  -3  15    0.48    0.21
   2   3  15    0.78    0.25
  -2  -3 -15    0.89    0.25
   2   3  15    0.50    0.22
   2  -3  16    0.29    0.23
  -2  -3 -16   -0.14    0.16
  -2   3 -16    0.28    0.26
  -2   3 -16    0.08    0.17
   2  -3  16   -0.03    0.14
   2   3  16    0.27    0.23
   2  -3  17    2.06    0.40
  -2   3 -17    1.01    0.28
  -2   3 -17    1.10    0.31
   2  -3  17    1.83    0.33
   2   3  17    1.90    0.38
  -2   4  19    1.13    0.30
   2   4 -19    1.12    0.33
  -2   4  19    0.78    0.25
   2  -4 -19    1.11    0.29
  -2   4  18    4.57    0.53
   2   4 -18    4.01    0.56
   2   4 -18    4.76    0.55
  -2  -4  18    5.11    0.52
  -2   4  18    4.92    0.59
   2  -4 -18    5.70    0.56
   2   4 -17    0.33    0.23
   2   4 -17    0.02    0.17
  -2   4  17    0.25    0.21
  -2  -4  17    0.35    0.18
   2  -4 -17    0.42    0.21
   2   4 -16    0.04    0.19
   2   4 -16    0.09    0.16
  -2  -4  16    0.35    0.19
  -2   4  16    0.24    0.18
   2  -4 -16    0.38    0.24
   2   4 -15    0.66    0.22
   2   4 -15    0.46    0.19
  -2  -4  15    0.62    0.21
  -2   4  15    0.61    0.23
   2  -4 -15    0.72    0.24
   2   4 -14    0.00    0.19
   2   4 -14    0.34    0.14
   2   4 -14    0.21    0.18
  -2  -4  14    0.47    0.21
  -2   4  14    0.07    0.17
  -2   4  14    0.19    0.12
   2  -4 -14    0.13    0.15
   2   4 -13    0.19    0.21
   2   4 -13   -0.03    0.17
   2   4 -13    0.13    0.12
  -2   4  13    0.13    0.16
  -2  -4  13    0.25    0.18
   2  -4 -13   -0.10    0.15
  -2   4  13   -0.06    0.11
   2   4 -12   11.13    0.58
   2   4 -12    9.50    0.64
   2   4 -12    9.35    0.57
  -2  -4  12   10.87    0.65
  -2   4  12   11.27    0.69
   2  -4 -12   10.50    0.45
   2  -4 -12   10.88    0.64
  -2   4  12   10.55    0.57
   2  -4 -11    8.49    0.39
   2   4 -11    9.38    0.55
   2   4 -11    9.39    0.62
   2   4 -11    9.67    0.53
  -2   4  11    9.70    0.63
  -2  -4  11    9.63    0.61
   2  -4 -11    8.75    0.56
  -2   4  11    8.87    0.51
   2  -4 -10    1.78    0.17
   2   4 -10    1.61    0.23
   2   4 -10    1.84    0.24
  -2   4  10    1.93    0.29
  -2  -4  10    2.03    0.29
  -2   4  10    2.15    0.25
   2  -4 -10    1.97    0.26
   2  -4  -9    0.15    0.07
   2   4  -9   -0.16    0.14
   2   4  -9    0.07    0.11
  -2   4   9   -0.22    0.19
  -2  -4   9    0.04    0.14
   2  -4  -9   -0.06    0.17
  -2   4   9    0.06    0.11
   2  -4  -8    9.66    0.36
   2   4  -8    9.25    0.35
   2   4  -8   10.11    0.52
   2   4  -8   10.71    0.48
  -2  -4   8   10.07    0.56
   2  -4  -8    9.78    0.54
  -2   4   8    9.92    0.51
   2  -4  -7    1.15    0.12
   2   4  -7    0.92    0.11
   2   4  -7    1.06    0.16
   2   4  -7    0.80    0.17
  -2  -4   7    1.03    0.21
  -2   4   7    0.77    0.19
  -2   4   7    1.15    0.19
   2  -4  -7    1.18    0.20
   2  -4  -6   15.36    0.45
   2   4  -6   13.98    0.62
  -2  -4   6   15.78    0.66
  -2   4   6   15.39    0.66
   2  -4  -6   14.71    0.61
  -2   4   6   15.88    0.63
   2  -4  -5    0.23    0.06
   2   4  -5    0.12    0.11
   2   4  -5    0.25    0.09
  -2   4   5    0.50    0.17
   2  -4  -5    0.29    0.06
  -2  -4   5    0.24    0.14
  -2   4   5    0.14    0.12
   2  -4  -5    0.41    0.14
  -2  -4   5    0.15    0.03
  -2   4   4    0.35    0.07
   2   4  -4    0.37    0.13
   2   4  -4    0.32    0.09
   2   4  -4    0.46    0.14
  -2   4   4    0.25    0.14
   2  -4  -4    0.37    0.07
  -2  -4   4    0.15    0.12
  -2   4   4    0.47    0.15
  -2  -4   4    0.32    0.06
   2  -4  -4    0.37    0.13
   2   4  -3   58.85    1.14
   2   4  -3   60.74    1.41
   2   4  -3   59.09    1.36
   2  -4  -3   57.19    1.18
  -2  -4   3   60.26    1.39
  -2   4   3   61.35    1.41
   2  -4  -3   58.94    1.35
  -2   4   3   60.62    1.43
  -2  -4   3   58.02    1.12
   2   4  -2    1.88    0.20
   2  -4  -2    1.61    0.15
  -2   4   2    1.63    0.20
   2   4  -2    1.50    0.19
  -2  -4   2    1.54    0.19
  -2  -4   2    1.71    0.14
  -2   4   2    1.70    0.21
   2   4  -2    1.85    0.14
   2  -4  -2    1.48    0.18
   2   4  -1    0.78    0.14
   2  -4  -1    0.42    0.11
  -2   4   1    0.35    0.11
   2   4  -1    0.31    0.14
   2   4  -1    0.36    0.10
  -2  -4   1    0.42    0.11
   2  -4  -1    0.45    0.12
  -2   4   1    0.56    0.15
  -2  -4   1    0.47    0.09
   2   4   0  128.08    2.41
  -2   4   0  124.56    2.46
   2   4   0  124.09    2.48
  -2  -4   0  127.55    2.40
  -2   4   0  125.04    2.34
   2  -4   0  124.16    2.37
   2   4   0  126.41    2.32
  -2  -4   0  125.86    2.31
   2  -4   0  123.44    2.36
  -2   4  -1   74.99    1.47
   2   4   1   80.65    1.63
  -2   4  -1   74.89    1.54
  -2   4  -1   75.77    1.71
   2   4   1   77.94    1.72
  -2  -4  -1   76.96    1.59
   2  -4   1   76.86    1.66
   2   4   1   78.88    1.52
  -2  -4  -1   76.23    1.48
  -2  -4  -1   78.25    1.59
  -2  -4  -2    0.78    0.14
   2  -4   2    0.63    0.13
   2   4   2    0.90    0.14
   2   4   2    0.82    0.18
   2   4   2    0.83    0.10
   2  -4   2    0.60    0.14
  -2  -4  -2    0.77    0.12
  -2   4  -2    0.74    0.18
  -2   4  -2    0.93    0.12
  -2  -4  -2    0.88    0.14
   2  -4   3    4.71    0.32
  -2  -4  -3    4.80    0.30
  -2   4  -3    4.71    0.28
   2   4   3    4.79    0.28
  -2   4  -3    4.65    0.23
   2   4   3    4.81    0.35
  -2  -4  -3    4.56    0.27
   2  -4   3    4.70    0.35
   2   4   3    5.17    0.23
  -2   4  -3    4.92    0.36
  -2  -4  -3    4.96    0.32
   2  -4   4    2.36    0.22
  -2  -4  -4    2.41    0.23
  -2   4  -4    2.13    0.22
   2   4   4    2.47    0.19
  -2   4  -4    2.24    0.25
   2   4   4    2.06    0.25
   2  -4   4    2.09    0.26
   2   4   4    2.14    0.14
  -2   4  -4    2.01    0.14
  -2   4  -4    2.29    0.27
  -2  -4  -4    2.26    0.24
   2  -4   5   23.74    0.75
  -2  -4  -5   23.70    0.76
  -2   4  -5   22.75    0.75
  -2   4  -5   23.18    0.83
   2   4   5   23.64    0.65
   2  -4   5   22.17    0.84
  -2   4  -5   24.20    0.87
   2   4   5   23.96    0.86
   2   4   5   22.53    0.53
  -2  -4  -5   24.21    0.84
   2  -4   6   28.64    0.90
   2  -4   6   29.40    0.89
  -2  -4  -6   30.71    0.91
  -2   4  -6   26.53    0.90
   2   4   6   29.53    0.74
  -2   4  -6   29.42    0.98
   2   4   6   31.18    1.04
  -2   4  -6   30.18    1.01
   2   4   6   29.05    0.60
   2  -4   6   29.94    1.00
  -2  -4  -6   31.65    1.01
   2  -4   7    1.01    0.22
  -2  -4  -7    0.96    0.17
   2  -4   7    0.90    0.18
   2   4   7    0.85    0.11
  -2   4  -7    0.40    0.20
  -2   4  -7    0.58    0.17
   2   4   7    1.02    0.07
   2   4   7    1.27    0.26
  -2   4  -7    1.25    0.23
   2  -4   7    0.57    0.19
   2   4   7    0.79    0.19
  -2  -4  -7    1.24    0.24
  -2  -4  -8    0.29    0.11
   2  -4   8    0.17    0.12
   2  -4   8    0.29    0.17
  -2   4  -8    0.15    0.16
  -2   4  -8    0.58    0.20
   2  -4   8    0.12    0.16
   2   4   8    0.29    0.19
  -2  -4  -8    0.57    0.20
   2   4   8    0.10    0.14
  -2  -4  -9   20.92    0.80
   2  -4   9   20.29    0.74
   2  -4   9   20.69    0.86
  -2   4  -9   20.18    0.87
  -2   4  -9   21.22    0.90
   2  -4   9   19.33    0.88
   2   4   9   20.80    0.92
   2   4   9   21.04    0.86
  -2  -4  -9   22.18    0.92
   2  -4  10    0.18    0.20
  -2  -4 -10   -0.04    0.12
   2  -4  10    0.04    0.10
  -2   4 -10   -0.02    0.14
  -2   4 -10    0.08    0.16
   2  -4  10    0.15    0.17
   2   4  10    0.25    0.20
   2   4  10   -0.21    0.15
  -2  -4 -10   -0.15    0.14
   2  -4  11    0.23    0.20
   2  -4  11    0.22    0.11
  -2  -4 -11    0.13    0.12
  -2   4 -11   -0.04    0.14
  -2   4 -11   -0.15    0.16
   2  -4  11    0.07    0.15
   2   4  11    0.23    0.17
  -2  -4 -11    0.14    0.14
   2   4  11    0.17    0.16
   2  -4  12    1.19    0.29
  -2  -4 -12    0.51    0.15
  -2   4 -12    0.44    0.22
  -2   4 -12    1.11    0.25
   2  -4  12    0.65    0.22
   2   4  12    0.75    0.23
   2   4  12    0.77    0.23
  -2  -4 -12    0.54    0.21
   2  -4  13    0.17    0.17
  -2  -4 -13    0.05    0.11
  -2   4 -13    0.44    0.24
  -2   4 -13   -0.06    0.17
   2  -4  13    0.04    0.16
   2   4  13    0.18    0.16
   2   4  13    0.36    0.19
  -2  -4 -13    0.26    0.18
  -2  -4 -14    0.01    0.11
   2  -4  14    0.32    0.21
  -2   4 -14   -0.13    0.19
  -2   4 -14   -0.05    0.19
   2  -4  14    0.19    0.16
   2   4  14    0.49    0.22
  -2  -4 -14   -0.12    0.16
   2   4  14    0.39    0.21
   2  -4  15    0.61    0.24
  -2   4 -15    0.46    0.22
  -2   4 -15    0.29    0.23
   2  -4  15    1.07    0.28
   2   4  15    0.44    0.16
   2   4  15    0.91    0.27
  -2  -4 -15    0.64    0.23
   2  -4  16    0.20    0.23
  -2   4 -16    0.15    0.17
  -2   4 -16    0.03    0.21
   2   4  16   -0.06    0.17
   2  -4  16    0.06    0.15
   2   4  16    0.00    0.17
  -2  -4 -16   -0.03    0.14
   2  -4  17    0.28    0.23
  -2   4 -17    0.37    0.27
  -2   4 -17    0.07    0.17
   2  -4  17    0.24    0.20
   2   4  17    0.06    0.21
   2   5 -19    0.32    0.21
   2   5 -18    0.83    0.28
   2   5 -18    0.51    0.26
  -2   5  18    0.14    0.21
  -2  -5  18    0.07    0.17
   2  -5 -18    0.20    0.17
   2   5 -17    1.52    0.33
   2   5 -17    1.52    0.31
  -2  -5  17    2.12    0.37
  -2   5  17    1.93    0.38
   2  -5 -17    2.29    0.37
   2   5 -16    0.51    0.21
   2   5 -16    0.27    0.22
  -2   5  16    0.47    0.21
  -2  -5  16    0.49    0.21
   2  -5 -16    0.37    0.20
   2   5 -15    0.46    0.17
   2   5 -15    0.16    0.17
   2   5 -15    0.19    0.15
  -2  -5  15    0.20    0.16
  -2   5  15    0.23    0.23
   2  -5 -15    0.14    0.16
   2   5 -14    0.75    0.21
   2   5 -14    0.17    0.19
   2   5 -14    0.77    0.20
  -2  -5  14    0.59    0.20
  -2   5  14    0.34    0.21
   2  -5 -14    0.81    0.25
   2   5 -13   -0.04    0.17
   2   5 -13   -0.06    0.14
   2   5 -13   -0.01    0.14
  -2  -5  13    0.02    0.18
  -2   5  13    0.08    0.17
  -2   5  13    0.18    0.14
   2  -5 -13    0.07    0.14
   2   5 -12    1.14    0.23
   2   5 -12    0.70    0.22
   2   5 -12    0.68    0.18
  -2   5  12    1.18    0.28
  -2  -5  12    0.58    0.22
  -2   5  12    0.77    0.19
   2  -5 -12    0.48    0.21
   2   5 -11    4.07    0.36
   2   5 -11    4.58    0.39
   2   5 -11    4.20    0.43
  -2  -5  11    4.86    0.44
  -2   5  11    4.98    0.48
   2  -5 -11    4.34    0.42
  -2   5  11    4.85    0.40
   2  -5 -10    3.25    0.23
   2   5 -10    2.74    0.29
   2   5 -10    3.32    0.34
  -2  -5  10    2.96    0.35
  -2   5  10    3.40    0.39
   2  -5 -10    3.39    0.36
  -2   5  10    3.42    0.34
   2  -5  -9    0.07    0.07
   2   5  -9    0.15    0.13
   2   5  -9    0.15    0.11
  -2   5   9   -0.16    0.16
  -2  -5   9    0.07    0.14
  -2   5   9    0.28    0.15
   2  -5  -9    0.08    0.15
   2  -5  -8   11.20    0.42
   2   5  -8   10.72    0.58
   2   5  -8    9.94    0.49
  -2  -5   8   11.34    0.62
  -2   5   8   10.47    0.63
   2  -5  -8   10.84    0.58
  -2   5   8   10.48    0.56
   2  -5  -7    0.50    0.10
   2   5  -7    0.61    0.13
   2   5  -7    0.65    0.19
  -2   5   7    0.72    0.21
  -2  -5   7    0.42    0.17
   2  -5  -7    0.48    0.14
  -2   5   7    0.51    0.17
   2  -5  -6    1.22    0.14
   2   5  -6    0.78    0.19
   2   5  -6    0.98    0.14
  -2   5   6    0.61    0.18
  -2  -5   6    1.06    0.23
   2  -5  -6    1.07    0.10
  -2   5   6    0.96    0.22
  -2  -5   6    1.02    0.08
   2  -5  -6    1.22    0.19
   2  -5  -5    4.05    0.24
   2   5  -5    3.90    0.34
   2   5  -5    4.08    0.26
   2   5  -5    3.94    0.32
   2  -5  -5    4.39    0.22
  -2  -5   5    3.78    0.34
  -2   5   5    4.04    0.35
  -2  -5   5    3.52    0.17
   2  -5  -5    3.94    0.33
  -2   5   5    4.01    0.34
   2   5  -4    0.71    0.11
   2   5  -4    0.66    0.16
  -2  -5   4    0.94    0.20
   2   5  -4    0.87    0.18
  -2   5   4    0.80    0.17
   2  -5  -4    1.01    0.12
  -2  -5   4    0.91    0.10
  -2   5   4    0.89    0.18
   2  -5  -4    1.13    0.19
   2   5  -3    3.51    0.32
   2   5  -3    3.80    0.22
   2   5  -3    3.41    0.29
  -2   5   3    3.61    0.30
  -2  -5   3    3.37    0.30
   2  -5  -3    3.45    0.23
  -2   5   3    3.37    0.31
  -2  -5   3    3.40    0.20
   2  -5  -3    3.70    0.30
   2   5  -2   30.11    0.93
  -2  -5   2   28.87    0.90
   2   5  -2   29.59    0.93
  -2   5   2   29.68    0.91
   2  -5  -2   29.13    0.81
  -2  -5   2   29.51    0.75
   2  -5  -2   28.65    0.87
   2   5  -1    1.32    0.20
  -2   5   1    1.18    0.20
   2   5  -1    1.09    0.17
  -2   5   1    1.09    0.17
  -2  -5   1    1.20    0.17
   2   5  -1    1.13    0.20
   2  -5  -1    0.93    0.16
   2  -5  -1    0.93    0.17
  -2  -5   1    0.73    0.12
   2   5   0    1.21    0.18
  -2   5   0    0.89    0.18
  -2   5   0    1.16    0.17
  -2  -5   0    1.24    0.18
   2   5   0    1.24    0.17
   2   5   0    1.24    0.23
   2  -5   0    1.35    0.18
   2  -5   0    1.17    0.17
  -2  -5   0    1.11    0.15
   2   5   1    2.86    0.26
   2  -5   1    2.47    0.24
  -2   5  -1    2.69    0.23
  -2   5  -1    2.25    0.27
   2   5   1    2.63    0.22
  -2  -5  -1    2.75    0.24
   2   5   1    2.47    0.28
   2  -5   1    2.56    0.23
  -2  -5  -1    2.55    0.23
   2   5   2    0.32    0.11
   2  -5   2    0.22    0.12
   2   5   2    0.41    0.10
  -2  -5  -2    0.41    0.11
  -2   5  -2    0.24    0.14
  -2   5  -2    0.32    0.10
   2   5   2    0.33    0.15
   2  -5   2    0.63    0.14
  -2  -5  -2    0.44    0.13
  -2  -5  -3    0.07    0.09
   2   5   3    0.20    0.10
   2   5   3   -0.10    0.17
  -2   5  -3    0.09    0.08
   2   5   3   -0.08    0.08
  -2  -5  -3    0.00    0.08
   2  -5   3    0.00    0.13
  -2   5  -3   -0.18    0.16
  -2  -5  -3   -0.02    0.12
  -2  -5  -4   11.15    0.51
  -2   5  -4   10.39    0.48
  -2   5  -4   10.25    0.53
   2   5   4   10.79    0.47
  -2   5  -4   10.28    0.39
   2   5   4   10.50    0.39
   2   5   4   10.14    0.57
   2  -5   4   10.62    0.58
  -2   5  -4   10.36    0.58
  -2  -5  -4   10.74    0.54
  -2  -5  -5    0.22    0.10
   2  -5   5    0.20    0.11
   2   5   5    0.22    0.09
  -2   5  -5    0.25    0.13
  -2   5  -5    0.07    0.16
   2  -5   5    0.26    0.16
   2   5   5    0.23    0.17
  -2   5  -5    0.13    0.15
   2   5   5    0.21    0.06
  -2  -5  -5    0.40    0.16
   2  -5   6   10.67    0.52
  -2  -5  -6   11.17    0.54
  -2   5  -6   10.87    0.54
   2   5   6   11.09    0.45
  -2   5  -6   11.07    0.60
   2  -5   6   10.97    0.62
   2   5   6   10.26    0.63
  -2   5  -6   10.74    0.64
   2   5   6   10.42    0.35
  -2  -5  -6   11.73    0.61
   2  -5   7   25.43    0.88
  -2  -5  -7   28.20    0.93
  -2   5  -7   25.04    0.93
  -2   5  -7   26.63    0.99
   2   5   7   26.95    0.75
   2   5   7   27.02    1.07
   2  -5   7   27.15    1.03
  -2   5  -7   25.32    1.02
  -2  -5  -7   28.82    1.03
  -2  -5  -8    0.41    0.15
   2  -5   8    0.45    0.14
  -2   5  -8    0.31    0.15
  -2   5  -8    0.37    0.15
   2  -5   8    0.58    0.22
   2   5   8    0.40    0.18
  -2  -5  -8    0.76    0.19
  -2  -5  -9    0.81    0.17
   2  -5   9    0.87    0.16
  -2   5  -9    0.49    0.17
  -2   5  -9    0.56    0.19
   2   5   9    0.38    0.19
   2  -5   9    0.57    0.20
  -2  -5  -9    0.79    0.20
  -2  -5 -10    3.65    0.34
   2  -5  10    3.19    0.30
  -2   5 -10    2.85    0.36
  -2   5 -10    3.20    0.37
   2   5  10    3.29    0.40
   2  -5  10    3.71    0.43
  -2  -5 -10    3.05    0.36
  -2  -5 -11    0.87    0.18
  -2   5 -11    0.73    0.22
  -2   5 -11    0.86    0.24
   2   5  11    0.65    0.23
   2  -5  11    0.79    0.24
  -2  -5 -11    0.70    0.22
  -2  -5 -12    8.45    0.56
  -2   5 -12    7.80    0.63
  -2   5 -12    8.00    0.63
   2   5  12    9.48    0.68
   2  -5  12    9.51    0.68
  -2  -5 -12    9.14    0.66
  -2  -5 -13    0.28    0.14
  -2   5 -13    0.35    0.19
  -2   5 -13    0.37    0.21
   2  -5  13    0.44    0.24
   2   5  13    0.50    0.21
  -2  -5 -13    0.37    0.18
  -2   5 -14    1.16    0.30
  -2   5 -14    0.93    0.29
   2   5  14    0.98    0.27
   2  -5  14    1.19    0.29
  -2  -5 -14    1.68    0.33
  -2   5 -15    0.37    0.19
  -2   5 -15    0.18    0.20
   2   5  15    0.62    0.26
   2  -5  15    0.53    0.23
  -2  -5 -15    0.31    0.20
  -2   5 -16    1.01    0.30
  -2   5 -16    0.25    0.22
   2   5  16    1.03    0.31
   2  -5  16    0.61    0.23
   2   5  17    1.11    0.28
   2   6 -17    0.35    0.24
  -2   6  17    0.24    0.21
  -2  -6  17    0.51    0.23
   2   6 -16   -0.06    0.18
  -2   6  16    0.34    0.23
  -2  -6  16    0.52    0.22
   2  -6 -16    0.39    0.22
   2   6 -15    1.14    0.23
   2   6 -15    0.97    0.29
   2   6 -15    1.42    0.30
  -2  -6  15    1.32    0.30
  -2   6  15    1.31    0.33
   2  -6 -15    1.52    0.31
   2   6 -14   -0.17    0.19
   2   6 -14    0.16    0.16
   2   6 -14    0.14    0.16
  -2   6  14   -0.05    0.20
  -2  -6  14    0.44    0.24
   2  -6 -14    0.01    0.14
   2   6 -13    0.25    0.18
   2   6 -13    0.14    0.14
   2   6 -13   -0.22    0.17
  -2  -6  13    0.18    0.16
  -2   6  13    0.04    0.17
   2  -6 -13    0.11    0.14
  -2   6  13    0.06    0.13
   2   6 -12    9.65    0.60
   2   6 -12    8.74    0.66
   2   6 -12    9.10    0.62
  -2   6  12    9.81    0.73
  -2  -6  12    8.96    0.66
   2  -6 -12    9.18    0.66
  -2   6  12    9.96    0.61
   2   6 -11    0.83    0.24
   2   6 -11    0.95    0.21
  -2  -6  11    0.90    0.24
  -2   6  11    0.97    0.28
   2  -6 -11    0.66    0.21
  -2   6  11    0.96    0.21
   2   6 -10    0.01    0.14
   2   6 -10   -0.26    0.15
  -2   6  10   -0.05    0.17
  -2  -6  10    0.04    0.16
   2  -6 -10    0.22    0.16
  -2   6  10    0.15    0.13
   2   6  -9   14.96    0.66
   2   6  -9   14.89    0.77
  -2  -6   9   13.71    0.79
  -2   6   9   15.20    0.83
  -2   6   9   15.36    0.75
   2  -6  -9   16.07    0.79
   2  -6  -8    2.84    0.22
   2   6  -8    2.42    0.30
   2   6  -8    2.31    0.24
  -2   6   8    2.30    0.33
  -2  -6   8    2.64    0.34
  -2   6   8    2.89    0.33
   2  -6  -8    3.09    0.34
   2  -6  -7   14.37    0.53
   2   6  -7   13.16    0.72
   2   6  -7   13.49    0.56
  -2   6   7   13.70    0.73
  -2  -6   7   13.55    0.71
  -2   6   7   13.35    0.68
   2  -6  -7   13.64    0.68
   2  -6  -6    5.22    0.30
   2   6  -6    4.85    0.31
   2   6  -6    4.48    0.41
  -2   6   6    5.33    0.44
   2  -6  -6    5.20    0.26
  -2  -6   6    4.26    0.39
  -2  -6   6    4.52    0.20
  -2   6   6    4.86    0.41
   2  -6  -6    5.17    0.41
   2   6  -5    3.57    0.26
   2   6  -5    4.06    0.38
   2   6  -5    3.74    0.34
  -2   6   5    3.88    0.38
   2  -6  -5    3.99    0.25
  -2  -6   5    3.35    0.34
   2  -6  -5    3.59    0.33
  -2  -6   5    3.32    0.19
  -2   6   5    4.11    0.38
   2   6  -4    0.14    0.17
   2   6  -4   -0.14    0.09
  -2  -6   4   -0.01    0.14
   2   6  -4   -0.07    0.13
  -2   6   4   -0.04    0.14
   2  -6  -4   -0.07    0.09
  -2  -6   4    0.08    0.06
   2  -6  -4    0.00    0.11
   2   6  -3    0.01    0.15
   2   6  -3    0.09    0.09
  -2   6   3    0.22    0.16
   2   6  -3    0.00    0.14
  -2   6   3   -0.02    0.14
  -2  -6   3   -0.21    0.15
   2  -6  -3    0.16    0.08
  -2  -6   3   -0.02    0.07
   2  -6  -3    0.00    0.11
   2   6  -2    1.28    0.21
  -2  -6   2    1.87    0.24
  -2   6   2    1.53    0.23
  -2   6   2    1.60    0.23
   2   6  -2    1.32    0.24
   2  -6  -2    1.81    0.21
  -2  -6   2    1.83    0.18
   2  -6  -2    1.65    0.22
   2   6  -1   11.06    0.57
  -2   6   1   10.38    0.57
   2  -6  -1   10.58    0.50
   2   6  -1   11.19    0.59
  -2  -6   1   10.76    0.54
  -2   6   1   10.19    0.53
   2   6  -1   10.26    0.52
   2  -6  -1   10.25    0.51
  -2  -6   1   10.67    0.46
   2   6   0    1.44    0.22
  -2   6   0    1.25    0.20
   2   6   0    1.64    0.21
  -2  -6   0    1.75    0.22
  -2   6   0    0.92    0.21
   2   6   0    1.26    0.23
   2  -6   0    1.76    0.22
   2  -6   0    1.34    0.19
  -2  -6   0    1.57    0.19
   2   6   1   16.21    0.68
  -2   6  -1   14.60    0.61
   2   6   1   15.89    0.73
   2  -6   1   14.68    0.66
  -2  -6  -1   15.58    0.63
   2   6   1   15.82    0.62
  -2   6  -1   15.33    0.71
  -2  -6  -1   15.43    0.62
   2  -6   1   15.06    0.60
   2   6   2    0.45    0.15
  -2   6  -2    0.44    0.12
  -2   6  -2    0.52    0.17
  -2  -6  -2    0.47    0.13
   2   6   2    0.34    0.12
   2  -6   2    0.20    0.13
   2   6   2    0.43    0.18
   2  -6   2    0.40    0.13
  -2  -6  -2    0.39    0.13
  -2  -6  -3    3.12    0.29
   2   6   3    3.54    0.30
  -2   6  -3    3.01    0.25
  -2  -6  -3    3.45    0.28
  -2   6  -3    3.09    0.35
   2   6   3    3.89    0.28
   2  -6   3    3.20    0.34
   2   6   3    3.20    0.35
  -2  -6  -3    3.77    0.32
   2  -6   3    3.25    0.28
  -2  -6  -4   10.23    0.53
   2   6   4    9.58    0.49
  -2   6  -4    9.30    0.53
  -2   6  -4    9.41    0.47
  -2  -6  -4    9.70    0.46
   2   6   4   10.00    0.62
  -2   6  -4    9.72    0.61
   2  -6   4    9.11    0.58
   2   6   4   10.05    0.44
  -2   6  -4    9.82    0.43
  -2  -6  -4    9.79    0.54
   2  -6   4    9.68    0.47
  -2  -6  -5    8.89    0.50
  -2   6  -5    7.76    0.45
   2   6   5    7.96    0.43
  -2   6  -5    7.34    0.50
  -2   6  -5    8.64    0.58
   2   6   5    7.88    0.55
   2  -6   5    7.69    0.53
   2   6   5    8.80    0.38
  -2   6  -5    8.15    0.37
  -2  -6  -5    8.68    0.54
   2  -6   5    8.60    0.43
  -2  -6  -6    0.17    0.13
   2   6   6    0.05    0.09
  -2   6  -6    0.21    0.12
  -2   6  -6   -0.12    0.16
   2  -6   6   -0.03    0.16
   2   6   6    0.01    0.20
  -2   6  -6   -0.17    0.16
  -2  -6  -6    0.23    0.14
  -2  -6  -7    1.74    0.23
   2   6   7    1.67    0.19
  -2   6  -7    1.42    0.23
  -2   6  -7    1.84    0.29
   2  -6   7    1.54    0.27
   2   6   7    1.63    0.29
  -2   6  -7    1.50    0.28
  -2  -6  -7    1.48    0.26
  -2  -6  -8    2.97    0.30
  -2   6  -8    2.61    0.31
  -2   6  -8    2.64    0.32
   2  -6   8    2.53    0.35
   2   6   8    2.63    0.36
  -2  -6  -8    3.17    0.37
  -2  -6  -9    0.01    0.09
  -2   6  -9    0.07    0.16
  -2   6  -9   -0.03    0.13
   2   6   9   -0.15    0.21
   2  -6   9   -0.06    0.18
  -2  -6  -9    0.19    0.16
  -2  -6 -10    4.88    0.40
  -2   6 -10    3.89    0.42
  -2   6 -10    4.28    0.45
   2   6  10    4.87    0.51
   2  -6  10    4.43    0.47
  -2  -6 -10    5.03    0.48
  -2  -6 -11    5.74    0.45
  -2   6 -11    6.17    0.55
  -2   6 -11    6.25    0.55
   2   6  11    6.04    0.57
   2  -6  11    5.80    0.54
  -2  -6 -11    6.09    0.55
  -2   6 -12    0.01    0.18
  -2   6 -12    0.09    0.17
   2   6  12   -0.12    0.19
   2  -6  12    0.50    0.25
  -2  -6 -12    0.19    0.18
  -2   6 -13    0.22    0.17
  -2   6 -13   -0.06    0.15
   2  -6  13    0.03    0.16
   2   6  13    0.28    0.19
  -2  -6 -13    0.08    0.15
  -2   6 -14    0.06    0.19
  -2   6 -14    0.28    0.18
   2   6  14    0.03    0.16
   2  -6  14    0.21    0.21
  -2  -6 -14   -0.26    0.19
  -2   6 -15    0.14    0.19
  -2   6 -15    0.06    0.18
   2   6  15    0.10    0.17
   2  -6  15    0.34    0.22
   2   7 -16    0.77    0.27
   2   7 -15    0.33    0.14
   2   7 -15    0.67    0.25
  -2  -7  15    0.31    0.20
  -2   7  15    0.77    0.27
   2   7 -14    0.11    0.14
   2   7 -14   -0.01    0.16
  -2   7  14   -0.11    0.21
  -2  -7  14    0.07    0.20
   2  -7 -14    0.16    0.19
   2   7 -13    0.32    0.18
   2   7 -13    1.05    0.27
  -2   7  13    0.47    0.24
  -2  -7  13    0.57    0.24
   2  -7 -13    0.88    0.25
   2   7 -12    2.13    0.34
   2   7 -12    2.18    0.35
  -2   7  12    2.26    0.40
  -2  -7  12    2.35    0.37
   2  -7 -12    2.97    0.39
   2   7 -11    0.25    0.17
  -2   7  11    0.06    0.19
  -2  -7  11    0.41    0.21
   2  -7 -11    0.22    0.15
   2   7 -10    0.14    0.14
  -2   7  10    0.12    0.16
  -2  -7  10   -0.02    0.16
   2  -7 -10    0.14    0.14
   2   7  -9    6.48    0.43
   2   7  -9    7.19    0.57
  -2   7   9    7.33    0.60
  -2  -7   9    6.38    0.55
   2  -7  -9    7.74    0.57
   2   7  -8   -0.13    0.11
   2   7  -8   -0.03    0.15
  -2   7   8    0.14    0.19
  -2  -7   8    0.01    0.17
   2  -7  -8    0.05    0.15
   2  -7  -7    0.09    0.08
   2   7  -7    0.07    0.11
   2   7  -7    0.00    0.15
  -2  -7   7   -0.14    0.22
  -2   7   7    0.32    0.18
   2  -7  -7   -0.19    0.15
   2  -7  -6    2.44    0.23
   2   7  -6    1.87    0.29
   2   7  -6    2.05    0.22
  -2  -7   6    1.90    0.29
  -2   7   6    2.36    0.34
   2   7  -6    1.97    0.29
   2  -7  -6    1.96    0.27
   2   7  -5    0.19    0.09
   2   7  -5    0.21    0.19
  -2  -7   5    0.16    0.15
  -2   7   5    0.49    0.18
  -2   7   5    0.24    0.15
   2   7  -5    0.36    0.17
   2  -7  -5    0.36    0.10
   2  -7  -5    0.20    0.12
   2   7  -4    0.16    0.09
   2   7  -4    0.41    0.18
  -2   7   4    0.33    0.19
   2   7  -4    0.16    0.15
  -2   7   4    0.17    0.11
  -2  -7   4    0.13    0.14
   2  -7  -4    0.23    0.10
   2  -7  -4    0.27    0.15
  -2  -7   4   -0.02    0.08
   2   7  -3    8.86    0.56
   2   7  -3    8.44    0.40
  -2   7   3    8.59    0.53
   2   7  -3    8.78    0.56
  -2  -7   3    8.94    0.55
   2  -7  -3    8.91    0.45
  -2   7   3    9.34    0.58
   2  -7  -3    9.04    0.54
  -2  -7   3    8.81    0.40
   2   7  -2   -0.05    0.14
  -2   7   2    0.06    0.15
  -2   7   2    0.09    0.13
   2   7  -2    0.10    0.17
  -2  -7   2    0.15    0.13
   2  -7  -2    0.07    0.10
   2  -7  -2    0.28    0.13
  -2  -7   2   -0.02    0.08
   2   7  -1    0.16    0.14
  -2  -7   1   -0.24    0.16
  -2   7   1   -0.08    0.14
  -2   7   1    0.07    0.13
   2   7  -1   -0.01    0.16
   2  -7  -1    0.06    0.10
   2  -7  -1    0.04    0.11
  -2  -7   1    0.03    0.09
   2   7   0    0.26    0.15
   2   7   0    0.27    0.12
  -2   7   0    0.22    0.17
   2   7   0    0.70    0.21
  -2  -7   0    0.62    0.15
  -2   7   0    0.58    0.16
   2  -7   0    0.48    0.15
  -2  -7   0    0.43    0.13
   2  -7   0    0.45    0.12
   2   7   1    0.08    0.12
   2   7   1   -0.05    0.09
  -2   7  -1    0.02    0.15
   2   7   1    0.23    0.20
   2  -7   1   -0.04    0.11
  -2  -7  -1    0.10    0.13
  -2   7  -1    0.13    0.12
  -2  -7  -1    0.02    0.10
   2  -7   1    0.04    0.10
   2   7   2    0.08    0.12
  -2  -7  -2   -0.08    0.11
   2   7   2    0.03    0.10
   2  -7   2    0.25    0.16
  -2   7  -2    0.23    0.11
  -2   7  -2    0.16    0.17
   2   7   2   -0.16    0.17
   2  -7   2   -0.01    0.09
  -2  -7  -2    0.27    0.12
  -2  -7  -3    5.24    0.39
   2   7   3    4.58    0.37
  -2   7  -3    4.91    0.35
   2   7   3    5.11    0.47
  -2   7  -3    4.49    0.43
   2  -7   3    4.96    0.42
  -2  -7  -3    4.73    0.36
   2   7   3    4.97    0.34
   2  -7   3    4.60    0.34
  -2  -7  -3    4.82    0.38
  -2  -7  -4    0.27    0.12
  -2   7  -4    0.26    0.11
  -2   7  -4    0.49    0.16
   2   7   4    0.26    0.12
   2   7   4    0.51    0.12
  -2  -7  -4    0.36    0.13
  -2   7  -4    0.02    0.18
  -2   7  -4    0.30    0.12
   2  -7   4    0.44    0.17
   2   7   4    0.17    0.17
  -2  -7  -4    0.45    0.15
   2  -7   4    0.50    0.13
  -2  -7  -5    0.06    0.12
  -2   7  -5    0.22    0.13
  -2   7  -5    0.18    0.13
   2   7   5    0.03    0.11
  -2   7  -5   -0.23    0.19
   2   7   5   -0.23    0.18
   2  -7   5   -0.18    0.17
   2  -7   5    0.04    0.08
  -2  -7  -5    0.17    0.13
  -2  -7  -6    4.12    0.36
  -2   7  -6    3.42    0.37
  -2   7  -6    2.67    0.30
   2   7   6    3.37    0.31
   2   7   6    3.29    0.41
  -2   7  -6    3.26    0.41
   2  -7   6    3.88    0.41
   2  -7   6    3.49    0.29
  -2  -7  -6    3.99    0.40
  -2  -7  -7    3.52    0.34
  -2   7  -7    3.13    0.33
  -2   7  -7    2.67    0.35
   2   7   7    3.97    0.46
   2  -7   7    3.61    0.41
  -2  -7  -7    4.03    0.42
  -2  -7  -8    0.31    0.10
  -2   7  -8    0.18    0.14
  -2   7  -8    0.25    0.18
   2   7   8    0.37    0.18
   2  -7   8    0.04    0.15
  -2  -7  -8    0.50    0.20
  -2  -7  -9    0.43    0.15
  -2   7  -9    0.34    0.19
  -2   7  -9    0.49    0.18
   2   7   9    0.17    0.19
   2  -7   9    0.34    0.19
  -2  -7  -9    0.32    0.17
  -2  -7 -10    2.13    0.29
  -2   7 -10    1.70    0.30
  -2   7 -10    2.03    0.32
   2   7  10    1.66    0.33
   2  -7  10    1.76    0.32
  -2  -7 -10    2.03    0.33
  -2   7 -11    0.07    0.19
  -2   7 -11   -0.11    0.13
   2   7  11    0.12    0.18
   2  -7  11    0.03    0.20
  -2  -7 -11   -0.06    0.16
  -2   7 -12    4.00    0.47
  -2   7 -12    3.87    0.47
   2   7  12    5.48    0.60
   2  -7  12    5.61    0.57
  -2  -7 -12    4.87    0.54
  -2   7 -13    0.52    0.21
  -2   7 -13    0.52    0.24
   2   7  13    0.68    0.28
   2  -7  13    1.09    0.31
  -2  -7 -13    0.49    0.18
  -2   7 -14    1.19    0.31
  -2   7 -14    0.84    0.25
   2   7  14    1.23    0.31
  -2   7 -15    0.50    0.24
   2   8 -15    0.50    0.24
   2   8 -14    1.39    0.31
   2   8 -14    0.85    0.25
   2   8 -13    1.01    0.27
   2   8 -13    0.46    0.24
  -2  -8  13    0.47    0.23
   2  -8 -13    0.85    0.26
   2   8 -12    3.66    0.46
   2   8 -12    4.47    0.50
  -2   8  12    5.40    0.61
  -2  -8  12    4.20    0.52
   2  -8 -12    4.92    0.52
   2   8 -11    0.40    0.21
   2   8 -11    0.16    0.15
  -2   8  11    0.71    0.28
  -2  -8  11    0.30    0.21
   2  -8 -11    0.24    0.18
   2   8 -10    4.60    0.51
  -2  -8  10    5.17    0.53
  -2   8  10    5.37    0.57
   2  -8 -10    5.55    0.53
   2   8  -9    1.26    0.29
  -2  -8   9    1.07    0.27
  -2   8   9    1.56    0.33
   2  -8  -9    1.50    0.29
   2   8  -8    3.97    0.45
  -2   8   8    3.36    0.34
  -2  -8   8    2.87    0.39
  -2   8   8    3.88    0.47
   2  -8  -8    4.06    0.44
   2   8  -7    2.04    0.34
  -2  -8   7    2.32    0.35
  -2   8   7    2.75    0.39
  -2   8   7    2.60    0.31
   2  -8  -7    2.79    0.35
   2   8  -6    9.45    0.66
  -2   8   6    7.88    0.54
  -2   8   6    7.87    0.62
  -2  -8   6    7.70    0.59
   2   8  -6    8.19    0.57
   2  -8  -6    7.89    0.57
   2  -8  -5    0.11    0.10
   2   8  -5   -0.21    0.16
  -2   8   5   -0.17    0.16
   2   8  -5    0.04    0.14
  -2  -8   5   -0.10    0.14
  -2   8   5    0.12    0.13
   2  -8  -5    0.04    0.14
   2   8  -4    5.41    0.48
  -2   8   4    5.24    0.44
   2  -8  -4    5.13    0.35
   2   8  -4    5.14    0.46
  -2   8   4    4.73    0.46
  -2  -8   4    5.13    0.46
   2  -8  -4    5.52    0.44
   2   8  -3    0.82    0.22
   2  -8  -3    1.14    0.18
  -2   8   3    0.93    0.24
  -2  -8   3    0.95    0.23
   2   8  -3    1.14    0.27
  -2   8   3    0.72    0.22
   2  -8  -3    1.31    0.23
   2   8  -2    9.49    0.63
  -2   8   2    8.89    0.60
   2   8  -2    8.77    0.62
  -2   8   2    8.82    0.60
  -2  -8   2    9.28    0.59
   2  -8  -2    9.04    0.52
  -2  -8   2    9.95    0.48
   2  -8  -2    9.47    0.56
   2   8  -1    4.19    0.42
   2   8  -1    3.87    0.41
  -2   8   1    4.37    0.41
  -2  -8   1    4.35    0.39
   2  -8  -1    4.40    0.37
  -2   8   1    4.73    0.45
   2  -8  -1    4.80    0.40
  -2  -8   1    4.14    0.33
   2   8   0    1.50    0.26
   2   8   0    1.45    0.29
  -2  -8   0    1.42    0.22
   2  -8   0    0.99    0.20
  -2   8   0    1.42    0.25
  -2   8   0    1.33    0.27
  -2  -8   0    1.26    0.21
   2  -8   0    1.33    0.23
   2   8   1    2.44    0.30
  -2  -8  -1    2.68    0.30
  -2   8  -1    2.39    0.34
   2  -8   1    2.35    0.29
  -2   8  -1    2.59    0.30
   2   8   1    2.45    0.34
  -2  -8  -1    2.74    0.30
   2  -8   1    2.42    0.27
   2   8   2    0.04    0.13
   2   8   2    0.03    0.16
  -2  -8  -2    0.08    0.10
  -2   8  -2    0.02    0.11
  -2   8  -2    0.05    0.17
   2  -8   2    0.01    0.13
  -2  -8  -2    0.01    0.10
   2  -8   2    0.13    0.12
  -2  -8  -3    0.13    0.11
  -2   8  -3    0.14    0.15
   2   8   3    0.13    0.13
  -2   8  -3   -0.07    0.15
  -2  -8  -3    0.20    0.13
  -2   8  -3    0.14    0.11
   2  -8   3    0.21    0.18
   2   8   3    0.45    0.20
  -2  -8  -3    0.18    0.14
   2  -8   3    0.06    0.09
  -2  -8  -4    3.44    0.34
   2   8   4    3.07    0.33
  -2   8  -4    2.90    0.34
  -2  -8  -4    3.25    0.31
  -2   8  -4    2.59    0.36
   2  -8   4    2.50    0.34
   2   8   4    2.52    0.37
  -2  -8  -4    2.91    0.34
   2  -8   4    2.61    0.26
  -2  -8  -5    4.84    0.41
   2   8   5    4.75    0.40
  -2   8  -5    4.41    0.42
  -2   8  -5    4.16    0.46
   2  -8   5    4.32    0.45
   2   8   5    3.92    0.47
  -2  -8  -5    4.73    0.44
  -2  -8  -6    0.99    0.19
  -2   8  -6    0.74    0.20
  -2   8  -6    0.99    0.27
   2  -8   6    0.63    0.23
   2   8   6    1.20    0.29
  -2  -8  -6    1.13    0.25
  -2  -8  -7    0.12    0.12
  -2   8  -7   -0.03    0.15
   2   8   7   -0.04    0.16
   2  -8   7   -0.13    0.15
  -2  -8  -7    0.06    0.12
  -2  -8  -8    0.14    0.12
  -2   8  -8   -0.01    0.18
   2   8   8    0.12    0.21
   2  -8   8   -0.09    0.20
  -2  -8  -8    0.20    0.15
  -2   8  -9   -0.03    0.17
   2   8   9   -0.06    0.18
   2  -8   9    0.00    0.17
  -2  -8  -9    0.22    0.20
  -2   8 -10   -0.04    0.15
   2   8  10   -0.14    0.17
   2  -8  10    0.10    0.16
  -2  -8 -10   -0.04    0.16
  -2   8 -11    1.61    0.32
   2   8  11    2.52    0.44
   2  -8  11    1.56    0.34
  -2  -8 -11    2.52    0.40
  -2   8 -12    1.94    0.35
   2   9 -13   -0.09    0.16
   2   9 -12    1.10    0.29
   2   9 -12    1.06    0.28
   2   9 -11    1.58    0.34
   2   9 -11    1.29    0.29
  -2   9  11    0.79    0.31
  -2  -9  11    0.82    0.26
   2  -9 -11    1.51    0.30
   2   9 -10    1.27    0.33
  -2   9  10    0.96    0.31
  -2  -9  10    0.99    0.27
   2  -9 -10    1.07    0.26
   2   9  -9   -0.16    0.18
  -2   9   9   -0.20    0.22
  -2  -9   9   -0.03    0.16
   2  -9  -9    0.16    0.16
   2   9  -8    0.17    0.19
  -2   9   8    0.35    0.18
  -2  -9   8   -0.06    0.19
   2  -9  -8    0.47    0.21
   2   9  -7    0.85    0.26
  -2  -9   7    0.91    0.24
  -2   9   7    0.91    0.19
   2  -9  -7    1.03    0.25
   2   9  -6    0.11    0.19
  -2   9   6   -0.12    0.21
  -2   9   6    0.22    0.14
  -2  -9   6   -0.31    0.23
   2  -9  -6    0.14    0.15
   2   9  -5    0.21    0.17
  -2   9   5   -0.22    0.18
  -2  -9   5   -0.14    0.17
  -2   9   5    0.32    0.18
   2   9  -5   -0.01    0.14
   2  -9  -5    0.13    0.12
   2   9  -4    2.95    0.39
  -2   9   4    2.71    0.36
  -2   9   4    2.83    0.38
   2   9  -4    3.47    0.41
  -2  -9   4    2.74    0.36
   2  -9  -4    3.31    0.38
   2   9  -3    0.60    0.23
  -2   9   3    0.43    0.20
  -2   9   3    0.64    0.20
   2   9  -3    0.43    0.18
  -2  -9   3    0.33    0.17
   2  -9  -3    0.70    0.20
   2   9  -2    0.91    0.24
   2  -9  -2    1.11    0.20
   2   9  -2    0.91    0.24
  -2  -9   2    0.58    0.20
  -2   9   2    0.67    0.20
  -2   9   2    1.01    0.24
   2  -9  -2    0.75    0.21
   2   9  -1    0.07    0.17
   2  -9  -1    0.02    0.12
   2   9  -1    0.16    0.16
  -2  -9   1    0.48    0.17
  -2   9   1    0.61    0.20
  -2   9   1    0.44    0.18
   2  -9  -1    0.26    0.15
   2   9   0   -0.28    0.17
   2   9   0    0.18    0.19
   2  -9   0   -0.07    0.12
  -2  -9   0   -0.03    0.12
  -2   9   0    0.23    0.17
  -2   9   0    0.27    0.16
  -2  -9   0   -0.02    0.10
   2  -9   0    0.15    0.15
   2   9   1    3.36    0.39
  -2   9  -1    3.38    0.37
  -2   9  -1    2.94    0.40
  -2  -9  -1    3.44    0.35
   2   9   1    2.65    0.38
   2  -9   1    2.79    0.35
  -2  -9  -1    3.31    0.34
   2  -9   1    3.16    0.33
  -2  -9  -2    0.59    0.17
   2   9   2    1.03    0.23
   2  -9   2    0.39    0.18
   2   9   2    0.58    0.24
  -2  -9  -2    0.54    0.18
  -2   9  -2    0.68    0.24
  -2  -9  -2    0.76    0.20
  -2  -9  -3    1.31    0.24
   2   9   3    0.92    0.22
  -2   9  -3    1.29    0.27
  -2   9  -3    0.46    0.21
  -2  -9  -3    1.18    0.21
   2  -9   3    0.80    0.23
   2   9   3    0.88    0.26
  -2  -9  -3    0.84    0.19
  -2  -9  -4    0.16    0.14
   2   9   4   -0.17    0.16
  -2   9  -4    0.16    0.15
  -2   9  -4    0.01    0.15
   2  -9   4    0.14    0.16
   2   9   4   -0.06    0.17
  -2  -9  -4    0.20    0.16
  -2  -9  -5    0.22    0.13
  -2   9  -5    0.32    0.16
  -2   9  -5    0.13    0.17
   2  -9   5    0.09    0.14
   2   9   5    0.19    0.21
  -2  -9  -5   -0.12    0.14
  -2  -9  -6    2.14    0.30
  -2   9  -6    2.29    0.34
   2  -9   6    1.60    0.30
   2   9   6    2.79    0.44
  -2  -9  -6    2.25    0.34
   2  -9   7    3.10    0.44
   2   9   7    3.26    0.45
  -2  -9  -7    3.29    0.43
   2   9   8   -0.13    0.21
  -2  -9  -8   -0.15    0.15
   2   9   9    0.90    0.27
   2  -9   9    0.43    0.23
  -2  -9  -9    0.70    0.23
  -2  -9 -10   -0.12    0.15
   2  10  -8    0.46    0.23
  -2  10   8    0.05    0.21
  -2 -10   8   -0.14    0.16
   2 -10  -8    0.09    0.15
  -2  10   7   -0.06    0.20
  -2 -10   7    0.07    0.16
   2 -10  -7    0.33    0.18
   2  10  -6    2.88    0.43
  -2  10   6    2.51    0.40
  -2 -10   6    2.30    0.37
   2 -10  -6    2.37    0.35
   2  10  -5    0.42    0.23
  -2  10   5    0.65    0.24
  -2 -10   5    0.38    0.23
   2 -10  -5    0.59    0.21
   2  10  -4    0.53    0.25
  -2 -10   4    0.01    0.15
   2  10  -4    0.03    0.16
  -2  10   4   -0.06    0.14
  -2  10   4   -0.01    0.17
   2 -10  -4    0.11    0.12
   2  10  -3    2.87    0.41
  -2 -10   3    2.99    0.41
  -2  10   3    3.24    0.42
   2  10  -3    2.83    0.40
  -2  10   3    2.63    0.37
   2 -10  -3    2.75    0.36
   2  10  -2    0.82    0.25
  -2 -10   2    0.56    0.19
   2  10  -2    0.62    0.24
  -2  10   2    0.76    0.22
  -2  10   2    0.51    0.23
   2 -10  -2    0.50    0.17
   2  10  -1    0.07    0.17
  -2  10   1    0.18    0.17
   2  10  -1    0.16    0.20
  -2 -10   1    0.16    0.13
  -2  10   1    0.29    0.19
   2 -10  -1   -0.16    0.15
  -2  10   0    0.14    0.16
  -2 -10   0    0.16    0.16
   2  10   0   -0.14    0.20
   2 -10   0   -0.16    0.16
  -2  10   0    0.21    0.16
   2  10   0    0.00    0.17
  -2  10  -1    0.33    0.22
  -2 -10  -1    0.15    0.14
   2 -10   1   -0.03    0.12
   2  10   1    0.02    0.16
  -2 -10  -2    0.11    0.12
   2  10   2    0.26    0.16
  -2  10  -2    0.19    0.16
   2  10   2    0.39    0.20
   2 -10   2    0.53    0.19
  -2 -10  -3    0.04    0.11
   2 -10   3   -0.02    0.13
   2  10   3    0.17    0.20
  -2  10  -3    0.28    0.18
  -2 -10  -3   -0.02    0.11
  -2 -10  -4    0.13    0.13
  -2  10  -4    0.21    0.19
   2 -10   4    0.10    0.15
   2  10   4    0.26    0.21
  -2 -10  -4    0.25    0.16
   2  10   5    6.11    0.63
   2 -10   5    5.60    0.56
  -2 -10  -5    6.43    0.57
   2 -10   6    0.58    0.27
   2  10   6    0.66    0.29
  -2 -10  -6    0.53    0.20
  -2 -10  -7    0.21    0.18
  -2  11   5    0.44    0.24
   2 -11  -5    0.34    0.19
  -2 -11   4    0.07    0.14
  -2  11   4    0.33    0.18
  -2  11   3    0.10    0.17
  -2 -11   3    0.02    0.15
  -2  11   2    0.12    0.16
  -2 -11   2    0.00    0.13
   2  11  -2   -0.24    0.18
  -2  11   1    0.80    0.27
   2  11  -1    0.68    0.27
  -2 -11   1    1.06    0.25
   2  11  -1    0.63    0.24
  -2  11   0    0.03    0.14
   2  11   0    0.20    0.21
  -2 -11  -1    0.25    0.14
  -2  11  -1   -0.15    0.18
   2  11   1    0.05    0.22
   2 -11   2    1.83    0.32
   2 -11   3    3.05    0.42
   3   0 -20    0.68    0.27
  -3   0  20    0.62    0.32
  -3   0  20    0.00    0.18
   3   0 -19    1.81    0.37
  -3   0  19    1.00    0.31
  -3   0  19    1.67    0.38
   3   0 -18   -0.06    0.16
  -3   0  18    0.20    0.21
  -3   0  18    0.04    0.18
   3   0 -17    0.52    0.23
  -3   0  17    0.73    0.25
   3   0 -17    1.07    0.21
  -3   0  17    0.59    0.22
   3   0 -16   -0.11    0.16
  -3   0  16   -0.11    0.18
  -3   0  16    0.21    0.14
   3   0 -16    0.04    0.12
  -3   0  15   16.43    0.87
   3   0 -15   16.16    0.84
  -3   0  15   15.27    0.60
  -3   0  15   15.76    0.85
   3   0 -15   15.76    0.69
  -3   0  14   -0.06    0.20
   3   0 -14    0.26    0.23
  -3   0  14    0.14    0.12
  -3   0  14    0.12    0.21
  -3   0  14    0.26    0.14
   3   0 -14    0.28    0.15
  -3   0  13    1.19    0.25
   3   0 -13    1.32    0.26
   3   0 -13    1.27    0.12
  -3   0  13    1.15    0.16
  -3   0  13    1.23    0.26
  -3   0  13    1.27    0.20
   3   0 -13    1.32    0.20
  -3   0  12   -0.02    0.20
   3   0 -12   -0.16    0.16
   3   0 -12    0.02    0.06
  -3   0  12   -0.27    0.10
  -3   0  12   -0.21    0.19
   3   0 -12    0.02    0.09
  -3   0  12   -0.05    0.10
  -3   0  11   10.16    0.56
   3   0 -11    8.43    0.33
   3   0 -11    8.30    0.52
  -3   0  11    8.96    0.38
  -3   0  11    8.16    0.51
   3   0 -11    9.10    0.43
  -3   0  11    9.14    0.48
  -3   0  10    0.01    0.15
   3   0 -10    0.01    0.06
   3   0 -10   -0.13    0.14
  -3   0  10   -0.08    0.08
  -3   0  10    0.26    0.12
  -3   0  10    0.02    0.14
   3   0 -10    0.01    0.08
  -3   0   9    1.37    0.21
   3   0  -9    1.22    0.21
   3   0  -9    1.23    0.12
  -3   0   9    1.27    0.13
  -3   0   9    1.47    0.22
  -3   0   9    1.48    0.18
   3   0  -9    1.30    0.15
  -3   0   8    0.00    0.11
   3   0  -8    0.02    0.11
   3   0  -8    0.03    0.06
  -3   0   8   -0.09    0.06
  -3   0   8    0.01    0.09
  -3   0   8   -0.04    0.13
   3   0  -8   -0.06    0.09
  -3   0   7   23.96    0.55
   3   0  -7   25.43    0.63
  -3   0   7   27.40    0.77
   3   0  -7   24.65    0.61
  -3   0   7   24.14    0.60
   3   0  -7   24.26    0.63
  -3   0   7   26.32    0.76
  -3   0   7   25.23    0.64
  -3   0   6    0.44    0.14
  -3   0   6    0.28    0.06
   3   0  -6    0.22    0.07
  -3   0   6    0.08    0.06
   3   0  -6    0.14    0.06
  -3   0   6    0.10    0.10
  -3   0   6    0.42    0.09
   3   0  -6    0.15    0.07
  -3   0   5   31.35    0.78
  -3   0   5   32.68    0.65
   3   0  -5   32.69    0.69
  -3   0   5   31.00    0.69
   3   0  -5   31.22    0.69
  -3   0   5   31.34    0.76
   3   0  -4    0.07    0.04
  -3   0   4    0.07    0.05
   3   0  -4    0.14    0.07
   3   0  -4    0.05    0.04
  -3   0   4    0.03    0.05
   3   0  -4    0.17    0.07
   3   0  -4    0.06    0.05
   3   0  -3   10.91    0.31
  -3   0   3   11.90    0.32
   3   0  -3   10.61    0.32
  -3   0   3   10.16    0.31
   3   0  -3   10.28    0.32
  -3   0   2    0.02    0.06
  -3   0   2    0.00    0.04
   3   0  -2    0.01    0.06
   3   0  -2    0.06    0.05
  -3   0   2   -0.01    0.07
   3   0  -1    5.08    0.23
  -3   0   1    5.16    0.20
  -3   0   1    5.39    0.23
   3   0  -1    5.10    0.21
  -3   0   1    4.92    0.21
   3   0   0    0.09    0.09
  -3   0   0   -0.01    0.06
  -3   0   0   -0.03    0.06
   3   0   0    0.01    0.05
  -3   0   0    0.03    0.05
  -3   0   0   -0.03    0.04
   3   0   1    0.28    0.10
  -3   0  -1    0.47    0.10
   3   0   1    0.46    0.08
  -3   0  -1    0.57    0.11
  -3   0  -1    0.54    0.08
   3   0   1    0.50    0.08
  -3   0  -1    0.45    0.06
   3   0   2   -0.05    0.10
  -3   0  -2   -0.11    0.09
  -3   0  -2    0.01    0.10
  -3   0  -2   -0.01    0.04
   3   0   2   -0.07    0.07
  -3   0  -2    0.04    0.03
   3   0   3   99.47    1.92
  -3   0  -3  101.75    1.93
  -3   0  -3   98.80    1.74
   3   0   3   97.51    1.75
  -3   0  -3   98.90    1.75
  -3   0  -3  101.41    1.90
  -3   0  -4    0.19    0.13
   3   0   4   -0.13    0.12
  -3   0  -4    0.09    0.06
   3   0   4    0.07    0.06
  -3   0  -4    0.12    0.12
   3   0   5   59.32    1.34
  -3   0  -5   55.81    1.35
   3   0   5   56.68    1.14
  -3   0  -5   58.47    1.35
   3   0   6    0.21    0.14
  -3   0  -6    0.07    0.11
   3   0   6   -0.15    0.08
   3   0   6    0.01    0.04
  -3   0  -6   -0.05    0.12
  -3   0  -7   33.73    1.01
   3   0   7   34.63    1.00
   3   0   7   32.17    0.81
  -3   0  -7   35.94    1.05
   3   0   7   31.70    0.70
   3   0   8   -0.06    0.13
  -3   0  -8   -0.08    0.13
  -3   0  -8   -0.01    0.15
   3   0   8    0.07    0.05
   3   0   8   -0.22    0.10
   3   0   9    4.00    0.34
  -3   0  -9    3.72    0.36
   3   0   9    3.90    0.26
  -3   0  -9    3.55    0.35
   3   0  10    0.13    0.14
  -3   0 -10   -0.01    0.16
  -3   0 -10   -0.01    0.15
   3   0  10    0.03    0.09
   3   0  11   10.82    0.60
  -3   0 -11    9.53    0.62
   3   0  11    9.99    0.47
  -3   0 -11    9.84    0.61
  -3   0 -12    0.16    0.16
   3   0  12   -0.04    0.14
  -3   0 -12   -0.15    0.14
  -3   0 -13    5.02    0.49
   3   0  13    5.21    0.46
  -3   0 -13    5.62    0.51
  -3   0 -14    0.32    0.21
   3   0  14    0.04    0.13
  -3   0 -15    1.79    0.33
   3   0  15    2.53    0.34
  -3   0 -16    0.10    0.18
   3   0  16   -0.28    0.24
  -3   0 -17    2.56    0.42
   3   0  17    0.92    0.30
   3   1 -20    0.45    0.26
   3  -1 -20    0.73    0.28
  -3   1  20    0.39    0.28
  -3  -1  20    0.47    0.28
  -3   1  20    0.33    0.22
  -3  -1  20    0.41    0.25
   3  -1 -19    0.19    0.18
   3   1 -19    0.52    0.27
  -3  -1  19    0.24    0.24
  -3   1  19    0.24    0.22
  -3   1  19   -0.08    0.21
   3  -1 -19    0.17    0.13
  -3  -1  19    0.17    0.24
   3   1 -18   -0.10    0.17
   3  -1 -18   -0.05    0.17
  -3   1  18    0.70    0.25
  -3  -1  18    0.51    0.26
  -3  -1  18   -0.04    0.18
  -3   1  18   -0.08    0.20
   3  -1 -18    0.20    0.13
   3   1 -17    0.00    0.18
   3  -1 -17    0.31    0.19
  -3  -1  17    0.23    0.22
  -3   1  17   -0.33    0.23
  -3  -1  17   -0.27    0.22
  -3   1  17   -0.02    0.16
   3  -1 -17   -0.01    0.11
  -3   1  16    0.59    0.23
  -3  -1  16    0.52    0.25
   3   1 -16    0.44    0.22
   3  -1 -16    0.48    0.22
  -3  -1  16    0.35    0.14
  -3   1  16    0.68    0.17
  -3   1  16    0.41    0.21
  -3  -1  16    0.49    0.16
   3  -1 -16    0.68    0.20
  -3  -1  16    0.50    0.21
  -3   1  15    1.67    0.29
  -3  -1  15    1.57    0.32
   3  -1 -15    1.58    0.30
   3   1 -15    1.60    0.30
  -3  -1  15    2.46    0.26
  -3  -1  15    2.09    0.27
  -3   1  15    2.30    0.34
  -3  -1  15    2.55    0.35
   3  -1 -15    2.13    0.27
  -3   1  15    2.43    0.28
  -3  -1  14    1.76    0.34
  -3   1  14    1.70    0.28
   3  -1 -14    1.10    0.24
   3   1 -14    1.49    0.31
   3   1 -14    2.09    0.22
  -3  -1  14    2.35    0.25
   3  -1 -14    2.32    0.28
  -3  -1  14    2.08    0.27
  -3   1  14    1.64    0.31
  -3   1  14    1.76    0.24
  -3  -1  14    2.04    0.30
  -3  -1  13    9.75    0.63
  -3   1  13    7.35    0.54
   3   1 -13    7.42    0.56
   3  -1 -13    8.37    0.56
   3   1 -13    7.90    0.37
  -3   1  13    7.94    0.33
  -3  -1  13    8.05    0.45
   3   1 -13    7.92    0.41
  -3   1  13    7.85    0.56
  -3  -1  13    7.64    0.53
  -3   1  13    7.68    0.46
   3  -1 -13    8.59    0.49
  -3  -1  12    0.43    0.24
  -3   1  12   -0.13    0.19
  -3  -1  12    0.23    0.06
   3  -1 -12    0.19    0.06
   3  -1 -12    0.07    0.14
   3   1 -12    0.09    0.17
   3   1 -12    0.14    0.08
  -3   1  12    0.08    0.06
  -3  -1  12    0.02    0.11
  -3   1  12    0.26    0.19
   3   1 -12    0.25    0.10
   3  -1 -12    0.20    0.13
  -3   1  12    0.17    0.13
   3  -1 -11    8.82    0.31
  -3   1  11    9.56    0.53
  -3  -1  11    9.50    0.58
  -3  -1  11    9.12    0.27
   3   1 -11    9.04    0.55
   3  -1 -11    9.77    0.53
   3   1 -11    8.69    0.38
  -3  -1  11    8.88    0.43
  -3   1  11    8.74    0.32
   3   1 -11    9.31    0.39
   3  -1 -11    9.46    0.47
  -3   1  11    9.16    0.47
  -3   1  11    9.37    0.55
  -3  -1  10    0.30    0.19
  -3  -1  10    0.06    0.04
  -3   1  10   -0.20    0.20
   3   1 -10    0.21    0.09
   3   1 -10    0.15    0.14
   3   1 -10    0.03    0.15
   3  -1 -10    0.06    0.06
   3  -1 -10    0.21    0.16
  -3   1  10    0.04    0.05
  -3  -1  10   -0.02    0.10
   3   1 -10    0.01    0.07
  -3   1  10   -0.01    0.17
   3  -1 -10    0.14    0.09
  -3   1  10    0.10    0.11
  -3  -1   9    1.19    0.24
  -3   1   9    1.02    0.18
  -3   1   9    1.02    0.11
   3  -1  -9    1.13    0.17
   3  -1  -9    0.98    0.10
   3   1  -9    1.19    0.14
   3   1  -9    1.11    0.18
  -3   1   9    0.92    0.09
  -3  -1   9    0.78    0.14
   3   1  -9    0.98    0.11
  -3   1   9    1.27    0.22
   3  -1  -9    1.04    0.15
  -3   1   9    1.17    0.17
  -3   1   8    9.22    0.43
  -3  -1   8    9.59    0.50
  -3   1   8    9.02    0.31
   3  -1  -8    9.05    0.42
   3   1  -8    9.21    0.37
  -3   1   8    9.30    0.27
  -3  -1   8    9.40    0.40
  -3   1   8    8.67    0.47
  -3  -1   8    8.99    0.32
   3   1  -8    9.21    0.31
  -3   1   8    9.05    0.43
   3  -1  -8    9.17    0.40
  -3   1   7    0.33    0.06
  -3   1   7    0.27    0.12
   3   1  -7    0.36    0.10
   3  -1  -7    0.55    0.13
  -3   1   7    0.21    0.05
  -3  -1   7    0.39    0.10
  -3   1   7    0.32    0.16
   3   1  -7    0.25    0.06
   3  -1  -7    0.25    0.10
  -3   1   7    0.60    0.14
  -3  -1   7    0.29    0.07
  -3   1   6    0.83    0.13
  -3   1   6    1.01    0.11
  -3   1   6    1.07    0.08
   3  -1  -6    1.25    0.15
   3   1  -6    0.87    0.13
  -3   1   6    0.92    0.07
   3  -1  -6    1.09    0.07
  -3  -1   6    0.88    0.13
   3   1  -6    0.88    0.08
  -3   1   6    0.94    0.16
   3  -1  -6    1.23    0.14
  -3   1   6    0.75    0.15
   3   1  -5   76.57    1.46
  -3   1   5   74.11    1.43
  -3   1   5   78.30    1.42
  -3   1   5   73.88    1.23
  -3  -1   5   73.78    1.41
  -3  -1   5   73.06    1.43
   3  -1  -5   74.92    1.27
  -3  -1   5   73.81    1.42
   3  -1  -5   76.76    1.46
   3   1  -5   71.38    1.27
  -3   1   5   77.27    1.53
   3   1  -4    0.28    0.04
  -3   1   4    0.45    0.09
  -3   1   4    0.41    0.09
  -3  -1   4    0.17    0.06
   3   1  -4    0.34    0.09
  -3  -1   4    0.36    0.10
   3  -1  -4    0.29    0.05
   3   1  -4    0.25    0.08
  -3  -1   4    0.19    0.07
   3  -1  -4    0.26    0.08
  -3   1   4    0.31    0.10
  -3   1   3    2.29    0.16
   3   1  -3    1.92    0.11
   3  -1  -3    1.85    0.10
   3  -1  -3    1.79    0.14
   3   1  -3    2.04    0.16
  -3  -1   3    1.54    0.14
   3   1  -3    2.05    0.15
  -3  -1   3    1.95    0.10
   3  -1  -3    2.09    0.16
  -3   1   3    2.20    0.17
   3  -1  -2    0.31    0.09
  -3   1   2    0.04    0.04
  -3   1   2    0.23    0.08
   3  -1  -2    0.07    0.03
   3   1  -2    0.03    0.07
  -3  -1   2    0.15    0.07
  -3  -1   2    0.08    0.07
   3   1  -2    0.21    0.07
   3   1  -2    0.04    0.03
  -3   1   2   -0.08    0.08
   3  -1  -2    0.10    0.06
  -3  -1   1    3.98    0.20
   3  -1  -1    3.78    0.17
   3  -1  -1    4.32    0.24
  -3   1   1    4.48    0.24
  -3   1   1    3.87    0.17
   3   1  -1    3.66    0.20
   3   1  -1    3.75    0.22
  -3  -1   1    4.10    0.21
   3   1  -1    4.01    0.21
  -3  -1   1    4.21    0.22
   3  -1  -1    4.14    0.21
  -3   1   1    3.75    0.21
  -3  -1   0    0.04    0.07
   3   1   0    0.13    0.06
   3  -1   0    0.17    0.06
  -3   1   0    0.11    0.06
  -3   1   0    0.16    0.09
   3  -1   0    0.15    0.09
  -3  -1   0    0.05    0.05
   3   1   0   -0.01    0.06
   3   1   0   -0.03    0.08
  -3  -1   0    0.10    0.06
  -3   1   0    0.00    0.06
   3  -1   0   -0.04    0.05
   3   1   0    0.07    0.06
   3  -1   1   27.68    0.66
  -3  -1  -1   24.63    0.66
   3  -1   1   23.58    0.69
  -3   1  -1   26.58    0.66
   3  -1   1   25.92    0.60
  -3  -1  -1   25.98    0.58
   3   1   1   24.98    0.59
   3   1   1   26.83    0.65
  -3  -1  -1   28.40    0.66
  -3   1  -1   25.25    0.59
   3  -1   1   25.86    0.60
  -3   1  -2   12.83    0.46
   3  -1   2   13.16    0.48
  -3  -1  -2   13.57    0.45
   3  -1   2   12.90    0.42
  -3  -1  -2   12.58    0.40
  -3   1  -2   12.85    0.45
   3   1   2   13.08    0.41
  -3   1  -2   12.67    0.29
   3   1   2   14.09    0.44
  -3  -1  -2   14.67    0.45
  -3   1  -2   13.03    0.36
   3  -1   2   12.55    0.36
  -3   1  -3   13.06    0.51
  -3  -1  -3   14.48    0.50
   3  -1   3   13.62    0.51
  -3   1  -3   14.33    0.50
  -3  -1  -3   15.45    0.48
  -3   1  -3   16.38    0.54
  -3   1  -3   13.29    0.45
   3   1   3   14.51    0.46
   3  -1   3   13.13    0.36
  -3  -1  -4    3.83    0.27
  -3   1  -4    3.71    0.29
   3  -1   4    3.99    0.28
  -3  -1  -4    3.64    0.24
  -3   1  -4    3.56    0.26
  -3   1  -4    3.65    0.27
   3  -1   4    3.73    0.13
   3   1   4    3.78    0.23
  -3   1  -4    3.50    0.23
   3  -1   4    3.28    0.16
   3  -1   5    4.26    0.29
  -3  -1  -5    4.40    0.30
  -3  -1  -5    4.43    0.29
  -3   1  -5    3.94    0.31
  -3   1  -5    3.70    0.29
   3  -1   5    4.17    0.15
   3   1   5    4.35    0.26
  -3   1  -5    4.34    0.26
  -3   1  -5    4.21    0.32
   3  -1   5    3.78    0.17
   3   1   6    1.23    0.09
   3  -1   6    1.43    0.21
  -3  -1  -6    1.13    0.19
  -3   1  -6    1.10    0.20
  -3   1  -6    1.48    0.23
  -3  -1  -6    1.21    0.19
  -3   1  -6    1.21    0.20
   3   1   6    1.01    0.14
   3  -1   6    1.14    0.09
   3  -1   6    1.07    0.09
  -3   1  -7    0.24    0.19
   3  -1   7    0.39    0.15
  -3  -1  -7    0.15    0.13
   3   1   7    0.17    0.04
  -3   1  -7    0.31    0.18
  -3   1  -7    0.11    0.13
   3   1   7    0.22    0.05
  -3  -1  -7    0.34    0.16
   3   1   7    0.07    0.09
   3  -1   7    0.05    0.05
   3  -1   7    0.11    0.05
  -3  -1  -8    0.20    0.13
  -3   1  -8    0.58    0.21
   3  -1   8    0.25    0.16
  -3  -1  -8    0.33    0.15
  -3   1  -8    0.10    0.14
  -3   1  -8    0.25    0.17
   3  -1   8    0.16    0.05
   3   1   8    0.48    0.13
   3  -1   8    0.16    0.05
  -3  -1  -9   19.50    0.80
   3  -1   9   20.72    0.79
  -3  -1  -9   20.00    0.82
  -3   1  -9   20.64    0.85
  -3   1  -9   19.62    0.84
   3  -1   9   18.17    0.53
   3   1   9   20.74    0.72
  -3   1  -9   19.12    0.84
   3  -1  10    0.72    0.19
  -3  -1 -10    0.69    0.19
  -3   1 -10    0.43    0.22
  -3   1 -10    0.90    0.27
  -3   1 -10    0.61    0.22
  -3  -1 -10    0.80    0.22
   3  -1  10    0.51    0.09
   3   1  10    0.66    0.16
   3  -1  11    3.45    0.35
  -3  -1 -11    3.19    0.37
  -3   1 -11    3.51    0.40
  -3   1 -11    3.22    0.40
   3   1  11    2.93    0.29
  -3  -1 -11    3.07    0.35
   3   1  12    0.16    0.14
   3  -1  12    0.54    0.19
  -3  -1 -12    0.09    0.13
   3   1  12   -0.05    0.11
  -3   1 -12    0.16    0.16
  -3  -1 -12   -0.04    0.18
  -3   1 -12    0.03    0.18
   3  -1  13    0.06    0.17
   3   1  13    0.11    0.16
  -3  -1 -13    0.12    0.14
   3   1  13   -0.08    0.10
  -3   1 -13    0.05    0.17
  -3  -1 -13    0.08    0.16
   3  -1  14   -0.34    0.24
   3  -1  14   -0.03    0.13
  -3  -1 -14    0.04    0.16
   3   1  14   -0.26    0.16
  -3  -1 -14    0.01    0.17
  -3   1 -14   -0.11    0.18
   3  -1  15   -0.02    0.22
   3   1  15    0.27    0.16
  -3   1 -15    0.03    0.19
  -3  -1 -15    0.22    0.20
   3  -1  15   -0.08    0.14
   3  -1  16   -0.26    0.27
  -3   1 -16    0.27    0.17
  -3  -1 -16    0.54    0.25
   3  -1  16    0.35    0.14
   3   1  16    0.51    0.23
  -3   1 -17    0.97    0.33
   3  -1  17    0.24    0.21
   3   1  17    0.47    0.22
  -3   2  20    1.70    0.36
  -3  -2  20    2.53    0.44
   3  -2 -20    1.82    0.33
  -3  -2  19    1.02    0.31
  -3   2  19    0.48    0.21
   3   2 -19    0.73    0.30
  -3   2  19    0.52    0.23
   3  -2 -19    0.61    0.21
  -3  -2  19    0.59    0.22
  -3   2  19    1.39    0.33
   3  -2 -18    0.19    0.19
   3   2 -18   -0.06    0.22
  -3  -2  18    0.70    0.32
  -3   2  18    0.46    0.26
  -3  -2  18    0.31    0.23
  -3   2  18    0.38    0.28
   3  -2 -18    0.27    0.16
  -3  -2  17    0.39    0.26
  -3   2  17   -0.02    0.17
   3   2 -17    0.17    0.19
   3  -2 -17    0.13    0.16
  -3  -2  17    0.20    0.13
  -3  -2  17    0.14    0.16
  -3   2  17    0.26    0.24
   3  -2 -17    0.21    0.14
  -3   2  16    2.72    0.38
  -3  -2  16    2.71    0.42
   3  -2 -16    1.93    0.32
   3   2 -16    2.20    0.35
  -3  -2  16    2.41    0.30
  -3   2  16    3.08    0.41
   3  -2 -16    2.40    0.33
  -3   2  15    0.76    0.24
  -3  -2  15    1.57    0.31
   3   2 -15    0.78    0.21
   3  -2 -15    0.85    0.21
  -3  -2  15    1.09    0.23
  -3   2  15    0.50    0.24
   3  -2 -15    0.86    0.21
  -3   2  15    0.78    0.18
  -3  -2  14    3.62    0.42
  -3   2  14    2.87    0.36
   3   2 -14    3.34    0.37
   3   2 -14    2.36    0.37
   3   2 -14    3.10    0.26
   3  -2 -14    3.05    0.35
  -3  -2  14    2.68    0.30
   3  -2 -14    2.86    0.32
  -3   2  14    2.81    0.38
  -3   2  14    2.52    0.29
  -3  -2  13    0.80    0.25
  -3   2  13    0.15    0.15
   3   2 -13    0.49    0.19
   3  -2 -13    0.55    0.19
   3   2 -13    0.43    0.21
   3   2 -13    0.39    0.12
  -3  -2  13    0.46    0.16
  -3   2  13    0.42    0.16
  -3   2  13    0.10    0.16
   3  -2 -13    0.20    0.14
  -3  -2  12    0.50    0.26
   3  -2 -12    0.13    0.14
   3   2 -12    0.28    0.18
   3   2 -12    0.07    0.17
   3  -2 -12    0.11    0.05
   3   2 -12   -0.04    0.09
  -3  -2  12   -0.16    0.13
  -3   2  12    0.19    0.13
  -3   2  12    0.32    0.19
   3  -2 -12    0.01    0.12
   3  -2 -11   14.25    0.40
  -3  -2  11   16.19    0.75
   3   2 -11   13.41    0.71
   3  -2 -11   13.71    0.63
   3   2 -11   15.58    0.67
   3   2 -11   13.66    0.55
  -3  -2  11   14.41    0.62
  -3   2  11   15.03    0.71
  -3   2  11   14.91    0.64
   3  -2 -11   14.39    0.64
  -3  -2  10    3.15    0.36
   3   2 -10    2.68    0.23
   3   2 -10    3.08    0.28
   3  -2 -10    2.94    0.29
  -3  -2  10    2.63    0.27
  -3  -2  10    2.43    0.16
  -3   2  10    3.30    0.34
  -3   2  10    2.85    0.28
   3  -2 -10    3.13    0.28
  -3   2   9    2.67    0.15
   3   2  -9    3.11    0.26
   3   2  -9    2.97    0.24
   3  -2  -9    3.31    0.27
  -3  -2   9    2.37    0.24
  -3  -2   9    2.43    0.14
  -3   2   9    3.41    0.33
   3  -2  -9    2.55    0.25
  -3   2   9    3.27    0.28
  -3   2   8   18.88    0.45
   3   2  -8   19.70    0.66
   3   2  -8   19.07    0.63
   3  -2  -8   20.72    0.65
  -3  -2   8   19.14    0.65
   3  -2  -8   19.40    0.65
  -3  -2   8   18.42    0.42
  -3   2   8   19.89    0.69
  -3   2   7    5.11    0.17
   3   2  -7    4.49    0.29
   3  -2  -7    5.11    0.28
   3   2  -7    5.51    0.31
  -3  -2   7    5.66    0.32
  -3   2   7    5.83    0.34
   3  -2  -7    5.69    0.33
   3   2  -6    8.15    0.33
   3  -2  -6    8.28    0.33
   3   2  -6    7.56    0.37
  -3  -2   6    7.86    0.38
  -3   2   6    8.37    0.40
   3  -2  -6    8.09    0.38
   3   2  -5    1.62    0.14
   3  -2  -5    1.91    0.14
  -3  -2   5    1.98    0.14
   3   2  -5    1.68    0.18
  -3  -2   5    1.42    0.17
   3  -2  -5    1.36    0.16
  -3   2   5    1.51    0.19
   3   2  -4  212.61    3.68
   3  -2  -4  213.26    3.46
  -3  -2   4  211.57    3.45
  -3  -2   4  214.48    3.69
   3  -2  -4  217.19    3.68
  -3   2   4  210.54    3.72
   3  -2  -3    7.99    0.34
   3  -2  -3    7.53    0.20
  -3   2   3    8.10    0.20
  -3  -2   3    8.14    0.19
   3   2  -3    8.02    0.34
  -3  -2   3    7.85    0.35
   3   2  -3    7.20    0.20
   3  -2  -3    7.88    0.35
  -3   2   3    7.84    0.36
   3   2  -2    8.83    0.35
   3  -2  -2    8.73    0.25
   3  -2  -2    8.32    0.35
  -3  -2   2    8.36    0.35
   3   2  -2    7.96    0.36
   3   2  -2    8.31    0.25
  -3   2   2    8.62    0.37
   3  -2  -1   19.53    0.57
   3  -2  -1   20.30    0.49
   3   2  -1   19.02    0.55
   3   2  -1   19.07    0.58
  -3  -2   1   19.11    0.56
   3   2  -1   19.64    0.49
  -3   2   1   19.42    0.58
  -3  -2   0   17.07    0.53
   3  -2   0   19.07    0.50
   3   2   0   18.44    0.52
   3  -2   0   17.07    0.37
   3  -2   0   18.46    0.56
   3  -2   0   17.20    0.38
  -3  -2   0   17.80    0.38
   3   2   0   16.74    0.38
   3   2   0   17.34    0.56
  -3  -2   0   17.79    0.53
  -3  -2   0   17.36    0.48
   3   2   0   18.53    0.49
  -3   2   0   17.47    0.53
   3   2   0   16.45    0.35
   3   2   1    8.61    0.33
  -3  -2  -1    8.70    0.37
   3  -2   1    8.85    0.39
   3  -2   1    8.45    0.28
  -3  -2  -1    9.06    0.28
  -3   2  -1    8.71    0.29
   3   2   1    9.07    0.28
   3   2   1    8.84    0.39
  -3  -2  -1    8.53    0.22
  -3  -2  -1    8.50    0.34
   3   2   1    8.57    0.26
  -3   2  -1    8.51    0.36
   3   2   2   17.69    0.48
   3  -2   2   17.84    0.59
  -3  -2  -2   17.55    0.56
   3  -2   2   16.90    0.48
  -3   2  -2   16.90    0.50
   3   2   2   17.74    0.49
  -3  -2  -2   18.08    0.48
  -3   2  -2   16.71    0.56
   3   2   2   17.03    0.57
  -3  -2  -2   16.43    0.55
  -3   2  -2   15.87    0.51
   3   2   3    1.60    0.13
   3  -2   3    1.37    0.18
  -3  -2  -3    1.06    0.15
  -3   2  -3    1.52    0.17
  -3  -2  -3    1.58    0.16
  -3   2  -3    1.60    0.22
   3   2   3    1.43    0.19
  -3   2  -3    1.17    0.17
  -3  -2  -3    1.18    0.11
  -3  -2  -3    1.31    0.19
  -3  -2  -4   21.68    0.69
   3   2   4   21.94    0.53
   3  -2   4   21.85    0.71
  -3  -2  -4   22.22    0.65
  -3   2  -4   22.15    0.67
  -3   2  -4   23.24    0.76
   3   2   4   22.05    0.69
  -3  -2  -4   22.73    0.72
  -3   2  -4   21.11    0.69
  -3  -2  -4   20.14    0.48
  -3  -2  -5    0.08    0.09
   3  -2   5    0.16    0.12
  -3   2  -5    0.12    0.11
   3   2   5    0.12    0.05
  -3   2  -5    0.02    0.14
  -3  -2  -5    0.23    0.12
   3   2   5   -0.02    0.11
  -3   2  -5   -0.03    0.09
  -3  -2  -5    0.12    0.04
  -3  -2  -5    0.01    0.12
  -3  -2  -6    5.99    0.37
   3  -2   6    5.74    0.38
   3   2   6    5.70    0.35
  -3  -2  -6    6.66    0.41
  -3   2  -6    6.04    0.36
  -3  -2  -6    5.14    0.35
  -3   2  -6    5.54    0.38
   3   2   6    5.56    0.20
  -3   2  -6    5.46    0.39
   3  -2   7   28.67    0.91
  -3  -2  -7   27.11    0.89
  -3  -2  -7   27.69    0.89
  -3   2  -7   27.41    0.93
   3   2   7   25.58    0.52
  -3   2  -7   28.67    0.96
   3   2   7   29.49    0.90
  -3  -2  -7   28.54    0.94
   3  -2   8    2.68    0.29
  -3  -2  -8    2.33    0.26
  -3   2  -8    3.15    0.33
  -3  -2  -8    2.39    0.27
  -3   2  -8    2.74    0.32
   3   2   8    2.51    0.27
  -3  -2  -8    2.37    0.29
  -3  -2  -9    0.13    0.12
   3  -2   9    0.11    0.15
  -3  -2  -9    0.10    0.15
  -3   2  -9    0.75    0.24
  -3   2  -9    0.10    0.17
   3   2   9    0.13    0.14
  -3  -2  -9    0.21    0.17
   3  -2  10   10.99    0.66
  -3  -2 -10   11.32    0.61
   3  -2  10   11.77    0.61
   3   2  10   12.44    0.62
  -3  -2 -10   12.30    0.66
  -3   2 -10   11.85    0.68
  -3   2 -10   10.29    0.65
  -3  -2 -10   11.01    0.62
   3  -2  11    3.55    0.40
  -3  -2 -11    4.37    0.40
   3  -2  11    4.45    0.38
  -3   2 -11    4.06    0.42
  -3  -2 -11    3.71    0.38
  -3   2 -11    3.83    0.42
   3   2  11    4.36    0.39
   3  -2  12    0.89    0.22
   3  -2  12    0.86    0.25
  -3  -2 -12    1.05    0.23
  -3  -2 -12    1.00    0.23
  -3   2 -12    0.48    0.19
  -3   2 -12    0.69    0.23
   3   2  12    0.65    0.18
   3   2  12    0.68    0.21
  -3  -2 -13    0.95    0.25
   3  -2  13    0.90    0.25
   3  -2  13    1.43    0.26
  -3   2 -13    0.91    0.26
  -3  -2 -13    0.75    0.22
  -3   2 -13    0.40    0.18
   3   2  13    0.74    0.17
   3   2  13    0.76    0.22
  -3  -2 -14    1.10    0.27
   3  -2  14    0.56    0.22
  -3   2 -14    0.77    0.21
  -3   2 -14    0.54    0.22
   3  -2  14    0.94    0.23
   3   2  14    0.37    0.14
   3   2  14    0.45    0.20
  -3  -2 -15    0.16    0.16
   3   2  15    0.25    0.19
   3  -2  15   -0.12    0.21
  -3   2 -15    0.58    0.24
   3  -2  15    0.55    0.21
   3   2  15    0.08    0.17
  -3  -2 -16    0.04    0.12
   3  -2  16   -0.12    0.19
   3   2  16    0.20    0.20
  -3   2 -16    0.09    0.19
   3  -2  16   -0.16    0.18
   3   2  16    0.10    0.21
   3  -2  17    0.26    0.22
  -3   2 -17    0.25    0.22
   3  -2  17    0.15    0.15
   3   2  17    0.40    0.23
  -3   3  20    0.22    0.24
  -3   3  20    0.24    0.19
   3  -3 -20    0.28    0.21
  -3   3  19    0.99    0.29
   3   3 -19    0.86    0.27
  -3   3  19    0.86    0.27
   3  -3 -19    1.60    0.31
  -3  -3  19    1.01    0.28
  -3   3  18    0.25    0.20
   3   3 -18    0.06    0.18
  -3   3  18    0.11    0.17
  -3  -3  18   -0.15    0.15
  -3  -3  18    0.37    0.24
  -3   3  18    0.64    0.27
   3  -3 -18    0.24    0.16
  -3   3  17    0.25    0.19
   3   3 -17    0.46    0.26
  -3   3  17    0.29    0.18
  -3  -3  17    0.17    0.16
  -3   3  17    0.11    0.20
   3  -3 -17    0.29    0.16
  -3   3  16   -0.17    0.21
   3   3 -16    0.24    0.16
   3   3 -16   -0.16    0.20
  -3  -3  16   -0.07    0.12
  -3   3  16    0.15    0.17
   3  -3 -16   -0.02    0.14
  -3   3  15    1.16    0.26
   3   3 -15    0.77    0.23
   3   3 -15    0.88    0.24
  -3  -3  15    1.43    0.25
  -3   3  15    0.95    0.28
  -3   3  15    1.18    0.20
   3  -3 -15    1.14    0.22
   3   3 -14   -0.04    0.16
   3   3 -14    0.07    0.16
   3   3 -14    0.20    0.12
  -3  -3  14    0.13    0.15
  -3   3  14    0.15    0.10
   3  -3 -14    0.05    0.13
  -3   3  14    0.23    0.19
   3   3 -13   13.24    0.75
   3   3 -13   14.02    0.62
   3   3 -13   13.97    0.70
  -3  -3  13   13.49    0.69
   3  -3 -13   13.57    0.71
  -3   3  13   13.64    0.75
  -3   3  13   12.86    0.63
   3  -3 -12    0.21    0.14
   3   3 -12    0.29    0.21
   3   3 -12    0.04    0.14
   3   3 -12    0.28    0.12
  -3  -3  12    0.15    0.12
  -3   3  12    0.25    0.15
   3  -3 -12    0.04    0.13
   3   3 -11    3.45    0.34
   3  -3 -11    3.68    0.32
   3   3 -11    3.46    0.30
  -3  -3  11    3.47    0.34
  -3   3  11    3.64    0.32
   3  -3 -11    3.95    0.36
   3   3 -10    0.03    0.12
   3  -3 -10   -0.21    0.15
   3   3 -10   -0.18    0.13
  -3  -3  10   -0.05    0.15
  -3  -3  10    0.06    0.03
  -3   3  10   -0.16    0.14
   3  -3  -9    0.56    0.08
   3   3  -9    0.26    0.12
   3  -3  -9    0.44    0.12
   3   3  -9    0.53    0.14
  -3  -3   9    0.47    0.15
   3  -3  -9    0.42    0.15
  -3   3   9    0.40    0.13
   3   3  -8    3.82    0.27
   3  -3  -8    3.85    0.26
   3   3  -8    4.14    0.30
  -3  -3   8    4.26    0.33
   3  -3  -8    4.59    0.32
  -3   3   8    4.34    0.32
   3  -3  -8    4.31    0.17
   3  -3  -7    0.93    0.07
   3   3  -7    1.02    0.15
   3   3  -7    1.00    0.17
  -3  -3   7    0.92    0.18
   3  -3  -7    1.03    0.16
  -3   3   7    1.12    0.19
   3  -3  -6   89.00    1.48
   3   3  -6   89.41    1.69
   3   3  -6   94.11    1.87
  -3  -3   6   93.61    1.93
  -3   3   6   91.73    1.90
   3  -3  -6   92.90    1.90
   3  -3  -5   16.76    0.36
   3   3  -5   14.79    0.44
   3   3  -5   16.61    0.59
  -3  -3   5   16.67    0.43
  -3  -3   5   16.13    0.61
   3  -3  -5   15.92    0.35
   3  -3  -5   17.55    0.60
  -3   3   5   16.73    0.62
   3   3  -4   20.99    0.68
   3   3  -4   21.54    0.68
   3  -3  -4   21.39    0.48
  -3  -3   4   22.48    0.70
   3  -3  -4   21.99    0.68
  -3   3   4   21.43    0.70
   3   3  -3    9.32    0.42
  -3  -3   3    9.61    0.26
   3   3  -3    9.74    0.43
  -3  -3   3   10.12    0.43
   3  -3  -3    9.25    0.41
  -3   3   3    9.43    0.43
   3   3  -3    9.17    0.26
   3   3  -2    0.32    0.12
   3   3  -2    0.52    0.14
  -3  -3   2    0.69    0.14
   3  -3  -2    0.61    0.14
  -3   3   2    0.35    0.12
   3   3  -2    0.47    0.07
  -3  -3   2    0.41    0.07
   3  -3  -1    0.83    0.11
   3  -3  -1    0.41    0.12
   3   3  -1    0.61    0.13
   3   3  -1    0.65    0.14
  -3  -3   1    0.64    0.13
   3   3  -1    0.53    0.08
  -3   3   1    0.35    0.13
  -3  -3   1    0.51    0.05
  -3  -3   1    0.59    0.09
   3  -3   0    4.72    0.30
   3   3   0    4.61    0.17
  -3   3   0    4.88    0.17
   3   3   0    4.73    0.27
   3   3   0    5.03    0.32
  -3  -3   0    4.49    0.28
  -3  -3   0    4.70    0.21
  -3   3   0    4.84    0.30
  -3  -3   0    4.81    0.25
  -3  -3  -1   65.58    1.42
   3  -3   1   67.15    1.45
   3   3   1   65.32    1.23
  -3   3  -1   65.76    1.24
   3   3   1   68.27    1.37
  -3  -3  -1   64.66    1.21
   3   3   1   68.07    1.49
  -3  -3  -1   65.93    1.39
  -3   3  -1   64.35    1.24
  -3  -3  -1   66.34    1.38
  -3   3  -1   66.42    1.43
   3  -3   2    2.84    0.18
   3  -3   2    2.50    0.24
  -3  -3  -2    3.02    0.23
  -3   3  -2    2.60    0.19
   3   3   2    2.57    0.19
   3   3   2    2.59    0.17
  -3   3  -2    2.90    0.25
   3   3   2    3.07    0.27
  -3   3  -2    2.72    0.13
   3   3   2    2.57    0.17
  -3  -3  -2    3.07    0.23
   3  -3   3   53.10    1.27
  -3  -3  -3   54.98    1.26
   3  -3   3   50.87    1.13
  -3   3  -3   52.93    1.16
   3   3   3   53.77    1.12
  -3   3  -3   56.14    1.31
  -3   3  -3   52.58    1.29
  -3   3  -3   50.28    0.89
   3   3   3   56.89    1.32
   3   3   3   52.77    1.13
  -3  -3  -3   55.04    1.27
   3  -3   4    0.17    0.09
   3  -3   4    0.22    0.13
  -3  -3  -4    0.03    0.09
  -3   3  -4    0.18    0.14
  -3   3  -4    0.06    0.10
   3   3   4    0.19    0.07
   3   3   4    0.06    0.12
  -3   3  -4    0.01    0.12
  -3  -3  -4    0.09    0.12
   3   3   4    0.15    0.10
   3  -3   5    1.27    0.18
   3  -3   5    1.62    0.23
  -3  -3  -5    1.77    0.21
  -3   3  -5    1.80    0.23
   3   3   5    1.78    0.14
  -3   3  -5    1.64    0.20
   3   3   5    1.61    0.22
  -3   3  -5    1.50    0.22
  -3  -3  -5    1.84    0.24
  -3  -3  -5    1.41    0.13
   3   3   5    1.69    0.19
  -3  -3  -6    0.09    0.13
   3  -3   6    0.12    0.12
   3  -3   6   -0.07    0.13
   3   3   6    0.03    0.05
  -3   3  -6    0.12    0.13
  -3   3  -6    0.21    0.17
   3   3   6    0.08    0.14
  -3   3  -6    0.20    0.13
   3   3   6    0.14    0.13
  -3  -3  -6    0.08    0.13
  -3  -3  -6    0.09    0.05
   3  -3   7    8.83    0.49
   3  -3   7    8.61    0.49
  -3  -3  -7    9.12    0.49
   3   3   7    8.97    0.28
  -3   3  -7    9.87    0.56
  -3   3  -7    9.43    0.54
   3   3   7    8.40    0.51
  -3   3  -7    8.08    0.49
   3   3   7    8.63    0.49
  -3  -3  -7    8.83    0.53
  -3  -3  -7    8.10    0.30
   3  -3   8    1.11    0.22
  -3  -3  -8    1.45    0.23
   3  -3   8    1.20    0.21
  -3   3  -8    1.35    0.27
  -3   3  -8    1.34    0.24
   3   3   8    1.35    0.24
   3   3   8    1.18    0.23
  -3  -3  -8    1.57    0.26
  -3  -3  -9   10.48    0.57
   3  -3   9   10.15    0.59
   3  -3   9   11.31    0.57
  -3   3  -9   10.22    0.63
  -3   3  -9    9.75    0.62
   3   3   9   11.72    0.63
  -3  -3  -9   11.19    0.64
   3   3   9   10.94    0.60
   3  -3  10    5.85    0.43
   3  -3  10    5.15    0.46
  -3  -3 -10    5.63    0.43
  -3   3 -10    6.34    0.51
  -3   3 -10    6.36    0.51
  -3  -3 -10    5.65    0.48
   3   3  10    5.78    0.46
   3   3  10    6.31    0.48
   3  -3  11   -0.44    0.21
   3  -3  11    0.07    0.11
  -3  -3 -11    0.31    0.16
  -3   3 -11    0.18    0.18
  -3   3 -11   -0.07    0.18
   3  -3  11    0.04    0.15
   3   3  11   -0.12    0.15
  -3  -3 -11    0.12    0.18
   3   3  11    0.08    0.16
   3  -3  12    2.08    0.31
   3  -3  12    2.22    0.28
  -3  -3 -12    1.81    0.27
  -3   3 -12    2.12    0.33
  -3   3 -12    1.62    0.32
   3  -3  12    1.86    0.31
   3   3  12    2.07    0.29
   3   3  12    2.01    0.32
  -3  -3 -12    2.06    0.31
  -3  -3 -13    0.36    0.18
   3  -3  13    0.16    0.16
  -3   3 -13    0.38    0.22
  -3   3 -13    0.18    0.18
   3  -3  13    0.48    0.19
   3   3  13    0.52    0.20
   3   3  13    0.43    0.19
  -3  -3 -14    1.75    0.29
   3  -3  14    1.26    0.30
  -3   3 -14    1.23    0.28
  -3   3 -14    0.86    0.26
   3   3  14    1.49    0.27
   3  -3  14    1.07    0.28
   3   3  14    1.75    0.32
   3  -3  15    0.35    0.23
  -3  -3 -15   -0.02    0.12
  -3   3 -15    0.23    0.25
  -3   3 -15    0.01    0.19
   3  -3  15    0.28    0.19
   3   3  15   -0.02    0.17
   3  -3  16    0.22    0.18
  -3  -3 -16    0.11    0.16
  -3   3 -16    0.05    0.19
  -3   3 -16   -0.20    0.25
   3  -3  16   -0.38    0.23
   3   3  16    0.05    0.16
   3  -3  17    0.73    0.28
   3  -3  17    0.64    0.24
   3   3  17    0.03    0.23
  -3   4  19   -0.25    0.21
  -3   4  19   -0.30    0.23
   3  -4 -19    0.16    0.15
  -3   4  18    0.52    0.21
   3   4 -18    0.76    0.29
  -3   4  18    0.88    0.28
  -3  -4  18    0.22    0.17
   3  -4 -18    0.69    0.23
  -3   4  17    0.39    0.20
   3   4 -17    0.35    0.22
   3   4 -17    0.38    0.21
  -3   4  17   -0.05    0.18
  -3  -4  17    0.01    0.12
   3  -4 -17    0.13    0.17
   3   4 -16    0.25    0.19
   3   4 -16   -0.03    0.15
  -3   4  16   -0.21    0.16
  -3  -4  16    0.00    0.12
   3  -4 -16    0.23    0.16
   3   4 -15   -0.03    0.18
   3   4 -15    0.09    0.15
   3   4 -15    0.14    0.12
  -3   4  15    0.10    0.18
  -3  -4  15   -0.11    0.16
  -3   4  15   -0.03    0.13
   3  -4 -15    0.04    0.13
   3   4 -14    0.06    0.17
   3   4 -14   -0.06    0.10
   3   4 -14    0.01    0.14
  -3   4  14   -0.14    0.18
  -3  -4  14   -0.03    0.13
  -3   4  14    0.11    0.11
   3  -4 -14    0.09    0.12
   3   4 -13    0.16    0.12
   3   4 -13    0.13    0.14
   3   4 -13    0.23    0.19
  -3  -4  13    0.01    0.15
  -3   4  13   -0.02    0.12
   3  -4 -13   -0.04    0.14
   3   4 -12    3.60    0.41
   3   4 -12    3.22    0.34
   3   4 -12    2.57    0.30
  -3  -4  12    2.76    0.34
   3  -4 -12    3.24    0.35
  -3   4  12    2.71    0.31
   3   4 -11    5.25    0.39
   3   4 -11    6.04    0.42
  -3  -4  11    6.11    0.47
   3  -4 -11    5.81    0.46
  -3   4  11    5.20    0.41
   3  -4 -11    5.30    0.26
   3  -4 -10    0.06    0.05
   3   4 -10    0.11    0.11
   3   4 -10    0.04    0.11
  -3  -4  10   -0.21    0.15
   3  -4 -10   -0.02    0.13
  -3   4  10    0.07    0.13
   3  -4  -9   22.09    0.55
   3   4  -9   22.89    0.76
   3   4  -9   23.51    0.84
  -3  -4   9   24.76    0.91
   3  -4  -9   25.65    0.89
  -3   4   9   23.84    0.87
   3  -4  -8    1.89    0.12
   3   4  -8    1.77    0.13
   3   4  -8    1.67    0.19
   3   4  -8    1.87    0.24
  -3  -4   8    1.99    0.27
  -3   4   8    1.90    0.24
   3  -4  -8    1.95    0.24
   3  -4  -7    5.91    0.22
   3   4  -7    5.52    0.25
   3   4  -7    5.60    0.30
   3   4  -7    5.80    0.39
  -3  -4   7    5.39    0.40
   3  -4  -7    5.89    0.39
  -3   4   7    5.65    0.39
   3   4  -6    7.95    0.32
   3  -4  -6    9.36    0.29
   3   4  -6    7.73    0.33
   3   4  -6    8.23    0.47
   3  -4  -6    9.10    0.24
  -3  -4   6    8.16    0.48
  -3   4   6    9.07    0.49
   3  -4  -6    8.72    0.48
   3   4  -5   10.16    0.34
  -3   4   5   10.53    0.33
   3   4  -5   10.62    0.51
  -3  -4   5   10.64    0.51
   3  -4  -5   10.13    0.31
   3  -4  -5    9.98    0.50
  -3   4   5   10.73    0.52
   3   4  -4   57.12    1.35
  -3   4   4   53.45    0.99
   3   4  -4   51.44    1.01
  -3  -4   4   54.97    1.34
   3  -4  -4   53.90    1.08
   3   4  -4   54.13    1.32
  -3   4   4   55.67    1.39
   3  -4  -4   54.90    1.32
  -3  -4   4   52.34    0.97
  -3   4   3   48.14    0.85
   3   4  -3   49.39    1.22
   3   4  -3   47.96    0.88
   3   4  -3   46.57    1.22
   3  -4  -3   46.70    1.03
  -3  -4   3   49.58    1.22
  -3   4   3   48.84    1.28
  -3  -4   3   47.16    0.94
   3  -4  -3   47.53    1.19
   3   4  -3   45.51    0.94
   3   4  -2    0.35    0.12
   3   4  -2    0.24    0.14
  -3   4   2    0.31    0.12
  -3  -4   2    0.33    0.14
   3  -4  -2    0.40    0.10
   3  -4  -2    0.28    0.12
  -3   4   2    0.45    0.15
  -3  -4   2    0.30    0.08
   3   4  -2    0.24    0.06
  -3   4   1    5.10    0.19
   3   4  -1    4.78    0.32
   3   4  -1    5.25    0.36
  -3  -4   1    5.49    0.33
  -3   4   1    5.05    0.30
   3  -4  -1    4.93    0.30
  -3  -4   1    5.06    0.26
   3  -4  -1    5.53    0.33
  -3   4   1    5.18    0.36
   3  -4   0   11.41    0.50
  -3   4   0   10.79    0.32
  -3   4   0   11.36    0.31
   3   4   0   10.66    0.32
   3   4   0   11.44    0.47
  -3   4   0   10.90    0.42
   3   4   0   11.97    0.55
  -3  -4   0   11.55    0.48
   3  -4   0   11.16    0.47
  -3  -4   0   10.82    0.34
  -3   4   0   11.52    0.52
  -3  -4   0   11.67    0.44
   3  -4   1    1.04    0.16
   3   4   1    1.16    0.11
  -3   4  -1    1.39    0.12
   3   4   1    1.29    0.16
  -3   4  -1    1.38    0.14
  -3  -4  -1    1.30    0.16
  -3   4  -1    1.21    0.20
   3   4   1    1.47    0.23
  -3  -4  -1    1.32    0.17
  -3  -4  -2    1.15    0.17
   3  -4   2    0.76    0.14
   3   4   2    1.13    0.15
  -3   4  -2    1.36    0.15
  -3   4  -2    1.13    0.12
  -3   4  -2    1.05    0.20
  -3  -4  -2    1.23    0.15
   3   4   2    1.20    0.21
  -3  -4  -2    1.20    0.17
  -3  -4  -3    7.98    0.42
   3  -4   3    8.28    0.44
  -3   4  -3    8.09    0.37
   3   4   3    8.00    0.37
  -3   4  -3    7.53    0.46
  -3   4  -3    7.82    0.27
   3   4   3    8.32    0.48
  -3  -4  -3    8.44    0.45
   3  -4   4    9.86    0.50
  -3  -4  -4   10.65    0.50
   3   4   4   10.41    0.42
  -3   4  -4   10.20    0.52
  -3   4  -4   10.38    0.46
  -3   4  -4    8.97    0.54
   3   4   4   10.05    0.55
  -3  -4  -4   10.17    0.52
   3  -4   5    1.65    0.21
  -3  -4  -5    1.19    0.19
   3  -4   5    1.52    0.21
  -3   4  -5    1.09    0.22
  -3   4  -5    1.59    0.20
   3   4   5    1.58    0.16
   3   4   5    1.59    0.23
  -3   4  -5    1.52    0.23
  -3  -4  -5    1.60    0.23
   3   4   5    1.83    0.21
   3  -4   6    1.09    0.20
   3  -4   6    1.18    0.21
  -3  -4  -6    0.85    0.17
  -3   4  -6    1.13    0.20
  -3   4  -6    1.02    0.21
   3   4   6    1.09    0.13
   3   4   6    1.25    0.25
  -3   4  -6    0.93    0.20
  -3  -4  -6    0.94    0.19
   3   4   6    1.13    0.19
  -3  -4  -7    5.52    0.39
   3  -4   7    5.42    0.39
   3  -4   7    5.43    0.38
  -3   4  -7    4.41    0.37
  -3   4  -7    5.54    0.45
   3   4   7    5.39    0.25
   3   4   7    5.57    0.45
  -3   4  -7    5.41    0.44
  -3  -4  -7    6.21    0.45
   3   4   7    5.41    0.38
   3  -4   8    0.74    0.21
   3  -4   8    0.52    0.15
  -3  -4  -8    0.66    0.17
  -3   4  -8    0.50    0.17
  -3   4  -8    0.82    0.24
   3  -4   8    0.60    0.20
   3   4   8    0.53    0.17
   3   4   8    0.85    0.18
  -3  -4  -8    0.78    0.20
   3  -4   9    5.01    0.38
  -3  -4  -9    5.06    0.41
   3  -4   9    5.25    0.44
  -3   4  -9    4.97    0.45
  -3   4  -9    4.86    0.44
   3   4   9    5.16    0.47
   3  -4   9    4.22    0.43
   3   4   9    5.13    0.42
  -3  -4  -9    4.90    0.44
   3  -4  10    5.69    0.41
  -3  -4 -10    5.86    0.44
   3  -4  10    5.79    0.49
  -3   4 -10    5.28    0.47
  -3   4 -10    5.42    0.50
   3   4  10    5.60    0.47
   3  -4  10    6.02    0.51
   3   4  10    5.59    0.46
  -3  -4 -10    5.85    0.49
   3  -4  11    0.55    0.22
   3  -4  11    0.14    0.10
  -3  -4 -11    0.30    0.13
  -3   4 -11    0.38    0.19
  -3   4 -11    0.16    0.14
   3  -4  11    0.24    0.18
   3   4  11    0.36    0.15
   3   4  11    0.36    0.19
  -3  -4 -11    0.10    0.14
   3  -4  12    1.13    0.28
  -3  -4 -12    0.85    0.19
  -3   4 -12    1.37    0.30
  -3   4 -12    0.52    0.20
   3  -4  12    0.68    0.22
   3   4  12    1.13    0.25
   3   4  12    1.35    0.29
  -3  -4 -12    1.13    0.25
  -3  -4 -13    0.08    0.11
   3  -4  13    0.59    0.23
  -3   4 -13   -0.21    0.20
  -3   4 -13    0.17    0.16
   3  -4  13    0.26    0.21
   3   4  13    0.22    0.17
  -3  -4 -13    0.08    0.15
   3   4  13    0.49    0.22
   3  -4  14   -0.04    0.18
  -3  -4 -14    0.28    0.17
  -3   4 -14    0.23    0.20
  -3   4 -14   -0.07    0.20
   3  -4  14    0.67    0.26
   3   4  14    0.00    0.21
   3   4  14    0.34    0.22
  -3  -4 -14    0.16    0.18
  -3  -4 -15   -0.10    0.12
   3  -4  15    0.27    0.25
  -3   4 -15   -0.27    0.26
  -3   4 -15    0.12    0.17
   3   4  15   -0.19    0.18
   3  -4  15    0.02    0.15
   3   4  15    0.21    0.21
   3  -4  16    0.21    0.20
  -3   4 -16    0.31    0.20
  -3   4 -16   -0.07    0.19
   3  -4  16    0.22    0.19
   3   4  16    0.10    0.18
   3  -4  17    0.14    0.16
  -3   5  19    0.37    0.20
  -3  -5  19   -0.19    0.16
  -3   5  18    1.87    0.35
   3   5 -18    2.11    0.39
   3   5 -18    2.83    0.42
  -3   5  18    2.58    0.43
  -3  -5  18    1.97    0.36
   3  -5 -18    2.31    0.37
  -3   5  17   -0.40    0.24
   3   5 -17    0.24    0.21
   3   5 -17    0.08    0.16
  -3  -5  17    0.01    0.16
  -3   5  17    0.21    0.20
   3  -5 -17    0.37    0.19
   3   5 -16    0.27    0.19
   3   5 -16    0.26    0.20
  -3   5  16   -0.05    0.21
  -3  -5  16    0.38    0.18
   3  -5 -16    0.31    0.17
   3   5 -15    0.02    0.11
   3   5 -15    0.08    0.16
   3   5 -15    0.04    0.14
  -3   5  15   -0.12    0.18
  -3  -5  15    0.15    0.16
   3  -5 -15    0.21    0.16
   3   5 -14    2.76    0.34
   3   5 -14    2.48    0.39
   3   5 -14    2.85    0.33
  -3   5  14    2.99    0.42
  -3  -5  14    2.71    0.37
  -3   5  14    2.97    0.36
   3  -5 -14    3.06    0.38
   3   5 -13    0.18    0.16
   3   5 -13    0.31    0.16
   3   5 -13    0.10    0.14
  -3   5  13   -0.08    0.21
  -3  -5  13    0.11    0.14
  -3   5  13    0.26    0.14
   3  -5 -13    0.20    0.17
   3   5 -12    2.34    0.30
   3   5 -12    2.39    0.30
  -3   5  12    2.51    0.36
  -3  -5  12    2.17    0.32
   3  -5 -12    1.95    0.31
  -3   5  12    2.26    0.29
   3   5 -11    0.44    0.14
   3   5 -11    0.56    0.18
  -3   5  11    0.74    0.26
  -3  -5  11    0.34    0.17
  -3   5  11    0.30    0.12
   3  -5 -11    0.18    0.14
   3   5 -10    0.72    0.17
   3   5 -10    0.68    0.20
  -3   5  10    0.45    0.19
  -3  -5  10    0.32    0.18
  -3   5  10    0.36    0.17
   3  -5 -10    0.62    0.20
   3  -5  -9    1.55    0.13
   3   5  -9    1.54    0.25
   3   5  -9    1.46    0.19
  -3   5   9    1.36    0.23
  -3  -5   9    1.72    0.27
  -3   5   9    1.71    0.25
   3  -5  -9    1.67    0.25
   3  -5  -8   13.20    0.41
   3   5  -8   12.74    0.52
   3   5  -8   13.97    0.67
  -3  -5   8   12.49    0.66
  -3   5   8   12.35    0.70
   3  -5  -8   13.07    0.64
  -3   5   8   14.05    0.69
   3  -5  -7    4.09    0.22
   3   5  -7    3.90    0.26
   3   5  -7    4.04    0.37
   3  -5  -7    4.18    0.15
  -3  -5   7    3.58    0.36
  -3   5   7    3.70    0.37
   3  -5  -7    4.02    0.35
  -3   5   7    4.52    0.39
   3  -5  -6   17.93    0.51
   3   5  -6   16.77    0.73
   3   5  -6   16.70    0.53
  -3  -5   6   16.68    0.74
  -3   5   6   16.93    0.77
   3  -5  -6   17.72    0.46
   3  -5  -6   18.39    0.75
  -3   5   6   17.93    0.77
  -3   5   5    3.16    0.18
   3   5  -5    3.12    0.31
   3   5  -5    3.09    0.19
   3   5  -5    2.93    0.29
  -3  -5   5    3.22    0.33
  -3   5   5    3.30    0.34
   3  -5  -5    3.01    0.19
  -3   5   5    3.60    0.35
  -3  -5   5    2.95    0.14
   3  -5  -5    3.24    0.31
  -3   5   4    2.20    0.13
   3   5  -4    2.53    0.29
   3   5  -4    2.15    0.14
   3  -5  -4    2.32    0.18
   3   5  -4    2.21    0.26
  -3   5   4    2.33    0.27
  -3  -5   4    1.61    0.22
  -3   5   4    2.37    0.29
  -3  -5   4    2.26    0.14
   3  -5  -4    2.10    0.23
   3   5  -3    9.61    0.31
  -3   5   3    9.60    0.28
   3   5  -3   10.76    0.54
  -3   5   3   11.26    0.54
   3   5  -3   11.17    0.56
   3  -5  -3   11.76    0.44
  -3  -5   3   11.13    0.55
  -3  -5   3   10.98    0.37
   3  -5  -3   11.08    0.52
  -3   5   3   11.35    0.57
   3   5  -2    6.25    0.40
  -3   5   2    5.70    0.37
   3   5  -2    5.63    0.41
  -3  -5   2    6.51    0.41
   3  -5  -2    5.94    0.33
  -3  -5   2    6.20    0.30
   3  -5  -2    5.54    0.37
  -3   5   2    6.17    0.42
  -3   5   1    0.81    0.10
   3   5  -1    0.83    0.17
   3  -5  -1    0.65    0.15
   3   5  -1    0.24    0.16
  -3   5   1    0.68    0.15
  -3  -5   1    0.66    0.16
   3  -5  -1    0.62    0.14
  -3  -5   1    0.52    0.10
  -3   5   1    0.53    0.16
  -3   5   0    8.45    0.32
   3   5   0    9.43    0.33
   3   5   0    9.90    0.48
  -3   5   0    9.19    0.51
   3   5   0    9.25    0.53
   3  -5   0    9.14    0.46
  -3   5   0    9.16    0.43
  -3  -5   0    9.60    0.47
   3  -5   0    9.27    0.46
  -3  -5   0    9.78    0.43
  -3   5  -1    2.17    0.17
   3   5   1    2.09    0.23
  -3   5  -1    2.30    0.28
  -3   5  -1    2.09    0.20
   3  -5   1    1.92    0.24
  -3  -5  -1    2.09    0.23
   3   5   1    2.02    0.27
   3  -5   1    2.36    0.24
  -3  -5  -1    2.17    0.22
  -3  -5  -2    8.71    0.46
  -3   5  -2    8.25    0.36
   3   5   2    8.37    0.44
  -3   5  -2    8.33    0.50
   3   5   2    8.19    0.51
  -3   5  -2    7.82    0.35
  -3  -5  -2    8.41    0.43
   3  -5   2    8.02    0.48
  -3  -5  -2    7.87    0.43
   3  -5   3    5.47    0.39
  -3  -5  -3    6.06    0.39
  -3   5  -3    5.50    0.31
   3   5   3    6.08    0.36
  -3  -5  -3    6.41    0.37
  -3   5  -3    6.23    0.29
   3   5   3    5.85    0.44
  -3   5  -3    5.79    0.43
   3  -5   3    5.79    0.43
  -3  -5  -3    6.67    0.41
  -3  -5  -4    6.20    0.40
   3  -5   4    5.91    0.40
  -3   5  -4    5.78    0.35
   3   5   4    6.47    0.36
  -3   5  -4    5.89    0.44
  -3   5  -4    6.06    0.25
   3   5   4    6.29    0.46
   3  -5   4    6.03    0.45
  -3   5  -4    6.44    0.46
  -3  -5  -4    6.28    0.43
  -3  -5  -5    0.06    0.10
   3  -5   5    0.07    0.12
  -3   5  -5   -0.03    0.12
  -3   5  -5    0.18    0.16
   3   5   5    0.01    0.09
   3   5   5   -0.28    0.21
   3  -5   5    0.19    0.16
  -3   5  -5    0.07    0.14
  -3  -5  -5    0.23    0.15
  -3  -5  -6    5.20    0.39
   3  -5   6    5.20    0.38
  -3   5  -6    5.76    0.40
   3   5   6    5.75    0.32
  -3   5  -6    5.91    0.47
   3   5   6    5.15    0.45
   3  -5   6    5.06    0.45
  -3   5  -6    4.83    0.44
  -3  -5  -6    5.36    0.43
  -3  -5  -7    2.87    0.30
   3  -5   7    2.85    0.30
  -3   5  -7    2.91    0.32
   3   5   7    2.96    0.22
  -3   5  -7    2.83    0.34
   3  -5   7    2.68    0.35
   3   5   7    2.54    0.34
  -3   5  -7    2.48    0.35
  -3  -5  -7    2.99    0.33
   3  -5   8    2.56    0.28
  -3  -5  -8    2.18    0.27
  -3   5  -8    2.61    0.31
  -3   5  -8    2.37    0.33
   3  -5   8    2.25    0.34
   3   5   8    3.04    0.37
  -3  -5  -8    2.49    0.32
  -3  -5  -9    0.03    0.14
   3  -5   9    0.06    0.12
  -3   5  -9    0.42    0.20
  -3   5  -9    0.20    0.18
   3  -5   9    0.02    0.16
   3   5   9   -0.07    0.18
  -3  -5  -9   -0.13    0.15
  -3  -5 -10    0.25    0.14
   3  -5  10    0.10    0.11
  -3   5 -10    0.29    0.22
  -3   5 -10    0.07    0.15
   3  -5  10   -0.01    0.14
   3   5  10   -0.28    0.22
  -3  -5 -10   -0.06    0.15
  -3  -5 -11    2.37    0.30
   3  -5  11    3.78    0.41
  -3   5 -11    3.38    0.42
  -3   5 -11    2.37    0.35
   3  -5  11    2.70    0.38
   3   5  11    2.68    0.38
   3   5  11    4.01    0.42
  -3  -5 -11    3.37    0.41
  -3  -5 -12    0.69    0.20
   3  -5  12    0.94    0.25
  -3   5 -12    1.02    0.27
  -3   5 -12    0.50    0.20
   3  -5  12    0.56    0.22
   3   5  12    1.23    0.28
   3   5  12    1.27    0.29
  -3  -5 -12    0.60    0.25
   3  -5  13    2.38    0.38
  -3  -5 -13    1.89    0.30
  -3   5 -13    1.75    0.33
  -3   5 -13    1.86    0.34
   3  -5  13    2.13    0.37
   3   5  13    1.21    0.27
  -3  -5 -13    1.40    0.31
   3   5  13    1.74    0.33
  -3   5 -14    0.36    0.17
  -3   5 -14    1.09    0.29
   3  -5  14    0.70    0.24
   3   5  14    0.83    0.27
   3   5  14    0.66    0.26
  -3  -5 -14    0.88    0.26
  -3   5 -15    0.34    0.18
  -3   5 -15    0.40    0.23
   3  -5  15    0.83    0.26
   3   5  15    0.63    0.25
  -3  -5 -15    0.83    0.27
  -3   5 -16    0.12    0.17
   3   5  16    0.55    0.25
   3   6 -17    0.36    0.21
  -3   6  17    0.48    0.29
  -3  -6  17    0.40    0.20
   3  -6 -17    0.50    0.24
   3   6 -16    0.34    0.22
  -3  -6  16    0.21    0.19
  -3   6  16    0.34    0.21
   3  -6 -16   -0.02    0.16
   3   6 -15    0.23    0.15
   3   6 -15    0.15    0.21
  -3   6  15    0.37    0.22
  -3  -6  15    0.36    0.22
   3  -6 -15    0.32    0.18
   3   6 -14   -0.12    0.13
   3   6 -14   -0.01    0.18
  -3   6  14   -0.04    0.21
  -3  -6  14    0.01    0.17
  -3   6  14    0.24    0.16
   3  -6 -14   -0.05    0.15
   3   6 -13    0.27    0.22
   3   6 -13    0.11    0.13
   3   6 -13   -0.15    0.18
  -3   6  13    0.37    0.20
  -3  -6  13    0.02    0.16
  -3   6  13    0.04    0.12
   3  -6 -13    0.12    0.13
   3   6 -12    1.73    0.26
   3   6 -12    1.01    0.23
  -3   6  12    1.76    0.33
  -3  -6  12    0.75    0.23
  -3   6  12    1.99    0.31
   3  -6 -12    0.84    0.22
   3   6 -11    0.04    0.11
   3   6 -11    0.33    0.16
  -3   6  11   -0.08    0.17
  -3  -6  11    0.07    0.15
  -3   6  11    0.28    0.16
   3  -6 -11   -0.14    0.18
   3   6 -10    0.48    0.15
   3   6 -10    0.34    0.14
  -3   6  10    0.45    0.18
  -3  -6  10    0.13    0.16
  -3   6  10    0.61    0.19
   3  -6 -10    0.36    0.16
   3   6  -9    5.60    0.37
   3   6  -9    5.36    0.46
  -3   6   9    5.79    0.51
  -3  -6   9    5.13    0.47
   3  -6  -9    5.59    0.45
  -3   6   9    5.75    0.47
   3   6  -8    2.12    0.22
   3   6  -8    1.77    0.29
  -3  -6   8    2.21    0.31
  -3   6   8    2.31    0.34
  -3   6   8    2.62    0.32
   3  -6  -8    1.95    0.30
   3  -6  -7    4.07    0.25
   3   6  -7    3.32    0.25
   3   6  -7    3.24    0.37
  -3   6   7    3.71    0.39
  -3  -6   7    3.37    0.36
   3  -6  -7    3.19    0.34
  -3   6   7    3.55    0.37
   3  -6  -6    3.24    0.22
   3   6  -6    3.37    0.36
   3   6  -6    3.00    0.22
  -3   6   6    3.01    0.35
   3  -6  -6    3.45    0.21
  -3  -6   6    2.63    0.32
  -3   6   6    3.31    0.36
   3  -6  -6    3.01    0.31
   3   6  -5    5.97    0.29
   3   6  -5    6.50    0.47
   3   6  -5    5.77    0.44
   3  -6  -5    6.24    0.31
  -3  -6   5    5.57    0.43
  -3   6   5    5.73    0.46
  -3   6   5    6.52    0.47
  -3  -6   5    5.70    0.24
   3  -6  -5    6.30    0.45
   3   6  -4    3.03    0.19
   3   6  -4    3.38    0.34
   3  -6  -4    3.79    0.26
  -3   6   4    3.98    0.37
   3   6  -4    3.01    0.33
  -3  -6   4    3.04    0.33
  -3  -6   4    3.61    0.21
   3  -6  -4    3.69    0.33
  -3   6   4    3.57    0.36
   3   6  -3   10.35    0.58
   3   6  -3    9.79    0.35
   3   6  -3    9.54    0.57
  -3  -6   3   10.34    0.58
   3  -6  -3   10.62    0.46
  -3   6   3   10.11    0.56
  -3  -6   3   10.97    0.42
   3  -6  -3   10.29    0.54
   3   6  -2    1.55    0.25
  -3   6   2    1.59    0.22
  -3   6   2    1.48    0.24
   3   6  -2    1.26    0.24
  -3  -6   2    1.64    0.23
   3  -6  -2    1.86    0.22
   3  -6  -2    1.50    0.20
  -3  -6   2    1.56    0.17
   3   6  -1    2.53    0.29
  -3   6   1    2.31    0.24
  -3   6   1    1.73    0.26
  -3  -6   1    2.14    0.26
   3   6  -1    2.10    0.28
   3  -6  -1    1.69    0.22
   3  -6  -1    2.37    0.26
  -3  -6   1    1.87    0.20
   3   6   0    1.66    0.23
  -3   6   0    1.49    0.24
  -3   6   0    1.53    0.21
  -3  -6   0    1.86    0.23
   3   6   0    1.99    0.30
   3  -6   0    1.55    0.22
   3  -6   0    1.88    0.24
  -3  -6   0    1.92    0.22
  -3   6  -1    2.76    0.20
   3   6   1    3.01    0.30
   3  -6   1    2.29    0.27
  -3   6  -1    2.60    0.25
  -3  -6  -1    2.84    0.27
  -3   6  -1    2.82    0.32
   3   6   1    3.15    0.37
  -3  -6  -1    2.82    0.27
   3  -6   1    3.10    0.28
  -3  -6  -2    0.14    0.13
  -3   6  -2    0.06    0.09
   3   6   2    0.20    0.13
   3  -6   2    0.16    0.14
  -3   6  -2   -0.14    0.16
  -3  -6  -2   -0.21    0.13
   3   6   2    0.20    0.19
  -3   6  -2   -0.06    0.10
   3  -6   2    0.12    0.12
  -3  -6  -2   -0.08    0.12
  -3  -6  -3    0.22    0.13
  -3   6  -3    0.09    0.11
   3   6   3    0.12    0.10
   3  -6   3    0.01    0.14
  -3   6  -3   -0.02    0.15
  -3  -6  -3   -0.03    0.11
  -3   6  -3    0.01    0.08
   3   6   3   -0.12    0.20
   3  -6   3    0.18    0.13
  -3  -6  -3    0.08    0.11
  -3  -6  -4    4.96    0.39
  -3   6  -4    4.36    0.32
  -3   6  -4    4.21    0.39
   3   6   4    4.15    0.32
  -3   6  -4    4.46    0.26
   3   6   4    4.51    0.42
   3  -6   4    4.51    0.42
  -3   6  -4    5.31    0.46
  -3  -6  -4    4.58    0.38
  -3  -6  -5    1.14    0.21
  -3   6  -5    0.71    0.16
  -3   6  -5    0.83    0.23
   3   6   5    0.68    0.14
   3   6   5    0.84    0.24
   3  -6   5    0.63    0.20
  -3   6  -5    0.86    0.23
  -3  -6  -5    0.70    0.19
  -3  -6  -6    0.02    0.11
   3   6   6    0.03    0.08
  -3   6  -6    0.01    0.10
  -3   6  -6    0.18    0.17
   3   6   6   -0.17    0.18
   3  -6   6   -0.04    0.14
  -3   6  -6    0.05    0.14
  -3  -6  -6   -0.05    0.14
   3  -6   7    0.05    0.11
  -3  -6  -7    0.07    0.10
   3   6   7    0.27    0.10
  -3   6  -7    0.16    0.12
  -3   6  -7    0.02    0.16
   3  -6   7   -0.05    0.15
   3   6   7   -0.04    0.17
  -3   6  -7    0.25    0.18
  -3  -6  -7    0.08    0.15
   3  -6   8    1.30    0.20
  -3  -6  -8    1.34    0.24
  -3   6  -8    1.18    0.23
  -3   6  -8    1.14    0.26
   3  -6   8    1.38    0.28
   3   6   8    1.14    0.26
  -3  -6  -8    1.50    0.31
  -3  -6  -9    0.20    0.13
   3  -6   9    0.25    0.13
  -3   6  -9    0.07    0.17
  -3   6  -9    0.10    0.13
   3  -6   9    0.09    0.17
   3   6   9   -0.17    0.19
  -3  -6  -9    0.25    0.17
  -3  -6 -10    0.17    0.12
  -3   6 -10    0.12    0.19
  -3   6 -10   -0.09    0.14
   3  -6  10    0.39    0.21
   3   6  10   -0.33    0.22
  -3  -6 -10    0.09    0.15
  -3  -6 -11    0.47    0.16
  -3   6 -11    0.51    0.25
  -3   6 -11    0.35    0.17
   3   6  11    0.28    0.21
   3  -6  11    0.31    0.18
  -3  -6 -11    0.34    0.18
  -3  -6 -12    3.19    0.37
  -3   6 -12    2.75    0.39
  -3   6 -12    2.69    0.38
   3   6  12    3.57    0.46
   3  -6  12    3.38    0.44
  -3  -6 -12    3.61    0.44
  -3   6 -13    0.24    0.22
  -3   6 -13   -0.14    0.18
   3   6  13    0.08    0.22
   3  -6  13    0.26    0.22
  -3  -6 -13   -0.10    0.15
  -3   6 -14   -0.18    0.19
  -3   6 -14    0.16    0.23
   3   6  14    0.02    0.16
   3  -6  14    0.07    0.17
  -3  -6 -14   -0.03    0.15
  -3   6 -15    0.62    0.24
   3   6  15    0.92    0.27
   3   7 -16   -0.26    0.20
   3   7 -15    0.51    0.20
   3   7 -15    0.46    0.24
  -3   7  15    0.70    0.30
  -3  -7  15    0.33    0.21
   3  -7 -15    0.53    0.21
   3   7 -14    0.02    0.17
   3   7 -14   -0.24    0.17
  -3   7  14    0.07    0.19
  -3  -7  14    0.12    0.17
   3  -7 -14   -0.11    0.18
   3   7 -13    4.88    0.53
   3   7 -13    4.75    0.49
  -3  -7  13    4.51    0.52
  -3   7  13    4.58    0.55
  -3   7  13    4.37    0.45
   3  -7 -13    4.40    0.49
   3   7 -12    0.03    0.14
  -3   7  12    0.09    0.17
  -3  -7  12    0.06    0.18
   3  -7 -12   -0.32    0.22
  -3   7  12    0.05    0.14
   3   7 -11    0.05    0.14
  -3   7  11    0.36    0.23
  -3   7  11   -0.11    0.13
   3  -7 -11    0.08    0.16
   3   7 -10   -0.11    0.16
  -3   7  10    0.23    0.20
  -3  -7  10    0.08    0.17
   3  -7 -10   -0.19    0.17
  -3   7  10    0.07    0.15
   3   7  -9   11.55    0.72
  -3   7   9   10.75    0.74
  -3  -7   9   10.94    0.72
  -3   7   9   11.15    0.69
   3  -7  -9   10.80    0.69
   3   7  -8    1.45    0.27
  -3   7   8    1.63    0.33
  -3  -7   8    1.31    0.28
   3  -7  -8    1.53    0.26
  -3   7   8    1.62    0.30
   3   7  -7    1.85    0.30
  -3   7   7    1.78    0.31
  -3  -7   7    1.47    0.28
  -3   7   7    1.89    0.31
   3  -7  -7    1.93    0.29
   3  -7  -6    3.45    0.26
   3   7  -6    3.17    0.38
   3   7  -6    3.25    0.36
  -3  -7   6    2.97    0.34
  -3   7   6    3.31    0.38
   3  -7  -6    3.23    0.35
   3   7  -5    2.04    0.30
  -3   7   5    1.91    0.30
   3  -7  -5    2.05    0.20
   3   7  -5    1.67    0.26
  -3  -7   5    1.70    0.26
   3  -7  -5    2.01    0.28
   3   7  -4    2.61    0.34
  -3   7   4    2.43    0.33
   3  -7  -4    2.35    0.22
  -3   7   4    2.38    0.31
   3   7  -4    2.52    0.32
  -3  -7   4    2.23    0.30
   3  -7  -4    2.42    0.29
   3   7  -3    3.18    0.35
  -3   7   3    3.09    0.33
  -3  -7   3    3.37    0.35
   3  -7  -3    3.34    0.28
   3   7  -3    3.20    0.36
  -3   7   3    2.77    0.32
   3  -7  -3    3.19    0.32
  -3  -7   3    3.15    0.24
   3   7  -2    3.34    0.36
  -3   7   2    3.07    0.32
  -3   7   2    2.99    0.35
  -3  -7   2    3.23    0.34
   3  -7  -2    2.95    0.28
   3   7  -2    3.41    0.37
  -3  -7   2    3.39    0.26
   3  -7  -2    3.41    0.33
   3   7  -1    1.12    0.22
   3   7  -1    1.04    0.25
  -3   7   1    1.00    0.20
  -3  -7   1    1.21    0.21
  -3   7   1    1.10    0.23
   3  -7  -1    1.29    0.21
  -3  -7   1    1.55    0.19
   3  -7  -1    1.05    0.18
   3   7   0    0.03    0.13
  -3   7   0    0.06    0.11
  -3   7   0    0.00    0.13
   3   7   0    0.09    0.19
  -3  -7   0    0.10    0.11
   3  -7   0    0.00    0.13
   3  -7   0   -0.13    0.12
  -3  -7   0    0.08    0.11
   3   7   1    3.93    0.36
  -3   7  -1    3.87    0.39
   3   7   1    3.90    0.44
  -3   7  -1    3.93    0.33
  -3  -7  -1    4.29    0.36
   3  -7   1    4.27    0.39
   3  -7   1    4.30    0.35
  -3  -7  -1    4.22    0.34
  -3  -7  -2    0.21    0.13
   3   7   2    0.06    0.13
  -3   7  -2    0.04    0.15
  -3  -7  -2   -0.03    0.10
  -3   7  -2    0.24    0.11
   3   7   2    0.17    0.17
   3  -7   2   -0.03    0.14
   3  -7   2    0.25    0.11
  -3  -7  -2    0.21    0.14
  -3  -7  -3    2.99    0.31
  -3   7  -3    2.27    0.23
   3   7   3    2.45    0.28
  -3   7  -3    2.66    0.25
  -3  -7  -3    2.22    0.25
  -3   7  -3    1.65    0.30
   3   7   3    2.71    0.36
   3  -7   3    1.90    0.29
  -3  -7  -3    3.09    0.33
   3  -7   3    2.64    0.28
  -3  -7  -4    1.00    0.21
  -3   7  -4    0.82    0.22
   3   7   4    0.85    0.17
  -3   7  -4    0.62    0.15
  -3   7  -4    0.53    0.20
   3   7   4    0.56    0.21
   3  -7   4    0.60    0.19
  -3  -7  -4    0.79    0.19
   3  -7   4    1.17    0.20
  -3  -7  -5    1.88    0.27
  -3   7  -5    1.72    0.22
  -3   7  -5    2.17    0.32
   3   7   5    1.91    0.24
  -3   7  -5    1.48    0.29
   3   7   5    1.76    0.30
   3  -7   5    1.68    0.28
  -3  -7  -5    1.74    0.27
   3  -7   5    2.14    0.25
  -3  -7  -6    1.40    0.23
   3   7   6    1.14    0.18
  -3   7  -6    1.03    0.20
  -3   7  -6    1.13    0.26
  -3   7  -6    1.12    0.26
   3  -7   6    0.92    0.24
   3   7   6    1.01    0.27
  -3  -7  -6    1.48    0.25
   3  -7   6    1.95    0.24
  -3  -7  -7    0.19    0.13
  -3   7  -7   -0.08    0.13
  -3   7  -7    0.08    0.19
  -3   7  -7   -0.02    0.19
   3  -7   7   -0.04    0.20
   3   7   7    0.21    0.18
  -3  -7  -7    0.23    0.16
  -3  -7  -8    1.43    0.24
  -3   7  -8    1.31    0.24
  -3   7  -8    1.60    0.30
   3   7   8    1.20    0.28
   3  -7   8    0.85    0.26
  -3  -7  -8    1.50    0.28
  -3  -7  -9    0.07    0.17
  -3   7  -9    0.08    0.13
  -3   7  -9   -0.07    0.15
   3   7   9    0.16    0.21
   3  -7   9    0.03    0.17
  -3  -7  -9    0.07    0.18
  -3  -7 -10    1.14    0.24
  -3   7 -10    0.91    0.25
  -3   7 -10    1.11    0.24
   3   7  10    0.79    0.29
   3  -7  10    1.03    0.29
  -3  -7 -10    1.04    0.29
  -3   7 -11    1.86    0.33
  -3   7 -11    1.52    0.30
   3   7  11    2.23    0.40
   3  -7  11    1.80    0.36
  -3  -7 -11    1.89    0.35
  -3   7 -12    1.09    0.29
   3   7  12    1.07    0.32
   3  -7  12    0.70    0.28
  -3  -7 -12    0.52    0.23
  -3   7 -13    0.87    0.26
   3   7  13    0.38    0.21
   3   8 -15    0.22    0.22
   3   8 -15    0.22    0.18
   3   8 -14    1.18    0.29
   3   8 -14    0.90    0.29
   3   8 -13    0.20    0.18
   3   8 -13    0.14    0.19
  -3   8  13    0.15    0.21
  -3  -8  13    0.00    0.17
   3  -8 -13   -0.13    0.18
   3   8 -12    1.85    0.33
  -3   8  12    2.54    0.43
  -3  -8  12    1.98    0.37
   3  -8 -12    2.63    0.39
   3   8 -11   -0.14    0.19
  -3   8  11    0.08    0.17
  -3  -8  11   -0.24    0.18
   3  -8 -11    0.14    0.15
   3   8 -10    0.23    0.15
  -3   8  10    0.44    0.23
  -3  -8  10    0.26    0.17
   3  -8 -10    0.31    0.16
   3   8  -9    1.39    0.28
  -3   8   9    1.56    0.31
  -3  -8   9    1.29    0.29
   3  -8  -9    1.72    0.32
   3   8  -8    0.31    0.17
  -3   8   8    0.28    0.17
  -3  -8   8    0.05    0.18
   3  -8  -8    0.09    0.13
   3   8  -7    1.47    0.30
  -3   8   7    1.95    0.30
  -3   8   7    1.91    0.35
  -3  -8   7    1.23    0.26
   3  -8  -7    1.18    0.23
   3   8  -6    0.11    0.15
  -3   8   6    0.77    0.25
  -3  -8   6    0.34    0.18
   3   8  -6    0.59    0.20
  -3   8   6    0.64    0.20
   3  -8  -6    0.59    0.18
   3   8  -5    4.00    0.44
  -3   8   5    4.48    0.42
  -3   8   5    4.69    0.49
   3   8  -5    4.04    0.42
  -3  -8   5    4.05    0.44
   3  -8  -5    4.23    0.41
   3   8  -4    0.88    0.22
  -3   8   4    0.88    0.21
  -3   8   4    1.01    0.23
  -3  -8   4    1.20    0.26
   3   8  -4    0.72    0.21
   3  -8  -4    0.97    0.17
   3  -8  -4    1.22    0.23
   3   8  -3    2.47    0.32
  -3   8   3    2.35    0.33
   3  -8  -3    2.68    0.28
   3   8  -3    1.97    0.31
  -3  -8   3    2.37    0.33
  -3   8   3    2.20    0.31
   3  -8  -3    2.54    0.32
   3   8  -2    0.22    0.16
  -3   8   2    0.24    0.17
   3  -8  -2    0.15    0.12
  -3   8   2    0.10    0.15
   3   8  -2    0.01    0.17
  -3  -8   2    0.06    0.13
   3  -8  -2    0.38    0.18
   3   8  -1    0.88    0.20
  -3   8   1    1.10    0.22
  -3  -8   1    1.23    0.24
  -3   8   1    1.17    0.25
   3   8  -1    0.86    0.24
   3  -8  -1    0.99    0.21
   3  -8  -1    1.25    0.21
  -3  -8   1    1.22    0.19
   3   8   0    3.31    0.36
  -3   8   0    2.77    0.37
  -3   8   0    3.52    0.34
   3  -8   0    3.13    0.33
  -3  -8   0    3.16    0.34
   3   8   0    3.13    0.40
   3  -8   0    3.60    0.35
  -3  -8   0    3.67    0.33
   3   8   1    2.14    0.29
   3   8   1    1.91    0.33
  -3   8  -1    2.16    0.37
  -3  -8  -1    2.31    0.28
  -3   8  -1    2.12    0.27
   3  -8   1    2.11    0.29
  -3  -8  -1    2.09    0.27
   3  -8   1    2.24    0.27
  -3  -8  -2    1.96    0.28
   3   8   2    1.91    0.27
  -3  -8  -2    2.22    0.27
  -3   8  -2    1.74    0.24
   3   8   2    1.85    0.33
  -3   8  -2    1.80    0.32
   3  -8   2    1.74    0.30
  -3  -8  -2    1.48    0.24
   3  -8   2    1.81    0.25
  -3  -8  -3    0.02    0.11
   3   8   3   -0.24    0.16
  -3   8  -3    0.15    0.18
  -3  -8  -3    0.06    0.11
  -3   8  -3   -0.04    0.18
   3   8   3   -0.16    0.18
   3  -8   3    0.25    0.15
   3  -8   3   -0.12    0.14
  -3  -8  -3    0.00    0.14
  -3  -8  -4    2.19    0.30
   3   8   4    1.92    0.27
  -3   8  -4    2.36    0.32
   3  -8   4    2.57    0.34
  -3   8  -4    1.94    0.32
   3   8   4    2.05    0.35
   3  -8   4    2.72    0.29
  -3  -8  -4    2.98    0.35
  -3  -8  -5    0.10    0.10
   3   8   5    0.17    0.12
  -3   8  -5    0.40    0.19
  -3   8  -5   -0.03    0.17
   3   8   5    0.50    0.22
   3  -8   5    0.06    0.17
  -3  -8  -5    0.20    0.16
  -3  -8  -6   -0.03    0.11
  -3   8  -6    0.03    0.15
  -3   8  -6    0.16    0.18
   3   8   6    0.17    0.20
   3  -8   6   -0.03    0.17
  -3  -8  -6    0.21    0.16
  -3  -8  -7    0.10    0.11
  -3   8  -7    0.03    0.16
  -3   8  -7    0.20    0.17
   3  -8   7   -0.03    0.21
   3   8   7    0.23    0.23
  -3  -8  -7    0.46    0.19
  -3  -8  -8    0.21    0.14
  -3   8  -8   -0.13    0.18
   3  -8   8    0.38    0.21
   3   8   8   -0.01    0.17
  -3  -8  -8    0.23    0.14
  -3   8  -9    2.44    0.37
   3  -8   9    2.28    0.39
   3   8   9    2.18    0.42
  -3  -8  -9    2.76    0.39
  -3   8 -10   -0.11    0.18
   3  -8  10   -0.25    0.22
   3   8  10    0.28    0.24
  -3  -8 -10    0.26    0.23
  -3   8 -11   -0.01    0.17
   3  -8  11    0.73    0.28
   3   8  11    0.31    0.25
  -3  -8 -11    0.10    0.16
  -3   8 -12    0.89    0.27
   3   9 -13    0.90    0.28
   3   9 -12    0.31    0.22
   3   9 -12    0.55    0.23
   3   9 -11    0.65    0.23
  -3   9  11    0.98    0.32
  -3  -9  11    0.18    0.18
   3  -9 -11    0.57    0.21
   3   9 -10    1.94    0.35
  -3   9  10    1.54    0.35
  -3  -9  10    1.33    0.31
   3  -9 -10    1.41    0.30
   3   9  -9    1.52    0.31
  -3   9   9    1.37    0.32
  -3  -9   9    1.21    0.28
   3  -9  -9    1.32    0.28
   3   9  -8    3.92    0.48
  -3   9   8    3.26    0.46
  -3  -9   8    4.27    0.48
   3  -9  -8    3.60    0.43
   3   9  -7    0.42    0.23
  -3   9   7    0.40    0.22
  -3  -9   7    0.38    0.21
  -3   9   7    0.33    0.17
   3  -9  -7    0.23    0.14
   3   9  -6    5.12    0.51
  -3   9   6    5.58    0.50
  -3  -9   6    5.38    0.53
  -3   9   6    5.19    0.52
   3  -9  -6    5.26    0.49
   3   9  -5    0.17    0.17
  -3   9   5    0.12    0.15
  -3   9   5    0.15    0.16
   3   9  -5    0.25    0.21
  -3  -9   5   -0.01    0.19
   3  -9  -5   -0.08    0.12
   3   9  -4    2.57    0.38
  -3   9   4    2.89    0.39
  -3   9   4    3.09    0.38
   3   9  -4    3.12    0.41
  -3  -9   4    2.91    0.39
   3  -9  -4    3.40    0.39
   3   9  -3    1.14    0.25
  -3   9   3    0.80    0.22
  -3   9   3    0.95    0.25
   3   9  -3    0.60    0.23
  -3  -9   3    0.74    0.21
   3  -9  -3    0.82    0.21
   3   9  -2    3.13    0.39
  -3   9   2    2.87    0.36
  -3   9   2    2.28    0.35
   3   9  -2    2.64    0.38
  -3  -9   2    2.50    0.35
   3  -9  -2    2.45    0.29
   3  -9  -2    2.85    0.35
   3   9  -1    3.02    0.39
  -3   9   1    3.25    0.43
  -3   9   1    3.41    0.38
  -3  -9   1    3.81    0.40
   3  -9  -1    2.84    0.33
   3   9  -1    2.87    0.42
   3  -9  -1    3.54    0.37
   3   9   0    0.82    0.23
   3   9   0    0.84    0.26
  -3  -9   0    0.66    0.18
   3  -9   0    0.56    0.18
  -3   9   0    1.13    0.24
  -3   9   0    0.84    0.25
   3  -9   0    0.92    0.21
   3   9   1    0.08    0.15
  -3   9  -1    0.33    0.21
  -3  -9  -1    0.05    0.12
   3   9   1    0.04    0.18
   3  -9   1    0.07    0.12
   3  -9   1    0.33    0.16
  -3  -9  -1    0.16    0.13
  -3  -9  -2    5.97    0.50
   3   9   2    5.79    0.51
   3   9   2    5.64    0.56
   3  -9   2    5.98    0.51
  -3  -9  -2    5.94    0.47
  -3   9  -2    5.76    0.58
  -3  -9  -2    6.50    0.50
   3  -9   2    5.66    0.44
  -3  -9  -3    0.36    0.16
   3   9   3    0.54    0.19
  -3   9  -3    0.51    0.21
  -3   9  -3   -0.02    0.18
  -3  -9  -3    0.64    0.17
   3   9   3    0.41    0.22
   3  -9   3    0.60    0.21
  -3  -9  -3    0.54    0.19
  -3  -9  -4   -0.01    0.11
   3   9   4   -0.23    0.14
  -3   9  -4    0.21    0.15
  -3   9  -4    0.01    0.16
   3   9   4    0.04    0.18
   3  -9   4    0.02    0.18
  -3  -9  -4    0.44    0.18
  -3  -9  -5    0.52    0.17
   3   9   5    0.52    0.19
  -3   9  -5    0.29    0.17
  -3   9  -5   -0.10    0.17
   3   9   5    0.18    0.20
   3  -9   5    0.31    0.21
  -3  -9  -5    0.35    0.18
  -3  -9  -6    0.04    0.10
  -3   9  -6    0.10    0.16
  -3   9  -6    0.00    0.22
   3   9   6   -0.07    0.21
   3  -9   6   -0.03    0.17
  -3  -9  -6   -0.31    0.17
  -3  -9  -7    0.96    0.22
  -3   9  -7    1.36    0.29
   3   9   7    1.76    0.36
   3  -9   7    1.08    0.29
  -3  -9  -7    1.57    0.32
  -3   9  -8    2.87    0.40
   3   9   8    3.51    0.51
   3  -9   8    3.64    0.48
  -3  -9  -8    3.19    0.42
  -3  -9  -9    0.45    0.20
   3  10  -8    1.70    0.37
  -3  10   8    0.87    0.28
  -3 -10   8    1.29    0.32
   3 -10  -8    1.59    0.32
   3  10  -7    2.42    0.41
  -3  10   7    1.60    0.34
  -3 -10   7    2.03    0.37
   3 -10  -7    1.77    0.30
   3  10  -6   -0.01    0.18
  -3  10   6    0.18    0.23
  -3 -10   6   -0.09    0.16
   3 -10  -6    0.03    0.14
   3  10  -5    2.55    0.40
  -3  10   5    1.86    0.34
  -3  10   5    2.76    0.39
   3  10  -5    2.29    0.39
  -3 -10   5    2.79    0.41
   3 -10  -5    2.17    0.35
   3  10  -4    0.62    0.23
  -3  10   4    0.62    0.24
   3  10  -4    0.71    0.25
  -3 -10   4    0.51    0.24
  -3  10   4    0.74    0.23
   3 -10  -4    0.39    0.17
   3  10  -3    1.20    0.29
   3  10  -3    0.89    0.28
  -3 -10   3    0.89    0.25
  -3  10   3    0.50    0.20
  -3  10   3    1.04    0.28
   3 -10  -3    0.52    0.18
   3  10  -2    0.12    0.18
   3  10  -2    0.28    0.20
  -3 -10   2    0.13    0.15
  -3  10   2    0.15    0.15
  -3  10   2    0.18    0.15
   3 -10  -2    0.39    0.17
   3  10  -1    0.05    0.15
  -3  10   1   -0.18    0.17
  -3 -10   1   -0.24    0.16
   3 -10  -1   -0.02    0.12
   3 -10   0    0.57    0.20
  -3 -10   0    0.59    0.21
  -3  10   0    0.26    0.17
   3  10   0    0.50    0.22
   3  10   0    0.06    0.16
  -3 -10  -1    5.75    0.52
   3  10   1    5.89    0.61
   3 -10   1    5.46    0.51
  -3 -10  -1    5.46    0.49
  -3  10  -1    6.39    0.61
   3  10   1    5.54    0.53
  -3 -10  -2    0.06    0.12
  -3  10  -2   -0.03    0.15
   3  10   2    0.16    0.19
   3 -10   2   -0.15    0.19
   3  10   2    0.09    0.16
  -3 -10  -3    0.80    0.20
   3  10   3    1.40    0.27
  -3  10  -3    1.30    0.32
   3  10   3    1.00    0.29
   3 -10   3    0.74    0.22
  -3 -10  -4    0.69    0.21
   3  10   4    0.17    0.14
  -3  10  -4    0.39    0.23
   3  10   4    0.16    0.22
   3 -10   4    0.04    0.15
  -3 -10  -4    0.36    0.18
  -3  10  -5    0.38    0.22
   3  10   5    0.29    0.27
   3 -10   5    0.04    0.15
  -3 -10  -5   -0.05    0.14
   3 -10   6    0.16    0.18
  -3 -10  -6   -0.04    0.13
  -3 -10  -7    0.28    0.19
  -3  11   5    1.03    0.28
   3 -11  -5    0.95    0.25
  -3 -11   4    0.57    0.23
  -3  11   4    0.23    0.18
   3 -11  -4    0.18    0.16
  -3  11   3    0.48    0.23
   3  11  -3    0.63    0.25
  -3 -11   3    0.45    0.20
  -3  11   2    2.02    0.37
   3  11  -2    2.60    0.43
  -3 -11   2    2.77    0.39
   3  11  -1    0.08    0.16
  -3  11   1    0.11    0.18
  -3 -11   1    0.21    0.14
  -3 -11   0    0.50    0.19
  -3  11   0    0.18    0.21
   3  11   0    0.03    0.19
   3  11   0   -0.08    0.15
  -3 -11  -1    0.29    0.17
   3  11   1    0.60    0.22
  -3 -11  -2    0.69    0.21
   3 -11   2    0.55    0.21
   3 -11   3    0.80    0.23
   4   0 -20    0.35    0.23
  -4   0  20    0.15    0.24
  -4   0  20    0.18    0.22
   4   0 -19    0.03    0.16
  -4   0  19    0.24    0.22
  -4   0  19    0.18    0.21
   4   0 -18    6.67    0.64
  -4   0  18    7.66    0.67
  -4   0  18    7.61    0.64
   4   0 -17    0.30    0.20
  -4   0  17    0.45    0.26
   4   0 -17    0.37    0.16
  -4   0  17    0.11    0.11
  -4   0  17    0.21    0.20
   4   0 -16    5.92    0.54
  -4   0  16    6.23    0.58
  -4   0  16    5.69    0.54
   4   0 -16    5.86    0.41
  -4   0  16    4.88    0.42
   4   0 -15    0.02    0.16
  -4   0  15    0.38    0.22
  -4   0  15    0.17    0.14
  -4   0  15    0.24    0.20
   4   0 -15   -0.03    0.09
  -4   0  14    1.47    0.30
   4   0 -14    1.76    0.31
  -4   0  14    1.19    0.17
  -4   0  14    1.28    0.24
   4   0 -14    1.51    0.20
  -4   0  14    1.37    0.22
  -4   0  13    0.00    0.18
   4   0 -13    0.02    0.06
   4   0 -13   -0.14    0.17
  -4   0  13    0.06    0.07
  -4   0  13   -0.07    0.16
   4   0 -13   -0.12    0.09
  -4   0  13    0.02    0.13
  -4   0  12   10.62    0.63
   4   0 -12    8.70    0.56
   4   0 -12   11.30    0.43
  -4   0  12   12.91    0.47
  -4   0  12    9.90    0.58
   4   0 -12   11.61    0.50
  -4   0  12   11.61    0.58
  -4   0  11    0.23    0.18
  -4   0  11   -0.04    0.06
   4   0 -11   -0.10    0.13
   4   0 -11    0.11    0.08
  -4   0  11   -0.02    0.08
  -4   0  11    0.03    0.15
   4   0 -11   -0.07    0.08
  -4   0  11   -0.02    0.13
  -4   0  10    4.82    0.38
   4   0 -10    4.39    0.26
  -4   0  10    3.75    0.19
   4   0 -10    5.08    0.38
  -4   0  10    3.73    0.24
   4   0 -10    4.41    0.27
  -4   0  10    4.92    0.37
  -4   0  10    4.57    0.34
  -4   0   9    0.27    0.18
  -4   0   9    0.01    0.04
   4   0  -9    0.06    0.11
   4   0  -9    0.11    0.08
  -4   0   9    0.12    0.07
  -4   0   9    0.02    0.12
  -4   0   9   -0.18    0.12
   4   0  -9   -0.03    0.07
  -4   0   8    7.85    0.27
   4   0  -8    8.40    0.35
  -4   0   8    8.53    0.45
  -4   0   8    8.09    0.32
  -4   0   8    7.26    0.42
   4   0  -8    7.86    0.34
  -4   0   8    8.22    0.43
  -4   0   7    0.10    0.05
  -4   0   7    0.15    0.13
   4   0  -7   -0.03    0.08
  -4   0   7   -0.03    0.06
   4   0  -7   -0.02    0.05
  -4   0   7   -0.08    0.11
  -4   0   7    0.00    0.10
   4   0  -7    0.03    0.07
  -4   0   6    2.67    0.15
   4   0  -6    2.84    0.17
  -4   0   6    2.64    0.17
   4   0  -6    2.24    0.17
  -4   0   6    2.20    0.21
  -4   0   6    2.35    0.21
   4   0  -5    0.14    0.06
  -4   0   5    0.16    0.07
  -4   0   5   -0.03    0.07
   4   0  -5    0.11    0.06
   4   0  -5    0.01    0.06
  -4   0   5    0.04    0.09
   4   0  -4   10.32    0.34
  -4   0   4   10.64    0.34
  -4   0   4   10.24    0.35
   4   0  -4   10.81    0.35
   4   0  -4    9.89    0.35
  -4   0   4   10.72    0.42
   4   0  -3    0.02    0.07
  -4   0   3   -0.02    0.05
  -4   0   3    0.17    0.07
   4   0  -3   -0.03    0.05
  -4   0   3    0.02    0.08
  -4   0   2   18.06    0.48
   4   0  -2   18.12    0.47
   4   0  -2   18.32    0.53
  -4   0   2   19.94    0.54
  -4   0   2   19.69    0.54
   4   0  -1    0.00    0.05
   4   0  -1    0.13    0.11
  -4   0   1    0.07    0.07
  -4   0   1    0.11    0.06
  -4   0   1   -0.02    0.06
  -4   0   0   51.47    1.10
   4   0   0   49.69    1.15
  -4   0   0   51.77    1.03
   4   0   1    0.18    0.12
  -4   0  -1    0.04    0.08
  -4   0  -1    0.13    0.10
  -4   0  -1    0.01    0.05
  -4   0  -1    0.04    0.04
   4   0   2   25.69    0.74
  -4   0  -2   26.15    0.73
  -4   0  -2   24.19    0.69
   4   0   2   24.91    0.60
  -4   0  -2   26.16    0.62
  -4   0  -2   24.56    0.52
  -4   0  -3   -0.06    0.12
   4   0   3    0.09    0.12
  -4   0  -3    0.03    0.11
  -4   0  -3   -0.03    0.06
  -4   0  -3    0.14    0.07
   4   0   3    0.06    0.07
  -4   0  -3    0.03    0.03
  -4   0  -4   17.44    0.66
   4   0   4   18.35    0.66
   4   0   4   17.79    0.49
  -4   0  -4   16.51    0.50
  -4   0  -4   17.51    0.49
   4   0   5   -0.10    0.13
  -4   0  -5   -0.01    0.11
  -4   0  -5    0.08    0.06
   4   0   5    0.10    0.07
  -4   0  -5    0.12    0.12
  -4   0  -6    5.62    0.41
   4   0   6    6.47    0.42
   4   0   6    5.62    0.28
  -4   0  -7    0.14    0.15
   4   0   7   -0.06    0.13
   4   0   7   -0.15    0.09
  -4   0  -7    0.13    0.14
   4   0   8   19.93    0.80
  -4   0  -8   18.60    0.80
   4   0   8   19.21    0.59
  -4   0  -8   17.30    0.76
   4   0   9   -0.11    0.15
  -4   0  -9    0.05    0.16
  -4   0  -9    0.10    0.18
   4   0   9    0.11    0.09
   4   0  10   36.38    1.21
  -4   0 -10   32.92    1.19
   4   0  10   32.93    0.90
  -4   0 -10   33.79    1.21
  -4   0 -11    0.19    0.18
   4   0  11    0.42    0.18
  -4   0 -11   -0.04    0.15
  -4   0 -12    4.90    0.48
   4   0  12    5.17    0.47
  -4   0 -12    5.04    0.49
  -4   0 -13    0.43    0.22
  -4   0 -13    0.13    0.14
   4   0  13   -0.17    0.14
  -4   0 -14    6.43    0.60
   4   0  14    7.10    0.58
  -4   0 -15    0.04    0.21
   4   0  15    0.20    0.18
  -4   0 -16    0.35    0.23
   4   1 -20    1.02    0.32
   4  -1 -20    0.61    0.25
  -4   1  20    1.26    0.33
  -4  -1  20    1.28    0.36
  -4   1  20    0.53    0.23
  -4  -1  20    1.01    0.29
   4   1 -19    0.95    0.29
   4  -1 -19    0.89    0.27
  -4   1  19    1.15    0.32
  -4  -1  19    1.09    0.32
  -4  -1  19    0.63    0.24
  -4   1  19    0.73    0.24
   4   1 -18    0.03    0.19
   4  -1 -18    0.25    0.19
  -4  -1  18    0.33    0.24
  -4   1  18    0.26    0.24
  -4  -1  18    0.25    0.17
   4  -1 -18    0.31    0.17
  -4   1  18    0.24    0.20
   4   1 -17    0.87    0.26
   4  -1 -17    0.77    0.22
  -4  -1  17    0.85    0.29
  -4   1  17    1.00    0.28
  -4   1  17    1.04    0.26
  -4   1  17    0.76    0.19
  -4  -1  17    1.06    0.28
   4  -1 -17    0.91    0.21
  -4  -1  17    1.05    0.22
  -4   1  16    0.80    0.26
  -4  -1  16    1.34    0.32
   4   1 -16    0.64    0.23
   4  -1 -16    0.68    0.21
  -4  -1  16    0.60    0.15
   4  -1 -16    0.55    0.18
  -4   1  16    0.32    0.21
  -4  -1  16    1.08    0.28
  -4   1  16    0.62    0.17
  -4  -1  16    0.53    0.18
  -4  -1  15   -0.05    0.19
  -4   1  15   -0.04    0.16
   4   1 -15    0.15    0.19
   4  -1 -15    0.09    0.18
  -4  -1  15    0.06    0.10
   4   1 -15    0.04    0.10
  -4  -1  15    0.04    0.13
  -4   1  15    0.06    0.16
   4  -1 -15   -0.04    0.10
  -4   1  15    0.03    0.13
  -4  -1  15    0.46    0.21
  -4  -1  14    7.01    0.57
  -4   1  14    6.80    0.52
   4   1 -14    6.08    0.51
   4  -1 -14    5.53    0.48
   4   1 -14    6.59    0.35
   4   1 -14    6.88    0.38
  -4  -1  14    6.65    0.40
  -4   1  14    6.54    0.54
  -4  -1  14    6.82    0.52
   4  -1 -14    6.54    0.44
  -4   1  14    5.68    0.43
  -4  -1  14    6.37    0.46
  -4   1  13    5.40    0.46
  -4  -1  13    6.30    0.52
   4   1 -13    5.41    0.45
   4  -1 -13    5.53    0.44
   4   1 -13    6.07    0.33
   4  -1 -13    5.71    0.27
  -4   1  13    5.35    0.26
  -4  -1  13    6.26    0.39
   4  -1 -13    5.81    0.40
  -4   1  13    5.73    0.48
  -4  -1  13    4.94    0.44
   4   1 -13    5.90    0.34
  -4   1  13    5.50    0.41
  -4  -1  12   13.79    0.71
  -4   1  12   13.62    0.66
   4  -1 -12   12.72    0.43
   4   1 -12   12.01    0.68
   4  -1 -12   11.65    0.63
   4   1 -12   12.33    0.49
  -4   1  12   11.74    0.39
  -4  -1  12   12.71    0.54
   4   1 -12   13.08    0.48
  -4   1  12   12.69    0.67
  -4  -1  12   12.37    0.63
   4  -1 -12   12.71    0.56
  -4   1  12   11.99    0.59
  -4  -1  11   28.08    0.99
  -4   1  11   28.52    0.96
   4  -1 -11   27.93    0.72
   4   1 -11   27.91    0.98
   4  -1 -11   25.85    0.90
   4   1 -11   26.31    0.78
  -4   1  11   27.06    0.65
  -4  -1  11   28.51    0.85
  -4   1  11   26.16    0.90
  -4   1  11   29.01    0.99
  -4  -1  11   26.36    0.95
   4   1 -11   29.19    0.75
   4  -1 -11   28.38    0.87
  -4  -1  10   21.89    0.84
  -4   1  10   19.68    0.76
   4  -1 -10   20.50    0.58
  -4   1  10   19.15    0.55
   4  -1 -10   19.45    0.72
   4   1 -10   20.82    0.65
  -4   1  10   19.98    0.50
  -4  -1  10   19.60    0.66
   4  -1 -10   21.50    0.70
  -4   1  10   20.58    0.80
  -4  -1  10   20.73    0.76
  -4   1  10   20.49    0.75
   4   1 -10   20.49    0.58
  -4   1   9    1.60    0.20
  -4   1   9    1.63    0.12
   4   1  -9    1.92    0.18
   4  -1  -9    1.64    0.21
  -4   1   9    1.60    0.11
  -4  -1   9    1.53    0.18
  -4   1   9    1.75    0.24
   4   1  -9    1.46    0.13
  -4  -1   9    1.31    0.20
   4  -1  -9    1.46    0.18
  -4   1   9    1.83    0.22
  -4   1   8    0.14    0.11
  -4   1   8    0.23    0.05
   4  -1  -8    0.10    0.11
   4   1  -8    0.09    0.08
   4  -1  -8    0.23    0.06
  -4   1   8    0.13    0.04
  -4  -1   8    0.23    0.08
  -4   1   8    0.26    0.15
  -4  -1   8    0.28    0.12
   4   1  -8    0.14    0.05
   4  -1  -8    0.24    0.09
  -4   1   8    0.05    0.11
  -4   1   7    1.41    0.17
   4  -1  -7    1.35    0.16
   4   1  -7    1.26    0.16
   4  -1  -7    1.40    0.10
  -4  -1   7    1.43    0.16
  -4  -1   7    1.29    0.17
  -4   1   7    1.27    0.18
  -4   1   7    1.43    0.09
   4   1  -7    1.27    0.11
   4  -1  -7    1.41    0.16
   4   1  -6    1.22    0.07
  -4   1   6    1.71    0.17
  -4   1   6    1.74    0.15
   4   1  -6    1.48    0.16
   4  -1  -6    1.51    0.10
  -4  -1   6    1.14    0.16
   4  -1  -6    1.56    0.16
  -4  -1   6    1.47    0.15
  -4   1   6    1.51    0.18
   4   1  -6    1.47    0.10
  -4   1   5   26.12    0.65
  -4   1   5   22.61    0.44
   4   1  -5   24.63    0.67
   4   1  -5   22.56    0.50
   4  -1  -5   24.41    0.62
  -4  -1   5   24.22    0.60
   4  -1  -5   24.34    0.54
  -4  -1   5   23.34    0.64
  -4  -1   5   23.01    0.59
  -4   1   5   25.12    0.72
   4  -1  -5   24.46    0.66
  -4   1   4   29.96    0.57
   4  -1  -4   31.37    0.67
   4   1  -4   29.64    0.65
   4  -1  -4   32.20    0.74
  -4   1   4   31.55    0.78
   4   1  -4   30.33    0.79
   4  -1  -4   31.05    0.67
  -4  -1   4   30.20    0.76
  -4   1   4   31.23    0.81
   4  -1  -3    0.26    0.10
  -4   1   3    0.03    0.04
   4  -1  -3    0.05    0.03
   4   1  -3    0.10    0.07
   4   1  -3    0.06    0.08
  -4  -1   3   -0.04    0.08
   4   1  -3    0.03    0.04
  -4   1   3    0.13    0.09
  -4  -1   2   -0.07    0.08
   4   1  -2    0.07    0.07
   4  -1  -2   -0.07    0.11
  -4   1   2    0.08    0.05
   4  -1  -2    0.07    0.03
  -4  -1   2   -0.06    0.09
  -4   1   2    0.06    0.09
   4  -1  -1  115.71    2.05
  -4   1   1  114.67    2.05
  -4  -1   1  114.40    2.12
   4  -1  -1  117.11    2.18
   4   1  -1  114.91    2.14
  -4   1   1  118.58    2.12
   4  -1  -1  116.14    2.10
  -4  -1   0   31.83    0.78
  -4   1   0   30.88    0.75
   4  -1   0   30.94    0.84
  -4  -1   0   32.06    0.68
   4   1   0   30.92    0.77
  -4   1   0   30.49    0.73
   4  -1   0   32.13    0.73
  -4  -1  -1   17.26    0.56
  -4   1  -1   16.72    0.53
   4  -1   1   16.28    0.59
   4  -1   1   16.65    0.49
  -4  -1  -1   17.25    0.48
  -4   1  -1   16.48    0.41
   4   1   1   17.01    0.52
  -4   1  -1   16.14    0.46
   4  -1   1   16.47    0.46
   4  -1   2   32.07    0.90
  -4   1  -2   31.45    0.86
  -4  -1  -2   32.35    0.87
  -4   1  -2   34.17    0.87
  -4  -1  -2   33.67    0.78
   4   1   2   33.83    0.81
  -4   1  -2   30.52    0.65
   4  -1   2   32.19    0.71
  -4   1  -2   31.84    0.71
  -4   1  -3    8.65    0.42
  -4  -1  -3    8.03    0.40
   4  -1   3    8.01    0.43
  -4   1  -3    8.62    0.42
  -4  -1  -3    8.26    0.36
  -4   1  -3    8.11    0.35
   4   1   3    8.67    0.36
  -4   1  -3    7.36    0.23
  -4  -1  -3    8.22    0.22
  -4   1  -3    7.07    0.27
   4  -1   3    7.79    0.27
  -4  -1  -3    7.33    0.19
  -4   1  -4   66.29    1.56
  -4  -1  -4   66.25    1.54
   4  -1   4   68.24    1.55
  -4  -1  -4   66.97    1.46
  -4   1  -4   68.92    1.56
  -4   1  -4   68.70    1.40
   4   1   4   71.71    1.43
   4  -1   4   63.22    1.23
  -4  -1  -5    5.98    0.38
  -4   1  -5    6.29    0.41
   4  -1   5    5.98    0.39
  -4  -1  -5    5.97    0.36
  -4   1  -5    6.16    0.40
   4  -1   5    5.61    0.19
   4   1   5    6.05    0.32
  -4   1  -5    5.17    0.30
   4  -1   5    5.12    0.20
  -4  -1  -6   25.03    0.86
   4  -1   6   24.66    0.84
  -4  -1  -6   24.23    0.81
  -4   1  -6   24.91    0.86
   4  -1   6   23.85    0.53
   4   1   6   25.04    0.73
  -4   1  -6   25.03    0.72
  -4   1  -6   26.27    0.89
   4  -1   6   21.64    0.51
  -4  -1  -7    2.47    0.28
   4  -1   7    2.08    0.26
  -4   1  -7    1.82    0.27
  -4   1  -7    2.75    0.31
  -4  -1  -7    2.35    0.28
   4   1   7    1.64    0.19
   4  -1   7    1.50    0.11
   4   1   8   16.79    0.42
  -4  -1  -8   17.86    0.76
   4  -1   8   18.78    0.77
  -4   1  -8   17.48    0.78
  -4  -1  -8   17.59    0.75
   4  -1   8   16.82    0.45
   4   1   8   17.68    0.64
  -4   1  -8   18.23    0.81
  -4  -1  -9    0.59    0.19
  -4   1  -9    0.38    0.21
   4  -1   9    0.75    0.21
   4   1   9    0.43    0.13
   4  -1   9    0.57    0.10
  -4  -1  -9    0.72    0.19
  -4   1  -9    0.95    0.23
  -4   1 -10    1.18    0.26
   4  -1  10    1.71    0.27
   4   1  10    1.54    0.25
  -4  -1 -10    1.48    0.26
   4   1  10    1.20    0.19
  -4   1 -10    1.72    0.29
  -4  -1 -10    1.54    0.27
   4  -1  11    0.18    0.16
  -4  -1 -11    0.15    0.17
   4   1  11    0.13    0.16
  -4   1 -11    0.04    0.16
   4   1  11    0.00    0.10
  -4   1 -11    0.20    0.20
  -4  -1 -11    0.11    0.15
   4  -1  12    0.00    0.14
   4   1  12    0.08    0.18
  -4  -1 -12    0.12    0.17
   4   1  12    0.01    0.10
  -4  -1 -12   -0.04    0.15
  -4   1 -12    0.05    0.17
  -4   1 -13    0.76    0.23
  -4  -1 -13    0.29    0.19
   4  -1  13    0.54    0.21
   4   1  13    0.50    0.22
  -4  -1 -13    0.24    0.17
  -4   1 -14   -0.11    0.18
  -4  -1 -14    0.06    0.17
   4  -1  14   -0.28    0.20
  -4  -1 -14    0.11    0.17
   4   1  14    0.10    0.16
  -4  -1 -15    0.30    0.21
  -4   1 -15   -0.07    0.23
   4  -1  15   -0.03    0.20
  -4  -1 -15    0.23    0.16
   4   1  15   -0.11    0.15
   4  -1  16    0.75    0.27
  -4   1 -16    1.34    0.34
  -4  -1 -16    1.51    0.33
   4  -1  16    1.34    0.28
   4   1  16    0.89    0.25
   4   2 -20    1.30    0.33
  -4   2  20    1.18    0.33
  -4   2  20    1.16    0.33
  -4  -2  20    0.95    0.29
   4   2 -19    0.23    0.22
   4  -2 -19    0.82    0.24
  -4   2  19    0.19    0.17
  -4   2  19    0.26    0.23
  -4  -2  19    0.45    0.25
   4  -2 -19    0.48    0.18
   4   2 -18    7.76    0.68
   4  -2 -18    6.96    0.60
  -4   2  18    7.39    0.66
  -4   2  18    6.96    0.65
  -4  -2  18    7.18    0.65
   4  -2 -18    7.34    0.56
  -4   2  17   -0.17    0.19
   4   2 -17    0.08    0.19
   4  -2 -17   -0.04    0.14
  -4  -2  17    0.17    0.14
  -4   2  17    0.44    0.28
  -4  -2  17    0.21    0.21
  -4  -2  17    0.09    0.14
   4  -2 -17    0.14    0.15
  -4   2  16    0.76    0.23
   4  -2 -16    0.48    0.18
   4   2 -16    0.20    0.21
  -4  -2  16    0.84    0.20
  -4   2  16    0.81    0.19
  -4  -2  16    0.45    0.20
  -4   2  16    1.04    0.25
   4  -2 -16    0.87    0.21
  -4   2  15   -0.26    0.19
   4   2 -15    0.32    0.21
   4  -2 -15    0.09    0.13
   4   2 -15    0.16    0.11
  -4  -2  15    0.22    0.15
  -4   2  15    0.00    0.11
  -4  -2  15   -0.05    0.15
   4  -2 -15    0.18    0.12
  -4   2  15    0.01    0.16
  -4   2  14    0.39    0.17
   4   2 -14    0.81    0.23
   4  -2 -14    0.80    0.21
   4   2 -14    0.77    0.14
  -4  -2  14    0.51    0.16
  -4   2  14    0.55    0.17
  -4   2  14    0.61    0.21
   4  -2 -14    0.57    0.16
  -4  -2  14    0.36    0.17
  -4   2  13   -0.04    0.15
   4   2 -13    0.01    0.16
   4  -2 -13    0.25    0.15
   4   2 -13    0.12    0.11
  -4  -2  13    0.14    0.12
  -4   2  13    0.20    0.12
  -4   2  13    0.26    0.20
   4  -2 -13    0.28    0.14
   4  -2 -12   33.97    0.81
  -4   2  12   35.51    1.14
   4   2 -12   34.72    1.19
   4  -2 -12   33.72    1.08
   4   2 -12   33.27    0.97
  -4  -2  12   35.19    1.07
  -4   2  12   34.21    1.19
   4  -2 -12   34.74    1.07
  -4   2  12   31.87    1.07
  -4   2  11    3.72    0.35
   4  -2 -11    5.02    0.36
   4   2 -11    3.68    0.29
  -4  -2  11    2.77    0.27
  -4   2  11    4.28    0.42
   4  -2 -11    2.97    0.30
  -4   2  11    3.97    0.36
  -4   2  10    0.91    0.08
  -4   2  10    0.77    0.15
   4  -2 -10    1.18    0.20
   4   2 -10    0.96    0.15
  -4  -2  10    1.06    0.17
   4   2 -10    0.99    0.10
  -4   2  10    0.93    0.18
   4  -2 -10    1.16    0.18
  -4   2   9    6.98    0.21
  -4   2   9    7.20    0.40
   4  -2  -9    6.75    0.37
   4   2  -9    7.48    0.39
  -4  -2   9    7.11    0.41
   4   2  -9    7.35    0.23
   4  -2  -9    7.66    0.42
  -4   2   9    7.76    0.45
  -4   2   8   11.65    0.47
   4  -2  -8   10.96    0.45
   4   2  -8   11.16    0.49
  -4  -2   8   11.27    0.50
   4   2  -8   11.07    0.27
   4  -2  -8   11.94    0.51
  -4   2   8   12.04    0.54
  -4   2   7   24.99    0.68
   4  -2  -7   26.13    0.67
   4   2  -7   24.75    0.75
  -4  -2   7   23.46    0.75
   4  -2  -7   25.33    0.75
  -4   2   7   25.42    0.81
  -4   2   6    7.57    0.31
   4   2  -6    7.47    0.39
   4   2  -6    7.86    0.20
  -4  -2   6    8.26    0.31
   4  -2  -6    8.34    0.31
   4  -2  -6    7.09    0.20
  -4  -2   6    7.53    0.38
   4  -2  -6    8.01    0.39
  -4   2   6    8.60    0.43
  -4   2   5   18.70    0.48
   4   2  -5   18.43    0.62
  -4  -2   5   18.17    0.46
   4  -2  -5   18.30    0.46
  -4  -2   5   19.47    0.63
  -4   2   5   19.62    0.66
  -4  -2   5   18.03    0.48
   4  -2  -5   19.46    0.61
   4   2  -4   11.79    0.46
   4  -2  -4   12.17    0.46
  -4  -2   4   11.63    0.29
   4  -2  -4   11.62    0.30
  -4  -2   4   12.51    0.48
   4   2  -4   10.90    0.29
   4  -2  -4   12.17    0.46
  -4  -2   4   11.47    0.30
  -4   2   4   11.87    0.48
   4   2  -3   11.09    0.43
   4  -2  -3   11.32    0.43
   4  -2  -3   10.29    0.28
   4   2  -3   10.40    0.30
  -4  -2   3   10.83    0.44
  -4   2   3   10.93    0.46
   4  -2  -2    0.40    0.07
   4  -2  -2    0.68    0.14
   4   2  -2    0.34    0.13
   4   2  -2    0.35    0.14
  -4  -2   2    0.20    0.11
   4   2  -2    0.42    0.07
  -4   2   2    0.41    0.11
   4   2  -1   24.09    0.66
   4  -2  -1   23.25    0.58
   4  -2  -1   22.53    0.70
  -4  -2   1   23.45    0.67
  -4  -2   1   23.86    0.45
   4  -2  -1   21.65    0.47
   4   2  -1   22.96    0.69
  -4  -2   1   22.97    0.67
   4   2  -1   22.94    0.59
  -4   2   1   24.15    0.60
  -4   2   1   22.47    0.67
  -4  -2   0   14.30    0.50
   4   2   0   14.15    0.48
   4  -2   0   15.04    0.55
  -4  -2   0   14.19    0.35
   4  -2   0   13.49    0.37
   4   2   0   14.09    0.53
  -4   2   0   14.03    0.48
  -4   2   0   14.16    0.48
  -4   2  -1    0.35    0.12
  -4  -2  -1    0.21    0.11
   4   2   1    0.19    0.07
  -4  -2  -1    0.18    0.07
   4  -2   1    0.07    0.06
   4   2   1    0.23    0.10
   4   2   1    0.30    0.12
  -4   2  -1    0.34    0.11
   4  -2   2    0.30    0.15
  -4   2  -2    0.17    0.11
  -4  -2  -2    0.13    0.10
   4   2   2    0.27    0.08
  -4  -2  -2    0.34    0.09
  -4   2  -2    0.27    0.04
   4   2   2    0.35    0.14
  -4   2  -2    0.31    0.09
  -4  -2  -3    9.01    0.44
   4  -2   3    8.84    0.47
   4   2   3    9.30    0.35
  -4  -2  -3    9.53    0.38
  -4   2  -3    9.99    0.48
  -4   2  -3    8.97    0.42
   4   2   3    9.41    0.44
  -4   2  -3    8.73    0.46
   4   2   4    3.69    0.20
  -4  -2  -4    3.81    0.29
   4  -2   4    3.91    0.32
  -4  -2  -4    4.09    0.27
  -4   2  -4    3.36    0.27
  -4   2  -4    3.97    0.33
  -4   2  -4    3.32    0.26
   4   2   4    3.71    0.28
  -4  -2  -4    3.13    0.15
  -4   2  -4    3.63    0.31
  -4  -2  -5    2.06    0.23
  -4   2  -5    2.77    0.30
   4   2   5    1.98    0.15
   4  -2   5    1.98    0.24
  -4  -2  -5    2.08    0.21
  -4   2  -5    1.98    0.26
  -4   2  -5    2.24    0.25
  -4   2  -5    1.92    0.22
   4   2   5    2.11    0.24
   4  -2   6    4.86    0.37
  -4  -2  -6    4.79    0.36
   4   2   6    4.18    0.20
  -4  -2  -6    3.97    0.30
  -4   2  -6    3.94    0.32
  -4   2  -6    3.57    0.33
   4   2   6    4.02    0.31
  -4   2  -6    4.29    0.31
  -4   2  -6    5.10    0.41
   4  -2   7    9.62    0.54
  -4  -2  -7    9.79    0.54
  -4  -2  -7    9.74    0.51
  -4   2  -7    9.66    0.55
   4   2   7    9.79    0.30
  -4   2  -7    9.36    0.56
   4   2   7   10.31    0.51
  -4   2  -7    9.69    0.49
  -4   2  -7    9.73    0.59
  -4  -2  -8    7.04    0.47
   4  -2   8    7.22    0.49
   4   2   8    7.07    0.44
  -4  -2  -8    6.86    0.45
  -4   2  -8    7.03    0.49
   4   2   8    5.84    0.18
  -4   2  -8    7.72    0.54
  -4  -2  -9   32.19    1.10
   4  -2   9   33.07    1.12
   4   2   9   33.48    1.05
  -4  -2  -9   29.50    1.07
  -4   2  -9   29.10    1.10
  -4   2  -9   31.44    1.15
   4  -2  10    0.78    0.21
  -4  -2 -10    0.50    0.17
   4   2  10    0.52    0.14
  -4  -2 -10    0.87    0.22
  -4   2 -10    0.62    0.24
  -4   2 -10    0.44    0.18
  -4  -2 -11    1.37    0.25
   4  -2  11    1.20    0.24
   4   2  11    1.14    0.21
  -4  -2 -11    1.02    0.24
  -4   2 -11    1.05    0.26
  -4   2 -11    0.85    0.23
  -4  -2 -12    2.19    0.33
   4  -2  12    2.53    0.37
   4  -2  12    2.53    0.33
  -4  -2 -12    2.44    0.36
  -4   2 -12    2.93    0.40
   4   2  12    2.82    0.32
   4  -2  13    3.96    0.47
   4  -2  13    3.99    0.43
   4   2  13    4.50    0.48
  -4   2 -13    3.90    0.46
  -4  -2 -13    3.44    0.43
   4   2  13    4.27    0.39
   4   2  13    4.21    0.46
  -4  -2 -13    3.96    0.44
  -4   2 -14    0.19    0.25
  -4  -2 -14    0.16    0.20
  -4  -2 -14    0.14    0.16
   4  -2  14    0.13    0.18
   4   2  14    0.33    0.20
   4   2  14    0.24    0.17
   4   2  15    1.83    0.35
  -4  -2 -15    2.47    0.37
   4  -2  15    1.66    0.34
  -4   2 -15    2.24    0.41
   4  -2  15    2.52    0.37
   4   2  15    2.40    0.40
   4  -2  16   -0.04    0.23
  -4  -2 -16    0.01    0.13
   4   2  16    0.24    0.16
  -4   2 -16   -0.27    0.22
   4  -2  16   -0.04    0.15
   4   2  16   -0.25    0.21
  -4   3  20    0.47    0.27
  -4   3  20    0.20    0.16
  -4  -3  20   -0.01    0.17
   4  -3 -20    0.62    0.21
  -4   3  19    0.20    0.24
   4   3 -19    0.46    0.29
  -4   3  19   -0.22    0.21
  -4  -3  19    0.13    0.18
   4  -3 -19    0.30    0.17
  -4   3  18    2.36    0.37
   4   3 -18    1.48    0.34
  -4  -3  18    2.69    0.34
  -4  -3  18    1.90    0.35
   4  -3 -18    2.90    0.39
  -4   3  17   -0.07    0.20
   4   3 -17    0.03    0.17
  -4  -3  17    0.04    0.12
  -4  -3  17    0.12    0.17
   4  -3 -17   -0.03    0.13
  -4   3  16    0.49    0.18
   4   3 -16    0.18    0.19
  -4  -3  16    0.46    0.18
  -4   3  16    0.64    0.18
   4  -3 -16    0.94    0.23
  -4   3  15   -0.08    0.16
   4   3 -15   -0.03    0.16
   4  -3 -15    0.07    0.14
   4   3 -15    0.21    0.11
  -4  -3  15    0.14    0.12
   4  -3 -15    0.11    0.15
  -4   3  15    0.02    0.10
  -4   3  14    0.23    0.14
   4   3 -14    0.03    0.17
   4  -3 -14    0.06    0.13
   4   3 -14    0.31    0.14
  -4  -3  14    0.16    0.14
  -4   3  14    0.26    0.15
   4  -3 -14    0.36    0.13
  -4   3  13    0.13    0.15
   4   3 -13    0.25    0.21
   4   3 -13    0.31    0.15
   4  -3 -13    0.32    0.14
   4   3 -13    0.34    0.12
  -4  -3  13    0.05    0.13
   4  -3 -13    0.10    0.12
  -4   3  13    0.30    0.15
  -4   3  12    4.97    0.39
   4   3 -12    4.18    0.36
   4  -3 -12    3.90    0.34
   4   3 -12    4.59    0.35
  -4  -3  12    5.10    0.42
   4  -3 -12    5.25    0.41
  -4   3  12    5.20    0.41
   4   3 -11   19.42    0.76
   4  -3 -11   19.98    0.74
   4   3 -11   19.47    0.74
  -4  -3  11   18.46    0.79
   4  -3 -11   20.85    0.81
  -4   3  11   18.47    0.78
   4   3 -10    4.13    0.32
   4  -3 -10    4.34    0.31
   4   3 -10    4.27    0.34
  -4  -3  10    4.30    0.36
  -4   3  10    4.35    0.35
   4  -3 -10    4.57    0.36
   4   3  -9    0.90    0.17
   4  -3  -9    1.35    0.17
   4   3  -9    1.77    0.22
  -4  -3   9    1.12    0.19
  -4   3   9    1.52    0.24
   4  -3  -9    1.47    0.22
   4   3  -8    0.50    0.13
   4   3  -8    0.57    0.15
   4  -3  -8    0.59    0.12
  -4  -3   8    0.50    0.16
  -4   3   8    0.64    0.17
   4  -3  -8    0.70    0.16
   4   3  -7    0.54    0.11
   4  -3  -7    0.56    0.10
   4   3  -7    0.58    0.15
  -4  -3   7    0.13    0.11
  -4   3   7    0.51    0.16
   4  -3  -7    0.35    0.16
   4  -3  -6   24.90    0.59
   4   3  -6   25.93    0.80
  -4  -3   6   24.30    0.58
   4  -3  -6   23.39    0.48
  -4  -3   6   25.21    0.82
   4  -3  -6   26.57    0.80
  -4   3   6   25.23    0.82
  -4   3   5   10.77    0.32
   4   3  -5   11.46    0.50
  -4  -3   5   10.94    0.29
  -4  -3   5   11.65    0.51
   4  -3  -5   11.08    0.48
  -4   3   5   10.54    0.50
  -4   3   4    2.30    0.10
   4  -3  -4    2.22    0.11
   4   3  -4    2.40    0.23
  -4  -3   4    2.52    0.25
   4  -3  -4    2.22    0.23
   4   3  -4    1.97    0.10
  -4   3   4    2.54    0.25
   4  -3  -3   27.21    0.60
   4  -3  -3   28.54    0.81
   4   3  -3   28.06    0.81
   4   3  -3   25.28    0.82
  -4  -3   3   27.13    0.80
   4   3  -3   25.38    0.59
   4  -3  -3   27.13    0.79
  -4   3   3   25.58    0.82
   4  -3  -2   24.32    0.59
   4  -3  -2   22.48    0.74
   4   3  -2   23.51    0.72
   4   3  -2   22.85    0.76
  -4  -3   2   22.37    0.72
   4   3  -2   22.67    0.57
  -4   3   2   22.57    0.74
   4  -3  -1    1.16    0.18
   4   3  -1    1.27    0.17
  -4  -3   1    1.13    0.17
   4   3  -1    1.68    0.22
  -4   3   1    1.38    0.19
  -4  -3   1    1.23    0.14
   4  -3   0  192.09    3.55
  -4  -3   0  199.36    3.51
   4   3   0  195.36    3.46
   4   3   0  191.17    3.17
   4   3   0  203.68    3.60
  -4  -3   0  196.02    3.49
  -4  -3   0  198.94    3.41
  -4  -3   0  192.26    3.26
  -4   3   0  195.69    3.53
   4  -3   1    7.35    0.26
   4  -3   1    7.90    0.42
  -4  -3  -1    7.80    0.39
  -4   3  -1    6.93    0.27
   4   3   1    8.00    0.37
   4   3   1    7.40    0.27
  -4  -3  -1    6.92    0.23
  -4  -3  -1    7.68    0.37
   4   3   1    7.64    0.43
  -4   3  -1    7.64    0.39
   4  -3   2    9.17    0.35
  -4  -3  -2   10.13    0.47
   4  -3   2    9.94    0.49
  -4   3  -2    9.67    0.37
   4   3   2    9.85    0.40
  -4   3  -2    9.48    0.46
   4   3   2    9.81    0.49
  -4   3  -2    8.91    0.26
  -4  -3  -2   10.04    0.45
   4   3   2    9.53    0.34
  -4   3  -2    9.56    0.44
   4  -3   3    0.14    0.08
   4  -3   3    0.25    0.16
  -4  -3  -3    0.45    0.14
  -4  -3  -3    0.44    0.11
  -4   3  -3    0.59    0.19
  -4   3  -3    0.22    0.10
   4   3   3    0.36    0.09
  -4   3  -3    0.44    0.14
   4   3   3    0.44    0.16
   4   3   3    0.63    0.12
  -4  -3  -3    0.18    0.11
   4  -3   4    0.15    0.13
   4  -3   4    0.13    0.10
  -4  -3  -4    0.16    0.10
  -4   3  -4    0.55    0.19
   4   3   4    0.22    0.07
  -4  -3  -4    0.40    0.11
  -4   3  -4    0.32    0.12
  -4   3  -4    0.08    0.12
   4   3   4    0.04    0.12
  -4  -3  -4    0.26    0.07
   4   3   4    0.18    0.10
  -4  -3  -4    0.27    0.13
  -4  -3  -5    0.25    0.12
   4  -3   5    0.41    0.13
   4  -3   5    0.36    0.15
  -4  -3  -5    0.22    0.12
  -4   3  -5    0.33    0.19
   4   3   5    0.23    0.07
  -4   3  -5    0.43    0.14
  -4   3  -5    0.43    0.15
   4   3   5    0.41    0.14
   4   3   5    0.41    0.12
  -4  -3  -5    0.34    0.16
  -4  -3  -5    0.45    0.08
   4  -3   6   36.08    1.10
   4  -3   6   33.63    1.02
  -4  -3  -6   35.35    1.07
  -4  -3  -6   34.16    1.00
  -4   3  -6   35.35    1.06
   4   3   6   34.05    0.79
  -4   3  -6   36.04    1.17
  -4  -3  -6   36.64    1.14
   4   3   6   37.14    1.11
  -4   3  -6   35.63    1.10
   4   3   6   35.73    1.02
  -4  -3  -6   33.19    0.74
   4  -3   7    1.03    0.20
  -4  -3  -7    1.42    0.22
   4  -3   7    0.70    0.16
  -4   3  -7    0.92    0.19
  -4  -3  -7    1.15    0.19
   4   3   7    1.15    0.11
  -4   3  -7    1.24    0.28
   4   3   7    0.99    0.20
  -4   3  -7    1.06    0.20
   4   3   7    1.12    0.19
  -4  -3  -7    1.08    0.25
   4  -3   8    3.64    0.35
  -4  -3  -8    3.90    0.36
   4  -3   8    4.17    0.37
  -4   3  -8    3.17    0.37
  -4  -3  -8    3.41    0.32
  -4   3  -8    3.21    0.33
   4   3   8    4.31    0.37
  -4  -3  -8    4.29    0.39
   4   3   8    4.68    0.38
  -4  -3  -9    0.51    0.17
   4  -3   9    0.59    0.20
   4  -3   9    0.66    0.19
  -4   3  -9    0.62    0.22
  -4   3  -9    0.80    0.22
  -4  -3  -9    0.76    0.19
   4   3   9    0.40    0.16
   4   3   9    0.45    0.17
  -4  -3  -9    0.79    0.22
  -4  -3 -10    0.30    0.16
   4  -3  10   -0.09    0.15
   4  -3  10    0.14    0.13
  -4  -3 -10   -0.09    0.16
  -4   3 -10    0.07    0.16
  -4   3 -10   -0.02    0.17
   4   3  10   -0.11    0.12
  -4  -3 -10    0.12    0.16
   4   3  10   -0.20    0.16
  -4  -3 -11    0.26    0.14
   4  -3  11    0.19    0.16
   4  -3  11    0.07    0.16
  -4   3 -11    0.14    0.18
  -4   3 -11    0.52    0.20
   4   3  11    0.09    0.12
   4   3  11    0.02    0.16
   4  -3  12    0.74    0.23
   4  -3  12    0.95    0.23
  -4  -3 -12    1.21    0.24
  -4   3 -12    0.88    0.25
  -4   3 -12    0.58    0.23
   4   3  12    1.51    0.27
   4   3  12    0.98    0.24
  -4  -3 -13   -0.16    0.13
   4  -3  13   -0.02    0.18
  -4   3 -13    0.45    0.20
  -4   3 -13    0.39    0.23
   4   3  13    0.28    0.19
   4  -3  13    0.37    0.20
   4   3  13   -0.01    0.18
  -4  -3 -14    0.77    0.22
   4  -3  14    1.05    0.27
  -4   3 -14    1.17    0.31
   4  -3  14    0.61    0.23
   4   3  14    0.82    0.25
   4  -3  15    0.67    0.27
  -4  -3 -15    0.65    0.22
  -4   3 -15    0.40    0.22
   4  -3  15    0.83    0.28
   4   3  15    0.31    0.21
  -4  -3 -16    0.28    0.21
   4  -3  16    0.10    0.24
   4   3  16    0.01    0.20
  -4   3 -16    0.45    0.19
   4  -3  16    0.38    0.19
   4   3  16    0.09    0.19
   4  -3  17    0.22    0.19
  -4   4  20   -0.07    0.22
  -4   4  19    1.35    0.31
   4   4 -19    1.58    0.39
  -4   4  19    1.49    0.36
   4  -4 -19    1.96    0.35
  -4  -4  19    1.09    0.29
  -4   4  18    6.17    0.59
   4   4 -18    5.74    0.64
  -4  -4  18    6.54    0.57
  -4   4  18    6.54    0.66
   4  -4 -18    6.28    0.58
  -4  -4  18    5.96    0.58
  -4   4  17    1.95    0.33
   4   4 -17    2.27    0.40
  -4   4  17    2.31    0.38
  -4  -4  17    2.51    0.36
   4  -4 -17    2.07    0.35
  -4   4  16   -0.12    0.15
   4   4 -16    0.04    0.18
  -4  -4  16   -0.12    0.16
  -4   4  16    0.21    0.13
   4  -4 -16    0.10    0.13
  -4   4  15    0.95    0.23
   4   4 -15    0.72    0.26
   4   4 -15    0.90    0.20
   4   4 -15    0.71    0.20
  -4  -4  15    1.24    0.24
   4  -4 -15    0.93    0.24
  -4   4  15    0.66    0.20
  -4   4  14   -0.18    0.19
   4   4 -14   -0.04    0.13
   4   4 -14   -0.13    0.17
   4   4 -14    0.04    0.11
  -4  -4  14    0.17    0.15
  -4   4  14   -0.02    0.13
   4  -4 -14    0.22    0.16
   4   4 -13    2.06    0.30
   4   4 -13    2.48    0.29
  -4  -4  13    2.86    0.35
  -4   4  13    2.07    0.28
   4  -4 -13    2.91    0.35
   4   4 -12   16.14    0.71
   4   4 -12   16.22    0.73
  -4  -4  12   15.44    0.76
   4  -4 -12   16.27    0.77
  -4   4  12   15.71    0.76
   4   4 -11    1.44    0.23
   4   4 -11    1.67    0.23
  -4  -4  11    1.66    0.27
   4  -4 -11    1.71    0.25
  -4   4  11    2.21    0.29
   4   4 -10    4.80    0.38
   4   4 -10    4.29    0.32
  -4  -4  10    4.84    0.39
   4  -4 -10    4.78    0.39
  -4   4  10    5.05    0.39
   4   4  -9   15.51    0.58
   4   4  -9   15.35    0.70
  -4  -4   9   15.29    0.71
   4  -4  -9   16.19    0.70
  -4   4   9   15.45    0.72
   4   4  -8    3.50    0.16
   4   4  -8    3.82    0.26
   4   4  -8    3.45    0.33
  -4  -4   8    3.22    0.32
  -4   4   8    3.46    0.34
   4  -4  -8    4.17    0.35
   4   4  -7   16.94    0.46
   4  -4  -7   17.27    0.35
   4   4  -7   17.82    0.54
   4   4  -7   18.42    0.73
  -4  -4   7   18.64    0.75
   4  -4  -7   19.24    0.74
  -4   4   7   18.72    0.75
   4  -4  -6    5.09    0.18
   4   4  -6    5.29    0.24
   4   4  -6    6.15    0.40
  -4  -4   6    4.95    0.38
   4  -4  -6    4.90    0.19
   4  -4  -6    5.06    0.37
  -4   4   6    5.36    0.40
   4   4  -5   11.44    0.32
   4   4  -5   11.81    0.56
  -4  -4   5   13.45    0.59
   4  -4  -5   11.81    0.37
   4  -4  -5   12.69    0.57
  -4   4   5   12.79    0.59
   4   4  -4   31.14    0.96
   4   4  -4   32.35    0.98
  -4  -4   4   32.31    0.99
   4  -4  -4   30.22    0.74
   4  -4  -4   32.13    0.95
   4  -4  -4   32.17    0.71
   4   4  -4   29.01    0.64
  -4   4   4   32.76    1.01
   4   4  -3    1.80    0.22
   4   4  -3    1.77    0.23
  -4  -4   3    2.16    0.24
  -4  -4   3    1.95    0.14
   4  -4  -3    1.97    0.22
  -4   4   3    2.57    0.27
   4   4  -3    1.77    0.13
   4   4  -2   45.82    1.22
   4   4  -2   48.12    1.28
  -4  -4   2   49.56    1.24
  -4  -4   2   47.92    1.03
   4  -4  -2   46.64    1.20
  -4   4   2   48.09    1.30
   4  -4  -1   35.18    1.01
   4   4  -1   33.75    0.96
   4   4  -1   35.47    1.06
  -4  -4   1   33.83    0.97
  -4  -4   1   34.25    0.85
  -4   4   1   33.65    1.03
   4  -4   0   16.60    0.65
  -4   4   0   16.02    0.39
   4   4   0   16.57    0.61
   4   4   0   16.13    0.39
   4   4   0   17.50    0.69
  -4   4   0   16.03    0.53
  -4  -4   0   16.51    0.61
  -4  -4   0   16.98    0.57
  -4   4   0   16.38    0.66
   4  -4   1    1.69    0.22
  -4  -4  -1    1.50    0.19
  -4   4  -1    1.84    0.14
   4   4   1    1.46    0.17
   4   4   1    1.65    0.13
  -4   4  -1    1.67    0.15
  -4  -4  -1    1.54    0.19
   4   4   1    1.68    0.27
  -4  -4  -1    1.82    0.20
  -4   4  -1    1.67    0.22
  -4  -4  -2    1.43    0.20
   4  -4   2    1.69    0.23
  -4   4  -2    1.63    0.15
   4   4   2    1.48    0.18
  -4   4  -2    1.48    0.24
  -4   4  -2    1.37    0.12
   4   4   2    1.57    0.24
  -4  -4  -2    1.63    0.21
   4  -4   3    0.65    0.17
  -4  -4  -3    0.85    0.20
  -4   4  -3    1.28    0.25
  -4   4  -3    0.67    0.13
   4   4   3    0.78    0.13
  -4   4  -3    0.82    0.18
  -4   4  -3    0.77    0.07
   4   4   3    0.81    0.21
  -4  -4  -3    0.82    0.15
   4  -4   4    0.36    0.15
   4  -4   4    0.59    0.15
  -4  -4  -4    0.29    0.12
  -4   4  -4    0.32    0.17
  -4   4  -4    0.15    0.11
   4   4   4    0.30    0.10
  -4   4  -4    0.07    0.13
   4   4   4    0.08    0.14
   4   4   4    0.37    0.13
  -4  -4  -4    0.35    0.15
   4  -4   5    0.38    0.14
   4  -4   5    0.38    0.13
  -4  -4  -5    0.22    0.12
  -4   4  -5    0.49    0.14
  -4   4  -5    0.96    0.24
   4   4   5    0.40    0.11
  -4   4  -5    0.51    0.18
   4   4   5    0.25    0.16
  -4  -4  -5    0.34    0.18
   4   4   5    0.57    0.14
   4  -4   6    4.39    0.34
  -4  -4  -6    4.04    0.35
   4  -4   6    4.52    0.38
  -4   4  -6    4.05    0.34
   4   4   6    4.42    0.25
  -4   4  -6    4.08    0.40
   4   4   6    5.15    0.42
  -4   4  -6    4.61    0.40
   4   4   6    4.60    0.33
  -4  -4  -6    4.49    0.38
   4  -4   7    8.00    0.49
   4  -4   7    6.36    0.43
  -4  -4  -7    6.62    0.45
  -4   4  -7    6.78    0.47
   4   4   7    7.26    0.31
  -4   4  -7    6.81    0.53
   4   4   7    6.73    0.49
  -4  -4  -7    7.15    0.50
  -4   4  -7    6.84    0.49
   4   4   7    7.04    0.44
  -4  -4  -8   10.68    0.60
   4  -4   8    9.68    0.57
   4  -4   8   11.21    0.60
  -4   4  -8    9.87    0.59
  -4   4  -8   10.84    0.66
   4   4   8   11.32    0.65
  -4  -4  -8   10.83    0.65
  -4   4  -8   10.01    0.61
   4   4   8   11.29    0.60
   4  -4   9    0.16    0.17
   4  -4   9    0.42    0.17
  -4  -4  -9    0.12    0.12
  -4   4  -9    0.13    0.16
  -4   4  -9    0.19    0.15
   4   4   9   -0.15    0.15
  -4  -4  -9    0.13    0.17
   4   4   9    0.05    0.12
   4  -4  10    1.61    0.27
   4  -4  10    1.85    0.28
  -4  -4 -10    1.73    0.27
  -4   4 -10    1.63    0.31
  -4   4 -10    1.32    0.26
   4   4  10    1.95    0.30
   4  -4  10    1.31    0.27
  -4  -4 -10    2.19    0.33
   4   4  10    2.05    0.29
   4  -4  11    0.92    0.23
   4  -4  11    0.82    0.22
  -4  -4 -11    0.34    0.15
  -4   4 -11    0.18    0.16
  -4   4 -11    0.39    0.17
   4   4  11    0.30    0.18
   4  -4  11    0.17    0.15
   4   4  11    0.22    0.14
  -4  -4 -11    0.23    0.18
   4  -4  12    0.16    0.20
  -4  -4 -12    0.34    0.19
  -4   4 -12    0.08    0.17
  -4   4 -12    0.03    0.15
   4   4  12    0.30    0.18
   4  -4  12    0.09    0.15
   4   4  12    0.36    0.21
  -4  -4 -12    0.32    0.19
   4  -4  13    0.44    0.22
  -4  -4 -13    0.60    0.22
  -4   4 -13   -0.04    0.18
  -4   4 -13   -0.03    0.16
   4   4  13    0.25    0.17
   4  -4  13    0.02    0.17
   4   4  13    0.42    0.20
   4  -4  14    0.96    0.27
  -4  -4 -14    1.24    0.29
  -4   4 -14    1.11    0.30
  -4   4 -14    0.98    0.28
   4   4  14    1.06    0.25
   4  -4  14    1.16    0.29
   4   4  14    1.06    0.28
   4  -4  15    0.01    0.16
  -4  -4 -15    0.09    0.13
  -4   4 -15    0.05    0.18
   4  -4  15   -0.05    0.15
   4   4  15    0.01    0.20
   4  -4  16    0.25    0.26
   4  -4  16   -0.07    0.16
   4   4  16    0.06    0.20
  -4  -5  19    1.35    0.30
  -4  -5  19    1.32    0.33
  -4   5  18    0.19    0.17
   4   5 -18    0.48    0.22
  -4   5  18    0.15    0.24
  -4  -5  18    0.28    0.16
   4  -5 -18    0.35    0.18
  -4   5  17    0.59    0.21
   4   5 -17    1.10    0.31
  -4   5  17    1.30    0.34
  -4  -5  17    0.79    0.22
   4  -5 -17    0.95    0.26
  -4   5  16    0.13    0.15
   4   5 -16    0.38    0.24
   4   5 -16   -0.06    0.16
   4   5 -16    0.01    0.11
  -4   5  16    0.09    0.19
  -4  -5  16    0.26    0.17
   4  -5 -16    0.20    0.17
   4   5 -15    0.76    0.22
   4   5 -15    0.60    0.23
   4   5 -15    0.94    0.21
  -4   5  15    1.13    0.32
  -4  -5  15    0.87    0.23
  -4   5  15    0.73    0.21
   4  -5 -15    1.02    0.26
   4   5 -14    0.86    0.21
   4   5 -14    0.81    0.26
   4   5 -14    0.64    0.21
  -4   5  14    0.76    0.24
  -4  -5  14    0.75    0.21
  -4   5  14    0.99    0.22
   4  -5 -14    0.88    0.22
   4   5 -13    1.22    0.24
   4   5 -13    1.68    0.27
  -4   5  13    1.54    0.29
  -4  -5  13    1.26    0.26
   4  -5 -13    1.61    0.28
  -4   5  13    1.56    0.27
   4   5 -12   -0.12    0.11
   4   5 -12    0.10    0.15
  -4  -5  12    0.06    0.13
  -4   5  12    0.07    0.14
   4  -5 -12   -0.08    0.13
   4   5 -11    0.76    0.17
   4   5 -11    0.41    0.16
  -4  -5  11    0.65    0.20
  -4   5  11    0.35    0.16
   4  -5 -11    0.60    0.20
   4   5 -10    0.20    0.14
   4   5 -10    0.39    0.12
  -4  -5  10    0.49    0.19
   4  -5 -10    0.45    0.16
  -4   5  10    0.51    0.19
   4   5  -9   11.30    0.49
   4   5  -9   11.61    0.63
  -4  -5   9   12.32    0.67
   4  -5  -9   12.45    0.64
  -4   5   9   12.76    0.68
   4  -5  -8    1.23    0.09
   4   5  -8    1.34    0.16
   4   5  -8    1.32    0.25
  -4  -5   8    1.11    0.23
  -4   5   8    1.51    0.26
   4  -5  -8    1.33    0.24
   4  -5  -7    7.07    0.25
   4   5  -7    6.41    0.30
   4   5  -7    6.75    0.47
  -4  -5   7    6.24    0.47
   4  -5  -7    6.72    0.22
  -4   5   7    6.67    0.48
   4  -5  -7    6.94    0.47
   4  -5  -6    5.29    0.23
   4   5  -6    4.59    0.22
   4   5  -6    4.74    0.39
  -4  -5   6    5.31    0.41
   4  -5  -6    5.25    0.23
  -4   5   6    5.28    0.42
   4  -5  -6    5.07    0.39
   4   5  -5    3.02    0.15
   4   5  -5    3.20    0.32
  -4  -5   5    3.01    0.33
   4  -5  -5    3.12    0.21
   4   5  -5    2.98    0.32
  -4   5   5    3.05    0.33
   4  -5  -5    3.11    0.30
   4   5  -4    0.46    0.16
   4   5  -4    0.60    0.21
  -4   5   4    0.36    0.16
  -4  -5   4    0.35    0.18
   4  -5  -4    0.48    0.12
   4  -5  -4    0.08    0.13
   4   5  -4    0.47    0.08
  -4   5   4    0.46    0.19
  -4  -5   4    0.28    0.07
   4   5  -3    8.08    0.48
   4   5  -3    8.58    0.51
  -4  -5   3    8.33    0.50
   4  -5  -3    8.15    0.39
  -4   5   3    7.90    0.46
   4  -5  -3    8.63    0.48
  -4  -5   3    8.39    0.33
  -4   5   3    8.71    0.52
   4   5  -2    9.20    0.52
   4   5  -2    9.32    0.54
  -4  -5   2    9.81    0.52
  -4   5   2    9.24    0.49
   4  -5  -2    9.40    0.45
  -4  -5   2    9.24    0.29
   4  -5  -2    9.63    0.50
  -4  -5   2   10.08    0.40
  -4   5   2   10.11    0.56
   4   5  -1    2.70    0.12
   4   5  -1    2.73    0.27
  -4   5   1    2.38    0.23
   4  -5  -1    2.40    0.25
  -4  -5   1    2.74    0.26
   4   5  -1    2.97    0.34
   4  -5  -1    3.07    0.28
  -4  -5   1    2.56    0.14
  -4  -5   1    2.91    0.23
  -4   5   1    2.51    0.30
  -4   5   0    8.11    0.26
   4   5   0    8.65    0.46
   4   5   0    8.21    0.27
   4   5   0    8.23    0.53
  -4  -5   0    8.64    0.46
   4  -5   0    9.00    0.47
  -4   5   0    7.92    0.40
  -4  -5   0    8.54    0.41
  -4  -5  -1    8.48    0.47
   4  -5   1    8.52    0.49
   4   5   1    7.99    0.31
  -4   5  -1    8.05    0.31
   4   5   1    9.02    0.46
  -4   5  -1    8.56    0.53
   4   5   1    8.64    0.55
  -4  -5  -1    7.68    0.43
   4  -5   1    8.03    0.47
  -4   5  -1    8.15    0.38
  -4  -5  -1    8.55    0.44
   4  -5   2    8.29    0.50
  -4  -5  -2    8.16    0.48
  -4   5  -2    7.59    0.34
   4   5   2    7.59    0.42
  -4   5  -2    8.03    0.51
   4   5   2    8.57    0.56
  -4   5  -2    8.04    0.34
  -4  -5  -2    8.06    0.45
   4  -5   2    8.30    0.49
  -4  -5  -2    8.99    0.47
   4  -5   3    3.21    0.31
  -4  -5  -3    4.31    0.35
  -4   5  -3    4.16    0.27
   4   5   3    4.00    0.30
  -4   5  -3    3.96    0.38
  -4   5  -3    4.17    0.21
   4   5   3    3.94    0.39
   4  -5   3    3.77    0.36
  -4  -5  -3    4.17    0.35
   4  -5   4    1.50    0.23
  -4  -5  -4    1.71    0.24
  -4   5  -4    1.62    0.18
  -4   5  -4    1.43    0.25
   4   5   4    1.66    0.19
  -4   5  -4    1.58    0.27
   4  -5   4    1.22    0.25
  -4   5  -4    1.43    0.10
   4   5   4    1.42    0.28
  -4  -5  -4    1.81    0.26
   4  -5   5    2.24    0.27
  -4  -5  -5    1.98    0.24
  -4   5  -5    2.04    0.29
   4   5   5    2.34    0.22
  -4   5  -5    2.30    0.24
   4  -5   5    2.33    0.30
  -4   5  -5    2.17    0.29
   4   5   5    2.49    0.34
  -4  -5  -5    2.38    0.29
   4  -5   6    1.16    0.22
  -4  -5  -6    0.97    0.19
  -4   5  -6    1.19    0.20
  -4   5  -6    1.15    0.25
   4   5   6    1.04    0.15
   4  -5   6    1.02    0.26
  -4   5  -6    0.89    0.22
   4   5   6    0.76    0.22
  -4  -5  -6    1.07    0.23
  -4  -5  -7    0.99    0.20
   4  -5   7    1.15    0.20
  -4   5  -7    0.88    0.19
  -4   5  -7    0.80    0.22
   4   5   7    0.71    0.12
   4   5   7    0.94    0.20
   4  -5   7    0.89    0.23
  -4   5  -7    0.93    0.22
  -4  -5  -7    0.77    0.20
   4  -5   8    1.52    0.26
   4  -5   8    1.57    0.24
  -4  -5  -8    1.58    0.25
  -4   5  -8    1.60    0.29
  -4   5  -8    1.39    0.25
   4   5   8    1.77    0.29
   4  -5   8    1.40    0.28
  -4   5  -8    1.02    0.23
  -4  -5  -8    1.58    0.27
   4  -5   9    0.52    0.16
  -4  -5  -9    0.39    0.17
   4  -5   9    0.78    0.22
  -4   5  -9    0.68    0.19
  -4   5  -9    0.13    0.17
   4   5   9    0.31    0.20
   4  -5   9    0.10    0.15
   4   5   9    0.62    0.19
  -4  -5  -9    0.18    0.18
   4  -5  10    1.01    0.20
   4  -5  10    1.12    0.26
  -4  -5 -10    0.62    0.18
  -4   5 -10    0.69    0.25
  -4   5 -10    0.79    0.22
   4   5  10    0.80    0.23
   4  -5  10    0.37    0.19
   4   5  10    0.84    0.20
  -4  -5 -10    0.96    0.25
   4  -5  11    0.68    0.23
   4  -5  11    0.45    0.18
  -4  -5 -11    0.68    0.21
  -4   5 -11    0.10    0.19
  -4   5 -11    0.05    0.15
   4   5  11    0.78    0.24
   4  -5  11    0.21    0.16
   4   5  11    0.52    0.20
  -4  -5 -11    0.80    0.25
  -4  -5 -12    0.72    0.21
   4  -5  12    0.65    0.22
  -4   5 -12    0.81    0.25
  -4   5 -12    0.72    0.23
   4   5  12    0.86    0.24
   4  -5  12    0.78    0.24
   4   5  12    0.44    0.19
  -4  -5 -12    0.81    0.25
  -4  -5 -13    0.12    0.13
  -4   5 -13    0.32    0.21
  -4   5 -13    0.12    0.16
   4   5  13    0.19    0.19
   4  -5  13    0.17    0.19
   4   5  13    0.42    0.21
  -4  -5 -13    0.33    0.21
   4  -5  14    0.08    0.18
  -4  -5 -14   -0.12    0.15
  -4   5 -14   -0.40    0.25
  -4   5 -14   -0.19    0.20
   4  -5  14    0.20    0.19
   4   5  14   -0.04    0.15
   4   5  14    0.13    0.15
   4  -5  15    0.87    0.30
  -4   5 -15    0.61    0.26
   4  -5  15    0.79    0.25
   4   5  15    1.03    0.28
   4   5  15    0.84    0.27
  -4  -6  18   -0.01    0.16
   4   6 -17    2.01    0.39
  -4   6  17    1.91    0.39
  -4  -6  17    2.59    0.41
   4  -6 -17    2.61    0.40
   4   6 -16    1.49    0.27
   4   6 -16    2.06    0.40
  -4   6  16    2.10    0.40
  -4  -6  16    2.05    0.36
   4  -6 -16    1.87    0.34
   4   6 -15    0.28    0.23
   4   6 -15    0.27    0.16
  -4  -6  15    0.26    0.18
  -4   6  15   -0.19    0.25
  -4   6  15    0.10    0.15
   4  -6 -15    0.03    0.16
   4   6 -14    0.01    0.17
   4   6 -14    0.02    0.13
  -4   6  14    0.09    0.17
  -4  -6  14    0.24    0.15
  -4   6  14    0.46    0.20
   4  -6 -14   -0.11    0.15
   4   6 -13    0.60    0.18
  -4   6  13    0.74    0.24
  -4  -6  13    0.30    0.17
  -4   6  13    0.89    0.24
   4  -6 -13    0.51    0.19
   4   6 -12    0.96    0.23
  -4   6  12    1.57    0.33
  -4  -6  12    0.87    0.23
  -4   6  12    1.66    0.29
   4  -6 -12    1.45    0.29
   4   6 -11    2.81    0.35
  -4   6  11    2.63    0.40
  -4  -6  11    2.10    0.33
  -4   6  11    2.32    0.33
   4  -6 -11    2.33    0.33
   4   6 -10    7.19    0.55
  -4  -6  10    7.81    0.58
  -4   6  10    7.65    0.61
   4  -6 -10    8.00    0.56
  -4   6  10    7.92    0.59
   4   6  -9    1.97    0.20
   4   6  -9    2.51    0.34
  -4   6   9    2.08    0.32
  -4  -6   9    1.91    0.30
  -4   6   9    2.59    0.34
   4  -6  -9    2.12    0.30
   4   6  -8    2.90    0.23
   4   6  -8    3.20    0.37
  -4   6   8    3.25    0.37
  -4  -6   8    3.35    0.37
  -4   6   8    3.49    0.38
   4  -6  -8    2.98    0.35
   4   6  -7    0.47    0.10
   4   6  -7    0.64    0.18
  -4   6   7    1.02    0.23
  -4  -6   7    0.31    0.15
  -4   6   7    0.97    0.22
   4  -6  -7    0.77    0.20
   4   6  -6    2.26    0.16
   4   6  -6    2.22    0.30
   4  -6  -6    2.47    0.18
  -4   6   6    2.41    0.33
  -4  -6   6    2.31    0.30
  -4   6   6    2.44    0.33
   4  -6  -6    2.49    0.30
   4   6  -5    1.57    0.11
   4   6  -5    1.90    0.27
   4   6  -5    1.26    0.25
   4  -6  -5    1.87    0.18
  -4   6   5    1.89    0.27
  -4  -6   5    2.08    0.29
  -4  -6   5    1.82    0.13
  -4   6   5    2.09    0.30
   4  -6  -5    1.77    0.25
   4   6  -4   14.55    0.73
   4   6  -4   14.50    0.73
  -4  -6   4   15.55    0.73
  -4   6   4   14.76    0.71
   4  -6  -4   15.47    0.56
  -4  -6   4   15.54    0.47
   4  -6  -4   15.12    0.69
  -4   6   4   15.22    0.75
   4   6  -3   32.71    1.11
   4   6  -3   32.92    1.14
  -4  -6   3   34.53    1.12
  -4   6   3   33.92    1.08
   4  -6  -3   32.02    0.93
  -4  -6   3   33.67    0.85
  -4   6   3   33.06    1.17
   4  -6  -3   33.55    1.08
   4   6  -2   11.51    0.61
   4   6  -2   11.19    0.63
  -4  -6   2   11.52    0.61
  -4   6   2   11.62    0.57
   4  -6  -2   10.63    0.51
  -4   6   2   11.60    0.65
   4  -6  -2   11.27    0.58
  -4  -6   2   11.70    0.47
   4   6  -1   -0.05    0.14
   4  -6  -1    0.02    0.11
  -4   6   1    0.00    0.13
  -4   6   1    0.13    0.12
  -4  -6   1   -0.09    0.15
   4   6  -1    0.18    0.18
   4  -6  -1    0.09    0.16
  -4  -6   1    0.06    0.08
  -4   6   0    5.18    0.21
   4   6   0    5.44    0.40
  -4   6   0    4.54    0.44
   4   6   0    4.99    0.44
  -4  -6   0    5.56    0.39
   4  -6   0    4.67    0.37
  -4   6   0    5.08    0.35
  -4  -6   0    5.42    0.36
   4  -6   0    5.99    0.41
  -4  -6  -1    4.93    0.38
  -4   6  -1    4.23    0.23
   4   6   1    3.86    0.33
  -4   6  -1    3.95    0.39
   4   6   1    4.18    0.41
  -4   6  -1    4.00    0.30
  -4  -6  -1    4.58    0.35
   4  -6   1    4.02    0.36
  -4  -6  -1    4.30    0.34
   4  -6   1    4.21    0.35
  -4  -6  -2    0.33    0.14
  -4   6  -2    0.59    0.12
   4   6   2    0.71    0.18
   4  -6   2    0.70    0.21
  -4   6  -2    0.60    0.20
  -4  -6  -2    0.39    0.13
   4   6   2    0.69    0.23
  -4   6  -2    0.55    0.12
  -4  -6  -2    0.58    0.17
  -4  -6  -3    1.13    0.20
   4   6   3    1.47    0.22
  -4   6  -3    1.47    0.18
   4  -6   3    1.21    0.25
  -4   6  -3    1.01    0.24
  -4   6  -3    1.37    0.14
   4   6   3    1.18    0.28
  -4  -6  -3    1.49    0.23
   4  -6   4    2.22    0.28
  -4  -6  -4    2.48    0.29
  -4   6  -4    2.28    0.22
  -4   6  -4    2.40    0.34
   4   6   4    2.91    0.28
   4  -6   4    2.35    0.33
   4   6   4    2.88    0.37
  -4   6  -4    2.37    0.33
  -4  -6  -4    2.20    0.29
   4  -6   5    1.24    0.22
  -4  -6  -5    1.07    0.21
  -4   6  -5    0.68    0.22
  -4   6  -5    1.04    0.19
   4   6   5    1.12    0.17
   4  -6   5    0.81    0.23
  -4   6  -5    0.77    0.21
   4   6   5    0.60    0.22
  -4  -6  -5    1.05    0.21
  -4  -6  -6    0.60    0.18
   4  -6   6    0.69    0.18
  -4   6  -6    0.76    0.18
  -4   6  -6    0.78    0.23
   4   6   6    0.55    0.12
   4  -6   6    0.33    0.16
  -4   6  -6    0.56    0.21
   4   6   6    0.53    0.24
  -4  -6  -6    0.80    0.20
  -4  -6  -7    2.98    0.34
   4  -6   7    2.47    0.31
  -4   6  -7    2.97    0.32
  -4   6  -7    2.54    0.36
   4  -6   7    2.25    0.34
  -4   6  -7    2.64    0.37
   4   6   7    3.23    0.40
  -4  -6  -7    2.81    0.34
   4  -6   8   -0.10    0.14
  -4  -6  -8    0.00    0.10
  -4   6  -8   -0.03    0.15
  -4   6  -8    0.09    0.17
   4  -6   8    0.05    0.16
  -4   6  -8    0.01    0.18
   4   6   8    0.29    0.21
  -4  -6  -8    0.01    0.14
  -4  -6  -9    0.24    0.13
   4  -6   9    0.00    0.11
  -4   6  -9    0.16    0.14
  -4   6  -9    0.29    0.19
   4  -6   9   -0.09    0.15
   4   6   9    0.30    0.18
  -4  -6  -9    0.25    0.16
  -4  -6 -10    0.28    0.16
   4  -6  10    0.06    0.11
  -4   6 -10    0.22    0.23
  -4   6 -10    0.30    0.17
   4  -6  10    0.15    0.18
   4   6  10    0.52    0.22
  -4  -6 -10    0.38    0.21
  -4  -6 -11    0.22    0.15
  -4   6 -11    0.08    0.17
  -4   6 -11   -0.08    0.15
   4  -6  11   -0.12    0.21
   4   6  11    0.13    0.18
  -4  -6 -11    0.11    0.17
  -4  -6 -12    0.12    0.13
  -4   6 -12    0.14    0.14
  -4   6 -12    0.40    0.24
   4  -6  12   -0.15    0.17
   4   6  12    0.47    0.23
  -4  -6 -12    0.11    0.17
  -4   6 -13    0.20    0.23
  -4   6 -13   -0.13    0.20
   4  -6  13   -0.03    0.17
   4   6  13    0.52    0.24
  -4  -6 -13    0.58    0.25
  -4   6 -14    0.11    0.18
   4   6  14    0.01    0.16
   4   7 -16   -0.06    0.14
   4   7 -16   -0.10    0.18
  -4  -7  16   -0.24    0.18
   4   7 -15    1.78    0.31
   4   7 -15    1.51    0.35
  -4   7  15    1.10    0.31
  -4  -7  15    1.37    0.32
   4  -7 -15    1.33    0.32
   4   7 -14    0.00    0.17
   4   7 -14   -0.14    0.15
  -4   7  14    0.14    0.21
  -4  -7  14    0.01    0.15
  -4   7  14    0.25    0.16
   4  -7 -14    0.02    0.14
   4   7 -13    0.09    0.16
  -4   7  13    0.21    0.19
  -4  -7  13    0.15    0.17
  -4   7  13    0.33    0.19
   4  -7 -13    0.24    0.14
   4   7 -12   -0.07    0.16
  -4   7  12   -0.04    0.19
  -4  -7  12   -0.39    0.20
  -4   7  12   -0.07    0.13
   4  -7 -12   -0.21    0.14
   4   7 -11    1.47    0.30
  -4   7  11    1.95    0.36
  -4  -7  11    1.83    0.33
  -4   7  11    2.34    0.35
   4  -7 -11    1.72    0.30
   4   7 -10    0.93    0.24
  -4   7  10    0.97    0.27
  -4  -7  10    0.88    0.22
  -4   7  10    1.11    0.26
   4  -7 -10    0.91    0.23
   4   7  -9    5.60    0.51
  -4  -7   9    5.02    0.48
  -4   7   9    5.63    0.53
   4  -7  -9    5.61    0.48
  -4   7   9    5.19    0.50
   4   7  -8    0.01    0.15
  -4   7   8    0.04    0.16
  -4  -7   8   -0.08    0.18
  -4   7   8   -0.04    0.16
   4  -7  -8    0.03    0.14
   4   7  -7   -0.13    0.16
  -4   7   7    0.12    0.17
  -4  -7   7   -0.26    0.20
  -4   7   7   -0.13    0.17
   4  -7  -7    0.16    0.16
   4   7  -6    0.22    0.17
  -4   7   6    0.18    0.15
  -4  -7   6    0.05    0.16
   4  -7  -6    0.18    0.15
  -4   7   6    0.24    0.15
   4   7  -5    0.05    0.14
  -4   7   5    0.15    0.14
   4   7  -5    0.26    0.15
  -4  -7   5    0.15    0.16
   4  -7  -5    0.40    0.10
  -4   7   5    0.57    0.23
   4  -7  -5   -0.03    0.15
   4   7  -4    1.40    0.24
  -4   7   4    2.22    0.30
   4  -7  -4    1.93    0.21
   4   7  -4    1.68    0.30
  -4  -7   4    2.18    0.29
   4  -7  -4    2.15    0.29
   4   7  -3    0.61    0.19
  -4   7   3    0.72    0.20
  -4   7   3    0.27    0.16
  -4  -7   3    0.65    0.19
   4  -7  -3    0.50    0.14
   4   7  -3    0.60    0.22
  -4  -7   3    0.48    0.12
   4  -7  -3    0.44    0.15
   4   7  -2    1.91    0.29
  -4   7   2    2.45    0.29
  -4  -7   2    2.27    0.29
   4   7  -2    1.99    0.32
  -4   7   2    2.14    0.31
   4  -7  -2    2.24    0.25
   4  -7  -2    2.14    0.26
  -4  -7   2    2.34    0.22
   4   7  -1    6.31    0.47
  -4   7   1    6.20    0.49
   4   7  -1    5.56    0.49
  -4   7   1    5.99    0.43
  -4  -7   1    5.84    0.44
   4  -7  -1    6.54    0.45
   4  -7  -1    5.74    0.44
  -4  -7   1    6.56    0.40
   4   7   0    6.70    0.48
  -4   7   0    6.62    0.52
   4   7   0    7.22    0.56
  -4   7   0    7.43    0.46
  -4  -7   0    8.06    0.50
   4  -7   0    6.95    0.48
   4  -7   0    6.90    0.47
  -4  -7   0    8.26    0.46
  -4  -7  -1    0.03    0.12
   4   7   1    0.10    0.13
  -4   7  -1   -0.09    0.18
  -4  -7  -1    0.02    0.12
   4   7   1    0.10    0.18
   4  -7   1   -0.11    0.12
  -4   7  -1    0.04    0.11
   4  -7   1    0.04    0.11
  -4  -7  -1   -0.08    0.11
  -4  -7  -2    2.23    0.29
   4   7   2    1.79    0.24
  -4   7  -2    2.07    0.34
  -4   7  -2    2.16    0.23
  -4  -7  -2    2.17    0.27
   4   7   2    1.73    0.32
   4  -7   2    1.66    0.26
   4  -7   2    1.97    0.25
  -4  -7  -2    1.75    0.25
  -4  -7  -3    0.11    0.12
  -4   7  -3    0.28    0.20
   4   7   3    0.09    0.12
   4  -7   3    0.11    0.14
   4   7   3    0.06    0.18
  -4   7  -3   -0.18    0.20
   4  -7   3    0.21    0.14
  -4  -7  -3    0.00    0.12
  -4  -7  -4    1.66    0.26
  -4   7  -4    1.16    0.26
   4   7   4    1.43    0.23
   4  -7   4    1.47    0.28
  -4   7  -4    1.74    0.30
   4   7   4    1.40    0.29
   4  -7   4    1.53    0.23
  -4  -7  -4    1.18    0.22
  -4  -7  -5    1.50    0.25
  -4   7  -5    1.51    0.27
   4   7   5    1.74    0.24
   4  -7   5    1.32    0.28
  -4   7  -5    1.39    0.27
   4   7   5    1.69    0.33
  -4  -7  -5    1.72    0.29
  -4  -7  -6    0.31    0.17
  -4   7  -6    0.14    0.16
   4  -7   6    0.68    0.23
  -4   7  -6    0.08    0.16
   4   7   6    0.31    0.20
  -4  -7  -6    0.35    0.19
  -4  -7  -7    3.39    0.37
  -4   7  -7    2.23    0.34
   4  -7   7    3.33    0.42
  -4   7  -7    3.26    0.42
   4   7   7    3.82    0.46
  -4  -7  -7    3.48    0.41
  -4  -7  -8    0.11    0.12
  -4   7  -8   -0.16    0.18
   4  -7   8    0.08    0.16
  -4   7  -8    0.30    0.20
   4   7   8    0.01    0.16
  -4  -7  -8   -0.33    0.19
  -4  -7  -9    0.65    0.19
  -4   7  -9    0.45    0.21
   4  -7   9    0.58    0.25
   4   7   9    0.23    0.18
  -4  -7  -9    0.84    0.24
  -4  -7 -10    0.33    0.18
  -4   7 -10    0.30    0.21
   4  -7  10    0.49    0.20
   4   7  10    0.00    0.18
  -4  -7 -10    0.44    0.20
  -4  -7 -11    2.08    0.31
  -4   7 -11    1.23    0.28
   4   7  11    1.74    0.35
   4  -7  11    1.80    0.38
  -4  -7 -11    2.02    0.40
  -4   7 -12    2.27    0.39
   4   7  12    2.63    0.42
   4  -7  12    2.40    0.42
  -4  -7 -12    2.67    0.42
  -4   7 -13   -0.05    0.19
   4   8 -15   -0.01    0.18
   4   8 -14    0.00    0.15
   4   8 -14    0.48    0.23
  -4  -8  14    0.04    0.16
   4   8 -13   -0.12    0.16
  -4   8  13    0.04    0.21
  -4  -8  13   -0.17    0.18
   4  -8 -13    0.09    0.16
   4   8 -12    1.51    0.32
  -4   8  12    1.60    0.35
  -4  -8  12    1.36    0.31
   4  -8 -12    1.51    0.28
   4   8 -11    1.06    0.29
  -4   8  11    1.17    0.30
  -4  -8  11    0.79    0.27
   4  -8 -11    1.13    0.29
   4   8 -10    1.10    0.27
  -4   8  10    1.54    0.34
  -4  -8  10    1.04    0.27
   4  -8 -10    1.28    0.27
   4   8  -9    0.60    0.23
  -4   8   9    0.44    0.21
  -4  -8   9    0.18    0.17
   4  -8  -9    0.84    0.23
   4   8  -8    1.58    0.31
  -4   8   8    1.36    0.31
  -4  -8   8    1.64    0.32
   4  -8  -8    2.04    0.31
   4   8  -7    1.39    0.31
  -4  -8   7    0.97    0.26
  -4   8   7    0.70    0.22
   4  -8  -7    0.90    0.21
   4   8  -6    3.30    0.40
   4   8  -6    4.56    0.47
  -4   8   6    4.39    0.43
  -4   8   6    3.62    0.43
  -4  -8   6    4.43    0.46
   4  -8  -6    4.08    0.42
   4   8  -5    1.45    0.30
  -4   8   5    1.96    0.31
   4   8  -5    2.07    0.33
  -4  -8   5    1.96    0.33
  -4   8   5    1.49    0.28
   4  -8  -5    1.72    0.29
   4   8  -4    0.46    0.19
  -4   8   4    0.45    0.17
   4   8  -4    0.61    0.25
  -4   8   4    0.79    0.22
  -4  -8   4    0.64    0.21
   4  -8  -4    0.64    0.14
   4  -8  -4    0.62    0.18
   4   8  -3    5.97    0.51
  -4   8   3    5.39    0.49
   4   8  -3    5.80    0.52
  -4   8   3    5.47    0.47
  -4  -8   3    5.30    0.47
   4  -8  -3    6.05    0.41
   4  -8  -3    5.84    0.47
   4   8  -2    1.83    0.31
  -4   8   2    1.51    0.24
   4   8  -2    1.80    0.31
  -4  -8   2    1.59    0.26
   4  -8  -2    1.82    0.25
  -4   8   2    1.84    0.30
   4  -8  -2    1.53    0.24
   4   8  -1    0.79    0.22
  -4   8   1    0.74    0.20
  -4  -8   1    0.82    0.19
  -4   8   1    0.56    0.20
   4   8  -1    0.47    0.22
   4  -8  -1    0.84    0.19
  -4  -8   1    0.68    0.15
   4  -8  -1    0.82    0.20
   4   8   0   -0.02    0.13
  -4   8   0    0.26    0.17
  -4  -8   0    0.30    0.15
   4   8   0    0.22    0.18
   4  -8   0    0.36    0.14
  -4   8   0    0.12    0.13
   4  -8   0    0.00    0.12
  -4  -8   0    0.32    0.15
  -4  -8  -1    3.45    0.37
   4   8   1    3.57    0.38
  -4   8  -1    2.84    0.39
  -4  -8  -1    3.51    0.36
   4  -8   1    3.18    0.36
   4   8   1    3.51    0.46
  -4  -8  -1    3.99    0.36
   4  -8   1    3.13    0.34
  -4  -8  -2    0.92    0.21
   4   8   2    0.80    0.20
  -4  -8  -2    0.72    0.17
   4   8   2    1.17    0.30
   4  -8   2    0.73    0.18
  -4   8  -2    0.88    0.26
   4  -8   2    0.81    0.18
  -4  -8  -2    1.20    0.23
  -4  -8  -3    2.18    0.30
  -4   8  -3    2.09    0.32
   4   8   3    1.90    0.28
  -4   8  -3    1.62    0.30
   4   8   3    1.94    0.36
   4  -8   3    1.77    0.31
   4  -8   3    1.65    0.25
  -4  -8  -3    2.11    0.29
  -4  -8  -4    0.08    0.14
   4   8   4    0.24    0.15
  -4   8  -4    0.29    0.20
  -4   8  -4    0.25    0.20
   4   8   4    0.48    0.22
   4  -8   4    0.65    0.24
   4  -8   4    0.57    0.16
  -4  -8  -4    0.17    0.14
  -4  -8  -5   -0.06    0.11
   4   8   5    0.08    0.11
  -4   8  -5   -0.04    0.15
  -4   8  -5    0.18    0.18
   4  -8   5    0.22    0.22
  -4  -8  -5   -0.16    0.14
  -4  -8  -6    0.41    0.17
  -4   8  -6    0.21    0.18
  -4   8  -6    0.28    0.21
   4   8   6    0.22    0.21
   4  -8   6    0.20    0.19
  -4  -8  -6    0.45    0.19
  -4  -8  -7    4.02    0.42
  -4   8  -7    3.79    0.46
  -4   8  -7    3.81    0.48
   4   8   7    3.18    0.46
   4  -8   7    3.26    0.44
  -4  -8  -7    4.00    0.45
  -4  -8  -8    0.12    0.12
  -4   8  -8    0.19    0.18
   4   8   8    0.23    0.21
   4  -8   8    0.18    0.22
  -4  -8  -8   -0.05    0.15
  -4  -8  -9   -0.06    0.12
  -4   8  -9   -0.19    0.22
   4   8   9    0.01    0.17
   4  -8   9   -0.12    0.20
  -4  -8  -9    0.16    0.17
  -4   8 -10    0.97    0.26
   4   8  10    1.30    0.34
   4  -8  10    0.71    0.23
  -4  -8 -10    1.46    0.32
  -4   8 -11    0.42    0.22
   4   9 -12    0.04    0.18
   4   9 -11    1.19    0.29
  -4   9  11    1.82    0.36
  -4  -9  11    1.68    0.35
   4  -9 -11    1.66    0.32
   4   9 -10    0.85    0.27
  -4   9  10    0.93    0.28
  -4  -9  10    0.36    0.19
   4  -9 -10    1.07    0.29
   4   9  -9    0.00    0.19
  -4   9   9    0.12    0.20
  -4  -9   9    0.52    0.25
   4  -9  -9    0.09    0.13
   4   9  -8    0.76    0.27
  -4   9   8    0.75    0.26
  -4   9   8    0.79    0.21
  -4  -9   8    0.60    0.22
   4  -9  -8    0.61    0.21
   4   9  -7   -0.05    0.15
  -4   9   7    0.13    0.17
  -4   9   7    0.12    0.14
  -4  -9   7   -0.05    0.18
   4  -9  -7   -0.05    0.16
   4   9  -6    1.01    0.27
  -4   9   6    0.87    0.24
  -4   9   6    0.66    0.23
  -4  -9   6    0.54    0.20
   4  -9  -6    0.92    0.22
   4   9  -5    0.33    0.19
  -4   9   5   -0.04    0.19
   4   9  -5    0.48    0.20
  -4  -9   5    0.14    0.16
  -4   9   5    0.42    0.20
   4  -9  -5    0.32    0.17
   4   9  -4    0.74    0.23
  -4   9   4    1.47    0.26
  -4   9   4    1.28    0.29
   4   9  -4    0.91    0.27
  -4  -9   4    1.36    0.28
   4  -9  -4    1.18    0.26
   4   9  -3    0.19    0.18
  -4   9   3    0.06    0.13
  -4   9   3   -0.03    0.14
   4   9  -3   -0.04    0.17
  -4  -9   3   -0.05    0.14
   4  -9  -3    0.05    0.13
   4   9  -2   -0.01    0.17
  -4   9   2   -0.02    0.14
  -4   9   2    0.30    0.18
   4   9  -2    0.20    0.21
  -4  -9   2   -0.19    0.18
   4  -9  -2   -0.01    0.11
   4  -9  -2    0.17    0.12
   4   9  -1    0.22    0.17
  -4   9   1    0.17    0.18
  -4  -9   1    0.08    0.14
   4   9  -1   -0.01    0.17
   4  -9  -1   -0.03    0.11
  -4   9   1    0.25    0.17
   4  -9  -1    0.10    0.12
   4   9   0    2.86    0.37
  -4   9   0    3.07    0.40
  -4  -9   0    3.23    0.36
   4  -9   0    3.19    0.37
   4   9   0    2.35    0.39
   4  -9   0    2.75    0.34
  -4  -9  -1    3.64    0.40
   4   9   1    3.62    0.41
  -4  -9  -1    3.72    0.38
   4  -9   1    3.79    0.42
   4   9   1    3.61    0.45
  -4   9  -1    2.91    0.43
   4  -9   1    3.20    0.35
  -4  -9  -2    1.36    0.25
   4   9   2    0.98    0.22
  -4  -9  -2    0.80    0.20
   4   9   2    1.54    0.32
   4  -9   2    1.35    0.28
  -4   9  -2    0.99    0.25
  -4  -9  -2    1.15    0.23
   4  -9   2    0.64    0.17
  -4  -9  -3    1.96    0.30
   4   9   3    2.12    0.32
  -4   9  -3    2.40    0.36
  -4   9  -3    2.89    0.43
   4   9   3    2.08    0.37
   4  -9   3    1.90    0.32
  -4  -9  -3    2.47    0.33
  -4  -9  -4    0.23    0.14
   4   9   4    0.28    0.17
  -4   9  -4    0.30    0.18
  -4   9  -4    0.41    0.22
   4   9   4    0.42    0.21
   4  -9   4    0.54    0.23
  -4  -9  -4    0.42    0.17
  -4  -9  -5    0.84    0.21
  -4   9  -5    0.84    0.25
  -4   9  -5    0.80    0.27
   4   9   5    0.94    0.33
   4  -9   5    1.14    0.29
  -4  -9  -5    1.18    0.24
  -4  -9  -6    0.54    0.19
  -4   9  -6    0.05    0.18
  -4   9  -6    0.77    0.27
   4   9   6    0.52    0.28
   4  -9   6    0.30    0.21
  -4  -9  -6    0.18    0.13
  -4  -9  -7    0.35    0.16
  -4   9  -7    0.07    0.18
   4   9   7    0.13    0.20
   4  -9   7    0.37    0.22
  -4  -9  -7    0.10    0.13
  -4   9  -8    0.00    0.18
   4  -9   8    0.07    0.18
  -4  -9  -8    0.16    0.17
  -4   9  -9   -0.02    0.17
  -4   9 -10    0.25    0.22
  -4  10   8   -0.22    0.22
  -4 -10   8   -0.06    0.17
   4 -10  -8    0.16    0.16
   4  10  -7    0.95    0.28
  -4  10   7    1.23    0.31
  -4 -10   7    0.92    0.26
   4 -10  -7    1.09    0.27
   4  10  -6    3.01    0.45
  -4  10   6    2.90    0.44
  -4  10   6    2.67    0.40
  -4 -10   6    3.04    0.44
   4 -10  -6    3.03    0.40
   4  10  -5   -0.03    0.19
  -4  10   5    0.15    0.16
  -4  10   5    0.12    0.14
   4  10  -5    0.07    0.18
  -4 -10   5    0.07    0.17
   4 -10  -5    0.22    0.17
   4  10  -4   -0.09    0.19
  -4  10   4   -0.08    0.16
  -4  10   4    0.11    0.16
   4  10  -4   -0.10    0.19
  -4 -10   4    0.38    0.16
   4 -10  -4    0.20    0.14
   4  10  -3    0.21    0.19
  -4  10   3    0.26    0.18
   4  10  -3    0.14    0.18
  -4 -10   3   -0.02    0.14
  -4  10   3    0.28    0.17
   4 -10  -3    0.24    0.15
   4  10  -2    0.18    0.19
   4  10  -2    0.12    0.21
  -4 -10   2   -0.09    0.13
  -4  10   2   -0.03    0.17
   4 -10  -2    0.26    0.16
   4  10  -1    3.00    0.41
   4  10  -1    3.51    0.47
  -4 -10   1    2.59    0.36
  -4  10   1    2.53    0.41
   4 -10  -1    2.68    0.36
  -4 -10   0    0.39    0.19
   4  10   0    0.14    0.21
  -4 -10   0    0.04    0.13
  -4  10   0   -0.08    0.18
   4 -10   0    0.05    0.13
   4  10   0    0.17    0.18
  -4 -10  -1    2.73    0.38
  -4 -10  -1    1.98    0.30
  -4  10  -1    2.40    0.41
   4  10   1    2.27    0.41
   4 -10   1    2.08    0.33
   4  10   1    2.19    0.34
  -4 -10  -2    0.14    0.13
  -4  10  -2   -0.01    0.18
   4  10   2    0.19    0.23
   4 -10   2    0.04    0.14
   4  10   2   -0.09    0.14
  -4  10  -2    0.38    0.23
  -4 -10  -3   -0.12    0.15
  -4  10  -3    0.43    0.24
   4  10   3    0.06    0.21
   4 -10   3    0.15    0.16
   4  10   3   -0.22    0.16
  -4 -10  -4    0.06    0.11
  -4  10  -4    0.08    0.17
   4 -10   4    0.32    0.17
  -4 -10  -5    0.81    0.22
   4 -10   5    0.81    0.25
  -4 -10  -5    0.83    0.24
  -4 -10  -6    1.07    0.25
  -4  11   5    0.00    0.18
   4  11  -4    0.61    0.24
  -4  11   4    0.29    0.20
   4 -11  -4    0.65    0.21
   4  11  -3    0.49    0.19
  -4 -11   3    0.45    0.19
  -4  11   3    0.32    0.17
   4  11  -2   -0.15    0.20
  -4 -11   2    0.10    0.16
  -4 -11   1    0.21    0.15
   4  11   2    0.47    0.21
   5   0 -20    0.76    0.27
  -5   0  20    0.26    0.25
   5   0 -19    0.19    0.17
  -5   0  19    0.14    0.24
  -5   0  19    0.41    0.21
   5   0 -18    0.07    0.18
  -5   0  18    0.39    0.30
  -5   0  18    0.13    0.16
  -5   0  18    0.10    0.11
   5   0 -17   -0.22    0.16
  -5   0  17   -0.21    0.21
  -5   0  17    0.05    0.14
   5   0 -16   -0.05    0.16
  -5   0  16    0.09    0.19
  -5   0  16    0.13    0.14
  -5   0  16   -0.04    0.17
   5   0 -16    0.15    0.12
   5   0 -15    0.11    0.18
  -5   0  15    0.15    0.17
  -5   0  15   -0.02    0.12
  -5   0  15   -0.17    0.18
   5   0 -15    0.01    0.09
  -5   0  14    0.31    0.21
   5   0 -14   -0.03    0.15
   5   0 -14    0.07    0.07
  -5   0  14   -0.21    0.10
  -5   0  14    0.01    0.11
  -5   0  14    0.10    0.16
   5   0 -14   -0.07    0.11
  -5   0  13    0.52    0.24
   5   0 -13    0.29    0.10
   5   0 -13    0.30    0.16
  -5   0  13    0.34    0.10
  -5   0  13    0.35    0.18
  -5   0  13    0.05    0.12
   5   0 -13    0.31    0.13
  -5   0  12    0.65    0.29
   5   0 -12    0.20    0.12
   5   0 -12    0.10    0.21
  -5   0  12   -0.03    0.09
  -5   0  12    0.41    0.21
   5   0 -12    0.37    0.14
  -5   0  12    0.36    0.19
  -5   0  11   33.94    1.11
   5   0 -11   33.54    0.90
  -5   0  11   33.12    0.76
   5   0 -11   32.31    1.06
  -5   0  11   34.36    0.87
  -5   0  11   33.79    1.08
  -5   0  11   34.19    1.08
   5   0 -11   34.84    0.91
  -5   0  10    0.14    0.17
  -5   0  10    0.01    0.05
   5   0 -10   -0.07    0.09
  -5   0  10   -0.11    0.08
  -5   0  10    0.12    0.13
   5   0 -10   -0.07    0.10
  -5   0  10    0.12    0.13
  -5   0   9    0.13    0.05
   5   0  -9    0.21    0.10
  -5   0   9    0.11    0.08
  -5   0   9    0.38    0.14
  -5   0   9    0.08    0.13
   5   0  -9    0.12    0.08
  -5   0   8   -0.01    0.05
   5   0  -8   -0.06    0.08
  -5   0   8   -0.03    0.07
  -5   0   8    0.09    0.11
  -5   0   8   -0.08    0.12
   5   0  -8    0.07    0.07
  -5   0   7    3.27    0.19
  -5   0   7    2.76    0.20
   5   0  -7    2.68    0.20
  -5   0   7    3.18    0.28
   5   0  -6    0.03    0.06
  -5   0   6    0.06    0.07
  -5   0   6    0.00    0.07
   5   0  -6    0.08    0.08
  -5   0   6    0.11    0.12
  -5   0   5  227.33    3.78
   5   0  -5  220.48    3.76
  -5   0   5  221.83    3.95
  -5   0   4    0.10    0.07
  -5   0   4    0.02    0.06
   5   0  -4    0.01    0.08
  -5   0   4   -0.04    0.11
   5   0  -3   12.36    0.45
  -5   0   3   12.01    0.39
  -5   0   3   13.31    0.47
   5   0  -2    0.06    0.10
  -5   0   2   -0.05    0.07
  -5   0   2   -0.09    0.09
   5   0  -1    1.05    0.17
  -5   0   1    1.10    0.14
  -5   0   1    1.06    0.12
   5   0   0    0.09    0.13
  -5   0   0   -0.02    0.09
  -5   0   0    0.09    0.08
  -5   0  -1   15.92    0.53
  -5   0  -1   15.63    0.54
   5   0   1   14.99    0.58
  -5   0  -1   14.36    0.42
  -5   0  -2   -0.09    0.12
   5   0   2   -0.19    0.15
  -5   0  -2   -0.31    0.12
   5   0   2   -0.09    0.08
  -5   0  -2    0.11    0.05
   5   0   3    3.17    0.30
  -5   0  -3    2.51    0.27
  -5   0  -3    3.68    0.28
   5   0   3    2.48    0.18
  -5   0  -3    2.36    0.18
  -5   0  -3    2.03    0.12
   5   0   4    0.06    0.13
  -5   0  -4    0.00    0.11
  -5   0  -4   -0.04    0.06
   5   0   4    0.00    0.07
  -5   0  -4    0.05    0.13
  -5   0  -5    7.18    0.46
   5   0   5    7.67    0.47
   5   0   5    7.66    0.33
  -5   0  -5    7.29    0.31
  -5   0  -5    8.24    0.45
   5   0   6   -0.07    0.15
  -5   0  -6   -0.01    0.15
   5   0   6   -0.01    0.07
  -5   0  -6   -0.02    0.13
   5   0   7   15.57    0.72
  -5   0  -7   15.63    0.73
   5   0   7   15.67    0.52
  -5   0  -7   13.55    0.66
   5   0   8    0.12    0.16
  -5   0  -8    0.00    0.17
   5   0   8    0.03    0.08
  -5   0  -8   -0.04    0.16
   5   0   9    5.80    0.48
  -5   0  -9    5.47    0.47
   5   0   9    5.63    0.31
  -5   0  -9    5.63    0.46
  -5   0 -10    0.18    0.16
  -5   0 -10    0.01    0.14
   5   0  10    0.24    0.17
  -5   0 -11    0.49    0.22
  -5   0 -11    0.39    0.21
   5   0  11    0.86    0.25
  -5   0 -12   -0.14    0.19
   5   0  12   -0.11    0.18
  -5   0 -12   -0.02    0.14
  -5   0 -13    0.74    0.25
   5   0  13    0.95    0.25
  -5   0 -13    0.94    0.28
  -5   0 -14   -0.10    0.19
  -5   0 -14    0.26    0.20
   5   0  14    0.11    0.19
  -5   0 -15    0.05    0.23
   5   0  15    0.32    0.17
  -5   0 -16   -0.08    0.19
   5  -1 -21    0.88    0.28
   5   1 -20    0.00    0.21
   5  -1 -20    0.33    0.22
  -5   1  20    0.23    0.25
  -5   1  20   -0.25    0.20
  -5  -1  20    0.12    0.23
   5  -1 -19    0.25    0.17
   5   1 -19    0.43    0.22
  -5   1  19    0.64    0.26
  -5   1  19    0.45    0.25
  -5  -1  19    0.47    0.22
   5   1 -18    0.76    0.26
   5  -1 -18    1.22    0.29
  -5   1  18    0.71    0.26
  -5   1  18    0.60    0.20
  -5  -1  18    0.66    0.20
  -5   1  18    0.98    0.29
  -5  -1  18    0.88    0.24
   5  -1 -18    0.82    0.19
   5   1 -17    0.46    0.19
   5  -1 -17    0.26    0.17
  -5  -1  17    0.60    0.25
  -5   1  17    0.66    0.25
  -5   1  17    0.32    0.20
  -5   1  17    0.39    0.16
  -5  -1  17    0.63    0.22
   5  -1 -17    0.51    0.17
  -5  -1  17    0.26    0.18
  -5  -1  16    0.20    0.22
  -5   1  16    0.07    0.19
   5   1 -16   -0.20    0.19
   5  -1 -16    0.33    0.21
  -5  -1  16   -0.09    0.10
  -5  -1  16    0.07    0.17
  -5   1  16    0.27    0.18
  -5   1  16    0.01    0.12
   5  -1 -16    0.20    0.14
  -5  -1  16    0.12    0.15
  -5  -1  15    0.04    0.17
  -5   1  15    0.30    0.20
   5  -1 -15   -0.09    0.13
   5   1 -15    0.10    0.09
   5   1 -15   -0.04    0.17
  -5  -1  15    0.02    0.09
  -5  -1  15    0.11    0.13
  -5   1  15   -0.01    0.16
  -5   1  15    0.09    0.15
  -5  -1  15    0.09    0.17
   5   1 -15   -0.03    0.08
   5  -1 -15   -0.09    0.09
  -5  -1  14    0.59    0.24
  -5   1  14    0.26    0.19
   5   1 -14    0.24    0.18
   5  -1 -14    0.21    0.18
   5   1 -14    0.11    0.11
   5  -1 -14    0.12    0.09
  -5  -1  14    0.00    0.10
  -5   1  14    0.17    0.19
  -5  -1  14    0.11    0.15
   5   1 -14    0.15    0.09
  -5   1  14    0.07    0.12
   5  -1 -14    0.04    0.10
  -5  -1  14    0.12    0.13
  -5   1  13    4.12    0.39
   5  -1 -13    4.03    0.26
   5   1 -13    3.76    0.40
   5  -1 -13    3.93    0.38
   5   1 -13    3.86    0.29
  -5   1  13    3.32    0.19
  -5  -1  13    3.35    0.29
  -5   1  13    3.72    0.41
  -5  -1  13    3.24    0.37
   5   1 -13    3.94    0.26
   5  -1 -13    3.94    0.32
  -5   1  13    3.75    0.37
  -5   1  12    0.97    0.24
   5   1 -12    0.79    0.21
   5  -1 -12    0.55    0.16
   5  -1 -12    0.67    0.12
   5   1 -12    0.50    0.11
  -5   1  12    0.39    0.07
  -5  -1  12    0.56    0.15
  -5   1  12    1.18    0.25
  -5  -1  12    0.44    0.18
   5   1 -12    0.51    0.10
   5  -1 -12    0.45    0.13
  -5   1  12    0.57    0.17
  -5   1  11   12.19    0.59
   5  -1 -11   11.58    0.46
   5  -1 -11   10.69    0.56
   5   1 -11   11.65    0.50
  -5   1  11   11.00    0.36
  -5  -1  11   12.14    0.51
  -5   1  11   11.22    0.62
  -5   1  11   11.21    0.58
  -5  -1  11   12.36    0.58
   5   1 -11   11.46    0.42
   5  -1 -11   11.93    0.53
  -5   1  10    3.06    0.30
   5   1 -10    3.05    0.25
  -5   1  10    2.85    0.17
   5  -1 -10    2.97    0.27
  -5   1  10    2.87    0.17
  -5  -1  10    2.80    0.24
  -5  -1  10    2.89    0.28
   5   1 -10    2.69    0.19
   5  -1 -10    2.71    0.24
  -5   1  10    2.98    0.30
  -5   1   9    3.68    0.30
  -5   1   9    3.47    0.17
   5   1  -9    3.58    0.26
   5  -1  -9    3.41    0.28
  -5  -1   9    3.62    0.26
   5  -1  -9    3.17    0.18
  -5  -1   9    3.63    0.29
   5   1  -9    3.49    0.20
   5  -1  -9    3.35    0.25
  -5   1   9    3.79    0.32
  -5   1   8    0.46    0.15
  -5   1   8    0.49    0.06
   5   1  -8    0.33    0.11
  -5  -1   8    0.27    0.11
   5  -1  -8    0.37    0.07
  -5  -1   8    0.29    0.12
   5   1  -8    0.45    0.08
   5  -1  -8    0.47    0.12
  -5   1   8    0.51    0.15
   5   1  -7    1.12    0.08
   5   1  -7    1.20    0.17
   5  -1  -7    1.09    0.11
  -5  -1   7    1.10    0.16
   5   1  -7    1.16    0.11
   5  -1  -7    1.48    0.17
  -5  -1   7    1.43    0.17
  -5   1   7    1.75    0.23
  -5   1   6   51.51    0.94
   5   1  -6   55.39    1.25
   5   1  -6   51.11    1.01
   5  -1  -6   54.12    1.14
  -5  -1   6   53.35    1.19
   5  -1  -6   53.95    1.07
   5  -1  -6   54.48    1.21
  -5   1   6   56.19    1.31
   5  -1  -5   94.49    1.69
   5   1  -5   94.65    1.86
  -5   1   5   89.05    1.56
   5   1  -5   89.59    1.67
   5  -1  -5   94.13    1.77
   5  -1  -5   91.10    1.69
  -5  -1   5   91.67    1.80
  -5   1   5   91.01    1.89
   5  -1  -4   39.13    0.81
   5   1  -4   40.20    0.98
   5  -1  -4   40.62    0.93
   5   1  -4   36.67    0.85
  -5   1   4   36.74    0.76
  -5  -1   4   38.45    0.93
   5   1  -4   38.10    0.80
  -5   1   4   39.15    0.99
   5  -1  -3    3.86    0.26
   5   1  -3    3.31    0.23
   5  -1  -3    3.35    0.17
  -5  -1   3    3.16    0.22
  -5   1   3    3.40    0.18
  -5   1   3    3.21    0.25
  -5  -1   2    1.37    0.17
  -5   1   2    1.47    0.13
   5  -1  -2    1.37    0.18
   5   1  -2    1.66    0.18
   5  -1  -2    1.36    0.12
  -5   1   2    1.30    0.16
  -5   1   1    5.22    0.27
  -5  -1   1    5.48    0.29
   5  -1  -1    5.55    0.33
   5   1  -1    4.83    0.29
  -5   1   1    5.11    0.29
   5  -1   0    4.41    0.32
  -5   1   0    4.67    0.27
  -5  -1   0    4.76    0.28
   5   1   0    4.51    0.30
  -5  -1   0    4.47    0.22
   5   1   0    4.80    0.28
  -5   1   0    4.40    0.25
  -5   1  -1   34.42    0.89
  -5  -1  -1   35.06    0.92
   5  -1   1   33.86    0.96
   5   1   1   35.49    0.94
  -5  -1  -1   33.81    0.81
   5   1   1   34.05    0.87
  -5   1  -1   32.51    0.74
  -5   1  -1   32.72    0.78
   5  -1   1   32.28    0.78
  -5  -1  -2   47.21    1.16
   5  -1   2   44.44    1.19
  -5   1  -2   43.98    1.13
  -5   1  -2   47.33    1.15
  -5  -1  -2   46.52    1.04
   5   1   2   45.53    1.06
  -5   1  -2   42.47    0.90
  -5   1  -2   44.12    0.94
   5  -1   2   43.46    0.94
  -5  -1  -2   43.82    0.87
  -5   1  -3  104.75    2.10
   5  -1   3  100.87    2.13
  -5  -1  -3  106.16    2.10
  -5   1  -3  110.38    2.11
  -5  -1  -3  101.91    1.97
  -5  -1  -3  103.78    1.71
  -5   1  -3  103.44    1.94
   5   1   3  105.66    1.96
  -5   1  -3   93.10    1.73
  -5   1  -3   96.12    1.78
   5  -1   3   97.44    1.78
  -5  -1  -3   90.67    1.64
  -5  -1  -4   11.02    0.53
  -5   1  -4   10.48    0.53
   5  -1   4   10.82    0.54
  -5   1  -4   10.42    0.51
  -5  -1  -4   10.17    0.47
  -5   1  -4    9.27    0.41
   5   1   4   10.46    0.43
  -5   1  -4    8.91    0.29
  -5  -1  -4   10.14    0.28
   5  -1   4    9.23    0.31
  -5   1  -5    2.63    0.29
   5  -1   5    2.83    0.30
  -5  -1  -5    2.36    0.26
  -5  -1  -5    2.23    0.24
  -5   1  -5    2.33    0.28
   5   1   5    2.52    0.23
  -5   1  -5    2.83    0.23
   5  -1   5    2.13    0.13
  -5  -1  -6    7.04    0.47
   5  -1   6    7.34    0.48
  -5   1  -6    7.42    0.51
   5   1   6    7.92    0.50
  -5  -1  -6    7.85    0.47
  -5   1  -6    7.85    0.50
   5   1   6    7.87    0.40
  -5   1  -6    6.82    0.37
   5  -1   6    6.27    0.21
  -5  -1  -7   64.32    1.58
   5   1   7   68.66    1.65
   5  -1   7   65.20    1.62
  -5  -1  -7   66.46    1.55
  -5   1  -7   66.48    1.62
   5  -1   7   62.33    1.06
   5   1   7   66.64    1.38
  -5   1  -7   63.34    1.64
   5   1   8    6.19    0.26
  -5  -1  -8    6.32    0.50
   5  -1   8    7.47    0.53
   5   1   8    7.30    0.52
  -5  -1  -8    6.34    0.46
  -5   1  -8    6.58    0.50
   5  -1   8    6.23    0.24
   5   1   8    7.00    0.40
  -5   1  -8    6.90    0.52
   5   1   9    4.74    0.43
  -5  -1  -9    4.71    0.43
   5  -1   9    4.60    0.43
  -5   1  -9    4.59    0.43
  -5  -1  -9    4.21    0.40
   5   1   9    5.34    0.36
  -5   1  -9    4.68    0.45
  -5   1 -10    0.42    0.20
   5  -1  10    0.75    0.23
   5   1  10    0.39    0.19
  -5  -1 -10    0.49    0.18
   5   1  10    0.37    0.14
  -5  -1 -10    0.33    0.17
  -5   1 -10    0.48    0.20
  -5  -1 -11    0.58    0.21
  -5   1 -11    0.78    0.24
  -5  -1 -11    0.42    0.18
   5  -1  11    0.61    0.21
  -5   1 -11    0.58    0.21
   5   1  11    0.56    0.19
  -5   1 -12    0.47    0.22
  -5  -1 -12    0.08    0.16
  -5  -1 -12    0.05    0.15
   5   1  12    0.32    0.23
   5  -1  12   -0.03    0.16
  -5   1 -13    3.34    0.44
  -5  -1 -13    3.13    0.43
   5   1  13    3.32    0.44
   5  -1  13    3.73    0.45
  -5  -1 -13    2.55    0.39
  -5   1 -14    0.21    0.23
  -5  -1 -14   -0.08    0.16
   5   1  14   -0.01    0.17
   5  -1  14   -0.16    0.17
  -5  -1 -14   -0.02    0.18
  -5  -1 -15    0.36    0.22
  -5   1 -15    0.05    0.18
  -5  -1 -15    0.55    0.22
   5  -1  15   -0.30    0.29
   5   1  15    0.34    0.22
  -5  -1 -16   -0.20    0.20
   5  -1  16    0.04    0.25
   5   1  16    0.12    0.17
   5  -2 -21    2.28    0.40
   5   2 -20    0.59    0.23
   5  -2 -20    0.71    0.26
  -5   2  20    0.56    0.29
  -5  -2  20    0.64    0.24
   5   2 -19    0.49    0.28
   5  -2 -19    0.23    0.18
  -5   2  19    0.80    0.31
  -5  -2  19    0.32    0.22
   5  -2 -19    0.22    0.15
   5   2 -18    0.08    0.19
   5  -2 -18    0.50    0.23
  -5   2  18    0.55    0.24
  -5  -2  18    0.00    0.13
  -5  -2  18   -0.01    0.17
   5  -2 -18    0.04    0.13
  -5   2  17    1.52    0.32
   5   2 -17    1.11    0.28
   5  -2 -17    1.10    0.25
  -5  -2  17    1.28    0.22
  -5  -2  17    0.93    0.25
  -5  -2  17    0.79    0.20
   5  -2 -17    1.47    0.25
  -5   2  17    1.07    0.22
  -5   2  16    0.07    0.15
   5   2 -16   -0.13    0.18
   5  -2 -16    0.29    0.16
  -5  -2  16    0.12    0.11
  -5   2  16    0.26    0.16
  -5  -2  16    0.17    0.15
   5  -2 -16    0.26    0.14
  -5   2  15    3.75    0.42
   5  -2 -15    3.76    0.38
   5   2 -15    3.36    0.43
   5   2 -15    3.99    0.32
  -5  -2  15    3.38    0.34
   5  -2 -15    3.88    0.36
  -5  -2  15    3.18    0.37
  -5   2  15    3.35    0.37
  -5   2  14    1.63    0.27
   5  -2 -14    1.44    0.24
   5   2 -14    1.50    0.28
   5   2 -14    1.83    0.21
  -5  -2  14    1.27    0.23
  -5   2  14    1.49    0.25
  -5  -2  14    1.72    0.27
   5  -2 -14    1.88    0.25
  -5   2  13    1.18    0.23
   5   2 -13    1.14    0.25
   5  -2 -13    1.35    0.15
   5  -2 -13    0.96    0.20
   5   2 -13    1.17    0.19
  -5  -2  13    1.23    0.21
  -5  -2  13    1.08    0.21
  -5   2  13    1.26    0.24
   5   2 -13    1.21    0.12
   5  -2 -13    1.39    0.23
  -5   2  12    0.26    0.16
   5  -2 -12    0.04    0.12
   5   2 -12    0.24    0.12
  -5  -2  12    0.19    0.13
  -5   2  12    0.28    0.16
  -5  -2  12   -0.10    0.17
   5   2 -12    0.25    0.07
   5  -2 -12    0.17    0.11
  -5   2  11   19.27    0.75
   5  -2 -11   19.03    0.73
   5   2 -11   19.36    0.71
  -5  -2  11   18.55    0.72
  -5  -2  11   18.73    0.73
   5   2 -11   18.93    0.48
   5  -2 -11   19.67    0.73
  -5   2  11   18.68    0.79
  -5   2  10    0.94    0.19
   5  -2 -10    0.77    0.15
   5   2 -10    0.97    0.17
  -5  -2  10    0.86    0.18
  -5  -2  10    0.71    0.15
  -5   2  10    1.19    0.21
   5   2 -10    1.22    0.10
   5  -2 -10    0.85    0.16
  -5   2   9    0.16    0.13
   5  -2  -9   -0.12    0.09
   5   2  -9    0.11    0.11
  -5  -2   9   -0.01    0.11
  -5   2   9    0.09    0.15
  -5  -2   9    0.04    0.10
   5   2  -9    0.01    0.04
   5  -2  -9    0.01    0.10
  -5   2   8    1.58    0.19
   5  -2  -8    1.61    0.17
   5   2  -8    1.50    0.21
   5  -2  -8    1.30    0.08
  -5  -2   8    1.33    0.20
  -5   2   8    1.81    0.24
   5   2  -8    1.30    0.08
  -5  -2   8    1.31    0.17
   5  -2  -8    1.25    0.17
  -5   2   7    2.55    0.20
   5   2  -7    2.52    0.24
   5   2  -7    2.30    0.10
   5  -2  -7    1.76    0.16
   5  -2  -7    2.35    0.13
  -5  -2   7    2.69    0.25
   5  -2  -7    2.14    0.22
  -5   2   7    2.09    0.24
  -5  -2   7    1.67    0.17
   5   2  -7    2.00    0.10
   5   2  -6   40.64    0.82
   5   2  -6   41.77    1.07
  -5  -2   6   40.81    0.88
   5  -2  -6   40.49    0.88
   5  -2  -6   41.11    0.84
  -5  -2   6   43.61    1.07
  -5  -2   6   39.79    0.88
   5  -2  -6   43.41    1.07
  -5   2   6   44.33    1.15
   5  -2  -5   78.03    1.59
   5   2  -5   70.42    1.38
   5   2  -5   73.61    1.62
  -5  -2   5   72.89    1.34
  -5  -2   5   76.68    1.61
  -5   2   5   77.34    1.68
   5  -2  -5   74.67    1.60
   5  -2  -4    0.74    0.14
   5  -2  -4    0.90    0.07
   5   2  -4    0.43    0.13
  -5  -2   4    0.50    0.06
  -5  -2   4    0.57    0.14
  -5   2   4    0.73    0.16
   5  -2  -3    0.00    0.12
  -5   2   3    0.12    0.06
   5  -2  -3    0.06    0.04
   5   2  -3    0.06    0.11
  -5  -2   3   -0.07    0.11
   5   2  -3    0.15    0.06
  -5   2   3    0.05    0.11
  -5  -2   2    1.00    0.15
   5  -2  -2    1.18    0.18
  -5   2   2    0.77    0.11
   5  -2  -2    0.75    0.10
   5   2  -2    0.98    0.15
  -5  -2   2    0.98    0.07
   5   2  -2    0.64    0.16
  -5  -2   2    0.70    0.15
  -5   2   2    0.94    0.15
   5  -2  -1    0.56    0.16
  -5   2   1    0.29    0.10
  -5  -2   1    0.29    0.11
   5   2  -1    0.30    0.10
   5  -2  -1    0.34    0.06
  -5  -2   1    0.18    0.05
   5   2  -1    0.39    0.15
  -5   2   1    0.50    0.12
   5  -2   0    0.26    0.15
  -5   2   0    0.29    0.11
  -5  -2   0    0.39    0.13
  -5  -2   0    0.24    0.06
   5  -2   0    0.16    0.05
   5   2   0    0.24    0.10
   5   2   0    0.27    0.13
  -5   2   0    0.12    0.09
  -5  -2  -1   15.58    0.59
   5  -2   1   15.42    0.64
   5   2   1   15.75    0.53
  -5  -2  -1   15.55    0.46
   5   2   1   15.51    0.58
  -5   2  -1   15.21    0.57
  -5   2  -1   15.12    0.53
  -5   2  -2    0.62    0.16
  -5  -2  -2    0.12    0.10
   5  -2   2    0.40    0.17
  -5   2  -2    0.50    0.16
   5   2   2    0.55    0.11
  -5  -2  -2    0.43    0.10
  -5   2  -2    0.36    0.06
   5   2   2    0.52    0.14
  -5   2  -2    0.43    0.11
  -5   2  -3    0.94    0.20
  -5  -2  -3    0.64    0.15
   5  -2   3    0.39    0.16
  -5  -2  -3    0.53    0.12
  -5   2  -3    0.93    0.21
   5   2   3    0.55    0.10
  -5   2  -3    0.40    0.13
   5   2   3    0.64    0.15
  -5   2  -3    0.48    0.11
  -5   2  -4    0.53    0.19
   5  -2   4    0.55    0.18
  -5  -2  -4    0.56    0.17
   5   2   4    0.51    0.10
  -5   2  -4    0.47    0.18
  -5  -2  -4    0.66    0.14
  -5   2  -4    0.43    0.13
   5   2   4    0.65    0.15
  -5  -2  -4    0.39    0.05
   5   2   5   12.49    0.44
  -5  -2  -5   12.27    0.60
   5  -2   5   12.88    0.63
  -5  -2  -5   12.82    0.54
  -5   2  -5   12.96    0.65
   5   2   5   13.51    0.57
  -5   2  -5   13.20    0.56
  -5   2  -5   12.85    0.66
  -5   2  -6    0.45    0.21
  -5  -2  -6    0.45    0.17
   5  -2   6    0.20    0.19
  -5  -2  -6    0.53    0.14
  -5   2  -6    0.52    0.20
   5   2   6    0.42    0.09
  -5   2  -6    0.27    0.14
   5   2   6    0.30    0.15
  -5  -2  -7    4.76    0.39
   5   2   7    4.61    0.23
   5  -2   7    4.73    0.41
  -5  -2  -7    4.27    0.34
  -5   2  -7    4.28    0.41
   5   2   7    4.39    0.34
  -5   2  -7    4.43    0.34
  -5   2  -7    5.10    0.44
   5  -2   8    0.30    0.18
  -5   2  -8    0.24    0.17
  -5  -2  -8    0.03    0.13
   5   2   8    0.22    0.13
  -5   2  -8    0.05    0.18
  -5  -2  -8    0.18    0.14
  -5  -2  -9    3.85    0.39
   5  -2   9    3.38    0.36
   5   2   9    3.82    0.35
  -5   2  -9    3.25    0.38
  -5  -2  -9    3.32    0.35
  -5  -2 -10    0.74    0.20
   5  -2  10    0.92    0.24
   5   2  10    0.96    0.20
  -5  -2 -10    1.12    0.22
  -5   2 -10    0.81    0.22
   5   2  11   -0.15    0.17
  -5  -2 -11    0.30    0.17
   5   2  11    0.06    0.12
  -5  -2 -11    0.24    0.19
  -5   2 -11    0.14    0.17
  -5   2 -12    1.00    0.27
  -5  -2 -12    1.05    0.27
  -5  -2 -12    0.56    0.20
   5  -2  12    0.63    0.21
   5   2  12    0.51    0.23
   5  -2  12    0.44    0.21
  -5  -2 -13    2.93    0.40
  -5   2 -13    3.26    0.45
   5  -2  13    3.22    0.43
   5  -2  13    3.57    0.42
  -5  -2 -13    3.15    0.41
   5   2  13    4.07    0.48
  -5   2 -14    0.04    0.18
  -5  -2 -14    0.09    0.15
   5  -2  14    0.14    0.20
  -5  -2 -14    0.25    0.16
   5   2  14    0.34    0.18
   5   2  14    0.12    0.20
   5   2  15    0.22    0.20
  -5  -2 -15   -0.24    0.19
   5  -2  15   -0.13    0.23
  -5  -2 -15   -0.25    0.19
  -5   2 -15    0.34    0.22
   5  -2  15   -0.21    0.19
   5   2  15    0.28    0.23
   5   2  16    0.13    0.19
   5  -2  16   -0.21    0.25
  -5  -2 -16   -0.12    0.17
   5  -2  16   -0.20    0.16
   5   2  16   -0.42    0.25
  -5   3  20   -0.07    0.17
  -5  -3  20    0.38    0.22
   5  -3 -20    0.36    0.18
   5   3 -19    0.10    0.17
  -5   3  19    0.11    0.17
  -5  -3  19    0.29    0.22
   5  -3 -19    0.29    0.17
  -5   3  18    2.33    0.38
   5   3 -18    1.99    0.38
  -5  -3  18    1.85    0.29
  -5  -3  18    1.88    0.35
   5  -3 -18    1.99    0.33
  -5   3  17    0.50    0.22
   5   3 -17    0.61    0.25
   5  -3 -17    0.78    0.22
  -5  -3  17    0.68    0.18
  -5  -3  17    0.70    0.23
   5  -3 -17    0.40    0.17
  -5   3  17    0.30    0.15
  -5   3  16    0.09    0.18
   5   3 -16    0.04    0.17
   5  -3 -16    0.00    0.13
  -5  -3  16   -0.16    0.15
  -5  -3  16    0.02    0.17
   5  -3 -16    0.09    0.13
  -5   3  16    0.20    0.16
  -5   3  15   -0.11    0.18
   5   3 -15   -0.06    0.17
   5  -3 -15    0.11    0.13
   5   3 -15   -0.08    0.10
  -5  -3  15   -0.05    0.13
  -5  -3  15   -0.15    0.13
   5  -3 -15    0.22    0.16
  -5   3  15    0.32    0.20
  -5   3  14    0.17    0.14
   5   3 -14   -0.14    0.19
   5  -3 -14   -0.07    0.13
   5   3 -14   -0.04    0.11
  -5  -3  14   -0.07    0.14
  -5  -3  14   -0.06    0.15
   5  -3 -14    0.16    0.15
  -5   3  14   -0.05    0.16
  -5   3  13    3.22    0.33
   5  -3 -13    3.33    0.31
   5   3 -13    3.01    0.29
  -5  -3  13    2.68    0.32
   5  -3 -13    3.42    0.36
  -5  -3  13    2.99    0.31
  -5   3  13    3.17    0.36
  -5   3  12    0.49    0.17
   5  -3 -12    0.33    0.13
   5   3 -12    0.55    0.16
  -5  -3  12    0.43    0.15
   5  -3 -12    0.42    0.14
  -5   3  12    0.69    0.18
  -5   3  11   -0.11    0.15
   5  -3 -11   -0.02    0.10
   5   3 -11   -0.05    0.12
  -5  -3  11   -0.18    0.15
  -5   3  11    0.02    0.16
   5  -3 -11   -0.09    0.14
  -5   3  10    7.50    0.41
   5  -3 -10    7.56    0.40
   5   3 -10    7.66    0.46
  -5  -3  10    7.42    0.46
   5  -3 -10    7.09    0.45
  -5   3  10    7.50    0.50
  -5   3   9   12.21    0.50
   5  -3  -9   11.97    0.47
   5   3  -9   11.37    0.57
  -5  -3   9   11.61    0.59
   5  -3  -9   11.92    0.59
  -5   3   9   12.72    0.63
  -5   3   8    8.40    0.38
   5  -3  -8    8.64    0.36
   5   3  -8    8.12    0.46
  -5  -3   8    8.03    0.48
  -5   3   8    8.36    0.49
   5  -3  -8    8.40    0.46
  -5   3   7   13.64    0.44
   5   3  -7   13.43    0.34
   5  -3  -7   13.34    0.41
   5   3  -7   13.97    0.59
  -5  -3   7   13.44    0.40
  -5  -3   7   14.69    0.62
  -5  -3   7   14.10    0.45
   5  -3  -7   13.72    0.59
  -5   3   7   14.05    0.63
  -5   3   6    8.57    0.30
   5  -3  -6    8.19    0.27
   5   3  -6    8.68    0.46
  -5  -3   6    8.24    0.26
  -5  -3   6    9.00    0.49
  -5  -3   6    8.41    0.30
   5  -3  -6    8.88    0.45
  -5   3   6    8.81    0.48
  -5  -3   5    0.13    0.04
   5   3  -5    0.00    0.10
  -5  -3   5    0.02    0.10
   5  -3  -5    0.02    0.11
  -5  -3   5    0.09    0.05
   5   3  -5    0.06    0.03
   5  -3  -4   27.88    0.61
   5  -3  -4   31.92    0.91
   5   3  -4   31.83    0.92
  -5  -3   4   32.95    0.92
   5  -3  -4   32.07    0.90
   5   3  -4   27.68    0.63
  -5   3   4   31.80    0.94
   5  -3  -3    5.89    0.37
   5  -3  -3    5.21    0.23
   5   3  -3    5.42    0.34
   5   3  -3    5.19    0.37
  -5  -3   3    4.83    0.34
   5   3  -3    5.16    0.24
  -5   3   3    5.46    0.36
   5  -3  -2    2.58    0.25
   5   3  -2    2.38    0.24
   5   3  -2    2.32    0.25
  -5  -3   2    2.14    0.22
  -5   3   2    2.18    0.23
   5  -3  -1    2.24    0.25
   5   3  -1    2.20    0.22
  -5  -3   1    2.38    0.23
  -5  -3   1    2.07    0.22
   5   3  -1    2.32    0.27
  -5   3   1    1.98    0.23
  -5  -3   0    0.80    0.16
   5  -3   0    0.84    0.19
   5  -3   0    0.67    0.07
   5   3   0    0.61    0.13
  -5  -3   0    0.69    0.08
   5   3   0    0.42    0.15
  -5   3   0    0.51    0.15
  -5  -3  -1    1.19    0.19
   5  -3   1    1.13    0.11
   5  -3   1    1.54    0.23
  -5  -3  -1    1.51    0.13
   5   3   1    1.49    0.17
   5   3   1    1.46    0.13
  -5  -3  -1    1.28    0.09
   5   3   1    1.44    0.22
  -5   3  -1    1.21    0.19
   5   3   1    1.22    0.11
   5  -3   2   11.27    0.41
  -5  -3  -2   11.97    0.54
   5  -3   2   12.92    0.60
   5   3   2   12.13    0.48
  -5  -3  -2   11.52    0.41
   5   3   2   11.66    0.56
   5   3   2   11.62    0.40
  -5   3  -2   11.96    0.50
   5  -3   3    1.25    0.22
   5  -3   3    1.16    0.14
  -5  -3  -3    1.36    0.21
  -5  -3  -3    1.32    0.16
  -5   3  -3    1.46    0.25
   5   3   3    1.34    0.16
  -5   3  -3    1.22    0.20
   5   3   3    1.12    0.22
   5   3   3    1.41    0.16
  -5  -3  -4    5.39    0.38
   5  -3   4    5.33    0.40
  -5  -3  -4    5.35    0.32
   5   3   4    5.45    0.30
  -5   3  -4    5.52    0.42
  -5   3  -4    5.09    0.38
   5   3   4    5.92    0.42
   5   3   4    5.33    0.32
  -5  -3  -4    5.02    0.25
   5  -3   5    1.14    0.22
   5  -3   5    0.82    0.15
  -5  -3  -5    1.04    0.19
  -5  -3  -5    1.12    0.18
  -5   3  -5    0.93    0.23
   5   3   5    0.99    0.13
  -5   3  -5    0.69    0.16
   5   3   5    1.43    0.25
   5   3   5    0.97    0.16
  -5  -3  -5    1.04    0.10
   5  -3   6   17.95    0.72
  -5  -3  -6   19.10    0.79
   5  -3   6   20.09    0.84
  -5  -3  -6   18.92    0.72
  -5   3  -6   18.72    0.75
   5   3   6   19.01    0.56
  -5   3  -6   19.18    0.87
   5   3   6   19.86    0.81
  -5   3  -6   19.46    0.79
   5   3   6   20.09    0.74
   5  -3   7    4.24    0.37
   5  -3   7    4.80    0.41
  -5  -3  -7    5.17    0.42
  -5   3  -7    4.06    0.40
  -5  -3  -7    4.23    0.34
  -5   3  -7    4.79    0.39
   5   3   7    4.46    0.23
   5   3   7    4.89    0.39
  -5   3  -7    4.62    0.39
   5   3   7    4.64    0.36
   5  -3   8    7.19    0.52
   5  -3   8    6.40    0.46
  -5  -3  -8    7.00    0.51
  -5   3  -8    7.11    0.54
  -5  -3  -8    6.23    0.45
   5   3   8    7.26    0.49
  -5   3  -8    6.25    0.45
   5   3   8    6.73    0.47
   5  -3   9   -0.14    0.18
   5  -3   9    0.32    0.19
  -5  -3  -9    0.28    0.15
  -5   3  -9    0.39    0.19
  -5  -3  -9    0.20    0.13
   5   3   9    0.07    0.14
   5   3   9    0.24    0.16
   5  -3  10    0.01    0.16
  -5  -3 -10    0.01    0.14
   5  -3  10    0.14    0.17
  -5  -3 -10   -0.23    0.15
  -5   3 -10    0.19    0.21
   5   3  10    0.25    0.15
   5   3  10    0.11    0.14
   5  -3  11   -0.13    0.17
  -5  -3 -11    0.14    0.15
   5  -3  11    0.27    0.17
  -5   3 -11    0.02    0.16
  -5  -3 -11    0.52    0.19
   5   3  11    0.30    0.19
   5   3  11    0.32    0.18
   5  -3  12    0.96    0.26
   5  -3  12    0.90    0.26
  -5  -3 -12    1.16    0.27
  -5   3 -12    1.23    0.30
   5   3  12    1.26    0.26
   5   3  12    0.89    0.26
  -5   3 -13    2.09    0.39
  -5  -3 -13    1.90    0.33
   5  -3  13    2.35    0.37
   5   3  13    1.30    0.31
   5   3  14   -0.04    0.21
  -5  -3 -14    0.34    0.18
   5  -3  14    0.12    0.18
  -5   3 -14    0.18    0.20
   5  -3  14    0.07    0.15
   5   3  14    0.65    0.23
   5  -3  15    0.00    0.20
  -5  -3 -15    0.26    0.18
   5   3  15   -0.20    0.22
  -5   3 -15    0.45    0.25
   5  -3  15    0.25    0.22
   5   3  15    0.39    0.22
   5   3  16   -0.35    0.22
  -5  -3 -16    0.02    0.13
   5  -3  16    0.03    0.17
  -5   4  20    1.40    0.32
  -5  -4  20    1.30    0.34
   5  -4 -20    1.85    0.34
  -5   4  19    0.64    0.22
   5   4 -19    0.52    0.27
  -5   4  19    0.56    0.27
  -5  -4  19    0.19    0.16
   5  -4 -19    0.08    0.16
  -5   4  18    0.22    0.18
   5   4 -18   -0.10    0.21
  -5  -4  18   -0.37    0.20
  -5  -4  18   -0.09    0.18
   5  -4 -18    0.05    0.16
  -5   4  17    0.36    0.19
   5   4 -17    0.08    0.18
  -5  -4  17    0.06    0.14
  -5  -4  17    0.11    0.15
  -5   4  17    0.14    0.12
   5  -4 -17   -0.13    0.15
  -5   4  16    2.35    0.33
   5   4 -16    1.95    0.37
   5   4 -16    2.71    0.32
  -5  -4  16    2.42    0.35
  -5   4  16    2.50    0.35
  -5  -4  16    2.26    0.34
   5  -4 -16    2.57    0.35
  -5   4  15    0.12    0.13
   5   4 -15    0.24    0.21
   5   4 -15    0.39    0.16
  -5  -4  15    0.34    0.19
  -5   4  15    0.55    0.19
   5  -4 -15    0.37    0.18
  -5   4  14    0.29    0.16
   5   4 -14    0.26    0.16
  -5  -4  14   -0.05    0.13
   5  -4 -14    0.14    0.15
  -5   4  14   -0.12    0.14
  -5   4  13    0.16    0.13
   5   4 -13    0.17    0.14
  -5  -4  13    0.08    0.14
  -5   4  13    0.27    0.16
   5  -4 -13    0.17    0.14
  -5   4  12   -0.13    0.12
   5   4 -12   -0.05    0.12
  -5  -4  12   -0.19    0.17
  -5   4  12   -0.02    0.16
   5  -4 -12   -0.45    0.16
  -5   4  11    6.05    0.39
   5   4 -11    5.84    0.44
  -5  -4  11    5.75    0.46
   5  -4 -11    6.11    0.45
  -5   4  11    6.02    0.46
  -5   4  10   -0.27    0.12
   5   4 -10    0.02    0.12
  -5  -4  10   -0.15    0.17
   5  -4 -10    0.03    0.14
  -5   4  10    0.11    0.16
  -5   4   9   -0.01    0.11
   5   4  -9    0.12    0.13
  -5  -4   9   -0.13    0.17
  -5   4   9    0.05    0.14
   5  -4  -9    0.05    0.14
   5   4  -8    0.80    0.08
  -5   4   8    0.88    0.12
   5   4  -8    1.23    0.22
  -5  -4   8    1.14    0.22
  -5   4   8    0.84    0.19
   5  -4  -8    1.14    0.20
  -5   4   7    6.01    0.27
   5   4  -7    6.00    0.42
  -5  -4   7    5.66    0.42
   5  -4  -7    5.88    0.20
   5  -4  -7    6.15    0.41
  -5   4   7    6.10    0.43
  -5   4   6   22.84    0.50
   5   4  -6   22.78    0.81
  -5  -4   6   22.65    0.85
   5  -4  -6   20.85    0.52
  -5   4   6   24.21    0.87
   5  -4  -6   22.93    0.81
   5  -4  -5    0.35    0.06
   5   4  -5    0.42    0.16
  -5  -4   5    0.39    0.18
   5  -4  -5    0.43    0.15
  -5   4   5    0.41    0.17
   5   4  -5    0.25    0.05
   5  -4  -4   12.17    0.38
   5   4  -4   14.10    0.61
   5   4  -4   13.37    0.64
  -5  -4   4   14.80    0.64
   5   4  -4   12.22    0.37
   5  -4  -4   13.92    0.61
  -5   4   4   14.30    0.64
   5  -4  -3    2.17    0.25
   5   4  -3    2.01    0.26
   5   4  -3    2.22    0.28
  -5  -4   3    2.03    0.24
  -5   4   3    2.23    0.27
   5  -4  -3    2.49    0.28
   5  -4  -2   -0.35    0.18
   5   4  -2    0.14    0.11
   5   4  -2    0.03    0.15
  -5  -4   2   -0.22    0.13
  -5   4   2   -0.06    0.13
   5  -4  -1   15.37    0.65
   5   4  -1   14.48    0.59
   5   4  -1   14.97    0.67
  -5  -4   1   14.31    0.61
  -5   4   1   15.51    0.65
  -5  -4   0   11.99    0.55
   5  -4   0   11.13    0.57
   5   4   0   12.03    0.52
   5   4   0   11.15    0.30
   5   4   0   10.96    0.60
  -5  -4   0   11.58    0.53
  -5  -4   0   12.09    0.49
  -5   4   0   11.84    0.57
  -5  -4  -1   11.53    0.56
   5  -4   1   10.52    0.55
   5   4   1   11.55    0.50
   5   4   1   10.17    0.35
  -5  -4  -1   10.73    0.34
   5   4   1   11.72    0.59
  -5  -4  -1   12.02    0.52
  -5   4  -1   10.45    0.38
  -5   4  -1   11.11    0.54
  -5  -4  -2    7.03    0.43
   5  -4   2    6.62    0.45
   5   4   2    6.07    0.35
  -5   4  -2    6.12    0.45
   5   4   2    6.81    0.47
  -5   4  -2    5.80    0.24
  -5  -4  -2    6.26    0.40
   5  -4   3    2.31    0.20
   5  -4   3    1.81    0.25
  -5  -4  -3    1.85    0.25
  -5   4  -3    1.74    0.27
   5   4   3    2.15    0.20
  -5   4  -3    1.84    0.19
  -5   4  -3    1.66    0.27
  -5   4  -3    1.52    0.07
   5   4   3    2.29    0.30
   5   4   3    1.85    0.18
  -5  -4  -3    1.72    0.24
   5  -4   4    0.65    0.18
   5  -4   4    0.80    0.15
  -5  -4  -4    0.42    0.15
  -5   4  -4    0.74    0.21
   5   4   4    0.49    0.11
  -5   4  -4    0.46    0.13
  -5   4  -4    0.72    0.17
   5   4   4    0.73    0.22
   5   4   4    0.74    0.12
  -5  -4  -4    0.65    0.18
   5  -4   5    1.96    0.29
   5  -4   5    1.50    0.20
  -5  -4  -5    1.51    0.22
   5   4   5    1.76    0.19
  -5   4  -5    1.39    0.26
  -5   4  -5    1.63    0.21
  -5   4  -5    1.32    0.25
   5   4   5    1.92    0.27
  -5  -4  -5    2.01    0.27
   5   4   5    1.80    0.21
   5  -4   6   13.15    0.60
   5  -4   6   14.05    0.69
  -5  -4  -6   13.37    0.68
  -5   4  -6   12.89    0.62
   5   4   6   13.20    0.49
  -5   4  -6   14.16    0.76
   5   4   6   13.94    0.72
  -5  -4  -6   12.98    0.70
  -5   4  -6   12.61    0.68
   5   4   6   13.51    0.59
   5  -4   7    1.58    0.23
  -5  -4  -7    1.97    0.28
   5  -4   7    2.09    0.28
  -5   4  -7    1.79    0.26
  -5   4  -7    1.59    0.29
  -5   4  -7    1.54    0.26
   5   4   7    1.85    0.29
  -5  -4  -7    1.70    0.29
   5   4   7    1.77    0.24
   5  -4   8    0.97    0.24
  -5  -4  -8    0.98    0.22
   5  -4   8    0.50    0.17
  -5   4  -8    0.84    0.21
  -5   4  -8    0.60    0.23
  -5   4  -8    0.44    0.17
   5   4   8    0.59    0.19
   5   4   8    0.89    0.19
  -5  -4  -8    0.63    0.21
   5  -4   9    0.08    0.14
   5  -4   9    0.36    0.16
  -5  -4  -9    0.17    0.14
  -5   4  -9    0.41    0.19
  -5   4  -9    0.06    0.12
   5   4   9    0.13    0.16
   5   4   9   -0.04    0.12
   5  -4  10    0.51    0.20
  -5  -4 -10    0.51    0.18
   5  -4  10    1.07    0.24
  -5   4 -10    0.99    0.27
  -5   4 -10    0.69    0.21
   5   4  10    0.59    0.18
   5   4  10    0.93    0.25
   5  -4  11    2.25    0.33
   5  -4  11    2.29    0.33
  -5  -4 -11    2.05    0.31
  -5   4 -11    1.91    0.35
  -5   4 -11    1.64    0.31
   5   4  11    2.70    0.37
   5   4  11    2.29    0.32
   5  -4  12    3.91    0.46
  -5  -4 -12    3.38    0.41
   5  -4  12    4.13    0.43
  -5   4 -12    3.41    0.46
   5   4  12    4.26    0.44
   5  -4  12    4.29    0.50
   5   4  12    4.04    0.44
   5  -4  13    0.07    0.17
  -5  -4 -13   -0.04    0.15
  -5   4 -13   -0.04    0.18
   5  -4  13    0.40    0.24
   5   4  13    0.12    0.16
   5   4  13    0.22    0.18
   5  -4  14   -0.02    0.19
  -5  -4 -14    0.11    0.14
  -5   4 -14    0.39    0.24
   5  -4  14    0.37    0.21
   5   4  14    0.34    0.21
   5  -4  15    0.04    0.19
  -5  -4 -15   -0.10    0.15
   5  -4  15    0.20    0.17
   5   4  15   -0.26    0.19
  -5  -5  19    0.22    0.17
  -5  -5  19    0.28    0.22
   5   5 -18   -0.04    0.19
  -5   5  18   -0.10    0.21
  -5  -5  18    0.19    0.17
  -5  -5  18   -0.29    0.19
   5  -5 -18    0.04    0.16
   5   5 -17    0.90    0.28
  -5   5  17    0.93    0.30
  -5  -5  17    1.06    0.28
  -5  -5  17    1.19    0.28
   5  -5 -17    1.02    0.28
   5   5 -16    0.62    0.23
   5   5 -16    0.38    0.16
  -5   5  16    0.40    0.25
  -5  -5  16    0.41    0.17
  -5   5  16    0.23    0.18
   5  -5 -16    0.36    0.17
  -5   5  15   -0.12    0.16
   5   5 -15    0.17    0.20
   5   5 -15   -0.05    0.13
  -5  -5  15    0.03    0.13
  -5   5  15    0.09    0.13
   5  -5 -15    0.24    0.17
[truncated: 373,088 more chars]
